# Supplementary material for: Cannabidiol binding and negative allosteric modulation at the cannabinoid type 1 receptor in the presence of delta-9-tetrahydrocannabinol: An In Silico study
Source: PLoS One. 2019 Jul 23;14(7):e0220025. doi: 10.1371/journal.pone.0220025 (PMC6650144; doi:10.1371/journal.pone.0220025)
Supplement: S3 File — (ZIP) [file pone.0220025.s003.zip]

Archive with 10 entries (9 files):
- 5tgz_model.pdb
- 5tgz_model.psf
- 5xra_model.pdb
- __MACOSX/
- __MACOSX/._5xra_model.pdb
- 5xra_model.psf
- ligands.par
- __MACOSX/._ligands.par
- par_all_prot_lipid.inp
- __MACOSX/._par_all_prot_lipid.inp
