# Supplementary material for: Cannabidiol binding and negative allosteric modulation at the cannabinoid type 1 receptor in the presence of delta-9-tetrahydrocannabinol: An In Silico study
Source: PLoS One. 2019 Jul 23;14(7):e0220025. doi: 10.1371/journal.pone.0220025 (PMC6650144; doi:10.1371/journal.pone.0220025)
Supplement: S3 File — (ZIP) [file pone.0220025.s003.zip › 5tgz_model.pdb]

CRYST1  152.000  153.000  110.000  90.00  90.00  90.00 P 1           1
ATOM      1  N   POPCL   1     -68.750 -75.621  20.887  1.00  0.00      L11  N
ATOM      2  C11 POPCL   1     -68.023 -74.839  22.005  1.00  0.00      L11  C
ATOM      3  C12 POPCL   1     -68.874 -74.862  19.662  1.00  0.00      L11  C
ATOM      4  C13 POPCL   1     -70.159 -76.034  21.305  1.00  0.00      L11  C
ATOM      5  C14 POPCL   1     -68.115 -76.902  20.570  1.00  0.00      L11  C
ATOM      6  H11 POPCL   1     -67.258 -74.195  21.409  1.00  0.00      L11  H
ATOM      7  H12 POPCL   1     -67.501 -75.527  22.682  1.00  0.00      L11  H
ATOM      8  H21 POPCL   1     -69.531 -74.022  19.731  1.00  0.00      L11  H
ATOM      9  H22 POPCL   1     -67.960 -74.356  19.444  1.00  0.00      L11  H
ATOM     10  H23 POPCL   1     -69.157 -75.497  18.807  1.00  0.00      L11  H
ATOM     11  H31 POPCL   1     -70.676 -75.151  21.537  1.00  0.00      L11  H
ATOM     12  H32 POPCL   1     -70.663 -76.675  20.576  1.00  0.00      L11  H
ATOM     13  H33 POPCL   1     -70.216 -76.557  22.277  1.00  0.00      L11  H
ATOM     14  H41 POPCL   1     -68.599 -77.638  19.885  1.00  0.00      L11  H
ATOM     15  H42 POPCL   1     -67.079 -76.678  20.270  1.00  0.00      L11  H
ATOM     16  H43 POPCL   1     -68.030 -77.457  21.482  1.00  0.00      L11  H
ATOM     17  C15 POPCL   1     -68.917 -73.758  22.802  1.00  0.00      L11  C
ATOM     18  H51 POPCL   1     -69.598 -74.448  23.372  1.00  0.00      L11  H
ATOM     19  H52 POPCL   1     -68.237 -73.107  23.402  1.00  0.00      L11  H
ATOM     20  P1  POPCL   1     -70.992 -72.408  22.370  1.00  0.00      L11  P
ATOM     21  O3  POPCL   1     -71.130 -71.834  23.707  1.00  0.00      L11  O
ATOM     22  O4  POPCL   1     -71.873 -73.537  22.050  1.00  0.00      L11  O
ATOM     23  O1  POPCL   1     -69.517 -72.840  21.967  1.00  0.00      L11  O
ATOM     24  O2  POPCL   1     -71.228 -71.308  21.229  1.00  0.00      L11  O
ATOM     25  C1  POPCL   1     -70.987 -71.520  19.872  1.00  0.00      L11  C
ATOM     26  HA  POPCL   1     -69.932 -71.254  19.625  1.00  0.00      L11  H
ATOM     27  HB  POPCL   1     -71.180 -72.538  19.548  1.00  0.00      L11  H
ATOM     28  C2  POPCL   1     -71.853 -70.596  18.933  1.00  0.00      L11  C
ATOM     29  HS  POPCL   1     -72.874 -70.732  19.226  1.00  0.00      L11  H
ATOM     30  O21 POPCL   1     -71.675 -70.906  17.479  1.00  0.00      L11  O
ATOM     31  C21 POPCL   1     -72.505 -70.316  16.624  1.00  0.00      L11  C
ATOM     32  O22 POPCL   1     -73.533 -69.707  16.944  1.00  0.00      L11  O
ATOM     33  C22 POPCL   1     -71.845 -70.291  15.232  1.00  0.00      L11  C
ATOM     34  H2R POPCL   1     -71.313 -69.386  15.040  1.00  0.00      L11  H
ATOM     35  H2S POPCL   1     -71.225 -71.142  15.027  1.00  0.00      L11  H
ATOM     36  C3  POPCL   1     -71.555 -69.061  19.149  1.00  0.00      L11  C
ATOM     37  HX  POPCL   1     -72.087 -68.488  18.380  1.00  0.00      L11  H
ATOM     38  HY  POPCL   1     -71.956 -68.833  20.137  1.00  0.00      L11  H
ATOM     39  O31 POPCL   1     -70.147 -68.865  19.131  1.00  0.00      L11  O
ATOM     40  C31 POPCL   1     -69.752 -67.671  19.395  1.00  0.00      L11  C
ATOM     41  O32 POPCL   1     -70.491 -66.723  19.570  1.00  0.00      L11  O
ATOM     42  C32 POPCL   1     -68.195 -67.628  19.388  1.00  0.00      L11  C
ATOM     43  H2X POPCL   1     -67.784 -66.694  19.846  1.00  0.00      L11  H
ATOM     44  H2Y POPCL   1     -67.847 -68.446  20.016  1.00  0.00      L11  H
ATOM     45  C23 POPCL   1     -72.980 -70.393  14.140  1.00  0.00      L11  C
ATOM     46  H3R POPCL   1     -73.426 -71.370  14.161  1.00  0.00      L11  H
ATOM     47  H3S POPCL   1     -73.800 -69.669  14.222  1.00  0.00      L11  H
ATOM     48  C24 POPCL   1     -72.343 -70.504  12.722  1.00  0.00      L11  C
ATOM     49  H4R POPCL   1     -71.747 -69.607  12.662  1.00  0.00      L11  H
ATOM     50  H4S POPCL   1     -71.596 -71.312  12.705  1.00  0.00      L11  H
ATOM     51  C25 POPCL   1     -73.174 -70.648  11.465  1.00  0.00      L11  C
ATOM     52  H5R POPCL   1     -73.799 -71.557  11.565  1.00  0.00      L11  H
ATOM     53  H5S POPCL   1     -73.928 -69.781  11.404  1.00  0.00      L11  H
ATOM     54  C26 POPCL   1     -72.412 -70.718  10.146  1.00  0.00      L11  C
ATOM     55  H6R POPCL   1     -71.920 -69.745  10.007  1.00  0.00      L11  H
ATOM     56  H6S POPCL   1     -71.641 -71.565  10.212  1.00  0.00      L11  H
ATOM     57  C27 POPCL   1     -73.256 -70.938   8.880  1.00  0.00      L11  C
ATOM     58  H7R POPCL   1     -73.603 -72.013   8.860  1.00  0.00      L11  H
ATOM     59  H7S POPCL   1     -74.234 -70.303   8.897  1.00  0.00      L11  H
ATOM     60  C28 POPCL   1     -72.562 -70.436   7.594  1.00  0.00      L11  C
ATOM     61  H8R POPCL   1     -72.574 -69.281   7.771  1.00  0.00      L11  H
ATOM     62  H8S POPCL   1     -71.491 -70.811   7.433  1.00  0.00      L11  H
ATOM     63  C29 POPCL   1     -73.420 -70.818   6.348  1.00  0.00      L11  C
ATOM     64  H91 POPCL   1     -74.388 -70.276   6.206  1.00  0.00      L11  H
ATOM     65 C210 POPCL   1     -73.076 -71.631   5.268  1.00  0.00      L11  C
ATOM     66 H101 POPCL   1     -73.881 -71.697   4.569  1.00  0.00      L11  H
ATOM     67 C211 POPCL   1     -71.808 -72.422   4.999  1.00  0.00      L11  C
ATOM     68 H11R POPCL   1     -70.955 -72.194   5.751  1.00  0.00      L11  H
ATOM     69 H11S POPCL   1     -72.034 -73.415   5.239  1.00  0.00      L11  H
ATOM     70 C212 POPCL   1     -71.202 -72.176   3.671  1.00  0.00      L11  C
ATOM     71 H12R POPCL   1     -70.880 -71.124   3.576  1.00  0.00      L11  H
ATOM     72 H12S POPCL   1     -70.344 -72.818   3.501  1.00  0.00      L11  H
ATOM     73 C213 POPCL   1     -72.058 -72.414   2.447  1.00  0.00      L11  C
ATOM     74 H13R POPCL   1     -72.341 -73.479   2.403  1.00  0.00      L11  H
ATOM     75 H13S POPCL   1     -72.987 -71.763   2.420  1.00  0.00      L11  H
ATOM     76 C214 POPCL   1     -71.298 -72.000   1.201  1.00  0.00      L11  C
ATOM     77 H14R POPCL   1     -71.156 -70.950   1.285  1.00  0.00      L11  H
ATOM     78 H14S POPCL   1     -70.373 -72.533   1.195  1.00  0.00      L11  H
ATOM     79 C215 POPCL   1     -71.968 -72.359  -0.128  1.00  0.00      L11  C
ATOM     80 H15R POPCL   1     -72.110 -73.463  -0.226  1.00  0.00      L11  H
ATOM     81 H15S POPCL   1     -72.923 -71.852   0.033  1.00  0.00      L11  H
ATOM     82 C216 POPCL   1     -71.233 -71.819  -1.405  1.00  0.00      L11  C
ATOM     83 H16R POPCL   1     -71.494 -70.761  -1.564  1.00  0.00      L11  H
ATOM     84 H16S POPCL   1     -70.137 -71.908  -1.313  1.00  0.00      L11  H
ATOM     85 C217 POPCL   1     -71.623 -72.530  -2.711  1.00  0.00      L11  C
ATOM     86 H17R POPCL   1     -71.718 -73.677  -2.553  1.00  0.00      L11  H
ATOM     87 H17S POPCL   1     -72.640 -72.088  -3.035  1.00  0.00      L11  H
ATOM     88 C218 POPCL   1     -70.612 -72.373  -3.808  1.00  0.00      L11  C
ATOM     89 H18R POPCL   1     -70.927 -73.070  -4.617  1.00  0.00      L11  H
ATOM     90 H18S POPCL   1     -70.590 -71.351  -4.141  1.00  0.00      L11  H
ATOM     91 H18T POPCL   1     -69.671 -72.738  -3.376  1.00  0.00      L11  H
ATOM     92  C33 POPCL   1     -67.571 -67.827  17.972  1.00  0.00      L11  C
ATOM     93  H3X POPCL   1     -67.794 -66.879  17.423  1.00  0.00      L11  H
ATOM     94  H3Y POPCL   1     -66.446 -67.769  18.036  1.00  0.00      L11  H
ATOM     95  C34 POPCL   1     -67.995 -69.043  17.125  1.00  0.00      L11  C
ATOM     96  H4X POPCL   1     -67.855 -70.001  17.702  1.00  0.00      L11  H
ATOM     97  H4Y POPCL   1     -69.098 -68.947  16.820  1.00  0.00      L11  H
ATOM     98  C35 POPCL   1     -67.283 -69.004  15.757  1.00  0.00      L11  C
ATOM     99  H5X POPCL   1     -67.266 -68.010  15.320  1.00  0.00      L11  H
ATOM    100  H5Y POPCL   1     -66.190 -69.228  15.878  1.00  0.00      L11  H
ATOM    101  C36 POPCL   1     -67.871 -69.945  14.690  1.00  0.00      L11  C
ATOM    102  H6X POPCL   1     -67.687 -71.011  15.062  1.00  0.00      L11  H
ATOM    103  H6Y POPCL   1     -69.000 -69.821  14.610  1.00  0.00      L11  H
ATOM    104  C37 POPCL   1     -67.381 -69.827  13.296  1.00  0.00      L11  C
ATOM    105  H7X POPCL   1     -67.531 -68.757  12.969  1.00  0.00      L11  H
ATOM    106  H7Y POPCL   1     -66.313 -69.986  13.164  1.00  0.00      L11  H
ATOM    107  C38 POPCL   1     -68.054 -70.577  12.151  1.00  0.00      L11  C
ATOM    108  H8X POPCL   1     -68.031 -71.619  12.503  1.00  0.00      L11  H
ATOM    109  H8Y POPCL   1     -69.093 -70.180  12.279  1.00  0.00      L11  H
ATOM    110  C39 POPCL   1     -67.348 -70.346  10.729  1.00  0.00      L11  C
ATOM    111  H9X POPCL   1     -67.384 -69.229  10.472  1.00  0.00      L11  H
ATOM    112  H9Y POPCL   1     -66.301 -70.805  10.826  1.00  0.00      L11  H
ATOM    113 C310 POPCL   1     -67.997 -70.933   9.488  1.00  0.00      L11  C
ATOM    114 H10X POPCL   1     -68.131 -72.020   9.638  1.00  0.00      L11  H
ATOM    115 H10Y POPCL   1     -68.847 -70.394   9.305  1.00  0.00      L11  H
ATOM    116 C311 POPCL   1     -67.082 -70.686   8.285  1.00  0.00      L11  C
ATOM    117 H11X POPCL   1     -66.721 -69.589   8.233  1.00  0.00      L11  H
ATOM    118 H11Y POPCL   1     -66.221 -71.331   8.368  1.00  0.00      L11  H
ATOM    119 C312 POPCL   1     -67.881 -70.839   6.877  1.00  0.00      L11  C
ATOM    120 H12X POPCL   1     -68.363 -71.826   6.889  1.00  0.00      L11  H
ATOM    121 H12Y POPCL   1     -68.731 -70.122   6.903  1.00  0.00      L11  H
ATOM    122 C313 POPCL   1     -66.900 -70.603   5.678  1.00  0.00      L11  C
ATOM    123 H13X POPCL   1     -66.775 -69.492   5.726  1.00  0.00      L11  H
ATOM    124 H13Y POPCL   1     -65.934 -71.081   6.004  1.00  0.00      L11  H
ATOM    125 C314 POPCL   1     -67.430 -71.096   4.341  1.00  0.00      L11  C
ATOM    126 H14X POPCL   1     -67.489 -72.253   4.282  1.00  0.00      L11  H
ATOM    127 H14Y POPCL   1     -68.477 -70.609   4.278  1.00  0.00      L11  H
ATOM    128 C315 POPCL   1     -66.579 -70.652   3.229  1.00  0.00      L11  C
ATOM    129 H15X POPCL   1     -66.615 -69.523   3.156  1.00  0.00      L11  H
ATOM    130 H15Y POPCL   1     -65.573 -70.950   3.452  1.00  0.00      L11  H
ATOM    131 C316 POPCL   1     -67.116 -71.114   1.871  1.00  0.00      L11  C
ATOM    132 H16X POPCL   1     -67.877 -70.429   1.528  1.00  0.00      L11  H
ATOM    133 H16Y POPCL   1     -66.325 -70.909   1.078  1.00  0.00      L11  H
ATOM    134 H16Z POPCL   1     -67.365 -72.221   1.962  1.00  0.00      L11  H
ATOM    135  N   POPCL   2     -62.696 -62.295  19.676  1.00  0.00      L11  N
ATOM    136  C11 POPCL   2     -62.218 -62.129  18.224  1.00  0.00      L11  C
ATOM    137  C12 POPCL   2     -62.576 -63.660  20.214  1.00  0.00      L11  C
ATOM    138  C13 POPCL   2     -64.086 -61.811  19.809  1.00  0.00      L11  C
ATOM    139  C14 POPCL   2     -61.718 -61.604  20.588  1.00  0.00      L11  C
ATOM    140  H11 POPCL   2     -61.246 -62.579  18.192  1.00  0.00      L11  H
ATOM    141  H12 POPCL   2     -62.164 -61.047  17.978  1.00  0.00      L11  H
ATOM    142  H21 POPCL   2     -62.969 -64.421  19.491  1.00  0.00      L11  H
ATOM    143  H22 POPCL   2     -61.526 -63.912  20.285  1.00  0.00      L11  H
ATOM    144  H23 POPCL   2     -63.011 -63.765  21.222  1.00  0.00      L11  H
ATOM    145  H31 POPCL   2     -64.754 -62.461  19.307  1.00  0.00      L11  H
ATOM    146  H32 POPCL   2     -64.326 -61.824  20.864  1.00  0.00      L11  H
ATOM    147  H33 POPCL   2     -64.329 -60.776  19.415  1.00  0.00      L11  H
ATOM    148  H41 POPCL   2     -61.867 -61.844  21.568  1.00  0.00      L11  H
ATOM    149  H42 POPCL   2     -60.678 -61.969  20.460  1.00  0.00      L11  H
ATOM    150  H43 POPCL   2     -61.822 -60.504  20.432  1.00  0.00      L11  H
ATOM    151  C15 POPCL   2     -63.119 -62.738  17.093  1.00  0.00      L11  C
ATOM    152  H51 POPCL   2     -64.088 -62.104  17.109  1.00  0.00      L11  H
ATOM    153  H52 POPCL   2     -62.630 -62.624  16.060  1.00  0.00      L11  H
ATOM    154  P1  POPCL   2     -64.638 -64.817  17.668  1.00  0.00      L11  P
ATOM    155  O3  POPCL   2     -65.583 -63.736  18.054  1.00  0.00      L11  O
ATOM    156  O4  POPCL   2     -64.319 -65.793  18.682  1.00  0.00      L11  O
ATOM    157  O1  POPCL   2     -63.267 -64.195  17.192  1.00  0.00      L11  O
ATOM    158  O2  POPCL   2     -65.171 -65.444  16.400  1.00  0.00      L11  O
ATOM    159  C1  POPCL   2     -64.801 -65.178  15.060  1.00  0.00      L11  C
ATOM    160  HA  POPCL   2     -63.909 -64.578  14.868  1.00  0.00      L11  H
ATOM    161  HB  POPCL   2     -64.471 -66.123  14.564  1.00  0.00      L11  H
ATOM    162  C2  POPCL   2     -66.031 -64.701  14.248  1.00  0.00      L11  C
ATOM    163  HS  POPCL   2     -66.746 -65.595  14.273  1.00  0.00      L11  H
ATOM    164  O21 POPCL   2     -65.622 -64.389  12.881  1.00  0.00      L11  O
ATOM    165  C21 POPCL   2     -65.971 -65.287  11.896  1.00  0.00      L11  C
ATOM    166  O22 POPCL   2     -66.628 -66.288  12.008  1.00  0.00      L11  O
ATOM    167  C22 POPCL   2     -65.458 -64.715  10.585  1.00  0.00      L11  C
ATOM    168  H2R POPCL   2     -65.788 -63.671  10.648  1.00  0.00      L11  H
ATOM    169  H2S POPCL   2     -64.298 -64.715  10.586  1.00  0.00      L11  H
ATOM    170  C3  POPCL   2     -66.716 -63.539  14.918  1.00  0.00      L11  C
ATOM    171  HX  POPCL   2     -67.610 -63.306  14.429  1.00  0.00      L11  H
ATOM    172  HY  POPCL   2     -67.108 -63.839  15.987  1.00  0.00      L11  H
ATOM    173  O31 POPCL   2     -65.829 -62.398  15.031  1.00  0.00      L11  O
ATOM    174  C31 POPCL   2     -66.244 -61.205  14.987  1.00  0.00      L11  C
ATOM    175  O32 POPCL   2     -67.416 -60.861  15.043  1.00  0.00      L11  O
ATOM    176  C32 POPCL   2     -65.052 -60.225  14.874  1.00  0.00      L11  C
ATOM    177  H2X POPCL   2     -65.391 -59.450  15.577  1.00  0.00      L11  H
ATOM    178  H2Y POPCL   2     -64.202 -60.655  15.384  1.00  0.00      L11  H
ATOM    179  C23 POPCL   2     -66.049 -65.438   9.378  1.00  0.00      L11  C
ATOM    180  H3R POPCL   2     -65.684 -66.493   9.389  1.00  0.00      L11  H
ATOM    181  H3S POPCL   2     -67.130 -65.401   9.514  1.00  0.00      L11  H
ATOM    182  C24 POPCL   2     -65.585 -64.711   8.129  1.00  0.00      L11  C
ATOM    183  H4R POPCL   2     -65.862 -63.648   8.259  1.00  0.00      L11  H
ATOM    184  H4S POPCL   2     -64.477 -64.754   8.117  1.00  0.00      L11  H
ATOM    185  C25 POPCL   2     -66.198 -65.210   6.835  1.00  0.00      L11  C
ATOM    186  H5R POPCL   2     -66.068 -66.252   6.706  1.00  0.00      L11  H
ATOM    187  H5S POPCL   2     -67.249 -64.909   7.072  1.00  0.00      L11  H
ATOM    188  C26 POPCL   2     -65.824 -64.315   5.561  1.00  0.00      L11  C
ATOM    189  H6R POPCL   2     -65.854 -63.319   5.875  1.00  0.00      L11  H
ATOM    190  H6S POPCL   2     -64.778 -64.438   5.161  1.00  0.00      L11  H
ATOM    191  C27 POPCL   2     -66.859 -64.506   4.425  1.00  0.00      L11  C
ATOM    192  H7R POPCL   2     -66.850 -65.618   4.106  1.00  0.00      L11  H
ATOM    193  H7S POPCL   2     -67.867 -64.198   4.726  1.00  0.00      L11  H
ATOM    194  C28 POPCL   2     -66.445 -63.646   3.196  1.00  0.00      L11  C
ATOM    195  H8R POPCL   2     -66.481 -62.512   3.457  1.00  0.00      L11  H
ATOM    196  H8S POPCL   2     -65.382 -63.840   2.944  1.00  0.00      L11  H
ATOM    197  C29 POPCL   2     -67.312 -63.988   2.006  1.00  0.00      L11  C
ATOM    198  H91 POPCL   2     -68.397 -63.811   2.238  1.00  0.00      L11  H
ATOM    199 C210 POPCL   2     -66.926 -64.473   0.874  1.00  0.00      L11  C
ATOM    200 H101 POPCL   2     -67.761 -64.609   0.219  1.00  0.00      L11  H
ATOM    201 C211 POPCL   2     -65.508 -64.806   0.498  1.00  0.00      L11  C
ATOM    202 H11R POPCL   2     -64.799 -64.374   1.218  1.00  0.00      L11  H
ATOM    203 H11S POPCL   2     -65.392 -65.915   0.458  1.00  0.00      L11  H
ATOM    204 C212 POPCL   2     -65.256 -64.297  -0.961  1.00  0.00      L11  C
ATOM    205 H12R POPCL   2     -65.378 -63.183  -1.026  1.00  0.00      L11  H
ATOM    206 H12S POPCL   2     -64.181 -64.506  -1.145  1.00  0.00      L11  H
ATOM    207 C213 POPCL   2     -66.092 -64.835  -2.125  1.00  0.00      L11  C
ATOM    208 H13R POPCL   2     -65.833 -65.963  -2.123  1.00  0.00      L11  H
ATOM    209 H13S POPCL   2     -67.165 -64.622  -2.020  1.00  0.00      L11  H
ATOM    210 C214 POPCL   2     -65.541 -64.241  -3.452  1.00  0.00      L11  C
ATOM    211 H14R POPCL   2     -65.857 -63.116  -3.489  1.00  0.00      L11  H
ATOM    212 H14S POPCL   2     -64.424 -64.075  -3.380  1.00  0.00      L11  H
ATOM    213 C215 POPCL   2     -65.931 -64.981  -4.741  1.00  0.00      L11  C
ATOM    214 H15R POPCL   2     -65.635 -66.089  -4.726  1.00  0.00      L11  H
ATOM    215 H15S POPCL   2     -66.999 -64.853  -4.989  1.00  0.00      L11  H
ATOM    216 C216 POPCL   2     -65.157 -64.474  -6.020  1.00  0.00      L11  C
ATOM    217 H16R POPCL   2     -65.352 -63.391  -6.198  1.00  0.00      L11  H
ATOM    218 H16S POPCL   2     -64.097 -64.687  -5.858  1.00  0.00      L11  H
ATOM    219 C217 POPCL   2     -65.614 -65.269  -7.239  1.00  0.00      L11  C
ATOM    220 H17R POPCL   2     -65.585 -66.352  -6.945  1.00  0.00      L11  H
ATOM    221 H17S POPCL   2     -66.673 -64.968  -7.339  1.00  0.00      L11  H
ATOM    222 C218 POPCL   2     -64.960 -64.997  -8.616  1.00  0.00      L11  C
ATOM    223 H18R POPCL   2     -65.365 -65.725  -9.363  1.00  0.00      L11  H
ATOM    224 H18S POPCL   2     -65.166 -63.960  -8.989  1.00  0.00      L11  H
ATOM    225 H18T POPCL   2     -63.945 -65.329  -8.653  1.00  0.00      L11  H
ATOM    226  C33 POPCL   2     -64.822 -59.584  13.437  1.00  0.00      L11  C
ATOM    227  H3X POPCL   2     -65.831 -59.210  13.155  1.00  0.00      L11  H
ATOM    228  H3Y POPCL   2     -64.032 -58.883  13.307  1.00  0.00      L11  H
ATOM    229  C34 POPCL   2     -64.558 -60.614  12.316  1.00  0.00      L11  C
ATOM    230  H4X POPCL   2     -63.721 -61.290  12.459  1.00  0.00      L11  H
ATOM    231  H4Y POPCL   2     -65.411 -61.247  12.190  1.00  0.00      L11  H
ATOM    232  C35 POPCL   2     -64.406 -59.897  10.936  1.00  0.00      L11  C
ATOM    233  H5X POPCL   2     -65.218 -59.154  10.698  1.00  0.00      L11  H
ATOM    234  H5Y POPCL   2     -63.496 -59.295  10.903  1.00  0.00      L11  H
ATOM    235  C36 POPCL   2     -64.355 -60.884   9.735  1.00  0.00      L11  C
ATOM    236  H6X POPCL   2     -63.755 -61.739  10.123  1.00  0.00      L11  H
ATOM    237  H6Y POPCL   2     -65.385 -61.254   9.508  1.00  0.00      L11  H
ATOM    238  C37 POPCL   2     -63.778 -60.265   8.440  1.00  0.00      L11  C
ATOM    239  H7X POPCL   2     -64.294 -59.304   8.293  1.00  0.00      L11  H
ATOM    240  H7Y POPCL   2     -62.697 -60.177   8.560  1.00  0.00      L11  H
ATOM    241  C38 POPCL   2     -63.938 -61.130   7.228  1.00  0.00      L11  C
ATOM    242  H8X POPCL   2     -63.380 -62.156   7.304  1.00  0.00      L11  H
ATOM    243  H8Y POPCL   2     -64.980 -61.475   7.068  1.00  0.00      L11  H
ATOM    244  C39 POPCL   2     -63.323 -60.482   5.914  1.00  0.00      L11  C
ATOM    245  H9X POPCL   2     -63.830 -59.513   5.736  1.00  0.00      L11  H
ATOM    246  H9Y POPCL   2     -62.264 -60.219   5.913  1.00  0.00      L11  H
ATOM    247 C310 POPCL   2     -63.704 -61.276   4.619  1.00  0.00      L11  C
ATOM    248 H10X POPCL   2     -62.924 -62.103   4.573  1.00  0.00      L11  H
ATOM    249 H10Y POPCL   2     -64.752 -61.556   4.614  1.00  0.00      L11  H
ATOM    250 C311 POPCL   2     -63.371 -60.439   3.393  1.00  0.00      L11  C
ATOM    251 H11X POPCL   2     -64.020 -59.547   3.258  1.00  0.00      L11  H
ATOM    252 H11Y POPCL   2     -62.206 -60.179   3.374  1.00  0.00      L11  H
ATOM    253 C312 POPCL   2     -63.710 -61.211   2.028  1.00  0.00      L11  C
ATOM    254 H12X POPCL   2     -63.438 -62.238   2.122  1.00  0.00      L11  H
ATOM    255 H12Y POPCL   2     -64.797 -61.190   1.874  1.00  0.00      L11  H
ATOM    256 C313 POPCL   2     -63.025 -60.598   0.811  1.00  0.00      L11  C
ATOM    257 H13X POPCL   2     -63.399 -59.524   0.821  1.00  0.00      L11  H
ATOM    258 H13Y POPCL   2     -61.935 -60.653   0.996  1.00  0.00      L11  H
ATOM    259 C314 POPCL   2     -63.417 -61.299  -0.465  1.00  0.00      L11  C
ATOM    260 H14X POPCL   2     -63.244 -62.392  -0.365  1.00  0.00      L11  H
ATOM    261 H14Y POPCL   2     -64.442 -61.174  -0.888  1.00  0.00      L11  H
ATOM    262 C315 POPCL   2     -62.536 -60.963  -1.701  1.00  0.00      L11  C
ATOM    263 H15X POPCL   2     -62.680 -59.881  -1.889  1.00  0.00      L11  H
ATOM    264 H15Y POPCL   2     -61.436 -60.964  -1.418  1.00  0.00      L11  H
ATOM    265 C316 POPCL   2     -62.790 -61.833  -2.977  1.00  0.00      L11  C
ATOM    266 H16X POPCL   2     -63.766 -61.702  -3.464  1.00  0.00      L11  H
ATOM    267 H16Y POPCL   2     -62.056 -61.514  -3.733  1.00  0.00      L11  H
ATOM    268 H16Z POPCL   2     -62.707 -62.904  -2.660  1.00  0.00      L11  H
ATOM    269  N   POPCL   3     -75.134 -54.044  20.647  1.00  0.00      L11  N
ATOM    270  C11 POPCL   3     -75.331 -52.845  19.811  1.00  0.00      L11  C
ATOM    271  C12 POPCL   3     -74.427 -53.622  21.893  1.00  0.00      L11  C
ATOM    272  C13 POPCL   3     -74.301 -55.153  20.037  1.00  0.00      L11  C
ATOM    273  C14 POPCL   3     -76.501 -54.599  21.126  1.00  0.00      L11  C
ATOM    274  H11 POPCL   3     -75.752 -51.985  20.366  1.00  0.00      L11  H
ATOM    275  H12 POPCL   3     -76.188 -53.076  19.172  1.00  0.00      L11  H
ATOM    276  H21 POPCL   3     -73.437 -53.404  21.584  1.00  0.00      L11  H
ATOM    277  H22 POPCL   3     -74.914 -52.759  22.255  1.00  0.00      L11  H
ATOM    278  H23 POPCL   3     -74.343 -54.399  22.644  1.00  0.00      L11  H
ATOM    279  H31 POPCL   3     -73.297 -54.743  19.790  1.00  0.00      L11  H
ATOM    280  H32 POPCL   3     -73.945 -55.999  20.678  1.00  0.00      L11  H
ATOM    281  H33 POPCL   3     -74.731 -55.507  19.065  1.00  0.00      L11  H
ATOM    282  H41 POPCL   3     -76.360 -55.337  21.812  1.00  0.00      L11  H
ATOM    283  H42 POPCL   3     -77.072 -53.802  21.635  1.00  0.00      L11  H
ATOM    284  H43 POPCL   3     -77.018 -54.943  20.262  1.00  0.00      L11  H
ATOM    285  C15 POPCL   3     -74.105 -52.393  18.995  1.00  0.00      L11  C
ATOM    286  H51 POPCL   3     -73.851 -53.001  18.129  1.00  0.00      L11  H
ATOM    287  H52 POPCL   3     -74.408 -51.363  18.610  1.00  0.00      L11  H
ATOM    288  P1  POPCL   3     -71.489 -52.690  19.813  1.00  0.00      L11  P
ATOM    289  O3  POPCL   3     -71.642 -54.165  19.722  1.00  0.00      L11  O
ATOM    290  O4  POPCL   3     -70.687 -52.114  20.942  1.00  0.00      L11  O
ATOM    291  O1  POPCL   3     -72.987 -52.036  19.782  1.00  0.00      L11  O
ATOM    292  O2  POPCL   3     -70.761 -52.304  18.527  1.00  0.00      L11  O
ATOM    293  C1  POPCL   3     -71.322 -52.668  17.223  1.00  0.00      L11  C
ATOM    294  HA  POPCL   3     -71.666 -53.755  17.225  1.00  0.00      L11  H
ATOM    295  HB  POPCL   3     -72.109 -51.953  16.873  1.00  0.00      L11  H
ATOM    296  C2  POPCL   3     -70.196 -52.671  16.107  1.00  0.00      L11  C
ATOM    297  HS  POPCL   3     -69.714 -51.625  16.085  1.00  0.00      L11  H
ATOM    298  O21 POPCL   3     -70.766 -52.941  14.799  1.00  0.00      L11  O
ATOM    299  C21 POPCL   3     -70.175 -52.368  13.700  1.00  0.00      L11  C
ATOM    300  O22 POPCL   3     -69.198 -51.684  13.729  1.00  0.00      L11  O
ATOM    301  C22 POPCL   3     -70.973 -52.684  12.448  1.00  0.00      L11  C
ATOM    302  H2R POPCL   3     -71.818 -53.344  12.732  1.00  0.00      L11  H
ATOM    303  H2S POPCL   3     -71.353 -51.687  12.098  1.00  0.00      L11  H
ATOM    304  C3  POPCL   3     -68.966 -53.570  16.384  1.00  0.00      L11  C
ATOM    305  HX  POPCL   3     -68.210 -53.288  15.585  1.00  0.00      L11  H
ATOM    306  HY  POPCL   3     -68.589 -53.300  17.408  1.00  0.00      L11  H
ATOM    307  O31 POPCL   3     -69.329 -54.968  16.341  1.00  0.00      L11  O
ATOM    308  C31 POPCL   3     -68.951 -55.802  17.261  1.00  0.00      L11  C
ATOM    309  O32 POPCL   3     -67.925 -55.591  17.958  1.00  0.00      L11  O
ATOM    310  C32 POPCL   3     -69.693 -57.180  17.183  1.00  0.00      L11  C
ATOM    311  H2X POPCL   3     -69.425 -57.774  18.025  1.00  0.00      L11  H
ATOM    312  H2Y POPCL   3     -70.779 -56.928  17.343  1.00  0.00      L11  H
ATOM    313  C23 POPCL   3     -70.133 -53.391  11.368  1.00  0.00      L11  C
ATOM    314  H3R POPCL   3     -69.312 -52.654  11.021  1.00  0.00      L11  H
ATOM    315  H3S POPCL   3     -69.640 -54.312  11.676  1.00  0.00      L11  H
ATOM    316  C24 POPCL   3     -71.033 -53.800  10.180  1.00  0.00      L11  C
ATOM    317  H4R POPCL   3     -70.393 -54.582   9.692  1.00  0.00      L11  H
ATOM    318  H4S POPCL   3     -72.028 -54.282  10.499  1.00  0.00      L11  H
ATOM    319  C25 POPCL   3     -71.495 -52.648   9.344  1.00  0.00      L11  C
ATOM    320  H5R POPCL   3     -72.313 -52.185   9.785  1.00  0.00      L11  H
ATOM    321  H5S POPCL   3     -70.669 -51.979   9.272  1.00  0.00      L11  H
ATOM    322  C26 POPCL   3     -71.893 -53.176   7.992  1.00  0.00      L11  C
ATOM    323  H6R POPCL   3     -71.029 -53.641   7.571  1.00  0.00      L11  H
ATOM    324  H6S POPCL   3     -72.728 -53.920   8.010  1.00  0.00      L11  H
ATOM    325  C27 POPCL   3     -72.167 -52.058   6.921  1.00  0.00      L11  C
ATOM    326  H7R POPCL   3     -73.168 -51.553   7.179  1.00  0.00      L11  H
ATOM    327  H7S POPCL   3     -71.339 -51.322   7.054  1.00  0.00      L11  H
ATOM    328  C28 POPCL   3     -72.276 -52.724   5.546  1.00  0.00      L11  C
ATOM    329  H8R POPCL   3     -71.382 -53.292   5.292  1.00  0.00      L11  H
ATOM    330  H8S POPCL   3     -73.075 -53.500   5.604  1.00  0.00      L11  H
ATOM    331  C29 POPCL   3     -72.313 -51.700   4.378  1.00  0.00      L11  C
ATOM    332  H91 POPCL   3     -71.716 -50.812   4.546  1.00  0.00      L11  H
ATOM    333 C210 POPCL   3     -72.900 -51.854   3.157  1.00  0.00      L11  C
ATOM    334 H101 POPCL   3     -72.735 -51.058   2.378  1.00  0.00      L11  H
ATOM    335 C211 POPCL   3     -73.710 -53.009   2.672  1.00  0.00      L11  C
ATOM    336 H11R POPCL   3     -73.835 -53.697   3.512  1.00  0.00      L11  H
ATOM    337 H11S POPCL   3     -74.753 -52.581   2.526  1.00  0.00      L11  H
ATOM    338 C212 POPCL   3     -73.355 -53.656   1.318  1.00  0.00      L11  C
ATOM    339 H12R POPCL   3     -72.366 -54.137   1.438  1.00  0.00      L11  H
ATOM    340 H12S POPCL   3     -74.135 -54.496   1.375  1.00  0.00      L11  H
ATOM    341 C213 POPCL   3     -73.626 -52.927   0.030  1.00  0.00      L11  C
ATOM    342 H13R POPCL   3     -74.667 -52.489   0.089  1.00  0.00      L11  H
ATOM    343 H13S POPCL   3     -73.008 -51.980   0.042  1.00  0.00      L11  H
ATOM    344 C214 POPCL   3     -73.317 -53.745  -1.186  1.00  0.00      L11  C
ATOM    345 H14R POPCL   3     -72.264 -54.038  -1.086  1.00  0.00      L11  H
ATOM    346 H14S POPCL   3     -73.907 -54.681  -1.260  1.00  0.00      L11  H
ATOM    347 C215 POPCL   3     -73.509 -52.893  -2.486  1.00  0.00      L11  C
ATOM    348 H15R POPCL   3     -74.509 -52.341  -2.464  1.00  0.00      L11  H
ATOM    349 H15S POPCL   3     -72.780 -52.019  -2.407  1.00  0.00      L11  H
ATOM    350 C216 POPCL   3     -73.305 -53.819  -3.697  1.00  0.00      L11  C
ATOM    351 H16R POPCL   3     -72.343 -54.435  -3.474  1.00  0.00      L11  H
ATOM    352 H16S POPCL   3     -74.132 -54.495  -3.637  1.00  0.00      L11  H
ATOM    353 C217 POPCL   3     -73.181 -53.106  -5.096  1.00  0.00      L11  C
ATOM    354 H17R POPCL   3     -74.173 -52.859  -5.398  1.00  0.00      L11  H
ATOM    355 H17S POPCL   3     -72.619 -52.152  -5.076  1.00  0.00      L11  H
ATOM    356 C218 POPCL   3     -72.592 -54.018  -6.074  1.00  0.00      L11  C
ATOM    357 H18R POPCL   3     -72.585 -53.480  -7.060  1.00  0.00      L11  H
ATOM    358 H18S POPCL   3     -71.550 -54.303  -5.807  1.00  0.00      L11  H
ATOM    359 H18T POPCL   3     -73.187 -54.918  -6.127  1.00  0.00      L11  H
ATOM    360  C33 POPCL   3     -69.532 -57.995  15.874  1.00  0.00      L11  C
ATOM    361  H3X POPCL   3     -68.464 -58.402  15.903  1.00  0.00      L11  H
ATOM    362  H3Y POPCL   3     -70.155 -58.932  15.919  1.00  0.00      L11  H
ATOM    363  C34 POPCL   3     -69.944 -57.310  14.579  1.00  0.00      L11  C
ATOM    364  H4X POPCL   3     -70.911 -56.813  14.866  1.00  0.00      L11  H
ATOM    365  H4Y POPCL   3     -69.213 -56.483  14.252  1.00  0.00      L11  H
ATOM    366  C35 POPCL   3     -70.117 -58.244  13.395  1.00  0.00      L11  C
ATOM    367  H5X POPCL   3     -69.237 -58.930  13.358  1.00  0.00      L11  H
ATOM    368  H5Y POPCL   3     -70.990 -58.888  13.646  1.00  0.00      L11  H
ATOM    369  C36 POPCL   3     -70.390 -57.519  12.064  1.00  0.00      L11  C
ATOM    370  H6X POPCL   3     -71.412 -57.031  12.262  1.00  0.00      L11  H
ATOM    371  H6Y POPCL   3     -69.653 -56.721  11.868  1.00  0.00      L11  H
ATOM    372  C37 POPCL   3     -70.524 -58.466  10.807  1.00  0.00      L11  C
ATOM    373  H7X POPCL   3     -69.563 -58.888  10.395  1.00  0.00      L11  H
ATOM    374  H7Y POPCL   3     -71.129 -59.291  11.231  1.00  0.00      L11  H
ATOM    375  C38 POPCL   3     -71.239 -57.758   9.619  1.00  0.00      L11  C
ATOM    376  H8X POPCL   3     -72.344 -57.805   9.811  1.00  0.00      L11  H
ATOM    377  H8Y POPCL   3     -70.954 -56.693   9.538  1.00  0.00      L11  H
ATOM    378  C39 POPCL   3     -71.260 -58.508   8.253  1.00  0.00      L11  C
ATOM    379  H9X POPCL   3     -70.234 -58.772   7.988  1.00  0.00      L11  H
ATOM    380  H9Y POPCL   3     -71.803 -59.413   8.492  1.00  0.00      L11  H
ATOM    381 C310 POPCL   3     -72.040 -57.745   7.177  1.00  0.00      L11  C
ATOM    382 H10X POPCL   3     -73.006 -57.427   7.652  1.00  0.00      L11  H
ATOM    383 H10Y POPCL   3     -71.405 -56.839   6.850  1.00  0.00      L11  H
ATOM    384 C311 POPCL   3     -72.296 -58.575   5.894  1.00  0.00      L11  C
ATOM    385 H11X POPCL   3     -71.271 -58.910   5.592  1.00  0.00      L11  H
ATOM    386 H11Y POPCL   3     -72.925 -59.396   6.145  1.00  0.00      L11  H
ATOM    387 C312 POPCL   3     -72.788 -57.780   4.722  1.00  0.00      L11  C
ATOM    388 H12X POPCL   3     -73.733 -57.276   4.808  1.00  0.00      L11  H
ATOM    389 H12Y POPCL   3     -72.047 -57.000   4.543  1.00  0.00      L11  H
ATOM    390 C313 POPCL   3     -72.798 -58.643   3.467  1.00  0.00      L11  C
ATOM    391 H13X POPCL   3     -71.953 -59.270   3.382  1.00  0.00      L11  H
ATOM    392 H13Y POPCL   3     -73.691 -59.250   3.425  1.00  0.00      L11  H
ATOM    393 C314 POPCL   3     -72.968 -57.660   2.243  1.00  0.00      L11  C
ATOM    394 H14X POPCL   3     -73.958 -57.131   2.343  1.00  0.00      L11  H
ATOM    395 H14Y POPCL   3     -72.173 -56.957   2.172  1.00  0.00      L11  H
ATOM    396 C315 POPCL   3     -72.903 -58.277   0.842  1.00  0.00      L11  C
ATOM    397 H15X POPCL   3     -71.986 -58.771   0.772  1.00  0.00      L11  H
ATOM    398 H15Y POPCL   3     -73.677 -59.074   0.837  1.00  0.00      L11  H
ATOM    399 C316 POPCL   3     -72.984 -57.195  -0.267  1.00  0.00      L11  C
ATOM    400 H16X POPCL   3     -72.170 -56.380  -0.153  1.00  0.00      L11  H
ATOM    401 H16Y POPCL   3     -72.687 -57.705  -1.162  1.00  0.00      L11  H
ATOM    402 H16Z POPCL   3     -74.036 -56.829  -0.290  1.00  0.00      L11  H
ATOM    403  N   POPCL   4     -61.998 -47.455  22.301  1.00  0.00      L11  N
ATOM    404  C11 POPCL   4     -63.251 -46.545  22.056  1.00  0.00      L11  C
ATOM    405  C12 POPCL   4     -60.816 -46.627  22.731  1.00  0.00      L11  C
ATOM    406  C13 POPCL   4     -61.650 -48.226  21.085  1.00  0.00      L11  C
ATOM    407  C14 POPCL   4     -62.421 -48.401  23.357  1.00  0.00      L11  C
ATOM    408  H11 POPCL   4     -63.469 -46.143  23.001  1.00  0.00      L11  H
ATOM    409  H12 POPCL   4     -64.109 -47.269  21.824  1.00  0.00      L11  H
ATOM    410  H21 POPCL   4     -60.596 -45.986  21.900  1.00  0.00      L11  H
ATOM    411  H22 POPCL   4     -61.036 -45.971  23.565  1.00  0.00      L11  H
ATOM    412  H23 POPCL   4     -59.960 -47.278  22.885  1.00  0.00      L11  H
ATOM    413  H31 POPCL   4     -61.500 -47.637  20.226  1.00  0.00      L11  H
ATOM    414  H32 POPCL   4     -60.810 -48.878  21.160  1.00  0.00      L11  H
ATOM    415  H33 POPCL   4     -62.535 -48.874  20.881  1.00  0.00      L11  H
ATOM    416  H41 POPCL   4     -61.640 -49.120  23.571  1.00  0.00      L11  H
ATOM    417  H42 POPCL   4     -62.834 -47.913  24.249  1.00  0.00      L11  H
ATOM    418  H43 POPCL   4     -63.179 -49.083  23.019  1.00  0.00      L11  H
ATOM    419  C15 POPCL   4     -63.302 -45.627  20.852  1.00  0.00      L11  C
ATOM    420  H51 POPCL   4     -63.520 -46.219  19.879  1.00  0.00      L11  H
ATOM    421  H52 POPCL   4     -64.377 -45.134  20.805  1.00  0.00      L11  H
ATOM    422  P1  POPCL   4     -61.217 -44.639  19.702  1.00  0.00      L11  P
ATOM    423  O3  POPCL   4     -59.878 -44.453  20.294  1.00  0.00      L11  O
ATOM    424  O4  POPCL   4     -61.648 -43.603  18.748  1.00  0.00      L11  O
ATOM    425  O1  POPCL   4     -62.288 -44.640  20.816  1.00  0.00      L11  O
ATOM    426  O2  POPCL   4     -61.284 -46.039  18.939  1.00  0.00      L11  O
ATOM    427  C1  POPCL   4     -61.916 -45.960  17.680  1.00  0.00      L11  C
ATOM    428  HA  POPCL   4     -62.967 -45.663  17.759  1.00  0.00      L11  H
ATOM    429  HB  POPCL   4     -61.396 -45.162  17.054  1.00  0.00      L11  H
ATOM    430  C2  POPCL   4     -61.923 -47.275  16.909  1.00  0.00      L11  C
ATOM    431  HS  POPCL   4     -60.895 -47.724  17.012  1.00  0.00      L11  H
ATOM    432  O21 POPCL   4     -62.325 -46.935  15.630  1.00  0.00      L11  O
ATOM    433  C21 POPCL   4     -62.084 -47.924  14.741  1.00  0.00      L11  C
ATOM    434  O22 POPCL   4     -61.406 -48.930  14.954  1.00  0.00      L11  O
ATOM    435  C22 POPCL   4     -62.788 -47.629  13.413  1.00  0.00      L11  C
ATOM    436  H2R POPCL   4     -63.886 -47.595  13.551  1.00  0.00      L11  H
ATOM    437  H2S POPCL   4     -62.488 -46.681  13.067  1.00  0.00      L11  H
ATOM    438  C3  POPCL   4     -62.892 -48.307  17.522  1.00  0.00      L11  C
ATOM    439  HX  POPCL   4     -62.956 -49.242  16.985  1.00  0.00      L11  H
ATOM    440  HY  POPCL   4     -62.385 -48.650  18.449  1.00  0.00      L11  H
ATOM    441  O31 POPCL   4     -64.188 -47.717  17.769  1.00  0.00      L11  O
ATOM    442  C31 POPCL   4     -65.132 -48.415  18.431  1.00  0.00      L11  C
ATOM    443  O32 POPCL   4     -65.092 -49.535  18.789  1.00  0.00      L11  O
ATOM    444  C32 POPCL   4     -66.310 -47.537  18.691  1.00  0.00      L11  C
ATOM    445  H2X POPCL   4     -66.921 -47.957  19.594  1.00  0.00      L11  H
ATOM    446  H2Y POPCL   4     -65.918 -46.510  18.954  1.00  0.00      L11  H
ATOM    447  C23 POPCL   4     -62.596 -48.736  12.264  1.00  0.00      L11  C
ATOM    448  H3R POPCL   4     -61.502 -48.828  12.102  1.00  0.00      L11  H
ATOM    449  H3S POPCL   4     -62.986 -49.767  12.588  1.00  0.00      L11  H
ATOM    450  C24 POPCL   4     -63.364 -48.223  10.997  1.00  0.00      L11  C
ATOM    451  H4R POPCL   4     -64.436 -48.240  11.129  1.00  0.00      L11  H
ATOM    452  H4S POPCL   4     -63.061 -47.256  10.546  1.00  0.00      L11  H
ATOM    453  C25 POPCL   4     -63.124 -49.174   9.822  1.00  0.00      L11  C
ATOM    454  H5R POPCL   4     -62.074 -48.976   9.544  1.00  0.00      L11  H
ATOM    455  H5S POPCL   4     -63.268 -50.258  10.044  1.00  0.00      L11  H
ATOM    456  C26 POPCL   4     -64.186 -48.875   8.742  1.00  0.00      L11  C
ATOM    457  H6R POPCL   4     -65.100 -49.233   9.203  1.00  0.00      L11  H
ATOM    458  H6S POPCL   4     -64.294 -47.765   8.630  1.00  0.00      L11  H
ATOM    459  C27 POPCL   4     -63.878 -49.463   7.408  1.00  0.00      L11  C
ATOM    460  H7R POPCL   4     -62.907 -49.051   7.053  1.00  0.00      L11  H
ATOM    461  H7S POPCL   4     -63.705 -50.491   7.631  1.00  0.00      L11  H
ATOM    462  C28 POPCL   4     -65.004 -49.012   6.428  1.00  0.00      L11  C
ATOM    463  H8R POPCL   4     -66.007 -49.405   6.784  1.00  0.00      L11  H
ATOM    464  H8S POPCL   4     -65.028 -47.923   6.531  1.00  0.00      L11  H
ATOM    465  C29 POPCL   4     -64.683 -49.554   5.053  1.00  0.00      L11  C
ATOM    466  H91 POPCL   4     -64.664 -50.663   4.984  1.00  0.00      L11  H
ATOM    467 C210 POPCL   4     -64.099 -48.912   3.967  1.00  0.00      L11  C
ATOM    468 H101 POPCL   4     -63.908 -49.457   3.105  1.00  0.00      L11  H
ATOM    469 C211 POPCL   4     -63.879 -47.425   3.814  1.00  0.00      L11  C
ATOM    470 H11R POPCL   4     -64.330 -46.695   4.567  1.00  0.00      L11  H
ATOM    471 H11S POPCL   4     -62.795 -47.247   3.903  1.00  0.00      L11  H
ATOM    472 C212 POPCL   4     -64.356 -46.880   2.462  1.00  0.00      L11  C
ATOM    473 H12R POPCL   4     -65.468 -47.119   2.346  1.00  0.00      L11  H
ATOM    474 H12S POPCL   4     -64.142 -45.748   2.433  1.00  0.00      L11  H
ATOM    475 C213 POPCL   4     -63.587 -47.497   1.209  1.00  0.00      L11  C
ATOM    476 H13R POPCL   4     -62.516 -47.212   1.150  1.00  0.00      L11  H
ATOM    477 H13S POPCL   4     -63.757 -48.616   1.087  1.00  0.00      L11  H
ATOM    478 C214 POPCL   4     -64.289 -46.946  -0.077  1.00  0.00      L11  C
ATOM    479 H14R POPCL   4     -65.254 -47.476  -0.202  1.00  0.00      L11  H
ATOM    480 H14S POPCL   4     -64.663 -45.985   0.243  1.00  0.00      L11  H
ATOM    481 C215 POPCL   4     -63.506 -47.022  -1.340  1.00  0.00      L11  C
ATOM    482 H15R POPCL   4     -62.613 -46.376  -1.286  1.00  0.00      L11  H
ATOM    483 H15S POPCL   4     -63.086 -48.035  -1.521  1.00  0.00      L11  H
ATOM    484 C216 POPCL   4     -64.465 -46.467  -2.451  1.00  0.00      L11  C
ATOM    485 H16R POPCL   4     -65.330 -46.963  -2.370  1.00  0.00      L11  H
ATOM    486 H16S POPCL   4     -64.716 -45.368  -2.261  1.00  0.00      L11  H
ATOM    487 C217 POPCL   4     -63.911 -46.542  -3.877  1.00  0.00      L11  C
ATOM    488 H17R POPCL   4     -62.828 -46.141  -3.820  1.00  0.00      L11  H
ATOM    489 H17S POPCL   4     -63.789 -47.586  -4.139  1.00  0.00      L11  H
ATOM    490 C218 POPCL   4     -64.677 -45.738  -4.903  1.00  0.00      L11  C
ATOM    491 H18R POPCL   4     -64.981 -46.439  -5.766  1.00  0.00      L11  H
ATOM    492 H18S POPCL   4     -65.606 -45.246  -4.521  1.00  0.00      L11  H
ATOM    493 H18T POPCL   4     -64.040 -44.914  -5.445  1.00  0.00      L11  H
ATOM    494  C33 POPCL   4     -67.241 -47.378  17.496  1.00  0.00      L11  C
ATOM    495  H3X POPCL   4     -67.488 -48.425  17.234  1.00  0.00      L11  H
ATOM    496  H3Y POPCL   4     -68.220 -46.844  17.662  1.00  0.00      L11  H
ATOM    497  C34 POPCL   4     -66.688 -46.682  16.202  1.00  0.00      L11  C
ATOM    498  H4X POPCL   4     -66.697 -45.592  16.479  1.00  0.00      L11  H
ATOM    499  H4Y POPCL   4     -65.643 -47.032  16.016  1.00  0.00      L11  H
ATOM    500  C35 POPCL   4     -67.543 -46.795  14.974  1.00  0.00      L11  C
ATOM    501  H5X POPCL   4     -67.877 -47.882  14.795  1.00  0.00      L11  H
ATOM    502  H5Y POPCL   4     -68.437 -46.052  15.212  1.00  0.00      L11  H
ATOM    503  C36 POPCL   4     -66.869 -46.236  13.803  1.00  0.00      L11  C
ATOM    504  H6X POPCL   4     -66.706 -45.128  14.002  1.00  0.00      L11  H
ATOM    505  H6Y POPCL   4     -65.854 -46.466  13.557  1.00  0.00      L11  H
ATOM    506  C37 POPCL   4     -67.648 -46.320  12.569  1.00  0.00      L11  C
ATOM    507  H7X POPCL   4     -67.927 -47.341  12.247  1.00  0.00      L11  H
ATOM    508  H7Y POPCL   4     -68.514 -45.712  12.596  1.00  0.00      L11  H
ATOM    509  C38 POPCL   4     -66.731 -45.711  11.497  1.00  0.00      L11  C
ATOM    510  H8X POPCL   4     -66.405 -44.696  11.777  1.00  0.00      L11  H
ATOM    511  H8Y POPCL   4     -65.693 -46.092  11.474  1.00  0.00      L11  H
ATOM    512  C39 POPCL   4     -67.421 -45.717  10.091  1.00  0.00      L11  C
ATOM    513  H9X POPCL   4     -67.991 -46.643   9.870  1.00  0.00      L11  H
ATOM    514  H9Y POPCL   4     -68.226 -44.916  10.248  1.00  0.00      L11  H
ATOM    515 C310 POPCL   4     -66.502 -45.329   8.927  1.00  0.00      L11  C
ATOM    516 H10X POPCL   4     -65.788 -44.518   9.164  1.00  0.00      L11  H
ATOM    517 H10Y POPCL   4     -65.900 -46.309   8.928  1.00  0.00      L11  H
ATOM    518 C311 POPCL   4     -67.239 -45.160   7.543  1.00  0.00      L11  C
ATOM    519 H11X POPCL   4     -67.872 -46.029   7.367  1.00  0.00      L11  H
ATOM    520 H11Y POPCL   4     -67.953 -44.384   7.727  1.00  0.00      L11  H
ATOM    521 C312 POPCL   4     -66.210 -44.782   6.440  1.00  0.00      L11  C
ATOM    522 H12X POPCL   4     -65.447 -44.119   6.937  1.00  0.00      L11  H
ATOM    523 H12Y POPCL   4     -65.644 -45.677   6.029  1.00  0.00      L11  H
ATOM    524 C313 POPCL   4     -66.837 -43.969   5.283  1.00  0.00      L11  C
ATOM    525 H13X POPCL   4     -67.737 -44.631   5.097  1.00  0.00      L11  H
ATOM    526 H13Y POPCL   4     -67.030 -42.997   5.647  1.00  0.00      L11  H
ATOM    527 C314 POPCL   4     -65.940 -43.882   3.975  1.00  0.00      L11  C
ATOM    528 H14X POPCL   4     -65.131 -43.143   4.148  1.00  0.00      L11  H
ATOM    529 H14Y POPCL   4     -65.546 -44.867   3.702  1.00  0.00      L11  H
ATOM    530 C315 POPCL   4     -66.836 -43.485   2.746  1.00  0.00      L11  C
ATOM    531 H15X POPCL   4     -67.796 -44.016   2.849  1.00  0.00      L11  H
ATOM    532 H15Y POPCL   4     -67.160 -42.412   2.769  1.00  0.00      L11  H
ATOM    533 C316 POPCL   4     -66.253 -43.837   1.414  1.00  0.00      L11  C
ATOM    534 H16X POPCL   4     -66.019 -44.925   1.294  1.00  0.00      L11  H
ATOM    535 H16Y POPCL   4     -67.000 -43.475   0.698  1.00  0.00      L11  H
ATOM    536 H16Z POPCL   4     -65.248 -43.358   1.283  1.00  0.00      L11  H
ATOM    537  N   POPCL   5     -71.145 -36.630  19.314  1.00  0.00      L11  N
ATOM    538  C11 POPCL   5     -72.142 -37.705  18.789  1.00  0.00      L11  C
ATOM    539  C12 POPCL   5     -70.023 -36.223  18.344  1.00  0.00      L11  C
ATOM    540  C13 POPCL   5     -70.499 -37.124  20.554  1.00  0.00      L11  C
ATOM    541  C14 POPCL   5     -71.900 -35.411  19.857  1.00  0.00      L11  C
ATOM    542  H11 POPCL   5     -72.632 -37.279  17.885  1.00  0.00      L11  H
ATOM    543  H12 POPCL   5     -72.918 -37.832  19.485  1.00  0.00      L11  H
ATOM    544  H21 POPCL   5     -69.440 -37.094  18.107  1.00  0.00      L11  H
ATOM    545  H22 POPCL   5     -70.578 -35.670  17.567  1.00  0.00      L11  H
ATOM    546  H23 POPCL   5     -69.279 -35.526  18.750  1.00  0.00      L11  H
ATOM    547  H31 POPCL   5     -69.767 -37.930  20.312  1.00  0.00      L11  H
ATOM    548  H32 POPCL   5     -69.993 -36.213  20.896  1.00  0.00      L11  H
ATOM    549  H33 POPCL   5     -71.287 -37.569  21.144  1.00  0.00      L11  H
ATOM    550  H41 POPCL   5     -71.168 -34.975  20.467  1.00  0.00      L11  H
ATOM    551  H42 POPCL   5     -72.166 -34.742  19.034  1.00  0.00      L11  H
ATOM    552  H43 POPCL   5     -72.717 -35.621  20.565  1.00  0.00      L11  H
ATOM    553  C15 POPCL   5     -71.543 -39.093  18.430  1.00  0.00      L11  C
ATOM    554  H51 POPCL   5     -71.409 -39.579  19.363  1.00  0.00      L11  H
ATOM    555  H52 POPCL   5     -72.310 -39.692  17.946  1.00  0.00      L11  H
ATOM    556  P1  POPCL   5     -69.122 -39.691  17.922  1.00  0.00      L11  P
ATOM    557  O3  POPCL   5     -69.347 -41.105  18.058  1.00  0.00      L11  O
ATOM    558  O4  POPCL   5     -68.606 -38.987  19.068  1.00  0.00      L11  O
ATOM    559  O1  POPCL   5     -70.434 -38.964  17.506  1.00  0.00      L11  O
ATOM    560  O2  POPCL   5     -67.990 -39.534  16.832  1.00  0.00      L11  O
ATOM    561  C1  POPCL   5     -68.171 -39.097  15.484  1.00  0.00      L11  C
ATOM    562  HA  POPCL   5     -69.156 -38.528  15.382  1.00  0.00      L11  H
ATOM    563  HB  POPCL   5     -67.308 -38.467  15.163  1.00  0.00      L11  H
ATOM    564  C2  POPCL   5     -68.152 -40.210  14.310  1.00  0.00      L11  C
ATOM    565  HS  POPCL   5     -67.086 -40.577  14.326  1.00  0.00      L11  H
ATOM    566  O21 POPCL   5     -68.464 -39.535  13.097  1.00  0.00      L11  O
ATOM    567  C21 POPCL   5     -67.950 -40.028  11.990  1.00  0.00      L11  C
ATOM    568  O22 POPCL   5     -67.129 -40.939  11.908  1.00  0.00      L11  O
ATOM    569  C22 POPCL   5     -68.769 -39.481  10.731  1.00  0.00      L11  C
ATOM    570  H2R POPCL   5     -69.552 -40.200  10.695  1.00  0.00      L11  H
ATOM    571  H2S POPCL   5     -69.114 -38.430  10.941  1.00  0.00      L11  H
ATOM    572  C3  POPCL   5     -69.169 -41.484  14.602  1.00  0.00      L11  C
ATOM    573  HX  POPCL   5     -68.840 -42.334  13.897  1.00  0.00      L11  H
ATOM    574  HY  POPCL   5     -69.063 -41.919  15.628  1.00  0.00      L11  H
ATOM    575  O31 POPCL   5     -70.548 -41.095  14.435  1.00  0.00      L11  O
ATOM    576  C31 POPCL   5     -71.425 -41.884  14.985  1.00  0.00      L11  C
ATOM    577  O32 POPCL   5     -71.196 -42.999  15.428  1.00  0.00      L11  O
ATOM    578  C32 POPCL   5     -72.809 -41.189  14.890  1.00  0.00      L11  C
ATOM    579  H2X POPCL   5     -73.515 -41.671  15.605  1.00  0.00      L11  H
ATOM    580  H2Y POPCL   5     -72.664 -40.114  15.246  1.00  0.00      L11  H
ATOM    581  C23 POPCL   5     -67.998 -39.527   9.421  1.00  0.00      L11  C
ATOM    582  H3R POPCL   5     -67.299 -38.676   9.311  1.00  0.00      L11  H
ATOM    583  H3S POPCL   5     -67.418 -40.400   9.156  1.00  0.00      L11  H
ATOM    584  C24 POPCL   5     -68.865 -39.529   8.157  1.00  0.00      L11  C
ATOM    585  H4R POPCL   5     -69.257 -40.520   7.958  1.00  0.00      L11  H
ATOM    586  H4S POPCL   5     -69.656 -38.789   8.424  1.00  0.00      L11  H
ATOM    587  C25 POPCL   5     -68.086 -39.141   6.895  1.00  0.00      L11  C
ATOM    588  H5R POPCL   5     -67.559 -38.186   7.128  1.00  0.00      L11  H
ATOM    589  H5S POPCL   5     -67.194 -39.805   6.705  1.00  0.00      L11  H
ATOM    590  C26 POPCL   5     -68.999 -39.081   5.646  1.00  0.00      L11  C
ATOM    591  H6R POPCL   5     -69.320 -40.054   5.365  1.00  0.00      L11  H
ATOM    592  H6S POPCL   5     -69.872 -38.470   5.897  1.00  0.00      L11  H
ATOM    593  C27 POPCL   5     -68.160 -38.518   4.450  1.00  0.00      L11  C
ATOM    594  H7R POPCL   5     -67.758 -37.499   4.568  1.00  0.00      L11  H
ATOM    595  H7S POPCL   5     -67.405 -39.336   4.498  1.00  0.00      L11  H
ATOM    596  C28 POPCL   5     -68.802 -38.673   3.056  1.00  0.00      L11  C
ATOM    597  H8R POPCL   5     -68.963 -39.817   2.857  1.00  0.00      L11  H
ATOM    598  H8S POPCL   5     -69.867 -38.273   3.192  1.00  0.00      L11  H
ATOM    599  C29 POPCL   5     -67.999 -38.017   1.993  1.00  0.00      L11  C
ATOM    600  H91 POPCL   5     -66.841 -38.062   2.069  1.00  0.00      L11  H
ATOM    601 C210 POPCL   5     -68.511 -37.317   0.902  1.00  0.00      L11  C
ATOM    602 H101 POPCL   5     -67.762 -36.847   0.274  1.00  0.00      L11  H
ATOM    603 C211 POPCL   5     -69.927 -37.054   0.433  1.00  0.00      L11  C
ATOM    604 H11R POPCL   5     -70.730 -37.522   1.137  1.00  0.00      L11  H
ATOM    605 H11S POPCL   5     -70.163 -35.993   0.323  1.00  0.00      L11  H
ATOM    606 C212 POPCL   5     -70.254 -37.724  -0.909  1.00  0.00      L11  C
ATOM    607 H12R POPCL   5     -70.323 -38.841  -0.753  1.00  0.00      L11  H
ATOM    608 H12S POPCL   5     -71.278 -37.368  -1.273  1.00  0.00      L11  H
ATOM    609 C213 POPCL   5     -69.241 -37.473  -2.006  1.00  0.00      L11  C
ATOM    610 H13R POPCL   5     -69.120 -36.374  -2.206  1.00  0.00      L11  H
ATOM    611 H13S POPCL   5     -68.218 -37.869  -1.744  1.00  0.00      L11  H
ATOM    612 C214 POPCL   5     -69.606 -38.309  -3.252  1.00  0.00      L11  C
ATOM    613 H14R POPCL   5     -69.761 -39.453  -3.132  1.00  0.00      L11  H
ATOM    614 H14S POPCL   5     -70.517 -37.991  -3.762  1.00  0.00      L11  H
ATOM    615 C215 POPCL   5     -68.507 -38.186  -4.344  1.00  0.00      L11  C
ATOM    616 H15R POPCL   5     -68.297 -37.147  -4.561  1.00  0.00      L11  H
ATOM    617 H15S POPCL   5     -67.605 -38.756  -3.976  1.00  0.00      L11  H
ATOM    618 C216 POPCL   5     -68.789 -38.913  -5.720  1.00  0.00      L11  C
ATOM    619 H16R POPCL   5     -69.256 -39.960  -5.464  1.00  0.00      L11  H
ATOM    620 H16S POPCL   5     -69.638 -38.343  -6.201  1.00  0.00      L11  H
ATOM    621 C217 POPCL   5     -67.567 -38.931  -6.628  1.00  0.00      L11  C
ATOM    622 H17R POPCL   5     -67.050 -37.884  -6.594  1.00  0.00      L11  H
ATOM    623 H17S POPCL   5     -66.895 -39.667  -6.327  1.00  0.00      L11  H
ATOM    624 C218 POPCL   5     -67.825 -39.247  -8.071  1.00  0.00      L11  C
ATOM    625 H18R POPCL   5     -66.915 -39.040  -8.673  1.00  0.00      L11  H
ATOM    626 H18S POPCL   5     -68.092 -40.280  -8.128  1.00  0.00      L11  H
ATOM    627 H18T POPCL   5     -68.654 -38.673  -8.472  1.00  0.00      L11  H
ATOM    628  C33 POPCL   5     -73.430 -41.146  13.519  1.00  0.00      L11  C
ATOM    629  H3X POPCL   5     -73.371 -42.172  13.089  1.00  0.00      L11  H
ATOM    630  H3Y POPCL   5     -74.481 -40.922  13.591  1.00  0.00      L11  H
ATOM    631  C34 POPCL   5     -72.643 -40.305  12.466  1.00  0.00      L11  C
ATOM    632  H4X POPCL   5     -72.363 -39.297  12.824  1.00  0.00      L11  H
ATOM    633  H4Y POPCL   5     -71.740 -40.858  12.182  1.00  0.00      L11  H
ATOM    634  C35 POPCL   5     -73.504 -40.127  11.226  1.00  0.00      L11  C
ATOM    635  H5X POPCL   5     -73.985 -41.084  11.124  1.00  0.00      L11  H
ATOM    636  H5Y POPCL   5     -74.361 -39.531  11.420  1.00  0.00      L11  H
ATOM    637  C36 POPCL   5     -72.929 -39.736   9.810  1.00  0.00      L11  C
ATOM    638  H6X POPCL   5     -72.539 -38.689   9.795  1.00  0.00      L11  H
ATOM    639  H6Y POPCL   5     -72.015 -40.371   9.525  1.00  0.00      L11  H
ATOM    640  C37 POPCL   5     -73.869 -39.817   8.656  1.00  0.00      L11  C
ATOM    641  H7X POPCL   5     -74.375 -40.759   8.618  1.00  0.00      L11  H
ATOM    642  H7Y POPCL   5     -74.673 -39.021   8.635  1.00  0.00      L11  H
ATOM    643  C38 POPCL   5     -73.093 -39.739   7.350  1.00  0.00      L11  C
ATOM    644  H8X POPCL   5     -72.427 -38.889   7.208  1.00  0.00      L11  H
ATOM    645  H8Y POPCL   5     -72.316 -40.506   7.392  1.00  0.00      L11  H
ATOM    646  C39 POPCL   5     -73.913 -39.756   6.042  1.00  0.00      L11  C
ATOM    647  H9X POPCL   5     -74.250 -40.741   5.810  1.00  0.00      L11  H
ATOM    648  H9Y POPCL   5     -74.826 -39.129   6.098  1.00  0.00      L11  H
ATOM    649 C310 POPCL   5     -73.148 -39.330   4.791  1.00  0.00      L11  C
ATOM    650 H10X POPCL   5     -72.818 -38.257   4.875  1.00  0.00      L11  H
ATOM    651 H10Y POPCL   5     -72.294 -40.009   4.711  1.00  0.00      L11  H
ATOM    652 C311 POPCL   5     -73.970 -39.562   3.481  1.00  0.00      L11  C
ATOM    653 H11X POPCL   5     -74.111 -40.700   3.473  1.00  0.00      L11  H
ATOM    654 H11Y POPCL   5     -74.900 -39.089   3.781  1.00  0.00      L11  H
ATOM    655 C312 POPCL   5     -73.456 -38.887   2.211  1.00  0.00      L11  C
ATOM    656 H12X POPCL   5     -73.601 -37.870   2.238  1.00  0.00      L11  H
ATOM    657 H12Y POPCL   5     -72.378 -39.098   1.996  1.00  0.00      L11  H
ATOM    658 C313 POPCL   5     -74.208 -39.486   0.924  1.00  0.00      L11  C
ATOM    659 H13X POPCL   5     -74.116 -40.565   0.807  1.00  0.00      L11  H
ATOM    660 H13Y POPCL   5     -75.245 -39.293   1.228  1.00  0.00      L11  H
ATOM    661 C314 POPCL   5     -73.833 -38.773  -0.348  1.00  0.00      L11  C
ATOM    662 H14X POPCL   5     -74.112 -37.688  -0.362  1.00  0.00      L11  H
ATOM    663 H14Y POPCL   5     -72.683 -38.817  -0.422  1.00  0.00      L11  H
ATOM    664 C315 POPCL   5     -74.356 -39.432  -1.669  1.00  0.00      L11  C
ATOM    665 H15X POPCL   5     -74.229 -40.573  -1.546  1.00  0.00      L11  H
ATOM    666 H15Y POPCL   5     -75.452 -39.327  -1.667  1.00  0.00      L11  H
ATOM    667 C316 POPCL   5     -73.708 -38.830  -3.006  1.00  0.00      L11  C
ATOM    668 H16X POPCL   5     -72.601 -39.023  -3.081  1.00  0.00      L11  H
ATOM    669 H16Y POPCL   5     -74.268 -39.376  -3.847  1.00  0.00      L11  H
ATOM    670 H16Z POPCL   5     -73.917 -37.718  -2.987  1.00  0.00      L11  H
ATOM    671  N   POPCL   6     -65.640 -37.459  19.543  1.00  0.00      L11  N
ATOM    672  C11 POPCL   6     -66.457 -36.518  18.645  1.00  0.00      L11  C
ATOM    673  C12 POPCL   6     -66.545 -37.572  20.849  1.00  0.00      L11  C
ATOM    674  C13 POPCL   6     -64.314 -36.791  19.942  1.00  0.00      L11  C
ATOM    675  C14 POPCL   6     -65.373 -38.751  18.933  1.00  0.00      L11  C
ATOM    676  H11 POPCL   6     -67.411 -36.978  18.555  1.00  0.00      L11  H
ATOM    677  H12 POPCL   6     -66.068 -36.493  17.641  1.00  0.00      L11  H
ATOM    678  H21 POPCL   6     -66.860 -36.529  21.172  1.00  0.00      L11  H
ATOM    679  H22 POPCL   6     -67.436 -38.133  20.521  1.00  0.00      L11  H
ATOM    680  H23 POPCL   6     -66.109 -38.239  21.583  1.00  0.00      L11  H
ATOM    681  H31 POPCL   6     -64.496 -35.741  20.213  1.00  0.00      L11  H
ATOM    682  H32 POPCL   6     -63.907 -37.246  20.785  1.00  0.00      L11  H
ATOM    683  H33 POPCL   6     -63.591 -36.842  19.154  1.00  0.00      L11  H
ATOM    684  H41 POPCL   6     -64.773 -39.376  19.491  1.00  0.00      L11  H
ATOM    685  H42 POPCL   6     -66.284 -39.312  18.779  1.00  0.00      L11  H
ATOM    686  H43 POPCL   6     -64.846 -38.741  18.020  1.00  0.00      L11  H
ATOM    687  C15 POPCL   6     -66.705 -35.030  18.997  1.00  0.00      L11  C
ATOM    688  H51 POPCL   6     -65.843 -34.532  19.484  1.00  0.00      L11  H
ATOM    689  H52 POPCL   6     -67.035 -34.658  17.954  1.00  0.00      L11  H
ATOM    690  P1  POPCL   6     -68.220 -33.841  20.750  1.00  0.00      L11  P
ATOM    691  O3  POPCL   6     -67.119 -33.571  21.745  1.00  0.00      L11  O
ATOM    692  O4  POPCL   6     -69.539 -34.098  21.372  1.00  0.00      L11  O
ATOM    693  O1  POPCL   6     -67.799 -35.081  19.940  1.00  0.00      L11  O
ATOM    694  O2  POPCL   6     -68.242 -32.655  19.746  1.00  0.00      L11  O
ATOM    695  C1  POPCL   6     -69.454 -32.527  18.852  1.00  0.00      L11  C
ATOM    696  HA  POPCL   6     -70.162 -33.398  18.990  1.00  0.00      L11  H
ATOM    697  HB  POPCL   6     -70.137 -31.671  19.257  1.00  0.00      L11  H
ATOM    698  C2  POPCL   6     -69.102 -32.167  17.341  1.00  0.00      L11  C
ATOM    699  HS  POPCL   6     -69.984 -31.655  16.867  1.00  0.00      L11  H
ATOM    700  O21 POPCL   6     -68.849 -33.397  16.645  1.00  0.00      L11  O
ATOM    701  C21 POPCL   6     -69.936 -33.954  16.065  1.00  0.00      L11  C
ATOM    702  O22 POPCL   6     -71.055 -33.888  16.521  1.00  0.00      L11  O
ATOM    703  C22 POPCL   6     -69.541 -34.531  14.663  1.00  0.00      L11  C
ATOM    704  H2R POPCL   6     -68.803 -35.311  14.632  1.00  0.00      L11  H
ATOM    705  H2S POPCL   6     -70.469 -35.019  14.238  1.00  0.00      L11  H
ATOM    706  C3  POPCL   6     -67.966 -31.111  17.122  1.00  0.00      L11  C
ATOM    707  HX  POPCL   6     -67.940 -30.719  16.043  1.00  0.00      L11  H
ATOM    708  HY  POPCL   6     -68.226 -30.178  17.747  1.00  0.00      L11  H
ATOM    709  O31 POPCL   6     -66.721 -31.755  17.373  1.00  0.00      L11  O
ATOM    710  C31 POPCL   6     -65.800 -31.052  18.060  1.00  0.00      L11  C
ATOM    711  O32 POPCL   6     -65.938 -29.936  18.457  1.00  0.00      L11  O
ATOM    712  C32 POPCL   6     -64.552 -31.974  18.231  1.00  0.00      L11  C
ATOM    713  H2X POPCL   6     -64.218 -31.846  19.211  1.00  0.00      L11  H
ATOM    714  H2Y POPCL   6     -64.846 -32.991  18.013  1.00  0.00      L11  H
ATOM    715  C23 POPCL   6     -69.210 -33.433  13.665  1.00  0.00      L11  C
ATOM    716  H3R POPCL   6     -70.063 -32.720  13.659  1.00  0.00      L11  H
ATOM    717  H3S POPCL   6     -68.391 -32.763  14.033  1.00  0.00      L11  H
ATOM    718  C24 POPCL   6     -68.977 -33.928  12.232  1.00  0.00      L11  C
ATOM    719  H4R POPCL   6     -68.040 -34.617  12.319  1.00  0.00      L11  H
ATOM    720  H4S POPCL   6     -69.810 -34.462  11.871  1.00  0.00      L11  H
ATOM    721  C25 POPCL   6     -68.585 -32.775  11.304  1.00  0.00      L11  C
ATOM    722  H5R POPCL   6     -69.541 -32.359  10.891  1.00  0.00      L11  H
ATOM    723  H5S POPCL   6     -68.024 -31.901  11.783  1.00  0.00      L11  H
ATOM    724  C26 POPCL   6     -67.695 -33.290  10.116  1.00  0.00      L11  C
ATOM    725  H6R POPCL   6     -66.765 -33.697  10.566  1.00  0.00      L11  H
ATOM    726  H6S POPCL   6     -68.335 -34.098   9.662  1.00  0.00      L11  H
ATOM    727  C27 POPCL   6     -67.186 -32.311   9.076  1.00  0.00      L11  C
ATOM    728  H7R POPCL   6     -68.044 -31.869   8.531  1.00  0.00      L11  H
ATOM    729  H7S POPCL   6     -66.770 -31.359   9.578  1.00  0.00      L11  H
ATOM    730  C28 POPCL   6     -66.086 -32.952   8.155  1.00  0.00      L11  C
ATOM    731  H8R POPCL   6     -65.233 -33.037   8.815  1.00  0.00      L11  H
ATOM    732  H8S POPCL   6     -66.341 -33.944   7.903  1.00  0.00      L11  H
ATOM    733  C29 POPCL   6     -65.909 -32.164   6.934  1.00  0.00      L11  C
ATOM    734  H91 POPCL   6     -65.388 -31.158   7.058  1.00  0.00      L11  H
ATOM    735 C210 POPCL   6     -66.170 -32.520   5.687  1.00  0.00      L11  C
ATOM    736 H101 POPCL   6     -65.929 -31.715   4.906  1.00  0.00      L11  H
ATOM    737 C211 POPCL   6     -66.765 -33.800   5.238  1.00  0.00      L11  C
ATOM    738 H11R POPCL   6     -66.862 -34.544   6.047  1.00  0.00      L11  H
ATOM    739 H11S POPCL   6     -67.805 -33.597   4.949  1.00  0.00      L11  H
ATOM    740 C212 POPCL   6     -66.230 -34.524   3.950  1.00  0.00      L11  C
ATOM    741 H12R POPCL   6     -65.190 -34.653   4.190  1.00  0.00      L11  H
ATOM    742 H12S POPCL   6     -66.611 -35.578   3.783  1.00  0.00      L11  H
ATOM    743 C213 POPCL   6     -66.444 -33.814   2.579  1.00  0.00      L11  C
ATOM    744 H13R POPCL   6     -67.480 -33.900   2.232  1.00  0.00      L11  H
ATOM    745 H13S POPCL   6     -66.076 -32.787   2.774  1.00  0.00      L11  H
ATOM    746 C214 POPCL   6     -65.641 -34.474   1.426  1.00  0.00      L11  C
ATOM    747 H14R POPCL   6     -64.523 -34.358   1.617  1.00  0.00      L11  H
ATOM    748 H14S POPCL   6     -65.867 -35.540   1.420  1.00  0.00      L11  H
ATOM    749 C215 POPCL   6     -66.018 -33.976  -0.012  1.00  0.00      L11  C
ATOM    750 H15R POPCL   6     -67.090 -33.838  -0.195  1.00  0.00      L11  H
ATOM    751 H15S POPCL   6     -65.466 -32.944  -0.034  1.00  0.00      L11  H
ATOM    752 C216 POPCL   6     -65.489 -34.773  -1.178  1.00  0.00      L11  C
ATOM    753 H16R POPCL   6     -64.442 -34.492  -1.188  1.00  0.00      L11  H
ATOM    754 H16S POPCL   6     -65.757 -35.839  -1.054  1.00  0.00      L11  H
ATOM    755 C217 POPCL   6     -66.246 -34.400  -2.514  1.00  0.00      L11  C
ATOM    756 H17R POPCL   6     -67.362 -34.328  -2.300  1.00  0.00      L11  H
ATOM    757 H17S POPCL   6     -65.938 -33.424  -3.086  1.00  0.00      L11  H
ATOM    758 C218 POPCL   6     -66.110 -35.493  -3.562  1.00  0.00      L11  C
ATOM    759 H18R POPCL   6     -66.709 -35.200  -4.487  1.00  0.00      L11  H
ATOM    760 H18S POPCL   6     -65.062 -35.667  -4.020  1.00  0.00      L11  H
ATOM    761 H18T POPCL   6     -66.509 -36.498  -3.156  1.00  0.00      L11  H
ATOM    762  C33 POPCL   6     -63.539 -31.617  17.126  1.00  0.00      L11  C
ATOM    763  H3X POPCL   6     -63.221 -30.488  17.189  1.00  0.00      L11  H
ATOM    764  H3Y POPCL   6     -62.704 -32.251  17.397  1.00  0.00      L11  H
ATOM    765  C34 POPCL   6     -63.990 -32.179  15.758  1.00  0.00      L11  C
ATOM    766  H4X POPCL   6     -64.124 -33.217  15.937  1.00  0.00      L11  H
ATOM    767  H4Y POPCL   6     -64.928 -31.717  15.389  1.00  0.00      L11  H
ATOM    768  C35 POPCL   6     -62.960 -31.920  14.629  1.00  0.00      L11  C
ATOM    769  H5X POPCL   6     -62.329 -30.982  14.733  1.00  0.00      L11  H
ATOM    770  H5Y POPCL   6     -62.256 -32.769  14.748  1.00  0.00      L11  H
ATOM    771  C36 POPCL   6     -63.621 -31.917  13.279  1.00  0.00      L11  C
ATOM    772  H6X POPCL   6     -64.103 -32.834  13.159  1.00  0.00      L11  H
ATOM    773  H6Y POPCL   6     -64.395 -31.220  13.350  1.00  0.00      L11  H
ATOM    774  C37 POPCL   6     -62.542 -31.882  12.199  1.00  0.00      L11  C
ATOM    775  H7X POPCL   6     -62.092 -30.907  12.408  1.00  0.00      L11  H
ATOM    776  H7Y POPCL   6     -61.841 -32.658  12.574  1.00  0.00      L11  H
ATOM    777  C38 POPCL   6     -63.021 -31.869  10.808  1.00  0.00      L11  C
ATOM    778  H8X POPCL   6     -63.783 -32.656  10.654  1.00  0.00      L11  H
ATOM    779  H8Y POPCL   6     -63.638 -31.018  10.537  1.00  0.00      L11  H
ATOM    780  C39 POPCL   6     -61.968 -32.058   9.741  1.00  0.00      L11  C
ATOM    781  H9X POPCL   6     -61.381 -31.089   9.582  1.00  0.00      L11  H
ATOM    782  H9Y POPCL   6     -61.296 -32.904   9.936  1.00  0.00      L11  H
ATOM    783 C310 POPCL   6     -62.547 -32.539   8.397  1.00  0.00      L11  C
ATOM    784 H10X POPCL   6     -63.190 -33.410   8.516  1.00  0.00      L11  H
ATOM    785 H10Y POPCL   6     -63.245 -31.755   8.034  1.00  0.00      L11  H
ATOM    786 C311 POPCL   6     -61.508 -32.832   7.296  1.00  0.00      L11  C
ATOM    787 H11X POPCL   6     -60.695 -32.147   7.287  1.00  0.00      L11  H
ATOM    788 H11Y POPCL   6     -61.187 -33.836   7.724  1.00  0.00      L11  H
ATOM    789 C312 POPCL   6     -62.147 -33.057   5.890  1.00  0.00      L11  C
ATOM    790 H12X POPCL   6     -62.983 -33.747   6.009  1.00  0.00      L11  H
ATOM    791 H12Y POPCL   6     -62.516 -32.092   5.490  1.00  0.00      L11  H
ATOM    792 C313 POPCL   6     -61.223 -33.588   4.749  1.00  0.00      L11  C
ATOM    793 H13X POPCL   6     -60.197 -33.266   4.807  1.00  0.00      L11  H
ATOM    794 H13Y POPCL   6     -61.084 -34.686   4.969  1.00  0.00      L11  H
ATOM    795 C314 POPCL   6     -61.797 -33.253   3.326  1.00  0.00      L11  C
ATOM    796 H14X POPCL   6     -62.808 -33.711   3.160  1.00  0.00      L11  H
ATOM    797 H14Y POPCL   6     -62.040 -32.169   3.096  1.00  0.00      L11  H
ATOM    798 C315 POPCL   6     -60.984 -33.935   2.193  1.00  0.00      L11  C
ATOM    799 H15X POPCL   6     -60.060 -33.379   2.058  1.00  0.00      L11  H
ATOM    800 H15Y POPCL   6     -60.822 -35.015   2.530  1.00  0.00      L11  H
ATOM    801 C316 POPCL   6     -61.705 -33.808   0.784  1.00  0.00      L11  C
ATOM    802 H16X POPCL   6     -62.591 -34.472   0.807  1.00  0.00      L11  H
ATOM    803 H16Y POPCL   6     -62.027 -32.792   0.761  1.00  0.00      L11  H
ATOM    804 H16Z POPCL   6     -60.993 -34.159   0.026  1.00  0.00      L11  H
ATOM    805  N   POPCL   7     -61.086 -68.472  20.959  1.00  0.00      L11  N
ATOM    806  C11 POPCL   7     -60.248 -67.838  19.845  1.00  0.00      L11  C
ATOM    807  C12 POPCL   7     -60.211 -68.874  22.077  1.00  0.00      L11  C
ATOM    808  C13 POPCL   7     -61.925 -69.568  20.471  1.00  0.00      L11  C
ATOM    809  C14 POPCL   7     -62.014 -67.399  21.484  1.00  0.00      L11  C
ATOM    810  H11 POPCL   7     -59.508 -67.196  20.400  1.00  0.00      L11  H
ATOM    811  H12 POPCL   7     -60.770 -67.081  19.316  1.00  0.00      L11  H
ATOM    812  H21 POPCL   7     -59.304 -69.524  21.765  1.00  0.00      L11  H
ATOM    813  H22 POPCL   7     -59.800 -67.994  22.524  1.00  0.00      L11  H
ATOM    814  H23 POPCL   7     -60.707 -69.292  22.870  1.00  0.00      L11  H
ATOM    815  H31 POPCL   7     -61.276 -70.398  20.137  1.00  0.00      L11  H
ATOM    816  H32 POPCL   7     -62.578 -69.851  21.264  1.00  0.00      L11  H
ATOM    817  H33 POPCL   7     -62.520 -69.283  19.606  1.00  0.00      L11  H
ATOM    818  H41 POPCL   7     -62.800 -67.728  22.088  1.00  0.00      L11  H
ATOM    819  H42 POPCL   7     -61.426 -66.651  21.953  1.00  0.00      L11  H
ATOM    820  H43 POPCL   7     -62.521 -66.969  20.605  1.00  0.00      L11  H
ATOM    821  C15 POPCL   7     -59.479 -68.689  18.854  1.00  0.00      L11  C
ATOM    822  H51 POPCL   7     -60.268 -69.228  18.314  1.00  0.00      L11  H
ATOM    823  H52 POPCL   7     -59.056 -67.890  18.119  1.00  0.00      L11  H
ATOM    824  P1  POPCL   7     -58.335 -70.936  19.845  1.00  0.00      L11  P
ATOM    825  O3  POPCL   7     -58.446 -71.216  21.308  1.00  0.00      L11  O
ATOM    826  O4  POPCL   7     -57.038 -71.411  19.315  1.00  0.00      L11  O
ATOM    827  O1  POPCL   7     -58.456 -69.406  19.473  1.00  0.00      L11  O
ATOM    828  O2  POPCL   7     -59.539 -71.620  19.046  1.00  0.00      L11  O
ATOM    829  C1  POPCL   7     -59.414 -71.676  17.579  1.00  0.00      L11  C
ATOM    830  HA  POPCL   7     -58.972 -70.708  17.164  1.00  0.00      L11  H
ATOM    831  HB  POPCL   7     -58.626 -72.387  17.366  1.00  0.00      L11  H
ATOM    832  C2  POPCL   7     -60.634 -71.943  16.758  1.00  0.00      L11  C
ATOM    833  HS  POPCL   7     -60.786 -73.072  16.856  1.00  0.00      L11  H
ATOM    834  O21 POPCL   7     -60.508 -71.584  15.363  1.00  0.00      L11  O
ATOM    835  C21 POPCL   7     -61.089 -72.401  14.449  1.00  0.00      L11  C
ATOM    836  O22 POPCL   7     -61.550 -73.518  14.647  1.00  0.00      L11  O
ATOM    837  C22 POPCL   7     -61.081 -71.607  13.210  1.00  0.00      L11  C
ATOM    838  H2R POPCL   7     -61.633 -70.644  13.346  1.00  0.00      L11  H
ATOM    839  H2S POPCL   7     -59.997 -71.327  13.082  1.00  0.00      L11  H
ATOM    840  C3  POPCL   7     -62.037 -71.478  17.343  1.00  0.00      L11  C
ATOM    841  HX  POPCL   7     -62.798 -72.009  16.753  1.00  0.00      L11  H
ATOM    842  HY  POPCL   7     -62.133 -71.756  18.393  1.00  0.00      L11  H
ATOM    843  O31 POPCL   7     -62.192 -70.112  17.288  1.00  0.00      L11  O
ATOM    844  C31 POPCL   7     -62.960 -69.549  16.309  1.00  0.00      L11  C
ATOM    845  O32 POPCL   7     -63.460 -70.116  15.383  1.00  0.00      L11  O
ATOM    846  C32 POPCL   7     -62.905 -68.068  16.545  1.00  0.00      L11  C
ATOM    847  H2X POPCL   7     -63.757 -67.517  15.972  1.00  0.00      L11  H
ATOM    848  H2Y POPCL   7     -62.984 -67.809  17.611  1.00  0.00      L11  H
ATOM    849  C23 POPCL   7     -61.499 -72.378  11.925  1.00  0.00      L11  C
ATOM    850  H3R POPCL   7     -60.833 -73.255  11.909  1.00  0.00      L11  H
ATOM    851  H3S POPCL   7     -62.562 -72.704  12.058  1.00  0.00      L11  H
ATOM    852  C24 POPCL   7     -61.210 -71.593  10.637  1.00  0.00      L11  C
ATOM    853  H4R POPCL   7     -61.762 -70.533  10.674  1.00  0.00      L11  H
ATOM    854  H4S POPCL   7     -60.140 -71.175  10.562  1.00  0.00      L11  H
ATOM    855  C25 POPCL   7     -61.431 -72.421   9.320  1.00  0.00      L11  C
ATOM    856  H5R POPCL   7     -60.743 -73.252   9.242  1.00  0.00      L11  H
ATOM    857  H5S POPCL   7     -62.448 -72.825   9.260  1.00  0.00      L11  H
ATOM    858  C26 POPCL   7     -61.081 -71.553   8.043  1.00  0.00      L11  C
ATOM    859  H6R POPCL   7     -61.557 -70.552   8.034  1.00  0.00      L11  H
ATOM    860  H6S POPCL   7     -59.954 -71.439   7.998  1.00  0.00      L11  H
ATOM    861  C27 POPCL   7     -61.624 -72.294   6.803  1.00  0.00      L11  C
ATOM    862  H7R POPCL   7     -60.992 -73.253   6.722  1.00  0.00      L11  H
ATOM    863  H7S POPCL   7     -62.703 -72.578   6.929  1.00  0.00      L11  H
ATOM    864  C28 POPCL   7     -61.336 -71.529   5.422  1.00  0.00      L11  C
ATOM    865  H8R POPCL   7     -61.925 -70.582   5.634  1.00  0.00      L11  H
ATOM    866  H8S POPCL   7     -60.235 -71.339   5.338  1.00  0.00      L11  H
ATOM    867  C29 POPCL   7     -61.787 -72.215   4.206  1.00  0.00      L11  C
ATOM    868  H91 POPCL   7     -62.778 -72.566   4.196  1.00  0.00      L11  H
ATOM    869 C210 POPCL   7     -61.038 -72.471   3.157  1.00  0.00      L11  C
ATOM    870 H101 POPCL   7     -61.520 -73.007   2.360  1.00  0.00      L11  H
ATOM    871 C211 POPCL   7     -59.562 -72.144   2.860  1.00  0.00      L11  C
ATOM    872 H11R POPCL   7     -59.184 -71.397   3.544  1.00  0.00      L11  H
ATOM    873 H11S POPCL   7     -58.871 -73.061   2.962  1.00  0.00      L11  H
ATOM    874 C212 POPCL   7     -59.388 -71.659   1.344  1.00  0.00      L11  C
ATOM    875 H12R POPCL   7     -60.028 -70.792   1.254  1.00  0.00      L11  H
ATOM    876 H12S POPCL   7     -58.310 -71.356   1.340  1.00  0.00      L11  H
ATOM    877 C213 POPCL   7     -59.646 -72.683   0.204  1.00  0.00      L11  C
ATOM    878 H13R POPCL   7     -58.935 -73.551   0.363  1.00  0.00      L11  H
ATOM    879 H13S POPCL   7     -60.680 -73.042   0.199  1.00  0.00      L11  H
ATOM    880 C214 POPCL   7     -59.268 -72.201  -1.143  1.00  0.00      L11  C
ATOM    881 H14R POPCL   7     -59.940 -71.364  -1.533  1.00  0.00      L11  H
ATOM    882 H14S POPCL   7     -58.251 -71.699  -1.140  1.00  0.00      L11  H
ATOM    883 C215 POPCL   7     -59.424 -73.181  -2.304  1.00  0.00      L11  C
ATOM    884 H15R POPCL   7     -58.578 -73.784  -2.465  1.00  0.00      L11  H
ATOM    885 H15S POPCL   7     -60.303 -73.796  -2.340  1.00  0.00      L11  H
ATOM    886 C216 POPCL   7     -59.558 -72.477  -3.652  1.00  0.00      L11  C
ATOM    887 H16R POPCL   7     -60.498 -71.843  -3.568  1.00  0.00      L11  H
ATOM    888 H16S POPCL   7     -58.679 -71.778  -3.736  1.00  0.00      L11  H
ATOM    889 C217 POPCL   7     -59.719 -73.527  -4.774  1.00  0.00      L11  C
ATOM    890 H17R POPCL   7     -58.823 -74.123  -4.600  1.00  0.00      L11  H
ATOM    891 H17S POPCL   7     -60.673 -74.076  -4.499  1.00  0.00      L11  H
ATOM    892 C218 POPCL   7     -59.817 -72.867  -6.146  1.00  0.00      L11  C
ATOM    893 H18R POPCL   7     -60.176 -73.674  -6.823  1.00  0.00      L11  H
ATOM    894 H18S POPCL   7     -60.645 -72.167  -6.084  1.00  0.00      L11  H
ATOM    895 H18T POPCL   7     -58.856 -72.393  -6.523  1.00  0.00      L11  H
ATOM    896  C33 POPCL   7     -61.692 -67.475  15.886  1.00  0.00      L11  C
ATOM    897  H3X POPCL   7     -61.662 -66.374  16.047  1.00  0.00      L11  H
ATOM    898  H3Y POPCL   7     -60.819 -67.985  16.329  1.00  0.00      L11  H
ATOM    899  C34 POPCL   7     -61.675 -67.553  14.346  1.00  0.00      L11  C
ATOM    900  H4X POPCL   7     -62.361 -68.365  14.055  1.00  0.00      L11  H
ATOM    901  H4Y POPCL   7     -62.245 -66.659  13.917  1.00  0.00      L11  H
ATOM    902  C35 POPCL   7     -60.348 -67.780  13.747  1.00  0.00      L11  C
ATOM    903  H5X POPCL   7     -59.602 -67.058  14.055  1.00  0.00      L11  H
ATOM    904  H5Y POPCL   7     -59.972 -68.773  14.074  1.00  0.00      L11  H
ATOM    905  C36 POPCL   7     -60.481 -67.681  12.205  1.00  0.00      L11  C
ATOM    906  H6X POPCL   7     -61.498 -68.127  11.919  1.00  0.00      L11  H
ATOM    907  H6Y POPCL   7     -60.417 -66.582  11.986  1.00  0.00      L11  H
ATOM    908  C37 POPCL   7     -59.233 -68.215  11.458  1.00  0.00      L11  C
ATOM    909  H7X POPCL   7     -58.334 -67.666  11.889  1.00  0.00      L11  H
ATOM    910  H7Y POPCL   7     -59.062 -69.252  11.655  1.00  0.00      L11  H
ATOM    911  C38 POPCL   7     -59.347 -67.856   9.970  1.00  0.00      L11  C
ATOM    912  H8X POPCL   7     -60.361 -68.245   9.541  1.00  0.00      L11  H
ATOM    913  H8Y POPCL   7     -59.463 -66.732   9.833  1.00  0.00      L11  H
ATOM    914  C39 POPCL   7     -58.211 -68.295   8.920  1.00  0.00      L11  C
ATOM    915  H9X POPCL   7     -57.371 -67.596   8.932  1.00  0.00      L11  H
ATOM    916  H9Y POPCL   7     -57.767 -69.230   9.256  1.00  0.00      L11  H
ATOM    917 C310 POPCL   7     -58.599 -68.287   7.474  1.00  0.00      L11  C
ATOM    918 H10X POPCL   7     -59.273 -69.135   7.228  1.00  0.00      L11  H
ATOM    919 H10Y POPCL   7     -59.166 -67.381   7.259  1.00  0.00      L11  H
ATOM    920 C311 POPCL   7     -57.485 -68.401   6.316  1.00  0.00      L11  C
ATOM    921 H11X POPCL   7     -56.568 -67.743   6.529  1.00  0.00      L11  H
ATOM    922 H11Y POPCL   7     -57.156 -69.469   6.507  1.00  0.00      L11  H
ATOM    923 C312 POPCL   7     -58.094 -68.110   4.924  1.00  0.00      L11  C
ATOM    924 H12X POPCL   7     -59.196 -68.433   4.905  1.00  0.00      L11  H
ATOM    925 H12Y POPCL   7     -58.031 -67.029   4.626  1.00  0.00      L11  H
ATOM    926 C313 POPCL   7     -57.304 -68.786   3.784  1.00  0.00      L11  C
ATOM    927 H13X POPCL   7     -56.357 -68.184   3.707  1.00  0.00      L11  H
ATOM    928 H13Y POPCL   7     -56.975 -69.775   4.018  1.00  0.00      L11  H
ATOM    929 C314 POPCL   7     -57.945 -68.463   2.402  1.00  0.00      L11  C
ATOM    930 H14X POPCL   7     -58.630 -69.345   2.235  1.00  0.00      L11  H
ATOM    931 H14Y POPCL   7     -58.554 -67.583   2.500  1.00  0.00      L11  H
ATOM    932 C315 POPCL   7     -56.973 -68.225   1.240  1.00  0.00      L11  C
ATOM    933 H15X POPCL   7     -56.529 -67.253   1.433  1.00  0.00      L11  H
ATOM    934 H15Y POPCL   7     -56.162 -68.886   1.219  1.00  0.00      L11  H
ATOM    935 C316 POPCL   7     -57.646 -68.237  -0.217  1.00  0.00      L11  C
ATOM    936 H16X POPCL   7     -58.106 -67.248  -0.326  1.00  0.00      L11  H
ATOM    937 H16Y POPCL   7     -56.861 -68.478  -1.022  1.00  0.00      L11  H
ATOM    938 H16Z POPCL   7     -58.462 -69.019  -0.306  1.00  0.00      L11  H
ATOM    939  N   POPCL   8     -54.917 -63.995  18.779  1.00  0.00      L11  N
ATOM    940  C11 POPCL   8     -55.470 -65.396  19.092  1.00  0.00      L11  C
ATOM    941  C12 POPCL   8     -55.302 -62.982  19.779  1.00  0.00      L11  C
ATOM    942  C13 POPCL   8     -55.275 -63.569  17.387  1.00  0.00      L11  C
ATOM    943  C14 POPCL   8     -53.428 -63.979  18.767  1.00  0.00      L11  C
ATOM    944  H11 POPCL   8     -55.191 -65.716  20.087  1.00  0.00      L11  H
ATOM    945  H12 POPCL   8     -54.906 -66.003  18.408  1.00  0.00      L11  H
ATOM    946  H21 POPCL   8     -56.358 -62.701  19.535  1.00  0.00      L11  H
ATOM    947  H22 POPCL   8     -55.312 -63.278  20.826  1.00  0.00      L11  H
ATOM    948  H23 POPCL   8     -54.742 -62.087  19.647  1.00  0.00      L11  H
ATOM    949  H31 POPCL   8     -56.309 -63.470  17.323  1.00  0.00      L11  H
ATOM    950  H32 POPCL   8     -54.754 -62.737  17.013  1.00  0.00      L11  H
ATOM    951  H33 POPCL   8     -55.161 -64.383  16.599  1.00  0.00      L11  H
ATOM    952  H41 POPCL   8     -52.918 -63.147  18.370  1.00  0.00      L11  H
ATOM    953  H42 POPCL   8     -53.020 -64.219  19.742  1.00  0.00      L11  H
ATOM    954  H43 POPCL   8     -53.088 -64.841  18.152  1.00  0.00      L11  H
ATOM    955  C15 POPCL   8     -56.985 -65.686  18.953  1.00  0.00      L11  C
ATOM    956  H51 POPCL   8     -57.255 -65.518  17.915  1.00  0.00      L11  H
ATOM    957  H52 POPCL   8     -57.075 -66.732  19.212  1.00  0.00      L11  H
ATOM    958  P1  POPCL   8     -59.032 -64.194  19.703  1.00  0.00      L11  P
ATOM    959  O3  POPCL   8     -59.426 -63.380  20.883  1.00  0.00      L11  O
ATOM    960  O4  POPCL   8     -60.007 -65.232  19.301  1.00  0.00      L11  O
ATOM    961  O1  POPCL   8     -57.686 -64.906  19.906  1.00  0.00      L11  O
ATOM    962  O2  POPCL   8     -58.816 -63.178  18.538  1.00  0.00      L11  O
ATOM    963  C1  POPCL   8     -58.858 -63.537  17.195  1.00  0.00      L11  C
ATOM    964  HA  POPCL   8     -57.853 -63.802  16.821  1.00  0.00      L11  H
ATOM    965  HB  POPCL   8     -59.563 -64.436  17.050  1.00  0.00      L11  H
ATOM    966  C2  POPCL   8     -59.393 -62.449  16.187  1.00  0.00      L11  C
ATOM    967  HS  POPCL   8     -60.505 -62.301  16.382  1.00  0.00      L11  H
ATOM    968  O21 POPCL   8     -59.250 -62.993  14.859  1.00  0.00      L11  O
ATOM    969  C21 POPCL   8     -59.920 -62.415  13.934  1.00  0.00      L11  C
ATOM    970  O22 POPCL   8     -60.514 -61.354  13.958  1.00  0.00      L11  O
ATOM    971  C22 POPCL   8     -59.995 -63.345  12.700  1.00  0.00      L11  C
ATOM    972  H2R POPCL   8     -58.993 -63.671  12.526  1.00  0.00      L11  H
ATOM    973  H2S POPCL   8     -60.518 -64.263  13.025  1.00  0.00      L11  H
ATOM    974  C3  POPCL   8     -58.704 -61.104  16.328  1.00  0.00      L11  C
ATOM    975  HX  POPCL   8     -59.138 -60.357  15.614  1.00  0.00      L11  H
ATOM    976  HY  POPCL   8     -58.845 -60.767  17.394  1.00  0.00      L11  H
ATOM    977  O31 POPCL   8     -57.279 -61.243  16.148  1.00  0.00      L11  O
ATOM    978  C31 POPCL   8     -56.612 -60.052  16.283  1.00  0.00      L11  C
ATOM    979  O32 POPCL   8     -57.126 -58.985  16.639  1.00  0.00      L11  O
ATOM    980  C32 POPCL   8     -55.160 -60.126  15.852  1.00  0.00      L11  C
ATOM    981  H2X POPCL   8     -54.519 -59.233  16.020  1.00  0.00      L11  H
ATOM    982  H2Y POPCL   8     -54.643 -60.992  16.346  1.00  0.00      L11  H
ATOM    983  C23 POPCL   8     -60.496 -62.611  11.468  1.00  0.00      L11  C
ATOM    984  H3R POPCL   8     -61.524 -62.172  11.607  1.00  0.00      L11  H
ATOM    985  H3S POPCL   8     -59.773 -61.803  11.164  1.00  0.00      L11  H
ATOM    986  C24 POPCL   8     -60.673 -63.557  10.282  1.00  0.00      L11  C
ATOM    987  H4R POPCL   8     -59.710 -64.055  10.143  1.00  0.00      L11  H
ATOM    988  H4S POPCL   8     -61.251 -64.453  10.437  1.00  0.00      L11  H
ATOM    989  C25 POPCL   8     -61.035 -62.832   8.924  1.00  0.00      L11  C
ATOM    990  H5R POPCL   8     -62.145 -63.021   8.850  1.00  0.00      L11  H
ATOM    991  H5S POPCL   8     -60.851 -61.752   8.963  1.00  0.00      L11  H
ATOM    992  C26 POPCL   8     -60.398 -63.493   7.665  1.00  0.00      L11  C
ATOM    993  H6R POPCL   8     -59.274 -63.455   7.534  1.00  0.00      L11  H
ATOM    994  H6S POPCL   8     -60.669 -64.581   7.774  1.00  0.00      L11  H
ATOM    995  C27 POPCL   8     -61.005 -63.053   6.327  1.00  0.00      L11  C
ATOM    996  H7R POPCL   8     -62.050 -63.351   6.250  1.00  0.00      L11  H
ATOM    997  H7S POPCL   8     -60.967 -61.979   6.345  1.00  0.00      L11  H
ATOM    998  C28 POPCL   8     -60.098 -63.578   5.128  1.00  0.00      L11  C
ATOM    999  H8R POPCL   8     -59.097 -63.375   5.458  1.00  0.00      L11  H
ATOM   1000  H8S POPCL   8     -60.256 -64.633   4.947  1.00  0.00      L11  H
ATOM   1001  C29 POPCL   8     -60.359 -62.738   3.860  1.00  0.00      L11  C
ATOM   1002  H91 POPCL   8     -60.041 -61.695   3.998  1.00  0.00      L11  H
ATOM   1003 C210 POPCL   8     -60.854 -63.099   2.624  1.00  0.00      L11  C
ATOM   1004 H101 POPCL   8     -60.969 -62.388   1.790  1.00  0.00      L11  H
ATOM   1005 C211 POPCL   8     -61.356 -64.462   2.262  1.00  0.00      L11  C
ATOM   1006 H11R POPCL   8     -61.303 -65.097   3.187  1.00  0.00      L11  H
ATOM   1007 H11S POPCL   8     -62.461 -64.338   2.037  1.00  0.00      L11  H
ATOM   1008 C212 POPCL   8     -60.665 -64.970   0.959  1.00  0.00      L11  C
ATOM   1009 H12R POPCL   8     -59.671 -65.479   1.145  1.00  0.00      L11  H
ATOM   1010 H12S POPCL   8     -61.290 -65.700   0.450  1.00  0.00      L11  H
ATOM   1011 C213 POPCL   8     -60.360 -63.937  -0.148  1.00  0.00      L11  C
ATOM   1012 H13R POPCL   8     -60.972 -62.995  -0.071  1.00  0.00      L11  H
ATOM   1013 H13S POPCL   8     -59.371 -63.564   0.107  1.00  0.00      L11  H
ATOM   1014 C214 POPCL   8     -60.273 -64.594  -1.538  1.00  0.00      L11  C
ATOM   1015 H14R POPCL   8     -59.746 -65.521  -1.348  1.00  0.00      L11  H
ATOM   1016 H14S POPCL   8     -61.331 -64.847  -1.764  1.00  0.00      L11  H
ATOM   1017 C215 POPCL   8     -59.637 -63.676  -2.543  1.00  0.00      L11  C
ATOM   1018 H15R POPCL   8     -60.214 -62.706  -2.559  1.00  0.00      L11  H
ATOM   1019 H15S POPCL   8     -58.653 -63.410  -2.247  1.00  0.00      L11  H
ATOM   1020 C216 POPCL   8     -59.619 -64.292  -4.009  1.00  0.00      L11  C
ATOM   1021 H16R POPCL   8     -58.997 -65.233  -4.147  1.00  0.00      L11  H
ATOM   1022 H16S POPCL   8     -60.703 -64.399  -4.237  1.00  0.00      L11  H
ATOM   1023 C217 POPCL   8     -58.879 -63.406  -5.087  1.00  0.00      L11  C
ATOM   1024 H17R POPCL   8     -59.479 -62.489  -5.185  1.00  0.00      L11  H
ATOM   1025 H17S POPCL   8     -57.894 -63.064  -4.687  1.00  0.00      L11  H
ATOM   1026 C218 POPCL   8     -58.749 -64.082  -6.489  1.00  0.00      L11  C
ATOM   1027 H18R POPCL   8     -58.199 -63.321  -7.137  1.00  0.00      L11  H
ATOM   1028 H18S POPCL   8     -58.149 -65.016  -6.244  1.00  0.00      L11  H
ATOM   1029 H18T POPCL   8     -59.685 -64.349  -6.989  1.00  0.00      L11  H
ATOM   1030  C33 POPCL   8     -54.977 -60.307  14.258  1.00  0.00      L11  C
ATOM   1031  H3X POPCL   8     -55.289 -59.425  13.726  1.00  0.00      L11  H
ATOM   1032  H3Y POPCL   8     -53.826 -60.297  14.187  1.00  0.00      L11  H
ATOM   1033  C34 POPCL   8     -55.590 -61.560  13.631  1.00  0.00      L11  C
ATOM   1034  H4X POPCL   8     -55.242 -62.431  14.197  1.00  0.00      L11  H
ATOM   1035  H4Y POPCL   8     -56.704 -61.470  13.627  1.00  0.00      L11  H
ATOM   1036  C35 POPCL   8     -55.054 -61.708  12.240  1.00  0.00      L11  C
ATOM   1037  H5X POPCL   8     -55.247 -60.813  11.603  1.00  0.00      L11  H
ATOM   1038  H5Y POPCL   8     -53.970 -62.036  12.235  1.00  0.00      L11  H
ATOM   1039  C36 POPCL   8     -55.883 -62.840  11.524  1.00  0.00      L11  C
ATOM   1040  H6X POPCL   8     -55.724 -63.725  12.151  1.00  0.00      L11  H
ATOM   1041  H6Y POPCL   8     -56.964 -62.504  11.375  1.00  0.00      L11  H
ATOM   1042  C37 POPCL   8     -55.298 -62.979  10.057  1.00  0.00      L11  C
ATOM   1043  H7X POPCL   8     -55.237 -61.942   9.626  1.00  0.00      L11  H
ATOM   1044  H7Y POPCL   8     -54.279 -63.321  10.078  1.00  0.00      L11  H
ATOM   1045  C38 POPCL   8     -56.150 -63.841   9.076  1.00  0.00      L11  C
ATOM   1046  H8X POPCL   8     -56.439 -64.761   9.464  1.00  0.00      L11  H
ATOM   1047  H8Y POPCL   8     -57.020 -63.260   8.788  1.00  0.00      L11  H
ATOM   1048  C39 POPCL   8     -55.353 -64.061   7.761  1.00  0.00      L11  C
ATOM   1049  H9X POPCL   8     -54.674 -63.246   7.476  1.00  0.00      L11  H
ATOM   1050  H9Y POPCL   8     -54.724 -64.927   7.776  1.00  0.00      L11  H
ATOM   1051 C310 POPCL   8     -56.224 -64.201   6.561  1.00  0.00      L11  C
ATOM   1052 H10X POPCL   8     -57.087 -64.805   6.777  1.00  0.00      L11  H
ATOM   1053 H10Y POPCL   8     -56.585 -63.161   6.346  1.00  0.00      L11  H
ATOM   1054 C311 POPCL   8     -55.526 -64.827   5.370  1.00  0.00      L11  C
ATOM   1055 H11X POPCL   8     -54.523 -64.323   5.359  1.00  0.00      L11  H
ATOM   1056 H11Y POPCL   8     -55.407 -65.920   5.459  1.00  0.00      L11  H
ATOM   1057 C312 POPCL   8     -56.348 -64.591   4.052  1.00  0.00      L11  C
ATOM   1058 H12X POPCL   8     -57.329 -65.154   4.115  1.00  0.00      L11  H
ATOM   1059 H12Y POPCL   8     -56.629 -63.502   4.016  1.00  0.00      L11  H
ATOM   1060 C313 POPCL   8     -55.542 -64.871   2.764  1.00  0.00      L11  C
ATOM   1061 H13X POPCL   8     -54.631 -64.282   2.843  1.00  0.00      L11  H
ATOM   1062 H13Y POPCL   8     -55.195 -65.918   2.773  1.00  0.00      L11  H
ATOM   1063 C314 POPCL   8     -56.320 -64.504   1.447  1.00  0.00      L11  C
ATOM   1064 H14X POPCL   8     -57.232 -65.121   1.389  1.00  0.00      L11  H
ATOM   1065 H14Y POPCL   8     -56.682 -63.451   1.544  1.00  0.00      L11  H
ATOM   1066 C315 POPCL   8     -55.489 -64.652   0.195  1.00  0.00      L11  C
ATOM   1067 H15X POPCL   8     -54.584 -63.989   0.325  1.00  0.00      L11  H
ATOM   1068 H15Y POPCL   8     -55.061 -65.702   0.154  1.00  0.00      L11  H
ATOM   1069 C316 POPCL   8     -56.345 -64.364  -1.016  1.00  0.00      L11  C
ATOM   1070 H16X POPCL   8     -56.484 -63.323  -1.078  1.00  0.00      L11  H
ATOM   1071 H16Y POPCL   8     -55.974 -64.579  -2.024  1.00  0.00      L11  H
ATOM   1072 H16Z POPCL   8     -57.325 -64.922  -0.851  1.00  0.00      L11  H
ATOM   1073  N   POPCL   9     -65.944 -54.326  21.761  1.00  0.00      L11  N
ATOM   1074  C11 POPCL   9     -65.877 -52.852  21.199  1.00  0.00      L11  C
ATOM   1075  C12 POPCL   9     -65.832 -54.320  23.186  1.00  0.00      L11  C
ATOM   1076  C13 POPCL   9     -64.789 -55.109  21.233  1.00  0.00      L11  C
ATOM   1077  C14 POPCL   9     -67.193 -54.894  21.216  1.00  0.00      L11  C
ATOM   1078  H11 POPCL   9     -66.571 -52.179  21.693  1.00  0.00      L11  H
ATOM   1079  H12 POPCL   9     -66.303 -52.999  20.191  1.00  0.00      L11  H
ATOM   1080  H21 POPCL   9     -65.086 -53.575  23.442  1.00  0.00      L11  H
ATOM   1081  H22 POPCL   9     -66.714 -54.011  23.731  1.00  0.00      L11  H
ATOM   1082  H23 POPCL   9     -65.378 -55.270  23.527  1.00  0.00      L11  H
ATOM   1083  H31 POPCL   9     -63.771 -54.746  21.481  1.00  0.00      L11  H
ATOM   1084  H32 POPCL   9     -64.858 -56.129  21.454  1.00  0.00      L11  H
ATOM   1085  H33 POPCL   9     -64.714 -55.048  20.138  1.00  0.00      L11  H
ATOM   1086  H41 POPCL   9     -67.449 -55.758  21.632  1.00  0.00      L11  H
ATOM   1087  H42 POPCL   9     -67.949 -54.093  21.219  1.00  0.00      L11  H
ATOM   1088  H43 POPCL   9     -67.021 -55.214  20.192  1.00  0.00      L11  H
ATOM   1089  C15 POPCL   9     -64.493 -52.034  21.171  1.00  0.00      L11  C
ATOM   1090  H51 POPCL   9     -63.816 -52.626  20.532  1.00  0.00      L11  H
ATOM   1091  H52 POPCL   9     -64.632 -50.984  20.702  1.00  0.00      L11  H
ATOM   1092  P1  POPCL   9     -62.624 -52.457  23.102  1.00  0.00      L11  P
ATOM   1093  O3  POPCL   9     -62.971 -53.610  23.965  1.00  0.00      L11  O
ATOM   1094  O4  POPCL   9     -61.974 -51.287  23.692  1.00  0.00      L11  O
ATOM   1095  O1  POPCL   9     -63.998 -51.786  22.467  1.00  0.00      L11  O
ATOM   1096  O2  POPCL   9     -61.813 -53.041  21.858  1.00  0.00      L11  O
ATOM   1097  C1  POPCL   9     -61.280 -52.027  20.981  1.00  0.00      L11  C
ATOM   1098  HA  POPCL   9     -62.073 -51.385  20.566  1.00  0.00      L11  H
ATOM   1099  HB  POPCL   9     -60.484 -51.425  21.478  1.00  0.00      L11  H
ATOM   1100  C2  POPCL   9     -60.656 -52.659  19.728  1.00  0.00      L11  C
ATOM   1101  HS  POPCL   9     -59.653 -52.974  20.127  1.00  0.00      L11  H
ATOM   1102  O21 POPCL   9     -60.525 -51.629  18.743  1.00  0.00      L11  O
ATOM   1103  C21 POPCL   9     -59.712 -52.086  17.793  1.00  0.00      L11  C
ATOM   1104  O22 POPCL   9     -58.819 -52.944  17.823  1.00  0.00      L11  O
ATOM   1105  C22 POPCL   9     -60.211 -51.538  16.469  1.00  0.00      L11  C
ATOM   1106  H2R POPCL   9     -61.331 -51.742  16.394  1.00  0.00      L11  H
ATOM   1107  H2S POPCL   9     -60.054 -50.428  16.400  1.00  0.00      L11  H
ATOM   1108  C3  POPCL   9     -61.406 -54.012  19.172  1.00  0.00      L11  C
ATOM   1109  HX  POPCL   9     -60.796 -54.571  18.467  1.00  0.00      L11  H
ATOM   1110  HY  POPCL   9     -61.543 -54.796  19.954  1.00  0.00      L11  H
ATOM   1111  O31 POPCL   9     -62.702 -53.695  18.644  1.00  0.00      L11  O
ATOM   1112  C31 POPCL   9     -63.321 -54.711  18.172  1.00  0.00      L11  C
ATOM   1113  O32 POPCL   9     -63.060 -55.946  18.367  1.00  0.00      L11  O
ATOM   1114  C32 POPCL   9     -64.509 -54.187  17.434  1.00  0.00      L11  C
ATOM   1115  H2X POPCL   9     -65.310 -54.269  18.180  1.00  0.00      L11  H
ATOM   1116  H2Y POPCL   9     -64.349 -53.083  17.191  1.00  0.00      L11  H
ATOM   1117  C23 POPCL   9     -59.547 -52.308  15.240  1.00  0.00      L11  C
ATOM   1118  H3R POPCL   9     -58.452 -52.118  15.274  1.00  0.00      L11  H
ATOM   1119  H3S POPCL   9     -59.774 -53.400  15.359  1.00  0.00      L11  H
ATOM   1120  C24 POPCL   9     -60.103 -51.943  13.876  1.00  0.00      L11  C
ATOM   1121  H4R POPCL   9     -61.195 -52.223  13.881  1.00  0.00      L11  H
ATOM   1122  H4S POPCL   9     -59.978 -50.904  13.688  1.00  0.00      L11  H
ATOM   1123  C25 POPCL   9     -59.382 -52.608  12.691  1.00  0.00      L11  C
ATOM   1124  H5R POPCL   9     -58.298 -52.303  12.753  1.00  0.00      L11  H
ATOM   1125  H5S POPCL   9     -59.388 -53.727  12.775  1.00  0.00      L11  H
ATOM   1126  C26 POPCL   9     -59.978 -52.355  11.316  1.00  0.00      L11  C
ATOM   1127  H6R POPCL   9     -61.089 -52.446  11.267  1.00  0.00      L11  H
ATOM   1128  H6S POPCL   9     -59.993 -51.188  11.123  1.00  0.00      L11  H
ATOM   1129  C27 POPCL   9     -59.141 -52.925  10.185  1.00  0.00      L11  C
ATOM   1130  H7R POPCL   9     -58.116 -52.428  10.145  1.00  0.00      L11  H
ATOM   1131  H7S POPCL   9     -58.833 -53.972  10.442  1.00  0.00      L11  H
ATOM   1132  C28 POPCL   9     -59.766 -52.589   8.818  1.00  0.00      L11  C
ATOM   1133  H8R POPCL   9     -60.865 -52.933   8.824  1.00  0.00      L11  H
ATOM   1134  H8S POPCL   9     -59.708 -51.502   8.743  1.00  0.00      L11  H
ATOM   1135  C29 POPCL   9     -59.275 -53.151   7.557  1.00  0.00      L11  C
ATOM   1136  H91 POPCL   9     -58.405 -53.770   7.613  1.00  0.00      L11  H
ATOM   1137 C210 POPCL   9     -59.705 -52.912   6.330  1.00  0.00      L11  C
ATOM   1138 H101 POPCL   9     -59.100 -53.346   5.477  1.00  0.00      L11  H
ATOM   1139 C211 POPCL   9     -60.969 -52.147   5.956  1.00  0.00      L11  C
ATOM   1140 H11R POPCL   9     -61.689 -52.271   6.848  1.00  0.00      L11  H
ATOM   1141 H11S POPCL   9     -60.710 -51.083   5.962  1.00  0.00      L11  H
ATOM   1142 C212 POPCL   9     -61.617 -52.608   4.688  1.00  0.00      L11  C
ATOM   1143 H12R POPCL   9     -61.462 -53.679   4.517  1.00  0.00      L11  H
ATOM   1144 H12S POPCL   9     -62.713 -52.480   4.753  1.00  0.00      L11  H
ATOM   1145 C213 POPCL   9     -61.184 -51.894   3.423  1.00  0.00      L11  C
ATOM   1146 H13R POPCL   9     -61.559 -50.825   3.461  1.00  0.00      L11  H
ATOM   1147 H13S POPCL   9     -60.031 -51.786   3.466  1.00  0.00      L11  H
ATOM   1148 C214 POPCL   9     -61.562 -52.563   2.086  1.00  0.00      L11  C
ATOM   1149 H14R POPCL   9     -60.957 -53.421   1.951  1.00  0.00      L11  H
ATOM   1150 H14S POPCL   9     -62.579 -52.888   2.124  1.00  0.00      L11  H
ATOM   1151 C215 POPCL   9     -61.497 -51.690   0.802  1.00  0.00      L11  C
ATOM   1152 H15R POPCL   9     -62.386 -50.942   0.805  1.00  0.00      L11  H
ATOM   1153 H15S POPCL   9     -60.556 -51.096   0.834  1.00  0.00      L11  H
ATOM   1154 C216 POPCL   9     -61.538 -52.471  -0.487  1.00  0.00      L11  C
ATOM   1155 H16R POPCL   9     -60.796 -53.213  -0.446  1.00  0.00      L11  H
ATOM   1156 H16S POPCL   9     -62.554 -52.909  -0.477  1.00  0.00      L11  H
ATOM   1157 C217 POPCL   9     -61.453 -51.594  -1.773  1.00  0.00      L11  C
ATOM   1158 H17R POPCL   9     -61.898 -50.643  -1.541  1.00  0.00      L11  H
ATOM   1159 H17S POPCL   9     -60.341 -51.446  -1.906  1.00  0.00      L11  H
ATOM   1160 C218 POPCL   9     -61.940 -52.282  -3.075  1.00  0.00      L11  C
ATOM   1161 H18R POPCL   9     -62.068 -51.616  -3.946  1.00  0.00      L11  H
ATOM   1162 H18S POPCL   9     -61.236 -53.009  -3.341  1.00  0.00      L11  H
ATOM   1163 H18T POPCL   9     -62.953 -52.737  -2.944  1.00  0.00      L11  H
ATOM   1164  C33 POPCL   9     -64.823 -55.071  16.214  1.00  0.00      L11  C
ATOM   1165  H3X POPCL   9     -65.138 -56.112  16.550  1.00  0.00      L11  H
ATOM   1166  H3Y POPCL   9     -65.808 -54.663  15.890  1.00  0.00      L11  H
ATOM   1167  C34 POPCL   9     -63.809 -54.980  15.107  1.00  0.00      L11  C
ATOM   1168  H4X POPCL   9     -63.767 -53.899  14.790  1.00  0.00      L11  H
ATOM   1169  H4Y POPCL   9     -62.800 -55.310  15.378  1.00  0.00      L11  H
ATOM   1170  C35 POPCL   9     -64.232 -55.844  14.018  1.00  0.00      L11  C
ATOM   1171  H5X POPCL   9     -63.897 -56.901  14.156  1.00  0.00      L11  H
ATOM   1172  H5Y POPCL   9     -65.331 -55.804  13.765  1.00  0.00      L11  H
ATOM   1173  C36 POPCL   9     -63.574 -55.327  12.600  1.00  0.00      L11  C
ATOM   1174  H6X POPCL   9     -63.845 -54.227  12.553  1.00  0.00      L11  H
ATOM   1175  H6Y POPCL   9     -62.410 -55.409  12.706  1.00  0.00      L11  H
ATOM   1176  C37 POPCL   9     -64.117 -56.077  11.385  1.00  0.00      L11  C
ATOM   1177  H7X POPCL   9     -63.766 -57.123  11.531  1.00  0.00      L11  H
ATOM   1178  H7Y POPCL   9     -65.237 -55.909  11.362  1.00  0.00      L11  H
ATOM   1179  C38 POPCL   9     -63.644 -55.492  10.055  1.00  0.00      L11  C
ATOM   1180  H8X POPCL   9     -64.022 -54.426   9.943  1.00  0.00      L11  H
ATOM   1181  H8Y POPCL   9     -62.500 -55.513  10.123  1.00  0.00      L11  H
ATOM   1182  C39 POPCL   9     -64.078 -56.295   8.807  1.00  0.00      L11  C
ATOM   1183  H9X POPCL   9     -63.632 -57.330   8.801  1.00  0.00      L11  H
ATOM   1184  H9Y POPCL   9     -65.193 -56.337   8.732  1.00  0.00      L11  H
ATOM   1185 C310 POPCL   9     -63.596 -55.532   7.533  1.00  0.00      L11  C
ATOM   1186 H10X POPCL   9     -64.110 -54.510   7.469  1.00  0.00      L11  H
ATOM   1187 H10Y POPCL   9     -62.535 -55.533   7.413  1.00  0.00      L11  H
ATOM   1188 C311 POPCL   9     -64.140 -56.153   6.275  1.00  0.00      L11  C
ATOM   1189 H11X POPCL   9     -63.599 -57.087   5.979  1.00  0.00      L11  H
ATOM   1190 H11Y POPCL   9     -65.174 -56.415   6.373  1.00  0.00      L11  H
ATOM   1191 C312 POPCL   9     -63.967 -55.276   4.984  1.00  0.00      L11  C
ATOM   1192 H12X POPCL   9     -64.667 -54.416   5.075  1.00  0.00      L11  H
ATOM   1193 H12Y POPCL   9     -62.950 -54.870   4.797  1.00  0.00      L11  H
ATOM   1194 C313 POPCL   9     -64.341 -56.078   3.764  1.00  0.00      L11  C
ATOM   1195 H13X POPCL   9     -63.939 -57.110   3.664  1.00  0.00      L11  H
ATOM   1196 H13Y POPCL   9     -65.404 -56.237   3.848  1.00  0.00      L11  H
ATOM   1197 C314 POPCL   9     -64.120 -55.375   2.412  1.00  0.00      L11  C
ATOM   1198 H14X POPCL   9     -64.583 -54.365   2.533  1.00  0.00      L11  H
ATOM   1199 H14Y POPCL   9     -63.007 -55.341   2.306  1.00  0.00      L11  H
ATOM   1200 C315 POPCL   9     -64.750 -56.118   1.242  1.00  0.00      L11  C
ATOM   1201 H15X POPCL   9     -64.337 -57.189   1.128  1.00  0.00      L11  H
ATOM   1202 H15Y POPCL   9     -65.753 -56.469   1.539  1.00  0.00      L11  H
ATOM   1203 C316 POPCL   9     -64.782 -55.400  -0.109  1.00  0.00      L11  C
ATOM   1204 H16X POPCL   9     -63.747 -54.965  -0.283  1.00  0.00      L11  H
ATOM   1205 H16Y POPCL   9     -65.034 -55.975  -0.969  1.00  0.00      L11  H
ATOM   1206 H16Z POPCL   9     -65.532 -54.612  -0.027  1.00  0.00      L11  H
ATOM   1207  N   POPCL  10     -54.061 -48.459  25.231  1.00  0.00      L11  N
ATOM   1208  C11 POPCL  10     -54.430 -47.580  24.101  1.00  0.00      L11  C
ATOM   1209  C12 POPCL  10     -52.650 -48.041  25.632  1.00  0.00      L11  C
ATOM   1210  C13 POPCL  10     -53.770 -49.800  24.695  1.00  0.00      L11  C
ATOM   1211  C14 POPCL  10     -55.062 -48.488  26.387  1.00  0.00      L11  C
ATOM   1212  H11 POPCL  10     -53.860 -47.795  23.221  1.00  0.00      L11  H
ATOM   1213  H12 POPCL  10     -54.202 -46.505  24.313  1.00  0.00      L11  H
ATOM   1214  H21 POPCL  10     -52.694 -47.058  26.048  1.00  0.00      L11  H
ATOM   1215  H22 POPCL  10     -52.320 -48.594  26.482  1.00  0.00      L11  H
ATOM   1216  H23 POPCL  10     -51.835 -48.200  24.875  1.00  0.00      L11  H
ATOM   1217  H31 POPCL  10     -53.230 -49.735  23.738  1.00  0.00      L11  H
ATOM   1218  H32 POPCL  10     -53.169 -50.444  25.298  1.00  0.00      L11  H
ATOM   1219  H33 POPCL  10     -54.707 -50.272  24.523  1.00  0.00      L11  H
ATOM   1220  H41 POPCL  10     -55.055 -49.303  27.056  1.00  0.00      L11  H
ATOM   1221  H42 POPCL  10     -55.099 -47.650  27.002  1.00  0.00      L11  H
ATOM   1222  H43 POPCL  10     -56.007 -48.418  25.875  1.00  0.00      L11  H
ATOM   1223  C15 POPCL  10     -55.879 -47.714  23.483  1.00  0.00      L11  C
ATOM   1224  H51 POPCL  10     -56.675 -47.617  24.271  1.00  0.00      L11  H
ATOM   1225  H52 POPCL  10     -56.023 -46.883  22.748  1.00  0.00      L11  H
ATOM   1226  P1  POPCL  10     -55.432 -49.183  21.453  1.00  0.00      L11  P
ATOM   1227  O3  POPCL  10     -55.702 -50.596  21.053  1.00  0.00      L11  O
ATOM   1228  O4  POPCL  10     -54.014 -48.833  21.598  1.00  0.00      L11  O
ATOM   1229  O1  POPCL  10     -56.099 -48.928  22.846  1.00  0.00      L11  O
ATOM   1230  O2  POPCL  10     -56.046 -48.138  20.446  1.00  0.00      L11  O
ATOM   1231  C1  POPCL  10     -55.612 -47.968  19.084  1.00  0.00      L11  C
ATOM   1232  HA  POPCL  10     -55.632 -46.869  18.812  1.00  0.00      L11  H
ATOM   1233  HB  POPCL  10     -54.558 -48.342  18.977  1.00  0.00      L11  H
ATOM   1234  C2  POPCL  10     -56.575 -48.649  18.060  1.00  0.00      L11  C
ATOM   1235  HS  POPCL  10     -56.516 -49.688  18.379  1.00  0.00      L11  H
ATOM   1236  O21 POPCL  10     -56.153 -48.399  16.712  1.00  0.00      L11  O
ATOM   1237  C21 POPCL  10     -56.369 -49.392  15.758  1.00  0.00      L11  C
ATOM   1238  O22 POPCL  10     -56.803 -50.484  16.080  1.00  0.00      L11  O
ATOM   1239  C22 POPCL  10     -56.030 -48.925  14.347  1.00  0.00      L11  C
ATOM   1240  H2R POPCL  10     -56.549 -47.960  14.174  1.00  0.00      L11  H
ATOM   1241  H2S POPCL  10     -54.900 -48.676  14.312  1.00  0.00      L11  H
ATOM   1242  C3  POPCL  10     -58.076 -48.273  18.181  1.00  0.00      L11  C
ATOM   1243  HX  POPCL  10     -58.557 -48.760  17.396  1.00  0.00      L11  H
ATOM   1244  HY  POPCL  10     -58.419 -48.860  19.083  1.00  0.00      L11  H
ATOM   1245  O31 POPCL  10     -58.306 -46.877  18.226  1.00  0.00      L11  O
ATOM   1246  C31 POPCL  10     -58.242 -46.194  17.028  1.00  0.00      L11  C
ATOM   1247  O32 POPCL  10     -58.294 -46.746  15.930  1.00  0.00      L11  O
ATOM   1248  C32 POPCL  10     -57.979 -44.719  17.228  1.00  0.00      L11  C
ATOM   1249  H2X POPCL  10     -58.873 -44.143  17.001  1.00  0.00      L11  H
ATOM   1250  H2Y POPCL  10     -57.682 -44.553  18.308  1.00  0.00      L11  H
ATOM   1251  C23 POPCL  10     -56.426 -49.817  13.196  1.00  0.00      L11  C
ATOM   1252  H3R POPCL  10     -55.888 -50.774  13.319  1.00  0.00      L11  H
ATOM   1253  H3S POPCL  10     -57.515 -50.178  13.163  1.00  0.00      L11  H
ATOM   1254  C24 POPCL  10     -56.035 -49.273  11.836  1.00  0.00      L11  C
ATOM   1255  H4R POPCL  10     -56.505 -48.225  11.736  1.00  0.00      L11  H
ATOM   1256  H4S POPCL  10     -54.928 -49.138  11.637  1.00  0.00      L11  H
ATOM   1257  C25 POPCL  10     -56.521 -50.010  10.560  1.00  0.00      L11  C
ATOM   1258  H5R POPCL  10     -56.051 -51.030  10.554  1.00  0.00      L11  H
ATOM   1259  H5S POPCL  10     -57.625 -50.083  10.645  1.00  0.00      L11  H
ATOM   1260  C26 POPCL  10     -56.220 -49.312   9.310  1.00  0.00      L11  C
ATOM   1261  H6R POPCL  10     -56.256 -48.181   9.359  1.00  0.00      L11  H
ATOM   1262  H6S POPCL  10     -55.177 -49.598   8.938  1.00  0.00      L11  H
ATOM   1263  C27 POPCL  10     -57.032 -49.834   8.130  1.00  0.00      L11  C
ATOM   1264  H7R POPCL  10     -56.913 -50.968   8.076  1.00  0.00      L11  H
ATOM   1265  H7S POPCL  10     -58.074 -49.603   8.289  1.00  0.00      L11  H
ATOM   1266  C28 POPCL  10     -56.690 -49.119   6.750  1.00  0.00      L11  C
ATOM   1267  H8R POPCL  10     -56.989 -48.048   7.031  1.00  0.00      L11  H
ATOM   1268  H8S POPCL  10     -55.558 -49.199   6.679  1.00  0.00      L11  H
ATOM   1269  C29 POPCL  10     -57.535 -49.620   5.645  1.00  0.00      L11  C
ATOM   1270  H91 POPCL  10     -58.574 -49.758   5.894  1.00  0.00      L11  H
ATOM   1271 C210 POPCL  10     -57.087 -49.923   4.402  1.00  0.00      L11  C
ATOM   1272 H101 POPCL  10     -57.714 -50.209   3.582  1.00  0.00      L11  H
ATOM   1273 C211 POPCL  10     -55.658 -49.851   3.860  1.00  0.00      L11  C
ATOM   1274 H11R POPCL  10     -54.885 -49.442   4.602  1.00  0.00      L11  H
ATOM   1275 H11S POPCL  10     -55.359 -50.785   3.383  1.00  0.00      L11  H
ATOM   1276 C212 POPCL  10     -55.702 -48.918   2.633  1.00  0.00      L11  C
ATOM   1277 H12R POPCL  10     -56.320 -47.973   2.851  1.00  0.00      L11  H
ATOM   1278 H12S POPCL  10     -54.608 -48.657   2.529  1.00  0.00      L11  H
ATOM   1279 C213 POPCL  10     -56.117 -49.650   1.367  1.00  0.00      L11  C
ATOM   1280 H13R POPCL  10     -55.671 -50.655   1.380  1.00  0.00      L11  H
ATOM   1281 H13S POPCL  10     -57.211 -49.823   1.304  1.00  0.00      L11  H
ATOM   1282 C214 POPCL  10     -55.741 -48.787   0.127  1.00  0.00      L11  C
ATOM   1283 H14R POPCL  10     -56.124 -47.779   0.352  1.00  0.00      L11  H
ATOM   1284 H14S POPCL  10     -54.605 -48.606   0.035  1.00  0.00      L11  H
ATOM   1285 C215 POPCL  10     -56.395 -49.293  -1.246  1.00  0.00      L11  C
ATOM   1286 H15R POPCL  10     -56.138 -50.360  -1.392  1.00  0.00      L11  H
ATOM   1287 H15S POPCL  10     -57.484 -49.277  -1.142  1.00  0.00      L11  H
ATOM   1288 C216 POPCL  10     -55.923 -48.559  -2.628  1.00  0.00      L11  C
ATOM   1289 H16R POPCL  10     -56.279 -47.532  -2.588  1.00  0.00      L11  H
ATOM   1290 H16S POPCL  10     -54.846 -48.597  -2.620  1.00  0.00      L11  H
ATOM   1291 C217 POPCL  10     -56.485 -49.107  -3.883  1.00  0.00      L11  C
ATOM   1292 H17R POPCL  10     -56.178 -50.176  -3.865  1.00  0.00      L11  H
ATOM   1293 H17S POPCL  10     -57.651 -49.250  -3.841  1.00  0.00      L11  H
ATOM   1294 C218 POPCL  10     -56.124 -48.290  -5.171  1.00  0.00      L11  C
ATOM   1295 H18R POPCL  10     -56.605 -48.687  -6.064  1.00  0.00      L11  H
ATOM   1296 H18S POPCL  10     -56.501 -47.280  -5.004  1.00  0.00      L11  H
ATOM   1297 H18T POPCL  10     -54.990 -48.109  -5.347  1.00  0.00      L11  H
ATOM   1298  C33 POPCL  10     -56.976 -44.314  16.178  1.00  0.00      L11  C
ATOM   1299  H3X POPCL  10     -57.268 -44.677  15.149  1.00  0.00      L11  H
ATOM   1300  H3Y POPCL  10     -56.936 -43.228  16.031  1.00  0.00      L11  H
ATOM   1301  C34 POPCL  10     -55.581 -44.951  16.477  1.00  0.00      L11  C
ATOM   1302  H4X POPCL  10     -55.235 -44.349  17.333  1.00  0.00      L11  H
ATOM   1303  H4Y POPCL  10     -55.572 -45.957  16.938  1.00  0.00      L11  H
ATOM   1304  C35 POPCL  10     -54.520 -44.798  15.377  1.00  0.00      L11  C
ATOM   1305  H5X POPCL  10     -54.802 -43.910  14.797  1.00  0.00      L11  H
ATOM   1306  H5Y POPCL  10     -53.440 -44.608  15.787  1.00  0.00      L11  H
ATOM   1307  C36 POPCL  10     -54.339 -45.974  14.413  1.00  0.00      L11  C
ATOM   1308  H6X POPCL  10     -53.693 -46.757  14.847  1.00  0.00      L11  H
ATOM   1309  H6Y POPCL  10     -55.377 -46.394  14.302  1.00  0.00      L11  H
ATOM   1310  C37 POPCL  10     -53.786 -45.544  13.104  1.00  0.00      L11  C
ATOM   1311  H7X POPCL  10     -54.355 -44.640  12.760  1.00  0.00      L11  H
ATOM   1312  H7Y POPCL  10     -52.715 -45.342  13.185  1.00  0.00      L11  H
ATOM   1313  C38 POPCL  10     -53.930 -46.529  11.925  1.00  0.00      L11  C
ATOM   1314  H8X POPCL  10     -53.353 -47.418  12.186  1.00  0.00      L11  H
ATOM   1315  H8Y POPCL  10     -54.980 -46.819  11.730  1.00  0.00      L11  H
ATOM   1316  C39 POPCL  10     -53.456 -45.791  10.667  1.00  0.00      L11  C
ATOM   1317  H9X POPCL  10     -53.904 -44.769  10.724  1.00  0.00      L11  H
ATOM   1318  H9Y POPCL  10     -52.361 -45.592  10.982  1.00  0.00      L11  H
ATOM   1319 C310 POPCL  10     -53.501 -46.494   9.345  1.00  0.00      L11  C
ATOM   1320 H10X POPCL  10     -52.865 -47.342   9.346  1.00  0.00      L11  H
ATOM   1321 H10Y POPCL  10     -54.537 -46.903   9.127  1.00  0.00      L11  H
ATOM   1322 C311 POPCL  10     -53.013 -45.680   8.145  1.00  0.00      L11  C
ATOM   1323 H11X POPCL  10     -53.274 -44.574   8.165  1.00  0.00      L11  H
ATOM   1324 H11Y POPCL  10     -51.892 -45.718   8.170  1.00  0.00      L11  H
ATOM   1325 C312 POPCL  10     -53.480 -46.362   6.862  1.00  0.00      L11  C
ATOM   1326 H12X POPCL  10     -53.019 -47.293   6.840  1.00  0.00      L11  H
ATOM   1327 H12Y POPCL  10     -54.536 -46.471   7.026  1.00  0.00      L11  H
ATOM   1328 C313 POPCL  10     -53.250 -45.693   5.549  1.00  0.00      L11  C
ATOM   1329 H13X POPCL  10     -53.784 -44.670   5.604  1.00  0.00      L11  H
ATOM   1330 H13Y POPCL  10     -52.159 -45.595   5.447  1.00  0.00      L11  H
ATOM   1331 C314 POPCL  10     -53.627 -46.465   4.308  1.00  0.00      L11  C
ATOM   1332 H14X POPCL  10     -53.155 -47.453   4.193  1.00  0.00      L11  H
ATOM   1333 H14Y POPCL  10     -54.729 -46.550   4.311  1.00  0.00      L11  H
ATOM   1334 C315 POPCL  10     -53.327 -45.712   3.011  1.00  0.00      L11  C
ATOM   1335 H15X POPCL  10     -53.841 -44.726   3.175  1.00  0.00      L11  H
ATOM   1336 H15Y POPCL  10     -52.165 -45.513   3.015  1.00  0.00      L11  H
ATOM   1337 C316 POPCL  10     -53.768 -46.183   1.588  1.00  0.00      L11  C
ATOM   1338 H16X POPCL  10     -54.860 -46.288   1.557  1.00  0.00      L11  H
ATOM   1339 H16Y POPCL  10     -53.317 -45.610   0.776  1.00  0.00      L11  H
ATOM   1340 H16Z POPCL  10     -53.330 -47.252   1.502  1.00  0.00      L11  H
ATOM   1341  N   POPCL  11     -61.176 -41.556  16.146  1.00  0.00      L11  N
ATOM   1342  C11 POPCL  11     -60.159 -41.218  17.316  1.00  0.00      L11  C
ATOM   1343  C12 POPCL  11     -60.955 -40.522  15.128  1.00  0.00      L11  C
ATOM   1344  C13 POPCL  11     -62.595 -41.489  16.679  1.00  0.00      L11  C
ATOM   1345  C14 POPCL  11     -60.842 -42.935  15.637  1.00  0.00      L11  C
ATOM   1346  H11 POPCL  11     -59.214 -41.050  16.797  1.00  0.00      L11  H
ATOM   1347  H12 POPCL  11     -60.100 -42.137  17.921  1.00  0.00      L11  H
ATOM   1348  H21 POPCL  11     -61.238 -39.554  15.565  1.00  0.00      L11  H
ATOM   1349  H22 POPCL  11     -59.845 -40.427  14.786  1.00  0.00      L11  H
ATOM   1350  H23 POPCL  11     -61.603 -40.615  14.234  1.00  0.00      L11  H
ATOM   1351  H31 POPCL  11     -62.712 -40.490  17.131  1.00  0.00      L11  H
ATOM   1352  H32 POPCL  11     -63.363 -41.602  16.012  1.00  0.00      L11  H
ATOM   1353  H33 POPCL  11     -62.724 -42.178  17.444  1.00  0.00      L11  H
ATOM   1354  H41 POPCL  11     -61.539 -43.185  14.765  1.00  0.00      L11  H
ATOM   1355  H42 POPCL  11     -59.762 -43.110  15.450  1.00  0.00      L11  H
ATOM   1356  H43 POPCL  11     -61.028 -43.575  16.464  1.00  0.00      L11  H
ATOM   1357  C15 POPCL  11     -60.438 -39.958  18.255  1.00  0.00      L11  C
ATOM   1358  H51 POPCL  11     -61.430 -40.202  18.795  1.00  0.00      L11  H
ATOM   1359  H52 POPCL  11     -59.658 -39.870  19.028  1.00  0.00      L11  H
ATOM   1360  P1  POPCL  11     -61.553 -37.752  17.375  1.00  0.00      L11  P
ATOM   1361  O3  POPCL  11     -61.697 -36.807  18.498  1.00  0.00      L11  O
ATOM   1362  O4  POPCL  11     -62.698 -38.681  17.095  1.00  0.00      L11  O
ATOM   1363  O1  POPCL  11     -60.305 -38.657  17.562  1.00  0.00      L11  O
ATOM   1364  O2  POPCL  11     -61.058 -37.101  16.032  1.00  0.00      L11  O
ATOM   1365  C1  POPCL  11     -62.007 -37.105  14.945  1.00  0.00      L11  C
ATOM   1366  HA  POPCL  11     -62.091 -38.173  14.655  1.00  0.00      L11  H
ATOM   1367  HB  POPCL  11     -62.959 -36.651  15.221  1.00  0.00      L11  H
ATOM   1368  C2  POPCL  11     -61.343 -36.495  13.714  1.00  0.00      L11  C
ATOM   1369  HS  POPCL  11     -61.290 -35.377  13.795  1.00  0.00      L11  H
ATOM   1370  O21 POPCL  11     -62.214 -36.966  12.606  1.00  0.00      L11  O
ATOM   1371  C21 POPCL  11     -62.340 -36.090  11.613  1.00  0.00      L11  C
ATOM   1372  O22 POPCL  11     -62.011 -34.940  11.512  1.00  0.00      L11  O
ATOM   1373  C22 POPCL  11     -63.163 -36.711  10.545  1.00  0.00      L11  C
ATOM   1374  H2R POPCL  11     -63.269 -37.820  10.755  1.00  0.00      L11  H
ATOM   1375  H2S POPCL  11     -64.246 -36.331  10.556  1.00  0.00      L11  H
ATOM   1376  C3  POPCL  11     -59.872 -36.889  13.407  1.00  0.00      L11  C
ATOM   1377  HX  POPCL  11     -59.457 -36.372  12.539  1.00  0.00      L11  H
ATOM   1378  HY  POPCL  11     -59.271 -36.614  14.239  1.00  0.00      L11  H
ATOM   1379  O31 POPCL  11     -59.816 -38.329  13.177  1.00  0.00      L11  O
ATOM   1380  C31 POPCL  11     -58.641 -38.738  12.567  1.00  0.00      L11  C
ATOM   1381  O32 POPCL  11     -57.828 -37.977  12.033  1.00  0.00      L11  O
ATOM   1382  C32 POPCL  11     -58.428 -40.223  12.581  1.00  0.00      L11  C
ATOM   1383  H2X POPCL  11     -57.834 -40.546  13.498  1.00  0.00      L11  H
ATOM   1384  H2Y POPCL  11     -59.450 -40.668  12.649  1.00  0.00      L11  H
ATOM   1385  C23 POPCL  11     -62.590 -36.393   9.159  1.00  0.00      L11  C
ATOM   1386  H3R POPCL  11     -62.668 -35.346   8.956  1.00  0.00      L11  H
ATOM   1387  H3S POPCL  11     -61.472 -36.678   9.160  1.00  0.00      L11  H
ATOM   1388  C24 POPCL  11     -63.189 -37.298   8.081  1.00  0.00      L11  C
ATOM   1389  H4R POPCL  11     -62.811 -38.264   8.305  1.00  0.00      L11  H
ATOM   1390  H4S POPCL  11     -64.340 -37.242   8.131  1.00  0.00      L11  H
ATOM   1391  C25 POPCL  11     -62.704 -36.856   6.704  1.00  0.00      L11  C
ATOM   1392  H5R POPCL  11     -63.032 -35.803   6.540  1.00  0.00      L11  H
ATOM   1393  H5S POPCL  11     -61.637 -36.803   6.696  1.00  0.00      L11  H
ATOM   1394  C26 POPCL  11     -63.256 -37.650   5.545  1.00  0.00      L11  C
ATOM   1395  H6R POPCL  11     -62.822 -38.651   5.611  1.00  0.00      L11  H
ATOM   1396  H6S POPCL  11     -64.380 -37.602   5.548  1.00  0.00      L11  H
ATOM   1397  C27 POPCL  11     -62.764 -37.067   4.229  1.00  0.00      L11  C
ATOM   1398  H7R POPCL  11     -63.084 -35.996   4.132  1.00  0.00      L11  H
ATOM   1399  H7S POPCL  11     -61.681 -37.069   4.144  1.00  0.00      L11  H
ATOM   1400  C28 POPCL  11     -63.355 -37.802   3.064  1.00  0.00      L11  C
ATOM   1401  H8R POPCL  11     -62.834 -38.774   3.085  1.00  0.00      L11  H
ATOM   1402  H8S POPCL  11     -64.463 -38.023   3.187  1.00  0.00      L11  H
ATOM   1403  C29 POPCL  11     -63.138 -37.074   1.759  1.00  0.00      L11  C
ATOM   1404  H91 POPCL  11     -62.656 -36.059   1.783  1.00  0.00      L11  H
ATOM   1405 C210 POPCL  11     -63.518 -37.477   0.462  1.00  0.00      L11  C
ATOM   1406 H101 POPCL  11     -63.329 -36.838  -0.419  1.00  0.00      L11  H
ATOM   1407 C211 POPCL  11     -64.262 -38.756   0.111  1.00  0.00      L11  C
ATOM   1408 H11R POPCL  11     -64.313 -39.482   0.959  1.00  0.00      L11  H
ATOM   1409 H11S POPCL  11     -65.351 -38.471  -0.141  1.00  0.00      L11  H
ATOM   1410 C212 POPCL  11     -63.566 -39.375  -1.192  1.00  0.00      L11  C
ATOM   1411 H12R POPCL  11     -62.504 -39.512  -0.941  1.00  0.00      L11  H
ATOM   1412 H12S POPCL  11     -63.985 -40.387  -1.339  1.00  0.00      L11  H
ATOM   1413 C213 POPCL  11     -63.515 -38.493  -2.388  1.00  0.00      L11  C
ATOM   1414 H13R POPCL  11     -64.606 -38.159  -2.504  1.00  0.00      L11  H
ATOM   1415 H13S POPCL  11     -62.960 -37.548  -2.193  1.00  0.00      L11  H
ATOM   1416 C214 POPCL  11     -63.222 -39.345  -3.678  1.00  0.00      L11  C
ATOM   1417 H14R POPCL  11     -62.129 -39.625  -3.701  1.00  0.00      L11  H
ATOM   1418 H14S POPCL  11     -63.943 -40.193  -3.532  1.00  0.00      L11  H
ATOM   1419 C215 POPCL  11     -63.842 -38.706  -4.982  1.00  0.00      L11  C
ATOM   1420 H15R POPCL  11     -64.950 -38.931  -5.053  1.00  0.00      L11  H
ATOM   1421 H15S POPCL  11     -63.796 -37.584  -4.920  1.00  0.00      L11  H
ATOM   1422 C216 POPCL  11     -63.060 -39.127  -6.288  1.00  0.00      L11  C
ATOM   1423 H16R POPCL  11     -62.091 -38.672  -6.136  1.00  0.00      L11  H
ATOM   1424 H16S POPCL  11     -62.927 -40.212  -6.518  1.00  0.00      L11  H
ATOM   1425 C217 POPCL  11     -63.552 -38.520  -7.586  1.00  0.00      L11  C
ATOM   1426 H17R POPCL  11     -64.613 -38.692  -7.706  1.00  0.00      L11  H
ATOM   1427 H17S POPCL  11     -63.263 -37.450  -7.540  1.00  0.00      L11  H
ATOM   1428 C218 POPCL  11     -62.840 -39.052  -8.846  1.00  0.00      L11  C
ATOM   1429 H18R POPCL  11     -63.281 -38.761  -9.850  1.00  0.00      L11  H
ATOM   1430 H18S POPCL  11     -61.785 -38.691  -8.826  1.00  0.00      L11  H
ATOM   1431 H18T POPCL  11     -62.915 -40.141  -8.848  1.00  0.00      L11  H
ATOM   1432  C33 POPCL  11     -57.744 -40.773  11.235  1.00  0.00      L11  C
ATOM   1433  H3X POPCL  11     -56.715 -40.396  11.005  1.00  0.00      L11  H
ATOM   1434  H3Y POPCL  11     -57.487 -41.806  11.483  1.00  0.00      L11  H
ATOM   1435  C34 POPCL  11     -58.716 -40.938   9.999  1.00  0.00      L11  C
ATOM   1436  H4X POPCL  11     -58.321 -41.686   9.263  1.00  0.00      L11  H
ATOM   1437  H4Y POPCL  11     -59.680 -41.430  10.301  1.00  0.00      L11  H
ATOM   1438  C35 POPCL  11     -59.099 -39.686   9.218  1.00  0.00      L11  C
ATOM   1439  H5X POPCL  11     -59.432 -38.929  10.018  1.00  0.00      L11  H
ATOM   1440  H5Y POPCL  11     -58.295 -39.305   8.571  1.00  0.00      L11  H
ATOM   1441  C36 POPCL  11     -60.374 -39.876   8.273  1.00  0.00      L11  C
ATOM   1442  H6X POPCL  11     -61.247 -40.005   8.988  1.00  0.00      L11  H
ATOM   1443  H6Y POPCL  11     -60.482 -38.855   7.687  1.00  0.00      L11  H
ATOM   1444  C37 POPCL  11     -60.350 -41.098   7.341  1.00  0.00      L11  C
ATOM   1445  H7X POPCL  11     -59.346 -41.153   6.886  1.00  0.00      L11  H
ATOM   1446  H7Y POPCL  11     -60.585 -42.037   7.930  1.00  0.00      L11  H
ATOM   1447  C38 POPCL  11     -61.341 -41.046   6.207  1.00  0.00      L11  C
ATOM   1448  H8X POPCL  11     -62.298 -40.735   6.522  1.00  0.00      L11  H
ATOM   1449  H8Y POPCL  11     -61.034 -40.185   5.596  1.00  0.00      L11  H
ATOM   1450  C39 POPCL  11     -61.422 -42.206   5.322  1.00  0.00      L11  C
ATOM   1451  H9X POPCL  11     -60.408 -42.641   5.224  1.00  0.00      L11  H
ATOM   1452  H9Y POPCL  11     -61.914 -43.123   5.853  1.00  0.00      L11  H
ATOM   1453 C310 POPCL  11     -61.938 -41.872   3.934  1.00  0.00      L11  C
ATOM   1454 H10X POPCL  11     -62.913 -41.553   4.104  1.00  0.00      L11  H
ATOM   1455 H10Y POPCL  11     -61.402 -41.024   3.542  1.00  0.00      L11  H
ATOM   1456 C311 POPCL  11     -61.933 -42.982   2.878  1.00  0.00      L11  C
ATOM   1457 H11X POPCL  11     -60.834 -43.311   2.955  1.00  0.00      L11  H
ATOM   1458 H11Y POPCL  11     -62.665 -43.804   3.069  1.00  0.00      L11  H
ATOM   1459 C312 POPCL  11     -62.149 -42.475   1.453  1.00  0.00      L11  C
ATOM   1460 H12X POPCL  11     -63.172 -42.048   1.454  1.00  0.00      L11  H
ATOM   1461 H12Y POPCL  11     -61.541 -41.614   1.212  1.00  0.00      L11  H
ATOM   1462 C313 POPCL  11     -62.135 -43.627   0.466  1.00  0.00      L11  C
ATOM   1463 H13X POPCL  11     -61.093 -44.059   0.515  1.00  0.00      L11  H
ATOM   1464 H13Y POPCL  11     -62.780 -44.487   0.734  1.00  0.00      L11  H
ATOM   1465 C314 POPCL  11     -62.104 -43.150  -1.019  1.00  0.00      L11  C
ATOM   1466 H14X POPCL  11     -63.067 -43.362  -1.587  1.00  0.00      L11  H
ATOM   1467 H14Y POPCL  11     -61.994 -41.995  -0.977  1.00  0.00      L11  H
ATOM   1468 C315 POPCL  11     -60.984 -43.670  -1.897  1.00  0.00      L11  C
ATOM   1469 H15X POPCL  11     -59.959 -43.280  -1.546  1.00  0.00      L11  H
ATOM   1470 H15Y POPCL  11     -60.909 -44.759  -1.704  1.00  0.00      L11  H
ATOM   1471 C316 POPCL  11     -61.068 -43.398  -3.421  1.00  0.00      L11  C
ATOM   1472 H16X POPCL  11     -61.448 -42.405  -3.616  1.00  0.00      L11  H
ATOM   1473 H16Y POPCL  11     -59.987 -43.615  -3.827  1.00  0.00      L11  H
ATOM   1474 H16Z POPCL  11     -61.867 -44.112  -3.786  1.00  0.00      L11  H
ATOM   1475  N   POPCL  12     -58.528 -35.528  18.938  1.00  0.00      L11  N
ATOM   1476  C11 POPCL  12     -59.403 -35.077  17.741  1.00  0.00      L11  C
ATOM   1477  C12 POPCL  12     -59.454 -35.448  20.154  1.00  0.00      L11  C
ATOM   1478  C13 POPCL  12     -57.331 -34.688  19.112  1.00  0.00      L11  C
ATOM   1479  C14 POPCL  12     -58.223 -36.963  18.763  1.00  0.00      L11  C
ATOM   1480  H11 POPCL  12     -60.438 -35.425  17.923  1.00  0.00      L11  H
ATOM   1481  H12 POPCL  12     -58.940 -35.512  16.905  1.00  0.00      L11  H
ATOM   1482  H21 POPCL  12     -59.831 -34.382  20.237  1.00  0.00      L11  H
ATOM   1483  H22 POPCL  12     -60.393 -35.978  19.926  1.00  0.00      L11  H
ATOM   1484  H23 POPCL  12     -58.915 -35.690  21.063  1.00  0.00      L11  H
ATOM   1485  H31 POPCL  12     -57.664 -33.612  19.144  1.00  0.00      L11  H
ATOM   1486  H32 POPCL  12     -56.845 -34.860  20.038  1.00  0.00      L11  H
ATOM   1487  H33 POPCL  12     -56.665 -34.723  18.264  1.00  0.00      L11  H
ATOM   1488  H41 POPCL  12     -57.565 -37.340  19.539  1.00  0.00      L11  H
ATOM   1489  H42 POPCL  12     -59.099 -37.578  18.808  1.00  0.00      L11  H
ATOM   1490  H43 POPCL  12     -57.742 -37.161  17.782  1.00  0.00      L11  H
ATOM   1491  C15 POPCL  12     -59.515 -33.523  17.418  1.00  0.00      L11  C
ATOM   1492  H51 POPCL  12     -58.503 -33.108  17.191  1.00  0.00      L11  H
ATOM   1493  H52 POPCL  12     -60.009 -33.304  16.380  1.00  0.00      L11  H
ATOM   1494  P1  POPCL  12     -59.418 -31.426  18.969  1.00  0.00      L11  P
ATOM   1495  O3  POPCL  12     -58.492 -31.990  19.919  1.00  0.00      L11  O
ATOM   1496  O4  POPCL  12     -60.390 -30.416  19.495  1.00  0.00      L11  O
ATOM   1497  O1  POPCL  12     -60.137 -32.740  18.469  1.00  0.00      L11  O
ATOM   1498  O2  POPCL  12     -58.727 -30.702  17.695  1.00  0.00      L11  O
ATOM   1499  C1  POPCL  12     -59.358 -30.300  16.507  1.00  0.00      L11  C
ATOM   1500  HA  POPCL  12     -59.977 -31.155  16.196  1.00  0.00      L11  H
ATOM   1501  HB  POPCL  12     -59.998 -29.441  16.715  1.00  0.00      L11  H
ATOM   1502  C2  POPCL  12     -58.286 -29.905  15.322  1.00  0.00      L11  C
ATOM   1503  HS  POPCL  12     -58.138 -28.858  15.681  1.00  0.00      L11  H
ATOM   1504  O21 POPCL  12     -59.012 -29.969  14.073  1.00  0.00      L11  O
ATOM   1505  C21 POPCL  12     -58.408 -29.387  13.002  1.00  0.00      L11  C
ATOM   1506  O22 POPCL  12     -57.428 -28.699  13.123  1.00  0.00      L11  O
ATOM   1507  C22 POPCL  12     -59.174 -29.504  11.630  1.00  0.00      L11  C
ATOM   1508  H2R POPCL  12     -59.536 -30.501  11.458  1.00  0.00      L11  H
ATOM   1509  H2S POPCL  12     -60.041 -28.803  11.587  1.00  0.00      L11  H
ATOM   1510  C3  POPCL  12     -56.971 -30.652  15.326  1.00  0.00      L11  C
ATOM   1511  HX  POPCL  12     -56.268 -30.286  14.570  1.00  0.00      L11  H
ATOM   1512  HY  POPCL  12     -56.482 -30.492  16.280  1.00  0.00      L11  H
ATOM   1513  O31 POPCL  12     -57.177 -32.078  15.151  1.00  0.00      L11  O
ATOM   1514  C31 POPCL  12     -56.096 -32.790  15.360  1.00  0.00      L11  C
ATOM   1515  O32 POPCL  12     -54.956 -32.296  15.540  1.00  0.00      L11  O
ATOM   1516  C32 POPCL  12     -56.346 -34.331  15.269  1.00  0.00      L11  C
ATOM   1517  H2X POPCL  12     -55.742 -34.923  16.035  1.00  0.00      L11  H
ATOM   1518  H2Y POPCL  12     -57.485 -34.472  15.450  1.00  0.00      L11  H
ATOM   1519  C23 POPCL  12     -58.262 -29.169  10.382  1.00  0.00      L11  C
ATOM   1520  H3R POPCL  12     -57.968 -28.063  10.423  1.00  0.00      L11  H
ATOM   1521  H3S POPCL  12     -57.347 -29.828  10.550  1.00  0.00      L11  H
ATOM   1522  C24 POPCL  12     -59.013 -29.567   9.097  1.00  0.00      L11  C
ATOM   1523  H4R POPCL  12     -59.439 -30.530   9.196  1.00  0.00      L11  H
ATOM   1524  H4S POPCL  12     -59.934 -28.920   9.063  1.00  0.00      L11  H
ATOM   1525  C25 POPCL  12     -58.163 -29.211   7.840  1.00  0.00      L11  C
ATOM   1526  H5R POPCL  12     -58.152 -28.052   7.666  1.00  0.00      L11  H
ATOM   1527  H5S POPCL  12     -57.164 -29.591   8.046  1.00  0.00      L11  H
ATOM   1528  C26 POPCL  12     -58.600 -29.998   6.604  1.00  0.00      L11  C
ATOM   1529  H6R POPCL  12     -58.662 -31.099   6.930  1.00  0.00      L11  H
ATOM   1530  H6S POPCL  12     -59.624 -29.585   6.377  1.00  0.00      L11  H
ATOM   1531  C27 POPCL  12     -57.755 -29.772   5.369  1.00  0.00      L11  C
ATOM   1532  H7R POPCL  12     -57.913 -28.682   5.101  1.00  0.00      L11  H
ATOM   1533  H7S POPCL  12     -56.711 -29.932   5.545  1.00  0.00      L11  H
ATOM   1534  C28 POPCL  12     -58.280 -30.638   4.178  1.00  0.00      L11  C
ATOM   1535  H8R POPCL  12     -58.450 -31.668   4.356  1.00  0.00      L11  H
ATOM   1536  H8S POPCL  12     -59.334 -30.249   4.009  1.00  0.00      L11  H
ATOM   1537  C29 POPCL  12     -57.364 -30.348   2.989  1.00  0.00      L11  C
ATOM   1538  H91 POPCL  12     -56.285 -30.437   3.174  1.00  0.00      L11  H
ATOM   1539 C210 POPCL  12     -57.740 -30.267   1.713  1.00  0.00      L11  C
ATOM   1540 H101 POPCL  12     -57.075 -30.048   0.846  1.00  0.00      L11  H
ATOM   1541 C211 POPCL  12     -59.158 -30.395   1.224  1.00  0.00      L11  C
ATOM   1542 H11R POPCL  12     -59.711 -30.963   2.023  1.00  0.00      L11  H
ATOM   1543 H11S POPCL  12     -59.556 -29.372   1.054  1.00  0.00      L11  H
ATOM   1544 C212 POPCL  12     -59.357 -30.970  -0.207  1.00  0.00      L11  C
ATOM   1545 H12R POPCL  12     -58.742 -31.898  -0.306  1.00  0.00      L11  H
ATOM   1546 H12S POPCL  12     -60.380 -31.341  -0.365  1.00  0.00      L11  H
ATOM   1547 C213 POPCL  12     -58.903 -30.020  -1.351  1.00  0.00      L11  C
ATOM   1548 H13R POPCL  12     -59.534 -29.093  -1.336  1.00  0.00      L11  H
ATOM   1549 H13S POPCL  12     -57.888 -29.785  -1.031  1.00  0.00      L11  H
ATOM   1550 C214 POPCL  12     -58.820 -30.760  -2.718  1.00  0.00      L11  C
ATOM   1551 H14R POPCL  12     -58.084 -31.579  -2.785  1.00  0.00      L11  H
ATOM   1552 H14S POPCL  12     -59.782 -31.339  -2.784  1.00  0.00      L11  H
ATOM   1553 C215 POPCL  12     -58.682 -29.781  -3.911  1.00  0.00      L11  C
ATOM   1554 H15R POPCL  12     -59.449 -28.935  -3.814  1.00  0.00      L11  H
ATOM   1555 H15S POPCL  12     -57.623 -29.430  -3.871  1.00  0.00      L11  H
ATOM   1556 C216 POPCL  12     -58.781 -30.402  -5.305  1.00  0.00      L11  C
ATOM   1557 H16R POPCL  12     -57.769 -30.843  -5.463  1.00  0.00      L11  H
ATOM   1558 H16S POPCL  12     -59.453 -31.347  -5.385  1.00  0.00      L11  H
ATOM   1559 C217 POPCL  12     -59.161 -29.356  -6.343  1.00  0.00      L11  C
ATOM   1560 H17R POPCL  12     -60.187 -29.039  -6.355  1.00  0.00      L11  H
ATOM   1561 H17S POPCL  12     -58.536 -28.429  -6.213  1.00  0.00      L11  H
ATOM   1562 C218 POPCL  12     -58.844 -29.798  -7.738  1.00  0.00      L11  C
ATOM   1563 H18R POPCL  12     -59.109 -29.059  -8.544  1.00  0.00      L11  H
ATOM   1564 H18S POPCL  12     -57.714 -29.876  -7.779  1.00  0.00      L11  H
ATOM   1565 H18T POPCL  12     -59.325 -30.764  -8.050  1.00  0.00      L11  H
ATOM   1566  C33 POPCL  12     -56.085 -35.091  13.925  1.00  0.00      L11  C
ATOM   1567  H3X POPCL  12     -55.015 -35.362  13.777  1.00  0.00      L11  H
ATOM   1568  H3Y POPCL  12     -56.724 -35.955  14.000  1.00  0.00      L11  H
ATOM   1569  C34 POPCL  12     -56.509 -34.185  12.760  1.00  0.00      L11  C
ATOM   1570  H4X POPCL  12     -57.456 -33.728  13.046  1.00  0.00      L11  H
ATOM   1571  H4Y POPCL  12     -55.802 -33.311  12.606  1.00  0.00      L11  H
ATOM   1572  C35 POPCL  12     -56.532 -34.962  11.385  1.00  0.00      L11  C
ATOM   1573  H5X POPCL  12     -55.574 -35.438  11.201  1.00  0.00      L11  H
ATOM   1574  H5Y POPCL  12     -57.243 -35.820  11.539  1.00  0.00      L11  H
ATOM   1575  C36 POPCL  12     -56.832 -34.122  10.170  1.00  0.00      L11  C
ATOM   1576  H6X POPCL  12     -57.757 -33.535  10.319  1.00  0.00      L11  H
ATOM   1577  H6Y POPCL  12     -56.064 -33.378  10.139  1.00  0.00      L11  H
ATOM   1578  C37 POPCL  12     -56.949 -34.980   8.968  1.00  0.00      L11  C
ATOM   1579  H7X POPCL  12     -56.150 -35.729   8.844  1.00  0.00      L11  H
ATOM   1580  H7Y POPCL  12     -57.855 -35.628   9.093  1.00  0.00      L11  H
ATOM   1581  C38 POPCL  12     -57.169 -34.290   7.566  1.00  0.00      L11  C
ATOM   1582  H8X POPCL  12     -58.110 -33.773   7.683  1.00  0.00      L11  H
ATOM   1583  H8Y POPCL  12     -56.333 -33.577   7.494  1.00  0.00      L11  H
ATOM   1584  C39 POPCL  12     -57.388 -35.244   6.390  1.00  0.00      L11  C
ATOM   1585  H9X POPCL  12     -57.104 -36.319   6.557  1.00  0.00      L11  H
ATOM   1586  H9Y POPCL  12     -58.488 -35.159   6.178  1.00  0.00      L11  H
ATOM   1587 C310 POPCL  12     -56.671 -34.788   5.122  1.00  0.00      L11  C
ATOM   1588 H10X POPCL  12     -57.171 -33.777   4.916  1.00  0.00      L11  H
ATOM   1589 H10Y POPCL  12     -55.540 -34.720   5.188  1.00  0.00      L11  H
ATOM   1590 C311 POPCL  12     -57.032 -35.780   4.000  1.00  0.00      L11  C
ATOM   1591 H11X POPCL  12     -56.498 -36.740   4.318  1.00  0.00      L11  H
ATOM   1592 H11Y POPCL  12     -58.114 -35.983   4.141  1.00  0.00      L11  H
ATOM   1593 C312 POPCL  12     -56.632 -35.287   2.615  1.00  0.00      L11  C
ATOM   1594 H12X POPCL  12     -56.783 -34.200   2.687  1.00  0.00      L11  H
ATOM   1595 H12Y POPCL  12     -55.513 -35.382   2.504  1.00  0.00      L11  H
ATOM   1596 C313 POPCL  12     -57.311 -35.859   1.375  1.00  0.00      L11  C
ATOM   1597 H13X POPCL  12     -56.967 -36.912   1.279  1.00  0.00      L11  H
ATOM   1598 H13Y POPCL  12     -58.359 -35.899   1.639  1.00  0.00      L11  H
ATOM   1599 C314 POPCL  12     -57.225 -34.956   0.128  1.00  0.00      L11  C
ATOM   1600 H14X POPCL  12     -57.516 -33.931   0.374  1.00  0.00      L11  H
ATOM   1601 H14Y POPCL  12     -56.128 -35.099  -0.092  1.00  0.00      L11  H
ATOM   1602 C315 POPCL  12     -58.180 -35.336  -0.949  1.00  0.00      L11  C
ATOM   1603 H15X POPCL  12     -58.773 -36.187  -0.490  1.00  0.00      L11  H
ATOM   1604 H15Y POPCL  12     -58.913 -34.588  -1.057  1.00  0.00      L11  H
ATOM   1605 C316 POPCL  12     -57.573 -35.816  -2.265  1.00  0.00      L11  C
ATOM   1606 H16X POPCL  12     -56.648 -36.448  -2.175  1.00  0.00      L11  H
ATOM   1607 H16Y POPCL  12     -58.363 -36.448  -2.736  1.00  0.00      L11  H
ATOM   1608 H16Z POPCL  12     -57.454 -34.888  -2.860  1.00  0.00      L11  H
ATOM   1609  N   POPCL  13     -55.082 -71.096  16.498  1.00  0.00      L11  N
ATOM   1610  C11 POPCL  13     -56.216 -70.174  16.874  1.00  0.00      L11  C
ATOM   1611  C12 POPCL  13     -53.935 -70.650  17.420  1.00  0.00      L11  C
ATOM   1612  C13 POPCL  13     -54.718 -71.078  15.106  1.00  0.00      L11  C
ATOM   1613  C14 POPCL  13     -55.411 -72.466  16.928  1.00  0.00      L11  C
ATOM   1614  H11 POPCL  13     -56.260 -70.185  17.928  1.00  0.00      L11  H
ATOM   1615  H12 POPCL  13     -57.138 -70.631  16.639  1.00  0.00      L11  H
ATOM   1616  H21 POPCL  13     -53.752 -69.538  17.162  1.00  0.00      L11  H
ATOM   1617  H22 POPCL  13     -54.208 -70.591  18.516  1.00  0.00      L11  H
ATOM   1618  H23 POPCL  13     -53.100 -71.308  17.274  1.00  0.00      L11  H
ATOM   1619  H31 POPCL  13     -54.355 -70.151  14.722  1.00  0.00      L11  H
ATOM   1620  H32 POPCL  13     -53.892 -71.767  14.997  1.00  0.00      L11  H
ATOM   1621  H33 POPCL  13     -55.584 -71.365  14.569  1.00  0.00      L11  H
ATOM   1622  H41 POPCL  13     -54.650 -73.197  16.683  1.00  0.00      L11  H
ATOM   1623  H42 POPCL  13     -55.664 -72.474  17.979  1.00  0.00      L11  H
ATOM   1624  H43 POPCL  13     -56.224 -72.795  16.351  1.00  0.00      L11  H
ATOM   1625  C15 POPCL  13     -56.311 -68.666  16.389  1.00  0.00      L11  C
ATOM   1626  H51 POPCL  13     -56.512 -68.594  15.312  1.00  0.00      L11  H
ATOM   1627  H52 POPCL  13     -57.228 -68.164  16.860  1.00  0.00      L11  H
ATOM   1628  P1  POPCL  13     -54.261 -66.844  16.037  1.00  0.00      L11  P
ATOM   1629  O3  POPCL  13     -53.175 -66.349  16.989  1.00  0.00      L11  O
ATOM   1630  O4  POPCL  13     -55.054 -65.764  15.539  1.00  0.00      L11  O
ATOM   1631  O1  POPCL  13     -55.174 -67.907  16.839  1.00  0.00      L11  O
ATOM   1632  O2  POPCL  13     -53.624 -67.759  14.924  1.00  0.00      L11  O
ATOM   1633  C1  POPCL  13     -54.259 -67.924  13.653  1.00  0.00      L11  C
ATOM   1634  HA  POPCL  13     -54.855 -68.826  13.576  1.00  0.00      L11  H
ATOM   1635  HB  POPCL  13     -54.900 -67.044  13.305  1.00  0.00      L11  H
ATOM   1636  C2  POPCL  13     -53.159 -68.106  12.598  1.00  0.00      L11  C
ATOM   1637  HS  POPCL  13     -52.507 -67.223  12.729  1.00  0.00      L11  H
ATOM   1638  O21 POPCL  13     -53.833 -68.119  11.289  1.00  0.00      L11  O
ATOM   1639  C21 POPCL  13     -53.089 -67.611  10.290  1.00  0.00      L11  C
ATOM   1640  O22 POPCL  13     -52.032 -66.978  10.399  1.00  0.00      L11  O
ATOM   1641  C22 POPCL  13     -53.776 -68.084   8.974  1.00  0.00      L11  C
ATOM   1642  H2R POPCL  13     -54.114 -69.084   9.084  1.00  0.00      L11  H
ATOM   1643  H2S POPCL  13     -54.681 -67.444   8.835  1.00  0.00      L11  H
ATOM   1644  C3  POPCL  13     -52.351 -69.386  12.801  1.00  0.00      L11  C
ATOM   1645  HX  POPCL  13     -51.473 -69.352  12.120  1.00  0.00      L11  H
ATOM   1646  HY  POPCL  13     -51.973 -69.297  13.823  1.00  0.00      L11  H
ATOM   1647  O31 POPCL  13     -53.110 -70.575  12.503  1.00  0.00      L11  O
ATOM   1648  C31 POPCL  13     -52.266 -71.674  12.305  1.00  0.00      L11  C
ATOM   1649  O32 POPCL  13     -51.092 -71.709  12.665  1.00  0.00      L11  O
ATOM   1650  C32 POPCL  13     -53.059 -72.854  11.795  1.00  0.00      L11  C
ATOM   1651  H2X POPCL  13     -53.220 -73.523  12.653  1.00  0.00      L11  H
ATOM   1652  H2Y POPCL  13     -54.024 -72.426  11.346  1.00  0.00      L11  H
ATOM   1653  C23 POPCL  13     -52.848 -67.792   7.743  1.00  0.00      L11  C
ATOM   1654  H3R POPCL  13     -52.698 -66.641   7.622  1.00  0.00      L11  H
ATOM   1655  H3S POPCL  13     -51.752 -68.121   7.838  1.00  0.00      L11  H
ATOM   1656  C24 POPCL  13     -53.393 -68.311   6.403  1.00  0.00      L11  C
ATOM   1657  H4R POPCL  13     -53.543 -69.432   6.346  1.00  0.00      L11  H
ATOM   1658  H4S POPCL  13     -54.461 -67.952   6.284  1.00  0.00      L11  H
ATOM   1659  C25 POPCL  13     -52.530 -67.860   5.156  1.00  0.00      L11  C
ATOM   1660  H5R POPCL  13     -52.301 -66.761   5.101  1.00  0.00      L11  H
ATOM   1661  H5S POPCL  13     -51.477 -68.304   5.131  1.00  0.00      L11  H
ATOM   1662  C26 POPCL  13     -53.057 -68.394   3.803  1.00  0.00      L11  C
ATOM   1663  H6R POPCL  13     -52.982 -69.523   3.691  1.00  0.00      L11  H
ATOM   1664  H6S POPCL  13     -54.065 -68.049   3.653  1.00  0.00      L11  H
ATOM   1665  C27 POPCL  13     -52.316 -67.829   2.603  1.00  0.00      L11  C
ATOM   1666  H7R POPCL  13     -52.545 -66.770   2.502  1.00  0.00      L11  H
ATOM   1667  H7S POPCL  13     -51.266 -67.959   2.650  1.00  0.00      L11  H
ATOM   1668  C28 POPCL  13     -52.679 -68.513   1.189  1.00  0.00      L11  C
ATOM   1669  H8R POPCL  13     -52.523 -69.535   1.369  1.00  0.00      L11  H
ATOM   1670  H8S POPCL  13     -53.808 -68.350   1.012  1.00  0.00      L11  H
ATOM   1671  C29 POPCL  13     -51.825 -68.148   0.000  1.00  0.00      L11  C
ATOM   1672  H91 POPCL  13     -50.780 -68.509   0.008  1.00  0.00      L11  H
ATOM   1673 C210 POPCL  13     -52.257 -67.590  -1.160  1.00  0.00      L11  C
ATOM   1674 H101 POPCL  13     -51.472 -67.478  -1.949  1.00  0.00      L11  H
ATOM   1675 C211 POPCL  13     -53.660 -67.111  -1.570  1.00  0.00      L11  C
ATOM   1676 H11R POPCL  13     -54.457 -67.403  -0.828  1.00  0.00      L11  H
ATOM   1677 H11S POPCL  13     -53.646 -66.015  -1.586  1.00  0.00      L11  H
ATOM   1678 C212 POPCL  13     -54.201 -67.482  -2.939  1.00  0.00      L11  C
ATOM   1679 H12R POPCL  13     -53.823 -68.501  -3.221  1.00  0.00      L11  H
ATOM   1680 H12S POPCL  13     -55.300 -67.341  -2.882  1.00  0.00      L11  H
ATOM   1681 C213 POPCL  13     -53.644 -66.639  -4.082  1.00  0.00      L11  C
ATOM   1682 H13R POPCL  13     -53.995 -65.645  -3.869  1.00  0.00      L11  H
ATOM   1683 H13S POPCL  13     -52.502 -66.611  -4.148  1.00  0.00      L11  H
ATOM   1684 C214 POPCL  13     -54.051 -66.999  -5.527  1.00  0.00      L11  C
ATOM   1685 H14R POPCL  13     -53.517 -67.963  -5.860  1.00  0.00      L11  H
ATOM   1686 H14S POPCL  13     -55.165 -67.239  -5.440  1.00  0.00      L11  H
ATOM   1687 C215 POPCL  13     -53.820 -66.023  -6.735  1.00  0.00      L11  C
ATOM   1688 H15R POPCL  13     -54.413 -65.078  -6.520  1.00  0.00      L11  H
ATOM   1689 H15S POPCL  13     -52.726 -65.835  -6.902  1.00  0.00      L11  H
ATOM   1690 C216 POPCL  13     -54.433 -66.531  -8.050  1.00  0.00      L11  C
ATOM   1691 H16R POPCL  13     -54.161 -67.626  -8.266  1.00  0.00      L11  H
ATOM   1692 H16S POPCL  13     -55.485 -66.527  -7.871  1.00  0.00      L11  H
ATOM   1693 C217 POPCL  13     -53.974 -65.693  -9.241  1.00  0.00      L11  C
ATOM   1694 H17R POPCL  13     -54.369 -64.667  -9.163  1.00  0.00      L11  H
ATOM   1695 H17S POPCL  13     -52.858 -65.640  -9.127  1.00  0.00      L11  H
ATOM   1696 C218 POPCL  13     -54.311 -66.371 -10.593  1.00  0.00      L11  C
ATOM   1697 H18R POPCL  13     -53.840 -65.860 -11.470  1.00  0.00      L11  H
ATOM   1698 H18S POPCL  13     -53.937 -67.374 -10.534  1.00  0.00      L11  H
ATOM   1699 H18T POPCL  13     -55.386 -66.462 -10.642  1.00  0.00      L11  H
ATOM   1700  C33 POPCL  13     -52.387 -73.796  10.700  1.00  0.00      L11  C
ATOM   1701  H3X POPCL  13     -51.300 -73.907  10.897  1.00  0.00      L11  H
ATOM   1702  H3Y POPCL  13     -52.916 -74.721  10.659  1.00  0.00      L11  H
ATOM   1703  C34 POPCL  13     -52.492 -73.210   9.269  1.00  0.00      L11  C
ATOM   1704  H4X POPCL  13     -53.573 -72.997   8.891  1.00  0.00      L11  H
ATOM   1705  H4Y POPCL  13     -51.956 -72.154   9.264  1.00  0.00      L11  H
ATOM   1706  C35 POPCL  13     -51.655 -74.179   8.306  1.00  0.00      L11  C
ATOM   1707  H5X POPCL  13     -50.608 -74.284   8.687  1.00  0.00      L11  H
ATOM   1708  H5Y POPCL  13     -52.158 -75.156   8.156  1.00  0.00      L11  H
ATOM   1709  C36 POPCL  13     -51.354 -73.715   6.890  1.00  0.00      L11  C
ATOM   1710  H6X POPCL  13     -50.600 -72.991   6.944  1.00  0.00      L11  H
ATOM   1711  H6Y POPCL  13     -50.839 -74.522   6.342  1.00  0.00      L11  H
ATOM   1712  C37 POPCL  13     -52.648 -73.465   6.147  1.00  0.00      L11  C
ATOM   1713  H7X POPCL  13     -53.297 -74.382   6.097  1.00  0.00      L11  H
ATOM   1714  H7Y POPCL  13     -53.329 -72.764   6.755  1.00  0.00      L11  H
ATOM   1715  C38 POPCL  13     -52.419 -72.801   4.775  1.00  0.00      L11  C
ATOM   1716  H8X POPCL  13     -51.865 -71.790   4.800  1.00  0.00      L11  H
ATOM   1717  H8Y POPCL  13     -51.791 -73.483   4.161  1.00  0.00      L11  H
ATOM   1718  C39 POPCL  13     -53.766 -72.707   4.008  1.00  0.00      L11  C
ATOM   1719  H9X POPCL  13     -54.292 -73.724   3.965  1.00  0.00      L11  H
ATOM   1720  H9Y POPCL  13     -54.421 -72.019   4.601  1.00  0.00      L11  H
ATOM   1721 C310 POPCL  13     -53.543 -72.144   2.581  1.00  0.00      L11  C
ATOM   1722 H10X POPCL  13     -53.283 -71.077   2.602  1.00  0.00      L11  H
ATOM   1723 H10Y POPCL  13     -52.700 -72.680   2.017  1.00  0.00      L11  H
ATOM   1724 C311 POPCL  13     -54.770 -72.020   1.686  1.00  0.00      L11  C
ATOM   1725 H11X POPCL  13     -55.213 -73.012   1.525  1.00  0.00      L11  H
ATOM   1726 H11Y POPCL  13     -55.445 -71.351   2.232  1.00  0.00      L11  H
ATOM   1727 C312 POPCL  13     -54.303 -71.411   0.321  1.00  0.00      L11  C
ATOM   1728 H12X POPCL  13     -54.245 -70.275   0.546  1.00  0.00      L11  H
ATOM   1729 H12Y POPCL  13     -53.285 -71.773   0.102  1.00  0.00      L11  H
ATOM   1730 C313 POPCL  13     -55.373 -71.531  -0.828  1.00  0.00      L11  C
ATOM   1731 H13X POPCL  13     -55.446 -72.634  -0.922  1.00  0.00      L11  H
ATOM   1732 H13Y POPCL  13     -56.336 -71.156  -0.483  1.00  0.00      L11  H
ATOM   1733 C314 POPCL  13     -55.012 -71.050  -2.271  1.00  0.00      L11  C
ATOM   1734 H14X POPCL  13     -54.777 -70.033  -2.233  1.00  0.00      L11  H
ATOM   1735 H14Y POPCL  13     -54.068 -71.561  -2.538  1.00  0.00      L11  H
ATOM   1736 C315 POPCL  13     -56.026 -71.223  -3.309  1.00  0.00      L11  C
ATOM   1737 H15X POPCL  13     -56.227 -72.338  -3.091  1.00  0.00      L11  H
ATOM   1738 H15Y POPCL  13     -56.991 -70.675  -3.131  1.00  0.00      L11  H
ATOM   1739 C316 POPCL  13     -55.631 -71.017  -4.746  1.00  0.00      L11  C
ATOM   1740 H16X POPCL  13     -54.922 -71.792  -5.064  1.00  0.00      L11  H
ATOM   1741 H16Y POPCL  13     -56.560 -71.020  -5.403  1.00  0.00      L11  H
ATOM   1742 H16Z POPCL  13     -55.044 -70.050  -4.719  1.00  0.00      L11  H
ATOM   1743  N   POPCL  14     -46.873 -60.467  19.264  1.00  0.00      L11  N
ATOM   1744  C11 POPCL  14     -47.973 -61.495  19.336  1.00  0.00      L11  C
ATOM   1745  C12 POPCL  14     -47.247 -59.212  19.986  1.00  0.00      L11  C
ATOM   1746  C13 POPCL  14     -46.586 -60.173  17.882  1.00  0.00      L11  C
ATOM   1747  C14 POPCL  14     -45.668 -60.969  19.826  1.00  0.00      L11  C
ATOM   1748  H11 POPCL  14     -48.292 -61.510  20.388  1.00  0.00      L11  H
ATOM   1749  H12 POPCL  14     -47.520 -62.472  19.107  1.00  0.00      L11  H
ATOM   1750  H21 POPCL  14     -48.071 -58.694  19.482  1.00  0.00      L11  H
ATOM   1751  H22 POPCL  14     -47.544 -59.466  20.963  1.00  0.00      L11  H
ATOM   1752  H23 POPCL  14     -46.430 -58.507  20.019  1.00  0.00      L11  H
ATOM   1753  H31 POPCL  14     -47.499 -59.833  17.343  1.00  0.00      L11  H
ATOM   1754  H32 POPCL  14     -45.746 -59.481  17.676  1.00  0.00      L11  H
ATOM   1755  H33 POPCL  14     -46.392 -61.065  17.362  1.00  0.00      L11  H
ATOM   1756  H41 POPCL  14     -44.827 -60.198  19.763  1.00  0.00      L11  H
ATOM   1757  H42 POPCL  14     -45.741 -61.221  20.877  1.00  0.00      L11  H
ATOM   1758  H43 POPCL  14     -45.270 -61.859  19.336  1.00  0.00      L11  H
ATOM   1759  C15 POPCL  14     -49.249 -61.435  18.428  1.00  0.00      L11  C
ATOM   1760  H51 POPCL  14     -48.984 -61.591  17.364  1.00  0.00      L11  H
ATOM   1761  H52 POPCL  14     -49.873 -62.329  18.630  1.00  0.00      L11  H
ATOM   1762  P1  POPCL  14     -50.545 -59.319  17.522  1.00  0.00      L11  P
ATOM   1763  O3  POPCL  14     -50.735 -58.019  18.182  1.00  0.00      L11  O
ATOM   1764  O4  POPCL  14     -51.780 -60.043  16.994  1.00  0.00      L11  O
ATOM   1765  O1  POPCL  14     -49.953 -60.262  18.668  1.00  0.00      L11  O
ATOM   1766  O2  POPCL  14     -49.406 -59.322  16.417  1.00  0.00      L11  O
ATOM   1767  C1  POPCL  14     -49.854 -59.526  15.068  1.00  0.00      L11  C
ATOM   1768  HA  POPCL  14     -50.373 -60.520  15.043  1.00  0.00      L11  H
ATOM   1769  HB  POPCL  14     -50.452 -58.694  14.842  1.00  0.00      L11  H
ATOM   1770  C2  POPCL  14     -48.636 -59.617  14.129  1.00  0.00      L11  C
ATOM   1771  HS  POPCL  14     -48.173 -58.627  14.135  1.00  0.00      L11  H
ATOM   1772  O21 POPCL  14     -49.174 -59.896  12.807  1.00  0.00      L11  O
ATOM   1773  C21 POPCL  14     -48.377 -59.525  11.842  1.00  0.00      L11  C
ATOM   1774  O22 POPCL  14     -47.445 -58.707  11.997  1.00  0.00      L11  O
ATOM   1775  C22 POPCL  14     -48.528 -60.322  10.570  1.00  0.00      L11  C
ATOM   1776  H2R POPCL  14     -48.357 -61.456  10.734  1.00  0.00      L11  H
ATOM   1777  H2S POPCL  14     -49.551 -60.131  10.167  1.00  0.00      L11  H
ATOM   1778  C3  POPCL  14     -47.597 -60.728  14.556  1.00  0.00      L11  C
ATOM   1779  HX  POPCL  14     -46.709 -60.550  13.946  1.00  0.00      L11  H
ATOM   1780  HY  POPCL  14     -47.311 -60.617  15.621  1.00  0.00      L11  H
ATOM   1781  O31 POPCL  14     -48.108 -62.047  14.362  1.00  0.00      L11  O
ATOM   1782  C31 POPCL  14     -47.550 -63.060  15.159  1.00  0.00      L11  C
ATOM   1783  O32 POPCL  14     -46.648 -62.957  15.928  1.00  0.00      L11  O
ATOM   1784  C32 POPCL  14     -48.442 -64.290  14.910  1.00  0.00      L11  C
ATOM   1785  H2X POPCL  14     -48.364 -64.979  15.730  1.00  0.00      L11  H
ATOM   1786  H2Y POPCL  14     -49.530 -64.024  14.898  1.00  0.00      L11  H
ATOM   1787  C23 POPCL  14     -47.428 -59.877   9.516  1.00  0.00      L11  C
ATOM   1788  H3R POPCL  14     -47.417 -58.773   9.324  1.00  0.00      L11  H
ATOM   1789  H3S POPCL  14     -46.436 -60.194   9.878  1.00  0.00      L11  H
ATOM   1790  C24 POPCL  14     -47.727 -60.569   8.155  1.00  0.00      L11  C
ATOM   1791  H4R POPCL  14     -47.422 -61.623   8.364  1.00  0.00      L11  H
ATOM   1792  H4S POPCL  14     -48.843 -60.438   8.027  1.00  0.00      L11  H
ATOM   1793  C25 POPCL  14     -47.068 -59.945   6.875  1.00  0.00      L11  C
ATOM   1794  H5R POPCL  14     -47.351 -58.921   6.609  1.00  0.00      L11  H
ATOM   1795  H5S POPCL  14     -45.996 -59.995   6.839  1.00  0.00      L11  H
ATOM   1796  C26 POPCL  14     -47.409 -60.703   5.568  1.00  0.00      L11  C
ATOM   1797  H6R POPCL  14     -47.129 -61.723   5.642  1.00  0.00      L11  H
ATOM   1798  H6S POPCL  14     -48.552 -60.919   5.530  1.00  0.00      L11  H
ATOM   1799  C27 POPCL  14     -46.681 -60.104   4.331  1.00  0.00      L11  C
ATOM   1800  H7R POPCL  14     -47.350 -59.254   3.887  1.00  0.00      L11  H
ATOM   1801  H7S POPCL  14     -45.742 -59.657   4.645  1.00  0.00      L11  H
ATOM   1802  C28 POPCL  14     -46.418 -61.212   3.285  1.00  0.00      L11  C
ATOM   1803  H8R POPCL  14     -45.786 -61.978   3.788  1.00  0.00      L11  H
ATOM   1804  H8S POPCL  14     -47.373 -61.711   3.114  1.00  0.00      L11  H
ATOM   1805  C29 POPCL  14     -45.711 -60.547   2.096  1.00  0.00      L11  C
ATOM   1806  H91 POPCL  14     -44.695 -60.241   2.146  1.00  0.00      L11  H
ATOM   1807 C210 POPCL  14     -46.440 -60.151   1.051  1.00  0.00      L11  C
ATOM   1808 H101 POPCL  14     -45.891 -59.627   0.244  1.00  0.00      L11  H
ATOM   1809 C211 POPCL  14     -47.923 -60.266   0.781  1.00  0.00      L11  C
ATOM   1810 H11R POPCL  14     -48.567 -60.966   1.473  1.00  0.00      L11  H
ATOM   1811 H11S POPCL  14     -48.404 -59.290   0.826  1.00  0.00      L11  H
ATOM   1812 C212 POPCL  14     -48.279 -60.841  -0.627  1.00  0.00      L11  C
ATOM   1813 H12R POPCL  14     -48.153 -61.934  -0.642  1.00  0.00      L11  H
ATOM   1814 H12S POPCL  14     -49.411 -60.614  -0.721  1.00  0.00      L11  H
ATOM   1815 C213 POPCL  14     -47.744 -60.211  -1.908  1.00  0.00      L11  C
ATOM   1816 H13R POPCL  14     -47.801 -59.091  -1.912  1.00  0.00      L11  H
ATOM   1817 H13S POPCL  14     -46.692 -60.526  -1.948  1.00  0.00      L11  H
ATOM   1818 C214 POPCL  14     -48.398 -60.865  -3.121  1.00  0.00      L11  C
ATOM   1819 H14R POPCL  14     -48.413 -61.903  -2.918  1.00  0.00      L11  H
ATOM   1820 H14S POPCL  14     -49.416 -60.472  -3.177  1.00  0.00      L11  H
ATOM   1821 C215 POPCL  14     -47.813 -60.513  -4.503  1.00  0.00      L11  C
ATOM   1822 H15R POPCL  14     -47.852 -59.331  -4.476  1.00  0.00      L11  H
ATOM   1823 H15S POPCL  14     -46.776 -60.904  -4.577  1.00  0.00      L11  H
ATOM   1824 C216 POPCL  14     -48.664 -61.081  -5.662  1.00  0.00      L11  C
ATOM   1825 H16R POPCL  14     -48.985 -62.156  -5.549  1.00  0.00      L11  H
ATOM   1826 H16S POPCL  14     -49.558 -60.481  -5.705  1.00  0.00      L11  H
ATOM   1827 C217 POPCL  14     -47.852 -60.930  -7.005  1.00  0.00      L11  C
ATOM   1828 H17R POPCL  14     -47.096 -60.105  -6.730  1.00  0.00      L11  H
ATOM   1829 H17S POPCL  14     -47.266 -61.865  -7.112  1.00  0.00      L11  H
ATOM   1830 C218 POPCL  14     -48.671 -60.698  -8.279  1.00  0.00      L11  C
ATOM   1831 H18R POPCL  14     -47.976 -60.423  -9.135  1.00  0.00      L11  H
ATOM   1832 H18S POPCL  14     -49.249 -61.627  -8.505  1.00  0.00      L11  H
ATOM   1833 H18T POPCL  14     -49.443 -59.882  -8.130  1.00  0.00      L11  H
ATOM   1834  C33 POPCL  14     -48.106 -64.994  13.612  1.00  0.00      L11  C
ATOM   1835  H3X POPCL  14     -47.115 -65.465  13.586  1.00  0.00      L11  H
ATOM   1836  H3Y POPCL  14     -48.796 -65.888  13.551  1.00  0.00      L11  H
ATOM   1837  C34 POPCL  14     -48.314 -64.231  12.279  1.00  0.00      L11  C
ATOM   1838  H4X POPCL  14     -49.068 -63.485  12.518  1.00  0.00      L11  H
ATOM   1839  H4Y POPCL  14     -47.334 -63.624  12.159  1.00  0.00      L11  H
ATOM   1840  C35 POPCL  14     -48.579 -64.982  10.995  1.00  0.00      L11  C
ATOM   1841  H5X POPCL  14     -47.869 -65.759  10.711  1.00  0.00      L11  H
ATOM   1842  H5Y POPCL  14     -49.574 -65.490  11.141  1.00  0.00      L11  H
ATOM   1843  C36 POPCL  14     -48.791 -64.073   9.729  1.00  0.00      L11  C
ATOM   1844  H6X POPCL  14     -49.333 -63.243  10.175  1.00  0.00      L11  H
ATOM   1845  H6Y POPCL  14     -47.748 -63.732   9.384  1.00  0.00      L11  H
ATOM   1846  C37 POPCL  14     -49.559 -64.776   8.562  1.00  0.00      L11  C
ATOM   1847  H7X POPCL  14     -48.910 -65.543   8.082  1.00  0.00      L11  H
ATOM   1848  H7Y POPCL  14     -50.498 -65.253   9.013  1.00  0.00      L11  H
ATOM   1849  C38 POPCL  14     -50.002 -63.773   7.491  1.00  0.00      L11  C
ATOM   1850  H8X POPCL  14     -50.700 -63.082   7.940  1.00  0.00      L11  H
ATOM   1851  H8Y POPCL  14     -49.238 -63.179   6.979  1.00  0.00      L11  H
ATOM   1852  C39 POPCL  14     -50.876 -64.463   6.319  1.00  0.00      L11  C
ATOM   1853  H9X POPCL  14     -50.336 -65.297   5.965  1.00  0.00      L11  H
ATOM   1854  H9Y POPCL  14     -51.809 -64.848   6.691  1.00  0.00      L11  H
ATOM   1855 C310 POPCL  14     -51.113 -63.447   5.100  1.00  0.00      L11  C
ATOM   1856 H10X POPCL  14     -51.726 -62.508   5.341  1.00  0.00      L11  H
ATOM   1857 H10Y POPCL  14     -50.034 -63.176   4.880  1.00  0.00      L11  H
ATOM   1858 C311 POPCL  14     -51.508 -64.217   3.868  1.00  0.00      L11  C
ATOM   1859 H11X POPCL  14     -50.818 -65.039   3.754  1.00  0.00      L11  H
ATOM   1860 H11Y POPCL  14     -52.519 -64.609   3.730  1.00  0.00      L11  H
ATOM   1861 C312 POPCL  14     -51.226 -63.314   2.661  1.00  0.00      L11  C
ATOM   1862 H12X POPCL  14     -51.803 -62.457   2.926  1.00  0.00      L11  H
ATOM   1863 H12Y POPCL  14     -50.234 -62.953   2.665  1.00  0.00      L11  H
ATOM   1864 C313 POPCL  14     -51.615 -64.012   1.380  1.00  0.00      L11  C
ATOM   1865 H13X POPCL  14     -51.240 -64.989   1.459  1.00  0.00      L11  H
ATOM   1866 H13Y POPCL  14     -52.730 -64.035   1.365  1.00  0.00      L11  H
ATOM   1867 C314 POPCL  14     -50.955 -63.451   0.067  1.00  0.00      L11  C
ATOM   1868 H14X POPCL  14     -51.209 -62.419  -0.156  1.00  0.00      L11  H
ATOM   1869 H14Y POPCL  14     -49.909 -63.527   0.316  1.00  0.00      L11  H
ATOM   1870 C315 POPCL  14     -51.542 -64.128  -1.175  1.00  0.00      L11  C
ATOM   1871 H15X POPCL  14     -51.395 -65.264  -1.078  1.00  0.00      L11  H
ATOM   1872 H15Y POPCL  14     -52.658 -63.961  -1.162  1.00  0.00      L11  H
ATOM   1873 C316 POPCL  14     -50.982 -63.655  -2.545  1.00  0.00      L11  C
ATOM   1874 H16X POPCL  14     -49.831 -63.838  -2.560  1.00  0.00      L11  H
ATOM   1875 H16Y POPCL  14     -51.534 -64.178  -3.323  1.00  0.00      L11  H
ATOM   1876 H16Z POPCL  14     -51.192 -62.525  -2.737  1.00  0.00      L11  H
ATOM   1877  N   POPCL  15     -54.506 -52.986  18.804  1.00  0.00      L11  N
ATOM   1878  C11 POPCL  15     -54.590 -51.590  18.160  1.00  0.00      L11  C
ATOM   1879  C12 POPCL  15     -53.552 -52.874  20.012  1.00  0.00      L11  C
ATOM   1880  C13 POPCL  15     -54.168 -54.046  17.801  1.00  0.00      L11  C
ATOM   1881  C14 POPCL  15     -55.866 -53.249  19.377  1.00  0.00      L11  C
ATOM   1882  H11 POPCL  15     -54.895 -50.781  18.834  1.00  0.00      L11  H
ATOM   1883  H12 POPCL  15     -55.404 -51.583  17.402  1.00  0.00      L11  H
ATOM   1884  H21 POPCL  15     -54.006 -52.255  20.791  1.00  0.00      L11  H
ATOM   1885  H22 POPCL  15     -52.759 -52.258  19.738  1.00  0.00      L11  H
ATOM   1886  H23 POPCL  15     -53.133 -53.839  20.445  1.00  0.00      L11  H
ATOM   1887  H31 POPCL  15     -53.145 -53.915  17.455  1.00  0.00      L11  H
ATOM   1888  H32 POPCL  15     -54.404 -55.031  18.178  1.00  0.00      L11  H
ATOM   1889  H33 POPCL  15     -54.725 -53.945  16.916  1.00  0.00      L11  H
ATOM   1890  H41 POPCL  15     -55.850 -54.040  20.052  1.00  0.00      L11  H
ATOM   1891  H42 POPCL  15     -56.041 -52.252  19.958  1.00  0.00      L11  H
ATOM   1892  H43 POPCL  15     -56.610 -53.236  18.563  1.00  0.00      L11  H
ATOM   1893  C15 POPCL  15     -53.406 -51.037  17.381  1.00  0.00      L11  C
ATOM   1894  H51 POPCL  15     -53.150 -51.787  16.716  1.00  0.00      L11  H
ATOM   1895  H52 POPCL  15     -53.700 -50.097  16.837  1.00  0.00      L11  H
ATOM   1896  P1  POPCL  15     -50.861 -50.717  17.946  1.00  0.00      L11  P
ATOM   1897  O3  POPCL  15     -50.126 -50.816  19.232  1.00  0.00      L11  O
ATOM   1898  O4  POPCL  15     -50.599 -49.519  17.122  1.00  0.00      L11  O
ATOM   1899  O1  POPCL  15     -52.388 -50.815  18.231  1.00  0.00      L11  O
ATOM   1900  O2  POPCL  15     -50.681 -51.986  17.090  1.00  0.00      L11  O
ATOM   1901  C1  POPCL  15     -50.603 -51.968  15.679  1.00  0.00      L11  C
ATOM   1902  HA  POPCL  15     -51.533 -52.089  15.086  1.00  0.00      L11  H
ATOM   1903  HB  POPCL  15     -50.252 -50.989  15.304  1.00  0.00      L11  H
ATOM   1904  C2  POPCL  15     -49.778 -53.198  15.175  1.00  0.00      L11  C
ATOM   1905  HS  POPCL  15     -48.718 -52.806  15.405  1.00  0.00      L11  H
ATOM   1906  O21 POPCL  15     -50.011 -53.487  13.785  1.00  0.00      L11  O
ATOM   1907  C21 POPCL  15     -49.121 -52.992  12.960  1.00  0.00      L11  C
ATOM   1908  O22 POPCL  15     -48.195 -52.236  13.129  1.00  0.00      L11  O
ATOM   1909  C22 POPCL  15     -49.482 -53.627  11.651  1.00  0.00      L11  C
ATOM   1910  H2R POPCL  15     -48.562 -53.998  11.208  1.00  0.00      L11  H
ATOM   1911  H2S POPCL  15     -50.122 -54.462  11.873  1.00  0.00      L11  H
ATOM   1912  C3  POPCL  15     -50.139 -54.523  15.934  1.00  0.00      L11  C
ATOM   1913  HX  POPCL  15     -49.345 -55.223  15.614  1.00  0.00      L11  H
ATOM   1914  HY  POPCL  15     -50.180 -54.462  17.014  1.00  0.00      L11  H
ATOM   1915  O31 POPCL  15     -51.367 -55.188  15.645  1.00  0.00      L11  O
ATOM   1916  C31 POPCL  15     -51.528 -56.104  14.721  1.00  0.00      L11  C
ATOM   1917  O32 POPCL  15     -50.655 -56.463  13.932  1.00  0.00      L11  O
ATOM   1918  C32 POPCL  15     -52.931 -56.720  14.897  1.00  0.00      L11  C
ATOM   1919  H2X POPCL  15     -52.871 -57.667  15.311  1.00  0.00      L11  H
ATOM   1920  H2Y POPCL  15     -53.512 -56.099  15.614  1.00  0.00      L11  H
ATOM   1921  C23 POPCL  15     -50.004 -52.594  10.532  1.00  0.00      L11  C
ATOM   1922  H3R POPCL  15     -51.005 -52.268  10.835  1.00  0.00      L11  H
ATOM   1923  H3S POPCL  15     -49.340 -51.712  10.514  1.00  0.00      L11  H
ATOM   1924  C24 POPCL  15     -50.128 -53.315   9.163  1.00  0.00      L11  C
ATOM   1925  H4R POPCL  15     -49.059 -53.733   9.042  1.00  0.00      L11  H
ATOM   1926  H4S POPCL  15     -50.897 -54.138   9.179  1.00  0.00      L11  H
ATOM   1927  C25 POPCL  15     -50.521 -52.276   8.054  1.00  0.00      L11  C
ATOM   1928  H5R POPCL  15     -51.403 -51.647   8.427  1.00  0.00      L11  H
ATOM   1929  H5S POPCL  15     -49.679 -51.569   7.855  1.00  0.00      L11  H
ATOM   1930  C26 POPCL  15     -50.968 -52.944   6.788  1.00  0.00      L11  C
ATOM   1931  H6R POPCL  15     -50.557 -54.004   6.714  1.00  0.00      L11  H
ATOM   1932  H6S POPCL  15     -52.040 -52.829   6.749  1.00  0.00      L11  H
ATOM   1933  C27 POPCL  15     -50.507 -52.194   5.541  1.00  0.00      L11  C
ATOM   1934  H7R POPCL  15     -50.885 -51.196   5.518  1.00  0.00      L11  H
ATOM   1935  H7S POPCL  15     -49.383 -52.057   5.679  1.00  0.00      L11  H
ATOM   1936  C28 POPCL  15     -50.811 -53.070   4.287  1.00  0.00      L11  C
ATOM   1937  H8R POPCL  15     -50.239 -53.981   4.462  1.00  0.00      L11  H
ATOM   1938  H8S POPCL  15     -51.886 -53.399   4.204  1.00  0.00      L11  H
ATOM   1939  C29 POPCL  15     -50.408 -52.348   3.040  1.00  0.00      L11  C
ATOM   1940  H91 POPCL  15     -49.377 -52.160   2.953  1.00  0.00      L11  H
ATOM   1941 C210 POPCL  15     -51.212 -51.679   2.127  1.00  0.00      L11  C
ATOM   1942 H101 POPCL  15     -50.636 -51.112   1.337  1.00  0.00      L11  H
ATOM   1943 C211 POPCL  15     -52.692 -51.583   2.071  1.00  0.00      L11  C
ATOM   1944 H11R POPCL  15     -53.116 -52.060   2.965  1.00  0.00      L11  H
ATOM   1945 H11S POPCL  15     -53.126 -50.590   2.270  1.00  0.00      L11  H
ATOM   1946 C212 POPCL  15     -53.231 -52.158   0.777  1.00  0.00      L11  C
ATOM   1947 H12R POPCL  15     -52.822 -53.154   0.731  1.00  0.00      L11  H
ATOM   1948 H12S POPCL  15     -54.285 -52.261   0.971  1.00  0.00      L11  H
ATOM   1949 C213 POPCL  15     -52.915 -51.490  -0.530  1.00  0.00      L11  C
ATOM   1950 H13R POPCL  15     -53.379 -50.446  -0.578  1.00  0.00      L11  H
ATOM   1951 H13S POPCL  15     -51.755 -51.533  -0.667  1.00  0.00      L11  H
ATOM   1952 C214 POPCL  15     -53.380 -52.263  -1.740  1.00  0.00      L11  C
ATOM   1953 H14R POPCL  15     -52.946 -53.325  -1.831  1.00  0.00      L11  H
ATOM   1954 H14S POPCL  15     -54.496 -52.359  -1.484  1.00  0.00      L11  H
ATOM   1955 C215 POPCL  15     -53.030 -51.645  -3.015  1.00  0.00      L11  C
ATOM   1956 H15R POPCL  15     -53.593 -50.663  -3.157  1.00  0.00      L11  H
ATOM   1957 H15S POPCL  15     -51.931 -51.489  -2.993  1.00  0.00      L11  H
ATOM   1958 C216 POPCL  15     -53.431 -52.573  -4.233  1.00  0.00      L11  C
ATOM   1959 H16R POPCL  15     -53.161 -53.644  -4.092  1.00  0.00      L11  H
ATOM   1960 H16S POPCL  15     -54.558 -52.482  -4.295  1.00  0.00      L11  H
ATOM   1961 C217 POPCL  15     -52.850 -52.014  -5.568  1.00  0.00      L11  C
ATOM   1962 H17R POPCL  15     -53.249 -51.019  -5.700  1.00  0.00      L11  H
ATOM   1963 H17S POPCL  15     -51.708 -51.937  -5.622  1.00  0.00      L11  H
ATOM   1964 C218 POPCL  15     -53.356 -52.717  -6.804  1.00  0.00      L11  C
ATOM   1965 H18R POPCL  15     -52.932 -53.726  -6.864  1.00  0.00      L11  H
ATOM   1966 H18S POPCL  15     -54.451 -52.949  -6.728  1.00  0.00      L11  H
ATOM   1967 H18T POPCL  15     -53.066 -52.216  -7.728  1.00  0.00      L11  H
ATOM   1968  C33 POPCL  15     -53.554 -56.512  13.445  1.00  0.00      L11  C
ATOM   1969  H3X POPCL  15     -52.857 -56.856  12.621  1.00  0.00      L11  H
ATOM   1970  H3Y POPCL  15     -54.432 -57.237  13.171  1.00  0.00      L11  H
ATOM   1971  C34 POPCL  15     -53.914 -55.008  13.220  1.00  0.00      L11  C
ATOM   1972  H4X POPCL  15     -54.431 -54.619  14.126  1.00  0.00      L11  H
ATOM   1973  H4Y POPCL  15     -53.001 -54.389  13.110  1.00  0.00      L11  H
ATOM   1974  C35 POPCL  15     -54.774 -54.675  12.032  1.00  0.00      L11  C
ATOM   1975  H5X POPCL  15     -55.641 -55.244  12.109  1.00  0.00      L11  H
ATOM   1976  H5Y POPCL  15     -54.963 -53.555  12.089  1.00  0.00      L11  H
ATOM   1977  C36 POPCL  15     -54.023 -54.888  10.663  1.00  0.00      L11  C
ATOM   1978  H6X POPCL  15     -53.093 -54.320  10.582  1.00  0.00      L11  H
ATOM   1979  H6Y POPCL  15     -53.651 -55.904  10.699  1.00  0.00      L11  H
ATOM   1980  C37 POPCL  15     -54.953 -54.763   9.508  1.00  0.00      L11  C
ATOM   1981  H7X POPCL  15     -55.757 -55.571   9.498  1.00  0.00      L11  H
ATOM   1982  H7Y POPCL  15     -55.455 -53.786   9.564  1.00  0.00      L11  H
ATOM   1983  C38 POPCL  15     -54.136 -54.783   8.129  1.00  0.00      L11  C
ATOM   1984  H8X POPCL  15     -53.921 -53.796   7.825  1.00  0.00      L11  H
ATOM   1985  H8Y POPCL  15     -53.169 -55.390   8.353  1.00  0.00      L11  H
ATOM   1986  C39 POPCL  15     -54.853 -55.601   7.001  1.00  0.00      L11  C
ATOM   1987  H9X POPCL  15     -54.639 -56.718   7.060  1.00  0.00      L11  H
ATOM   1988  H9Y POPCL  15     -55.902 -55.388   7.123  1.00  0.00      L11  H
ATOM   1989 C310 POPCL  15     -54.448 -55.199   5.646  1.00  0.00      L11  C
ATOM   1990 H10X POPCL  15     -54.755 -54.102   5.517  1.00  0.00      L11  H
ATOM   1991 H10Y POPCL  15     -53.342 -55.115   5.580  1.00  0.00      L11  H
ATOM   1992 C311 POPCL  15     -54.816 -56.134   4.561  1.00  0.00      L11  C
ATOM   1993 H11X POPCL  15     -54.457 -57.225   4.645  1.00  0.00      L11  H
ATOM   1994 H11Y POPCL  15     -55.979 -56.244   4.597  1.00  0.00      L11  H
ATOM   1995 C312 POPCL  15     -54.375 -55.585   3.152  1.00  0.00      L11  C
ATOM   1996 H12X POPCL  15     -54.704 -54.541   3.180  1.00  0.00      L11  H
ATOM   1997 H12Y POPCL  15     -53.232 -55.639   3.040  1.00  0.00      L11  H
ATOM   1998 C313 POPCL  15     -54.979 -56.259   2.001  1.00  0.00      L11  C
ATOM   1999 H13X POPCL  15     -55.005 -57.361   2.234  1.00  0.00      L11  H
ATOM   2000 H13Y POPCL  15     -56.102 -56.014   1.819  1.00  0.00      L11  H
ATOM   2001 C314 POPCL  15     -54.312 -55.838   0.663  1.00  0.00      L11  C
ATOM   2002 H14X POPCL  15     -54.240 -54.715   0.681  1.00  0.00      L11  H
ATOM   2003 H14Y POPCL  15     -53.228 -56.237   0.410  1.00  0.00      L11  H
ATOM   2004 C315 POPCL  15     -55.161 -56.223  -0.620  1.00  0.00      L11  C
ATOM   2005 H15X POPCL  15     -55.440 -57.263  -0.392  1.00  0.00      L11  H
ATOM   2006 H15Y POPCL  15     -56.080 -55.633  -0.847  1.00  0.00      L11  H
ATOM   2007 C316 POPCL  15     -54.340 -56.193  -1.910  1.00  0.00      L11  C
ATOM   2008 H16X POPCL  15     -53.303 -56.635  -1.795  1.00  0.00      L11  H
ATOM   2009 H16Y POPCL  15     -54.816 -56.852  -2.619  1.00  0.00      L11  H
ATOM   2010 H16Z POPCL  15     -54.283 -55.178  -2.310  1.00  0.00      L11  H
ATOM   2011  N   POPCL  16     -48.679 -47.712  20.266  1.00  0.00      L11  N
ATOM   2012  C11 POPCL  16     -49.792 -47.621  19.283  1.00  0.00      L11  C
ATOM   2013  C12 POPCL  16     -48.959 -46.956  21.495  1.00  0.00      L11  C
ATOM   2014  C13 POPCL  16     -47.437 -47.169  19.695  1.00  0.00      L11  C
ATOM   2015  C14 POPCL  16     -48.379 -49.155  20.614  1.00  0.00      L11  C
ATOM   2016  H11 POPCL  16     -50.772 -47.773  19.632  1.00  0.00      L11  H
ATOM   2017  H12 POPCL  16     -49.698 -48.382  18.491  1.00  0.00      L11  H
ATOM   2018  H21 POPCL  16     -48.785 -45.853  21.306  1.00  0.00      L11  H
ATOM   2019  H22 POPCL  16     -49.990 -46.965  21.628  1.00  0.00      L11  H
ATOM   2020  H23 POPCL  16     -48.384 -47.304  22.300  1.00  0.00      L11  H
ATOM   2021  H31 POPCL  16     -47.450 -46.031  19.729  1.00  0.00      L11  H
ATOM   2022  H32 POPCL  16     -46.508 -47.562  20.036  1.00  0.00      L11  H
ATOM   2023  H33 POPCL  16     -47.333 -47.393  18.627  1.00  0.00      L11  H
ATOM   2024  H41 POPCL  16     -47.669 -49.137  21.356  1.00  0.00      L11  H
ATOM   2025  H42 POPCL  16     -49.251 -49.628  21.085  1.00  0.00      L11  H
ATOM   2026  H43 POPCL  16     -48.142 -49.746  19.757  1.00  0.00      L11  H
ATOM   2027  C15 POPCL  16     -49.978 -46.221  18.490  1.00  0.00      L11  C
ATOM   2028  H51 POPCL  16     -49.213 -46.062  17.732  1.00  0.00      L11  H
ATOM   2029  H52 POPCL  16     -50.914 -46.464  17.939  1.00  0.00      L11  H
ATOM   2030  P1  POPCL  16     -49.469 -43.800  19.282  1.00  0.00      L11  P
ATOM   2031  O3  POPCL  16     -48.812 -43.673  20.571  1.00  0.00      L11  O
ATOM   2032  O4  POPCL  16     -50.512 -42.814  18.998  1.00  0.00      L11  O
ATOM   2033  O1  POPCL  16     -50.203 -45.175  19.318  1.00  0.00      L11  O
ATOM   2034  O2  POPCL  16     -48.397 -43.861  18.100  1.00  0.00      L11  O
ATOM   2035  C1  POPCL  16     -48.667 -43.600  16.770  1.00  0.00      L11  C
ATOM   2036  HA  POPCL  16     -49.365 -44.318  16.387  1.00  0.00      L11  H
ATOM   2037  HB  POPCL  16     -49.129 -42.619  16.664  1.00  0.00      L11  H
ATOM   2038  C2  POPCL  16     -47.431 -43.658  15.853  1.00  0.00      L11  C
ATOM   2039  HS  POPCL  16     -46.856 -42.906  16.325  1.00  0.00      L11  H
ATOM   2040  O21 POPCL  16     -47.749 -43.345  14.538  1.00  0.00      L11  O
ATOM   2041  C21 POPCL  16     -46.653 -42.926  13.805  1.00  0.00      L11  C
ATOM   2042  O22 POPCL  16     -45.640 -42.476  14.271  1.00  0.00      L11  O
ATOM   2043  C22 POPCL  16     -47.173 -42.871  12.318  1.00  0.00      L11  C
ATOM   2044  H2R POPCL  16     -47.740 -43.782  12.133  1.00  0.00      L11  H
ATOM   2045  H2S POPCL  16     -47.911 -42.006  12.392  1.00  0.00      L11  H
ATOM   2046  C3  POPCL  16     -46.575 -45.004  15.929  1.00  0.00      L11  C
ATOM   2047  HX  POPCL  16     -45.640 -44.824  15.395  1.00  0.00      L11  H
ATOM   2048  HY  POPCL  16     -46.445 -45.105  17.039  1.00  0.00      L11  H
ATOM   2049  O31 POPCL  16     -47.221 -46.136  15.367  1.00  0.00      L11  O
ATOM   2050  C31 POPCL  16     -47.253 -47.259  16.003  1.00  0.00      L11  C
ATOM   2051  O32 POPCL  16     -46.575 -47.631  16.981  1.00  0.00      L11  O
ATOM   2052  C32 POPCL  16     -48.243 -48.210  15.433  1.00  0.00      L11  C
ATOM   2053  H2X POPCL  16     -48.433 -48.921  16.216  1.00  0.00      L11  H
ATOM   2054  H2Y POPCL  16     -49.202 -47.686  15.183  1.00  0.00      L11  H
ATOM   2055  C23 POPCL  16     -46.091 -42.644  11.206  1.00  0.00      L11  C
ATOM   2056  H3R POPCL  16     -45.727 -41.598  11.241  1.00  0.00      L11  H
ATOM   2057  H3S POPCL  16     -45.261 -43.398  11.318  1.00  0.00      L11  H
ATOM   2058  C24 POPCL  16     -46.737 -42.943   9.854  1.00  0.00      L11  C
ATOM   2059  H4R POPCL  16     -47.206 -43.919  10.006  1.00  0.00      L11  H
ATOM   2060  H4S POPCL  16     -47.549 -42.264   9.533  1.00  0.00      L11  H
ATOM   2061  C25 POPCL  16     -45.741 -42.978   8.608  1.00  0.00      L11  C
ATOM   2062  H5R POPCL  16     -45.315 -41.978   8.499  1.00  0.00      L11  H
ATOM   2063  H5S POPCL  16     -44.929 -43.674   8.927  1.00  0.00      L11  H
ATOM   2064  C26 POPCL  16     -46.582 -43.349   7.459  1.00  0.00      L11  C
ATOM   2065  H6R POPCL  16     -47.077 -44.304   7.597  1.00  0.00      L11  H
ATOM   2066  H6S POPCL  16     -47.428 -42.681   7.373  1.00  0.00      L11  H
ATOM   2067  C27 POPCL  16     -45.804 -43.427   6.179  1.00  0.00      L11  C
ATOM   2068  H7R POPCL  16     -45.301 -42.508   5.862  1.00  0.00      L11  H
ATOM   2069  H7S POPCL  16     -44.997 -44.181   6.409  1.00  0.00      L11  H
ATOM   2070  C28 POPCL  16     -46.666 -44.002   4.995  1.00  0.00      L11  C
ATOM   2071  H8R POPCL  16     -47.332 -44.858   5.322  1.00  0.00      L11  H
ATOM   2072  H8S POPCL  16     -47.396 -43.211   4.608  1.00  0.00      L11  H
ATOM   2073  C29 POPCL  16     -45.715 -44.482   3.924  1.00  0.00      L11  C
ATOM   2074  H91 POPCL  16     -44.727 -44.872   4.190  1.00  0.00      L11  H
ATOM   2075 C210 POPCL  16     -46.084 -44.348   2.632  1.00  0.00      L11  C
ATOM   2076 H101 POPCL  16     -45.400 -44.655   1.894  1.00  0.00      L11  H
ATOM   2077 C211 POPCL  16     -47.442 -43.771   2.176  1.00  0.00      L11  C
ATOM   2078 H11R POPCL  16     -48.206 -43.833   2.941  1.00  0.00      L11  H
ATOM   2079 H11S POPCL  16     -47.414 -42.697   2.128  1.00  0.00      L11  H
ATOM   2080 C212 POPCL  16     -47.921 -44.335   0.846  1.00  0.00      L11  C
ATOM   2081 H12R POPCL  16     -47.892 -45.343   0.775  1.00  0.00      L11  H
ATOM   2082 H12S POPCL  16     -48.978 -43.970   0.745  1.00  0.00      L11  H
ATOM   2083 C213 POPCL  16     -47.124 -43.758  -0.316  1.00  0.00      L11  C
ATOM   2084 H13R POPCL  16     -47.226 -42.645  -0.341  1.00  0.00      L11  H
ATOM   2085 H13S POPCL  16     -46.059 -43.873  -0.230  1.00  0.00      L11  H
ATOM   2086 C214 POPCL  16     -47.688 -44.378  -1.568  1.00  0.00      L11  C
ATOM   2087 H14R POPCL  16     -47.568 -45.476  -1.423  1.00  0.00      L11  H
ATOM   2088 H14S POPCL  16     -48.756 -44.061  -1.625  1.00  0.00      L11  H
ATOM   2089 C215 POPCL  16     -47.025 -44.068  -2.913  1.00  0.00      L11  C
ATOM   2090 H15R POPCL  16     -47.041 -42.916  -3.102  1.00  0.00      L11  H
ATOM   2091 H15S POPCL  16     -45.978 -44.436  -2.735  1.00  0.00      L11  H
ATOM   2092 C216 POPCL  16     -47.526 -44.868  -4.127  1.00  0.00      L11  C
ATOM   2093 H16R POPCL  16     -47.071 -45.875  -4.119  1.00  0.00      L11  H
ATOM   2094 H16S POPCL  16     -48.627 -44.835  -4.165  1.00  0.00      L11  H
ATOM   2095 C217 POPCL  16     -46.908 -44.403  -5.481  1.00  0.00      L11  C
ATOM   2096 H17R POPCL  16     -47.213 -43.355  -5.685  1.00  0.00      L11  H
ATOM   2097 H17S POPCL  16     -45.833 -44.509  -5.390  1.00  0.00      L11  H
ATOM   2098 C218 POPCL  16     -47.495 -45.240  -6.602  1.00  0.00      L11  C
ATOM   2099 H18R POPCL  16     -47.026 -44.940  -7.566  1.00  0.00      L11  H
ATOM   2100 H18S POPCL  16     -47.263 -46.265  -6.361  1.00  0.00      L11  H
ATOM   2101 H18T POPCL  16     -48.571 -45.101  -6.588  1.00  0.00      L11  H
ATOM   2102  C33 POPCL  16     -47.877 -49.028  14.219  1.00  0.00      L11  C
ATOM   2103  H3X POPCL  16     -47.120 -49.845  14.433  1.00  0.00      L11  H
ATOM   2104  H3Y POPCL  16     -48.744 -49.638  13.853  1.00  0.00      L11  H
ATOM   2105  C34 POPCL  16     -47.465 -48.272  12.996  1.00  0.00      L11  C
ATOM   2106  H4X POPCL  16     -47.513 -47.150  13.060  1.00  0.00      L11  H
ATOM   2107  H4Y POPCL  16     -46.369 -48.502  12.770  1.00  0.00      L11  H
ATOM   2108  C35 POPCL  16     -48.198 -48.659  11.676  1.00  0.00      L11  C
ATOM   2109  H5X POPCL  16     -48.162 -49.741  11.625  1.00  0.00      L11  H
ATOM   2110  H5Y POPCL  16     -49.251 -48.439  11.878  1.00  0.00      L11  H
ATOM   2111  C36 POPCL  16     -47.719 -47.940  10.359  1.00  0.00      L11  C
ATOM   2112  H6X POPCL  16     -47.653 -46.853  10.546  1.00  0.00      L11  H
ATOM   2113  H6Y POPCL  16     -46.643 -48.305  10.154  1.00  0.00      L11  H
ATOM   2114  C37 POPCL  16     -48.541 -48.366   9.141  1.00  0.00      L11  C
ATOM   2115  H7X POPCL  16     -48.253 -49.383   8.969  1.00  0.00      L11  H
ATOM   2116  H7Y POPCL  16     -49.621 -48.311   9.366  1.00  0.00      L11  H
ATOM   2117  C38 POPCL  16     -48.175 -47.573   7.912  1.00  0.00      L11  C
ATOM   2118  H8X POPCL  16     -48.347 -46.492   8.120  1.00  0.00      L11  H
ATOM   2119  H8Y POPCL  16     -47.114 -47.867   7.671  1.00  0.00      L11  H
ATOM   2120  C39 POPCL  16     -49.151 -48.048   6.759  1.00  0.00      L11  C
ATOM   2121  H9X POPCL  16     -49.054 -49.053   6.454  1.00  0.00      L11  H
ATOM   2122  H9Y POPCL  16     -50.135 -47.940   7.208  1.00  0.00      L11  H
ATOM   2123 C310 POPCL  16     -48.978 -47.150   5.564  1.00  0.00      L11  C
ATOM   2124 H10X POPCL  16     -49.367 -46.145   5.794  1.00  0.00      L11  H
ATOM   2125 H10Y POPCL  16     -47.893 -47.063   5.285  1.00  0.00      L11  H
ATOM   2126 C311 POPCL  16     -49.767 -47.760   4.388  1.00  0.00      L11  C
ATOM   2127 H11X POPCL  16     -49.497 -48.870   4.246  1.00  0.00      L11  H
ATOM   2128 H11Y POPCL  16     -50.844 -47.703   4.636  1.00  0.00      L11  H
ATOM   2129 C312 POPCL  16     -49.632 -47.014   3.020  1.00  0.00      L11  C
ATOM   2130 H12X POPCL  16     -50.136 -45.990   3.029  1.00  0.00      L11  H
ATOM   2131 H12Y POPCL  16     -48.529 -46.684   2.870  1.00  0.00      L11  H
ATOM   2132 C313 POPCL  16     -50.316 -47.973   1.937  1.00  0.00      L11  C
ATOM   2133 H13X POPCL  16     -49.741 -48.863   1.677  1.00  0.00      L11  H
ATOM   2134 H13Y POPCL  16     -51.292 -48.250   2.374  1.00  0.00      L11  H
ATOM   2135 C314 POPCL  16     -50.623 -47.255   0.627  1.00  0.00      L11  C
ATOM   2136 H14X POPCL  16     -51.283 -46.352   0.837  1.00  0.00      L11  H
ATOM   2137 H14Y POPCL  16     -49.779 -46.759   0.224  1.00  0.00      L11  H
ATOM   2138 C315 POPCL  16     -51.364 -48.218  -0.418  1.00  0.00      L11  C
ATOM   2139 H15X POPCL  16     -50.640 -49.041  -0.760  1.00  0.00      L11  H
ATOM   2140 H15Y POPCL  16     -52.237 -48.767   0.065  1.00  0.00      L11  H
ATOM   2141 C316 POPCL  16     -52.046 -47.381  -1.483  1.00  0.00      L11  C
ATOM   2142 H16X POPCL  16     -51.454 -46.737  -2.170  1.00  0.00      L11  H
ATOM   2143 H16Y POPCL  16     -52.652 -48.056  -2.114  1.00  0.00      L11  H
ATOM   2144 H16Z POPCL  16     -52.748 -46.669  -0.964  1.00  0.00      L11  H
ATOM   2145  N   POPCL  17     -53.902 -42.705  19.590  1.00  0.00      L11  N
ATOM   2146  C11 POPCL  17     -53.289 -42.696  18.225  1.00  0.00      L11  C
ATOM   2147  C12 POPCL  17     -55.340 -43.056  19.567  1.00  0.00      L11  C
ATOM   2148  C13 POPCL  17     -53.843 -41.398  20.202  1.00  0.00      L11  C
ATOM   2149  C14 POPCL  17     -53.084 -43.657  20.382  1.00  0.00      L11  C
ATOM   2150  H11 POPCL  17     -53.617 -43.565  17.708  1.00  0.00      L11  H
ATOM   2151  H12 POPCL  17     -52.206 -42.647  18.255  1.00  0.00      L11  H
ATOM   2152  H21 POPCL  17     -55.906 -42.302  18.953  1.00  0.00      L11  H
ATOM   2153  H22 POPCL  17     -55.399 -44.006  19.091  1.00  0.00      L11  H
ATOM   2154  H23 POPCL  17     -55.784 -43.064  20.543  1.00  0.00      L11  H
ATOM   2155  H31 POPCL  17     -54.546 -40.714  19.727  1.00  0.00      L11  H
ATOM   2156  H32 POPCL  17     -54.055 -41.348  21.223  1.00  0.00      L11  H
ATOM   2157  H33 POPCL  17     -52.841 -40.890  20.048  1.00  0.00      L11  H
ATOM   2158  H41 POPCL  17     -53.227 -43.442  21.477  1.00  0.00      L11  H
ATOM   2159  H42 POPCL  17     -53.466 -44.652  20.236  1.00  0.00      L11  H
ATOM   2160  H43 POPCL  17     -52.107 -43.657  19.989  1.00  0.00      L11  H
ATOM   2161  C15 POPCL  17     -53.657 -41.479  17.360  1.00  0.00      L11  C
ATOM   2162  H51 POPCL  17     -53.308 -40.526  17.756  1.00  0.00      L11  H
ATOM   2163  H52 POPCL  17     -53.050 -41.563  16.464  1.00  0.00      L11  H
ATOM   2164  P1  POPCL  17     -55.987 -40.233  17.215  1.00  0.00      L11  P
ATOM   2165  O3  POPCL  17     -55.989 -39.787  18.617  1.00  0.00      L11  O
ATOM   2166  O4  POPCL  17     -57.296 -40.601  16.553  1.00  0.00      L11  O
ATOM   2167  O1  POPCL  17     -55.048 -41.495  17.024  1.00  0.00      L11  O
ATOM   2168  O2  POPCL  17     -55.245 -39.203  16.293  1.00  0.00      L11  O
ATOM   2169  C1  POPCL  17     -55.408 -39.375  14.839  1.00  0.00      L11  C
ATOM   2170  HA  POPCL  17     -55.250 -40.447  14.510  1.00  0.00      L11  H
ATOM   2171  HB  POPCL  17     -56.367 -38.910  14.606  1.00  0.00      L11  H
ATOM   2172  C2  POPCL  17     -54.302 -38.655  14.038  1.00  0.00      L11  C
ATOM   2173  HS  POPCL  17     -54.255 -37.565  14.385  1.00  0.00      L11  H
ATOM   2174  O21 POPCL  17     -54.742 -38.836  12.699  1.00  0.00      L11  O
ATOM   2175  C21 POPCL  17     -54.142 -38.024  11.808  1.00  0.00      L11  C
ATOM   2176  O22 POPCL  17     -53.278 -37.230  11.960  1.00  0.00      L11  O
ATOM   2177  C22 POPCL  17     -54.717 -38.399  10.446  1.00  0.00      L11  C
ATOM   2178  H2R POPCL  17     -54.922 -39.544  10.509  1.00  0.00      L11  H
ATOM   2179  H2S POPCL  17     -55.650 -37.835  10.384  1.00  0.00      L11  H
ATOM   2180  C3  POPCL  17     -52.870 -39.222  14.335  1.00  0.00      L11  C
ATOM   2181  HX  POPCL  17     -52.093 -38.588  13.811  1.00  0.00      L11  H
ATOM   2182  HY  POPCL  17     -52.662 -39.308  15.430  1.00  0.00      L11  H
ATOM   2183  O31 POPCL  17     -52.791 -40.554  13.895  1.00  0.00      L11  O
ATOM   2184  C31 POPCL  17     -51.625 -41.166  13.986  1.00  0.00      L11  C
ATOM   2185  O32 POPCL  17     -50.579 -40.689  14.304  1.00  0.00      L11  O
ATOM   2186  C32 POPCL  17     -51.653 -42.656  13.707  1.00  0.00      L11  C
ATOM   2187  H2X POPCL  17     -51.095 -43.010  14.540  1.00  0.00      L11  H
ATOM   2188  H2Y POPCL  17     -52.757 -42.995  13.683  1.00  0.00      L11  H
ATOM   2189  C23 POPCL  17     -53.817 -38.398   9.239  1.00  0.00      L11  C
ATOM   2190  H3R POPCL  17     -53.452 -37.364   9.087  1.00  0.00      L11  H
ATOM   2191  H3S POPCL  17     -52.813 -39.025   9.519  1.00  0.00      L11  H
ATOM   2192  C24 POPCL  17     -54.383 -39.108   7.962  1.00  0.00      L11  C
ATOM   2193  H4R POPCL  17     -54.273 -40.160   8.027  1.00  0.00      L11  H
ATOM   2194  H4S POPCL  17     -55.412 -38.859   7.916  1.00  0.00      L11  H
ATOM   2195  C25 POPCL  17     -53.845 -38.573   6.667  1.00  0.00      L11  C
ATOM   2196  H5R POPCL  17     -54.011 -37.486   6.660  1.00  0.00      L11  H
ATOM   2197  H5S POPCL  17     -52.723 -38.707   6.656  1.00  0.00      L11  H
ATOM   2198  C26 POPCL  17     -54.595 -39.160   5.442  1.00  0.00      L11  C
ATOM   2199  H6R POPCL  17     -54.470 -40.228   5.358  1.00  0.00      L11  H
ATOM   2200  H6S POPCL  17     -55.703 -38.975   5.527  1.00  0.00      L11  H
ATOM   2201  C27 POPCL  17     -53.986 -38.512   4.229  1.00  0.00      L11  C
ATOM   2202  H7R POPCL  17     -53.921 -37.374   4.335  1.00  0.00      L11  H
ATOM   2203  H7S POPCL  17     -52.927 -38.904   4.212  1.00  0.00      L11  H
ATOM   2204  C28 POPCL  17     -54.646 -38.872   2.859  1.00  0.00      L11  C
ATOM   2205  H8R POPCL  17     -54.618 -39.938   2.645  1.00  0.00      L11  H
ATOM   2206  H8S POPCL  17     -55.740 -38.712   2.773  1.00  0.00      L11  H
ATOM   2207  C29 POPCL  17     -54.029 -38.281   1.628  1.00  0.00      L11  C
ATOM   2208  H91 POPCL  17     -53.495 -37.394   1.797  1.00  0.00      L11  H
ATOM   2209 C210 POPCL  17     -54.314 -38.577   0.358  1.00  0.00      L11  C
ATOM   2210 H101 POPCL  17     -53.712 -37.963  -0.389  1.00  0.00      L11  H
ATOM   2211 C211 POPCL  17     -55.187 -39.625  -0.159  1.00  0.00      L11  C
ATOM   2212 H11R POPCL  17     -55.304 -40.480   0.587  1.00  0.00      L11  H
ATOM   2213 H11S POPCL  17     -56.209 -39.235  -0.218  1.00  0.00      L11  H
ATOM   2214 C212 POPCL  17     -54.692 -40.242  -1.474  1.00  0.00      L11  C
ATOM   2215 H12R POPCL  17     -53.601 -40.602  -1.277  1.00  0.00      L11  H
ATOM   2216 H12S POPCL  17     -55.373 -41.079  -1.817  1.00  0.00      L11  H
ATOM   2217 C213 POPCL  17     -54.708 -39.358  -2.682  1.00  0.00      L11  C
ATOM   2218 H13R POPCL  17     -55.696 -38.908  -2.675  1.00  0.00      L11  H
ATOM   2219 H13S POPCL  17     -54.031 -38.487  -2.510  1.00  0.00      L11  H
ATOM   2220 C214 POPCL  17     -54.387 -40.117  -3.887  1.00  0.00      L11  C
ATOM   2221 H14R POPCL  17     -53.362 -40.623  -3.911  1.00  0.00      L11  H
ATOM   2222 H14S POPCL  17     -55.073 -41.018  -3.985  1.00  0.00      L11  H
ATOM   2223 C215 POPCL  17     -54.492 -39.361  -5.231  1.00  0.00      L11  C
ATOM   2224 H15R POPCL  17     -55.537 -39.116  -5.356  1.00  0.00      L11  H
ATOM   2225 H15S POPCL  17     -53.921 -38.408  -5.137  1.00  0.00      L11  H
ATOM   2226 C216 POPCL  17     -53.978 -40.206  -6.408  1.00  0.00      L11  C
ATOM   2227 H16R POPCL  17     -52.847 -40.251  -6.526  1.00  0.00      L11  H
ATOM   2228 H16S POPCL  17     -54.499 -41.269  -6.440  1.00  0.00      L11  H
ATOM   2229 C217 POPCL  17     -54.452 -39.523  -7.705  1.00  0.00      L11  C
ATOM   2230 H17R POPCL  17     -55.590 -39.448  -7.573  1.00  0.00      L11  H
ATOM   2231 H17S POPCL  17     -54.134 -38.481  -7.747  1.00  0.00      L11  H
ATOM   2232 C218 POPCL  17     -54.028 -40.370  -8.944  1.00  0.00      L11  C
ATOM   2233 H18R POPCL  17     -54.241 -39.827  -9.874  1.00  0.00      L11  H
ATOM   2234 H18S POPCL  17     -52.954 -40.699  -8.856  1.00  0.00      L11  H
ATOM   2235 H18T POPCL  17     -54.654 -41.273  -9.031  1.00  0.00      L11  H
ATOM   2236  C33 POPCL  17     -51.043 -42.924  12.300  1.00  0.00      L11  C
ATOM   2237  H3X POPCL  17     -49.966 -42.882  12.403  1.00  0.00      L11  H
ATOM   2238  H3Y POPCL  17     -51.205 -44.004  11.987  1.00  0.00      L11  H
ATOM   2239  C34 POPCL  17     -51.609 -42.038  11.148  1.00  0.00      L11  C
ATOM   2240  H4X POPCL  17     -52.734 -42.210  11.197  1.00  0.00      L11  H
ATOM   2241  H4Y POPCL  17     -51.431 -40.953  11.276  1.00  0.00      L11  H
ATOM   2242  C35 POPCL  17     -51.101 -42.467   9.758  1.00  0.00      L11  C
ATOM   2243  H5X POPCL  17     -50.015 -42.284   9.787  1.00  0.00      L11  H
ATOM   2244  H5Y POPCL  17     -51.112 -43.583   9.607  1.00  0.00      L11  H
ATOM   2245  C36 POPCL  17     -51.739 -41.795   8.548  1.00  0.00      L11  C
ATOM   2246  H6X POPCL  17     -52.854 -41.903   8.632  1.00  0.00      L11  H
ATOM   2247  H6Y POPCL  17     -51.594 -40.765   8.654  1.00  0.00      L11  H
ATOM   2248  C37 POPCL  17     -51.181 -42.361   7.224  1.00  0.00      L11  C
ATOM   2249  H7X POPCL  17     -50.153 -42.032   6.997  1.00  0.00      L11  H
ATOM   2250  H7Y POPCL  17     -51.297 -43.502   7.276  1.00  0.00      L11  H
ATOM   2251  C38 POPCL  17     -51.810 -41.894   5.958  1.00  0.00      L11  C
ATOM   2252  H8X POPCL  17     -52.842 -42.208   5.976  1.00  0.00      L11  H
ATOM   2253  H8Y POPCL  17     -51.776 -40.770   5.952  1.00  0.00      L11  H
ATOM   2254  C39 POPCL  17     -51.226 -42.421   4.638  1.00  0.00      L11  C
ATOM   2255  H9X POPCL  17     -50.318 -41.824   4.353  1.00  0.00      L11  H
ATOM   2256  H9Y POPCL  17     -50.994 -43.442   4.721  1.00  0.00      L11  H
ATOM   2257 C310 POPCL  17     -52.155 -42.406   3.352  1.00  0.00      L11  C
ATOM   2258 H10X POPCL  17     -53.016 -43.183   3.487  1.00  0.00      L11  H
ATOM   2259 H10Y POPCL  17     -52.545 -41.393   3.308  1.00  0.00      L11  H
ATOM   2260 C311 POPCL  17     -51.445 -42.833   2.069  1.00  0.00      L11  C
ATOM   2261 H11X POPCL  17     -50.564 -42.178   1.836  1.00  0.00      L11  H
ATOM   2262 H11Y POPCL  17     -51.116 -43.929   2.163  1.00  0.00      L11  H
ATOM   2263 C312 POPCL  17     -52.342 -42.745   0.855  1.00  0.00      L11  C
ATOM   2264 H12X POPCL  17     -53.227 -43.410   1.054  1.00  0.00      L11  H
ATOM   2265 H12Y POPCL  17     -52.777 -41.717   0.650  1.00  0.00      L11  H
ATOM   2266 C313 POPCL  17     -51.584 -43.132  -0.444  1.00  0.00      L11  C
ATOM   2267 H13X POPCL  17     -50.860 -42.395  -0.821  1.00  0.00      L11  H
ATOM   2268 H13Y POPCL  17     -50.944 -44.059  -0.342  1.00  0.00      L11  H
ATOM   2269 C314 POPCL  17     -52.613 -43.474  -1.534  1.00  0.00      L11  C
ATOM   2270 H14X POPCL  17     -53.203 -44.276  -1.153  1.00  0.00      L11  H
ATOM   2271 H14Y POPCL  17     -53.258 -42.637  -1.739  1.00  0.00      L11  H
ATOM   2272 C315 POPCL  17     -51.951 -43.990  -2.819  1.00  0.00      L11  C
ATOM   2273 H15X POPCL  17     -51.128 -43.389  -2.998  1.00  0.00      L11  H
ATOM   2274 H15Y POPCL  17     -51.533 -44.964  -2.673  1.00  0.00      L11  H
ATOM   2275 C316 POPCL  17     -52.893 -44.067  -4.056  1.00  0.00      L11  C
ATOM   2276 H16X POPCL  17     -53.094 -43.041  -4.425  1.00  0.00      L11  H
ATOM   2277 H16Y POPCL  17     -52.422 -44.658  -4.858  1.00  0.00      L11  H
ATOM   2278 H16Z POPCL  17     -53.815 -44.627  -3.877  1.00  0.00      L11  H
ATOM   2279  N   POPCL  18     -46.478 -28.565  22.662  1.00  0.00      L11  N
ATOM   2280  C11 POPCL  18     -46.476 -29.300  21.390  1.00  0.00      L11  C
ATOM   2281  C12 POPCL  18     -45.261 -29.228  23.393  1.00  0.00      L11  C
ATOM   2282  C13 POPCL  18     -47.783 -28.712  23.465  1.00  0.00      L11  C
ATOM   2283  C14 POPCL  18     -46.197 -27.109  22.417  1.00  0.00      L11  C
ATOM   2284  H11 POPCL  18     -45.425 -29.231  21.186  1.00  0.00      L11  H
ATOM   2285  H12 POPCL  18     -46.976 -28.798  20.566  1.00  0.00      L11  H
ATOM   2286  H21 POPCL  18     -45.473 -30.156  23.838  1.00  0.00      L11  H
ATOM   2287  H22 POPCL  18     -44.401 -29.428  22.733  1.00  0.00      L11  H
ATOM   2288  H23 POPCL  18     -44.812 -28.552  24.152  1.00  0.00      L11  H
ATOM   2289  H31 POPCL  18     -48.142 -29.729  23.518  1.00  0.00      L11  H
ATOM   2290  H32 POPCL  18     -47.770 -28.213  24.433  1.00  0.00      L11  H
ATOM   2291  H33 POPCL  18     -48.551 -28.198  22.957  1.00  0.00      L11  H
ATOM   2292  H41 POPCL  18     -46.184 -26.611  23.362  1.00  0.00      L11  H
ATOM   2293  H42 POPCL  18     -45.202 -27.103  21.955  1.00  0.00      L11  H
ATOM   2294  H43 POPCL  18     -46.834 -26.613  21.762  1.00  0.00      L11  H
ATOM   2295  C15 POPCL  18     -46.762 -30.879  21.369  1.00  0.00      L11  C
ATOM   2296  H51 POPCL  18     -46.956 -31.380  22.334  1.00  0.00      L11  H
ATOM   2297  H52 POPCL  18     -47.599 -31.111  20.764  1.00  0.00      L11  H
ATOM   2298  P1  POPCL  18     -44.192 -31.338  20.961  1.00  0.00      L11  P
ATOM   2299  O3  POPCL  18     -43.826 -32.098  22.131  1.00  0.00      L11  O
ATOM   2300  O4  POPCL  18     -43.742 -29.931  20.972  1.00  0.00      L11  O
ATOM   2301  O1  POPCL  18     -45.691 -31.528  20.645  1.00  0.00      L11  O
ATOM   2302  O2  POPCL  18     -43.464 -31.987  19.694  1.00  0.00      L11  O
ATOM   2303  C1  POPCL  18     -43.698 -31.583  18.365  1.00  0.00      L11  C
ATOM   2304  HA  POPCL  18     -44.498 -30.847  18.276  1.00  0.00      L11  H
ATOM   2305  HB  POPCL  18     -42.818 -31.133  17.896  1.00  0.00      L11  H
ATOM   2306  C2  POPCL  18     -44.102 -32.783  17.436  1.00  0.00      L11  C
ATOM   2307  HS  POPCL  18     -43.287 -33.484  17.335  1.00  0.00      L11  H
ATOM   2308  O21 POPCL  18     -44.214 -32.224  16.095  1.00  0.00      L11  O
ATOM   2309  C21 POPCL  18     -44.459 -32.990  15.040  1.00  0.00      L11  C
ATOM   2310  O22 POPCL  18     -44.478 -34.202  15.021  1.00  0.00      L11  O
ATOM   2311  C22 POPCL  18     -44.397 -32.175  13.762  1.00  0.00      L11  C
ATOM   2312  H2R POPCL  18     -45.159 -31.348  13.824  1.00  0.00      L11  H
ATOM   2313  H2S POPCL  18     -43.368 -31.757  13.721  1.00  0.00      L11  H
ATOM   2314  C3  POPCL  18     -45.334 -33.509  18.067  1.00  0.00      L11  C
ATOM   2315  HX  POPCL  18     -45.251 -34.515  17.650  1.00  0.00      L11  H
ATOM   2316  HY  POPCL  18     -45.176 -33.656  19.234  1.00  0.00      L11  H
ATOM   2317  O31 POPCL  18     -46.602 -32.861  17.845  1.00  0.00      L11  O
ATOM   2318  C31 POPCL  18     -47.738 -33.144  18.594  1.00  0.00      L11  C
ATOM   2319  O32 POPCL  18     -47.839 -33.912  19.499  1.00  0.00      L11  O
ATOM   2320  C32 POPCL  18     -48.860 -32.193  18.152  1.00  0.00      L11  C
ATOM   2321  H2X POPCL  18     -49.581 -32.244  19.010  1.00  0.00      L11  H
ATOM   2322  H2Y POPCL  18     -48.498 -31.137  18.045  1.00  0.00      L11  H
ATOM   2323  C23 POPCL  18     -44.579 -33.136  12.534  1.00  0.00      L11  C
ATOM   2324  H3R POPCL  18     -43.844 -34.017  12.440  1.00  0.00      L11  H
ATOM   2325  H3S POPCL  18     -45.550 -33.698  12.627  1.00  0.00      L11  H
ATOM   2326  C24 POPCL  18     -44.708 -32.361  11.203  1.00  0.00      L11  C
ATOM   2327  H4R POPCL  18     -45.615 -31.652  11.247  1.00  0.00      L11  H
ATOM   2328  H4S POPCL  18     -43.782 -31.677  11.037  1.00  0.00      L11  H
ATOM   2329  C25 POPCL  18     -44.963 -33.316  10.068  1.00  0.00      L11  C
ATOM   2330  H5R POPCL  18     -44.256 -34.156   9.989  1.00  0.00      L11  H
ATOM   2331  H5S POPCL  18     -46.034 -33.754  10.140  1.00  0.00      L11  H
ATOM   2332  C26 POPCL  18     -45.008 -32.480   8.791  1.00  0.00      L11  C
ATOM   2333  H6R POPCL  18     -45.622 -31.604   8.911  1.00  0.00      L11  H
ATOM   2334  H6S POPCL  18     -43.989 -32.072   8.648  1.00  0.00      L11  H
ATOM   2335  C27 POPCL  18     -45.422 -33.111   7.469  1.00  0.00      L11  C
ATOM   2336  H7R POPCL  18     -44.862 -34.056   7.382  1.00  0.00      L11  H
ATOM   2337  H7S POPCL  18     -46.512 -33.210   7.528  1.00  0.00      L11  H
ATOM   2338  C28 POPCL  18     -45.015 -32.264   6.263  1.00  0.00      L11  C
ATOM   2339  H8R POPCL  18     -45.615 -31.339   6.228  1.00  0.00      L11  H
ATOM   2340  H8S POPCL  18     -44.010 -31.949   6.365  1.00  0.00      L11  H
ATOM   2341  C29 POPCL  18     -45.112 -33.070   4.973  1.00  0.00      L11  C
ATOM   2342  H91 POPCL  18     -45.076 -34.172   5.240  1.00  0.00      L11  H
ATOM   2343 C210 POPCL  18     -45.086 -32.635   3.731  1.00  0.00      L11  C
ATOM   2344 H101 POPCL  18     -45.173 -33.428   2.928  1.00  0.00      L11  H
ATOM   2345 C211 POPCL  18     -44.843 -31.127   3.375  1.00  0.00      L11  C
ATOM   2346 H11R POPCL  18     -45.139 -30.487   4.206  1.00  0.00      L11  H
ATOM   2347 H11S POPCL  18     -43.711 -31.024   3.312  1.00  0.00      L11  H
ATOM   2348 C212 POPCL  18     -45.550 -30.570   2.193  1.00  0.00      L11  C
ATOM   2349 H12R POPCL  18     -46.689 -30.627   2.305  1.00  0.00      L11  H
ATOM   2350 H12S POPCL  18     -45.218 -29.558   2.153  1.00  0.00      L11  H
ATOM   2351 C213 POPCL  18     -45.179 -31.305   0.834  1.00  0.00      L11  C
ATOM   2352 H13R POPCL  18     -44.073 -31.552   0.972  1.00  0.00      L11  H
ATOM   2353 H13S POPCL  18     -45.678 -32.299   0.760  1.00  0.00      L11  H
ATOM   2354 C214 POPCL  18     -45.570 -30.638  -0.500  1.00  0.00      L11  C
ATOM   2355 H14R POPCL  18     -46.689 -30.661  -0.595  1.00  0.00      L11  H
ATOM   2356 H14S POPCL  18     -45.263 -29.542  -0.421  1.00  0.00      L11  H
ATOM   2357 C215 POPCL  18     -44.901 -31.246  -1.745  1.00  0.00      L11  C
ATOM   2358 H15R POPCL  18     -43.816 -31.327  -1.639  1.00  0.00      L11  H
ATOM   2359 H15S POPCL  18     -45.215 -32.321  -1.708  1.00  0.00      L11  H
ATOM   2360 C216 POPCL  18     -45.463 -30.553  -2.930  1.00  0.00      L11  C
ATOM   2361 H16R POPCL  18     -46.537 -30.503  -2.903  1.00  0.00      L11  H
ATOM   2362 H16S POPCL  18     -45.118 -29.479  -2.934  1.00  0.00      L11  H
ATOM   2363 C217 POPCL  18     -45.086 -31.263  -4.277  1.00  0.00      L11  C
ATOM   2364 H17R POPCL  18     -44.079 -31.200  -4.475  1.00  0.00      L11  H
ATOM   2365 H17S POPCL  18     -45.425 -32.327  -4.356  1.00  0.00      L11  H
ATOM   2366 C218 POPCL  18     -45.785 -30.539  -5.506  1.00  0.00      L11  C
ATOM   2367 H18R POPCL  18     -45.200 -30.665  -6.521  1.00  0.00      L11  H
ATOM   2368 H18S POPCL  18     -46.850 -30.850  -5.535  1.00  0.00      L11  H
ATOM   2369 H18T POPCL  18     -45.932 -29.471  -5.402  1.00  0.00      L11  H
ATOM   2370  C33 POPCL  18     -49.500 -32.765  16.843  1.00  0.00      L11  C
ATOM   2371  H3X POPCL  18     -49.678 -33.852  16.864  1.00  0.00      L11  H
ATOM   2372  H3Y POPCL  18     -50.418 -32.128  16.713  1.00  0.00      L11  H
ATOM   2373  C34 POPCL  18     -48.655 -32.494  15.638  1.00  0.00      L11  C
ATOM   2374  H4X POPCL  18     -48.332 -31.350  15.700  1.00  0.00      L11  H
ATOM   2375  H4Y POPCL  18     -47.788 -33.196  15.545  1.00  0.00      L11  H
ATOM   2376  C35 POPCL  18     -49.459 -32.748  14.361  1.00  0.00      L11  C
ATOM   2377  H5X POPCL  18     -49.744 -33.820  14.316  1.00  0.00      L11  H
ATOM   2378  H5Y POPCL  18     -50.403 -32.105  14.324  1.00  0.00      L11  H
ATOM   2379  C36 POPCL  18     -48.570 -32.436  13.059  1.00  0.00      L11  C
ATOM   2380  H6X POPCL  18     -47.988 -31.489  13.211  1.00  0.00      L11  H
ATOM   2381  H6Y POPCL  18     -47.906 -33.294  12.956  1.00  0.00      L11  H
ATOM   2382  C37 POPCL  18     -49.472 -32.178  11.819  1.00  0.00      L11  C
ATOM   2383  H7X POPCL  18     -49.995 -33.167  11.551  1.00  0.00      L11  H
ATOM   2384  H7Y POPCL  18     -50.234 -31.446  12.112  1.00  0.00      L11  H
ATOM   2385  C38 POPCL  18     -48.627 -31.680  10.632  1.00  0.00      L11  C
ATOM   2386  H8X POPCL  18     -48.043 -30.765  10.906  1.00  0.00      L11  H
ATOM   2387  H8Y POPCL  18     -48.023 -32.475  10.093  1.00  0.00      L11  H
ATOM   2388  C39 POPCL  18     -49.515 -31.162   9.532  1.00  0.00      L11  C
ATOM   2389  H9X POPCL  18     -50.297 -31.950   9.393  1.00  0.00      L11  H
ATOM   2390  H9Y POPCL  18     -50.202 -30.263   9.774  1.00  0.00      L11  H
ATOM   2391 C310 POPCL  18     -48.621 -30.744   8.355  1.00  0.00      L11  C
ATOM   2392 H10X POPCL  18     -47.898 -30.011   8.717  1.00  0.00      L11  H
ATOM   2393 H10Y POPCL  18     -48.062 -31.592   8.070  1.00  0.00      L11  H
ATOM   2394 C311 POPCL  18     -49.433 -30.435   7.106  1.00  0.00      L11  C
ATOM   2395 H11X POPCL  18     -49.937 -31.392   6.761  1.00  0.00      L11  H
ATOM   2396 H11Y POPCL  18     -50.306 -29.768   7.425  1.00  0.00      L11  H
ATOM   2397 C312 POPCL  18     -48.580 -29.840   5.985  1.00  0.00      L11  C
ATOM   2398 H12X POPCL  18     -48.133 -28.929   6.445  1.00  0.00      L11  H
ATOM   2399 H12Y POPCL  18     -47.775 -30.543   5.628  1.00  0.00      L11  H
ATOM   2400 C313 POPCL  18     -49.416 -29.373   4.743  1.00  0.00      L11  C
ATOM   2401 H13X POPCL  18     -49.791 -30.305   4.292  1.00  0.00      L11  H
ATOM   2402 H13Y POPCL  18     -50.230 -28.822   5.104  1.00  0.00      L11  H
ATOM   2403 C314 POPCL  18     -48.466 -28.540   3.773  1.00  0.00      L11  C
ATOM   2404 H14X POPCL  18     -48.093 -27.553   4.124  1.00  0.00      L11  H
ATOM   2405 H14Y POPCL  18     -47.620 -29.229   3.639  1.00  0.00      L11  H
ATOM   2406 C315 POPCL  18     -49.149 -28.392   2.324  1.00  0.00      L11  C
ATOM   2407 H15X POPCL  18     -49.495 -29.447   2.195  1.00  0.00      L11  H
ATOM   2408 H15Y POPCL  18     -50.076 -27.689   2.496  1.00  0.00      L11  H
ATOM   2409 C316 POPCL  18     -48.205 -27.880   1.277  1.00  0.00      L11  C
ATOM   2410 H16X POPCL  18     -47.494 -28.719   0.963  1.00  0.00      L11  H
ATOM   2411 H16Y POPCL  18     -48.736 -27.608   0.350  1.00  0.00      L11  H
ATOM   2412 H16Z POPCL  18     -47.570 -27.060   1.697  1.00  0.00      L11  H
ATOM   2413  N   POPCL  19     -40.243 -73.503  17.320  1.00  0.00      L11  N
ATOM   2414  C11 POPCL  19     -39.632 -74.580  16.467  1.00  0.00      L11  C
ATOM   2415  C12 POPCL  19     -41.114 -74.028  18.352  1.00  0.00      L11  C
ATOM   2416  C13 POPCL  19     -41.116 -72.661  16.431  1.00  0.00      L11  C
ATOM   2417  C14 POPCL  19     -39.169 -72.694  18.020  1.00  0.00      L11  C
ATOM   2418  H11 POPCL  19     -39.226 -75.310  17.190  1.00  0.00      L11  H
ATOM   2419  H12 POPCL  19     -38.752 -74.225  15.969  1.00  0.00      L11  H
ATOM   2420  H21 POPCL  19     -41.822 -74.768  17.794  1.00  0.00      L11  H
ATOM   2421  H22 POPCL  19     -40.591 -74.758  18.908  1.00  0.00      L11  H
ATOM   2422  H23 POPCL  19     -41.563 -73.352  19.007  1.00  0.00      L11  H
ATOM   2423  H31 POPCL  19     -41.935 -73.202  16.036  1.00  0.00      L11  H
ATOM   2424  H32 POPCL  19     -41.597 -71.852  16.896  1.00  0.00      L11  H
ATOM   2425  H33 POPCL  19     -40.540 -72.312  15.571  1.00  0.00      L11  H
ATOM   2426  H41 POPCL  19     -39.790 -72.030  18.731  1.00  0.00      L11  H
ATOM   2427  H42 POPCL  19     -38.547 -73.384  18.528  1.00  0.00      L11  H
ATOM   2428  H43 POPCL  19     -38.661 -72.124  17.307  1.00  0.00      L11  H
ATOM   2429  C15 POPCL  19     -40.498 -75.282  15.360  1.00  0.00      L11  C
ATOM   2430  H51 POPCL  19     -40.817 -74.487  14.590  1.00  0.00      L11  H
ATOM   2431  H52 POPCL  19     -39.889 -76.057  14.834  1.00  0.00      L11  H
ATOM   2432  P1  POPCL  19     -43.150 -75.694  15.633  1.00  0.00      L11  P
ATOM   2433  O3  POPCL  19     -43.724 -75.265  16.908  1.00  0.00      L11  O
ATOM   2434  O4  POPCL  19     -43.559 -76.888  14.969  1.00  0.00      L11  O
ATOM   2435  O1  POPCL  19     -41.639 -75.907  15.867  1.00  0.00      L11  O
ATOM   2436  O2  POPCL  19     -43.189 -74.516  14.596  1.00  0.00      L11  O
ATOM   2437  C1  POPCL  19     -42.988 -74.586  13.175  1.00  0.00      L11  C
ATOM   2438  HA  POPCL  19     -41.889 -74.634  12.887  1.00  0.00      L11  H
ATOM   2439  HB  POPCL  19     -43.466 -75.552  12.768  1.00  0.00      L11  H
ATOM   2440  C2  POPCL  19     -43.660 -73.466  12.373  1.00  0.00      L11  C
ATOM   2441  HS  POPCL  19     -44.762 -73.652  12.412  1.00  0.00      L11  H
ATOM   2442  O21 POPCL  19     -43.049 -73.543  11.051  1.00  0.00      L11  O
ATOM   2443  C21 POPCL  19     -43.582 -74.186  10.121  1.00  0.00      L11  C
ATOM   2444  O22 POPCL  19     -44.599 -74.913  10.169  1.00  0.00      L11  O
ATOM   2445  C22 POPCL  19     -42.743 -73.885   8.810  1.00  0.00      L11  C
ATOM   2446  H2R POPCL  19     -42.743 -72.778   8.668  1.00  0.00      L11  H
ATOM   2447  H2S POPCL  19     -41.645 -74.087   8.999  1.00  0.00      L11  H
ATOM   2448  C3  POPCL  19     -43.372 -72.016  12.922  1.00  0.00      L11  C
ATOM   2449  HX  POPCL  19     -43.975 -71.299  12.255  1.00  0.00      L11  H
ATOM   2450  HY  POPCL  19     -43.695 -71.995  13.964  1.00  0.00      L11  H
ATOM   2451  O31 POPCL  19     -42.038 -71.697  12.839  1.00  0.00      L11  O
ATOM   2452  C31 POPCL  19     -41.787 -70.572  13.449  1.00  0.00      L11  C
ATOM   2453  O32 POPCL  19     -42.596 -69.788  13.911  1.00  0.00      L11  O
ATOM   2454  C32 POPCL  19     -40.326 -70.251  13.501  1.00  0.00      L11  C
ATOM   2455  H2X POPCL  19     -40.067 -69.816  14.488  1.00  0.00      L11  H
ATOM   2456  H2Y POPCL  19     -39.717 -71.176  13.584  1.00  0.00      L11  H
ATOM   2457  C23 POPCL  19     -43.144 -74.619   7.494  1.00  0.00      L11  C
ATOM   2458  H3R POPCL  19     -42.889 -75.665   7.674  1.00  0.00      L11  H
ATOM   2459  H3S POPCL  19     -44.257 -74.365   7.288  1.00  0.00      L11  H
ATOM   2460  C24 POPCL  19     -42.461 -74.120   6.236  1.00  0.00      L11  C
ATOM   2461  H4R POPCL  19     -42.302 -73.045   6.200  1.00  0.00      L11  H
ATOM   2462  H4S POPCL  19     -41.466 -74.592   6.191  1.00  0.00      L11  H
ATOM   2463  C25 POPCL  19     -43.314 -74.419   4.946  1.00  0.00      L11  C
ATOM   2464  H5R POPCL  19     -43.152 -75.461   4.695  1.00  0.00      L11  H
ATOM   2465  H5S POPCL  19     -44.425 -74.286   5.142  1.00  0.00      L11  H
ATOM   2466  C26 POPCL  19     -42.996 -73.458   3.800  1.00  0.00      L11  C
ATOM   2467  H6R POPCL  19     -43.366 -72.443   4.169  1.00  0.00      L11  H
ATOM   2468  H6S POPCL  19     -41.904 -73.408   3.680  1.00  0.00      L11  H
ATOM   2469  C27 POPCL  19     -43.847 -73.809   2.539  1.00  0.00      L11  C
ATOM   2470  H7R POPCL  19     -43.838 -74.899   2.414  1.00  0.00      L11  H
ATOM   2471  H7S POPCL  19     -44.872 -73.606   2.832  1.00  0.00      L11  H
ATOM   2472  C28 POPCL  19     -43.414 -72.892   1.284  1.00  0.00      L11  C
ATOM   2473  H8R POPCL  19     -43.709 -71.810   1.667  1.00  0.00      L11  H
ATOM   2474  H8S POPCL  19     -42.312 -73.210   1.257  1.00  0.00      L11  H
ATOM   2475  C29 POPCL  19     -44.003 -73.103  -0.126  1.00  0.00      L11  C
ATOM   2476  H91 POPCL  19     -45.020 -73.491  -0.205  1.00  0.00      L11  H
ATOM   2477 C210 POPCL  19     -43.318 -72.855  -1.224  1.00  0.00      L11  C
ATOM   2478 H101 POPCL  19     -43.842 -73.108  -2.167  1.00  0.00      L11  H
ATOM   2479 C211 POPCL  19     -41.916 -72.350  -1.329  1.00  0.00      L11  C
ATOM   2480 H11R POPCL  19     -41.677 -71.716  -0.433  1.00  0.00      L11  H
ATOM   2481 H11S POPCL  19     -41.335 -73.302  -1.257  1.00  0.00      L11  H
ATOM   2482 C212 POPCL  19     -41.594 -71.634  -2.636  1.00  0.00      L11  C
ATOM   2483 H12R POPCL  19     -42.239 -70.808  -2.820  1.00  0.00      L11  H
ATOM   2484 H12S POPCL  19     -40.530 -71.273  -2.464  1.00  0.00      L11  H
ATOM   2485 C213 POPCL  19     -41.331 -72.491  -3.888  1.00  0.00      L11  C
ATOM   2486 H13R POPCL  19     -40.617 -73.371  -3.582  1.00  0.00      L11  H
ATOM   2487 H13S POPCL  19     -42.264 -72.935  -4.265  1.00  0.00      L11  H
ATOM   2488 C214 POPCL  19     -40.725 -71.627  -5.047  1.00  0.00      L11  C
ATOM   2489 H14R POPCL  19     -41.400 -70.760  -5.294  1.00  0.00      L11  H
ATOM   2490 H14S POPCL  19     -39.675 -71.213  -4.851  1.00  0.00      L11  H
ATOM   2491 C215 POPCL  19     -40.629 -72.442  -6.362  1.00  0.00      L11  C
ATOM   2492 H15R POPCL  19     -39.849 -73.255  -6.258  1.00  0.00      L11  H
ATOM   2493 H15S POPCL  19     -41.582 -72.984  -6.476  1.00  0.00      L11  H
ATOM   2494 C216 POPCL  19     -40.134 -71.576  -7.577  1.00  0.00      L11  C
ATOM   2495 H16R POPCL  19     -40.584 -70.608  -7.552  1.00  0.00      L11  H
ATOM   2496 H16S POPCL  19     -39.089 -71.317  -7.396  1.00  0.00      L11  H
ATOM   2497 C217 POPCL  19     -40.388 -72.198  -8.950  1.00  0.00      L11  C
ATOM   2498 H17R POPCL  19     -39.940 -73.238  -9.014  1.00  0.00      L11  H
ATOM   2499 H17S POPCL  19     -41.464 -72.250  -9.013  1.00  0.00      L11  H
ATOM   2500 C218 POPCL  19     -39.860 -71.407 -10.185  1.00  0.00      L11  C
ATOM   2501 H18R POPCL  19     -40.296 -71.925 -11.099  1.00  0.00      L11  H
ATOM   2502 H18S POPCL  19     -40.131 -70.305 -10.184  1.00  0.00      L11  H
ATOM   2503 H18T POPCL  19     -38.790 -71.398 -10.311  1.00  0.00      L11  H
ATOM   2504  C33 POPCL  19     -39.849 -69.306  12.346  1.00  0.00      L11  C
ATOM   2505  H3X POPCL  19     -40.346 -68.279  12.415  1.00  0.00      L11  H
ATOM   2506  H3Y POPCL  19     -38.718 -69.176  12.375  1.00  0.00      L11  H
ATOM   2507  C34 POPCL  19     -40.156 -69.986  10.973  1.00  0.00      L11  C
ATOM   2508  H4X POPCL  19     -39.698 -70.927  11.042  1.00  0.00      L11  H
ATOM   2509  H4Y POPCL  19     -41.244 -70.199  10.916  1.00  0.00      L11  H
ATOM   2510  C35 POPCL  19     -39.669 -69.279   9.714  1.00  0.00      L11  C
ATOM   2511  H5X POPCL  19     -39.775 -68.208   9.889  1.00  0.00      L11  H
ATOM   2512  H5Y POPCL  19     -38.584 -69.375   9.593  1.00  0.00      L11  H
ATOM   2513  C36 POPCL  19     -40.468 -69.633   8.398  1.00  0.00      L11  C
ATOM   2514  H6X POPCL  19     -40.158 -70.649   8.072  1.00  0.00      L11  H
ATOM   2515  H6Y POPCL  19     -41.599 -69.533   8.628  1.00  0.00      L11  H
ATOM   2516  C37 POPCL  19     -40.165 -68.717   7.164  1.00  0.00      L11  C
ATOM   2517  H7X POPCL  19     -40.567 -67.728   7.284  1.00  0.00      L11  H
ATOM   2518  H7Y POPCL  19     -39.053 -68.631   7.147  1.00  0.00      L11  H
ATOM   2519  C38 POPCL  19     -40.549 -69.367   5.798  1.00  0.00      L11  C
ATOM   2520  H8X POPCL  19     -40.238 -70.477   5.667  1.00  0.00      L11  H
ATOM   2521  H8Y POPCL  19     -41.676 -69.418   5.790  1.00  0.00      L11  H
ATOM   2522  C39 POPCL  19     -40.052 -68.552   4.636  1.00  0.00      L11  C
ATOM   2523  H9X POPCL  19     -40.568 -67.553   4.653  1.00  0.00      L11  H
ATOM   2524  H9Y POPCL  19     -38.943 -68.439   4.673  1.00  0.00      L11  H
ATOM   2525 C310 POPCL  19     -40.504 -69.195   3.262  1.00  0.00      L11  C
ATOM   2526 H10X POPCL  19     -40.273 -70.292   3.317  1.00  0.00      L11  H
ATOM   2527 H10Y POPCL  19     -41.623 -69.016   3.204  1.00  0.00      L11  H
ATOM   2528 C311 POPCL  19     -39.848 -68.500   2.049  1.00  0.00      L11  C
ATOM   2529 H11X POPCL  19     -40.277 -67.527   2.050  1.00  0.00      L11  H
ATOM   2530 H11Y POPCL  19     -38.745 -68.444   2.250  1.00  0.00      L11  H
ATOM   2531 C312 POPCL  19     -40.012 -69.211   0.705  1.00  0.00      L11  C
ATOM   2532 H12X POPCL  19     -39.483 -70.205   0.769  1.00  0.00      L11  H
ATOM   2533 H12Y POPCL  19     -41.104 -69.486   0.375  1.00  0.00      L11  H
ATOM   2534 C313 POPCL  19     -39.491 -68.301  -0.374  1.00  0.00      L11  C
ATOM   2535 H13X POPCL  19     -40.196 -67.443  -0.409  1.00  0.00      L11  H
ATOM   2536 H13Y POPCL  19     -38.505 -67.919  -0.132  1.00  0.00      L11  H
ATOM   2537 C314 POPCL  19     -39.551 -68.788  -1.807  1.00  0.00      L11  C
ATOM   2538 H14X POPCL  19     -39.049 -69.723  -1.966  1.00  0.00      L11  H
ATOM   2539 H14Y POPCL  19     -40.629 -69.040  -1.937  1.00  0.00      L11  H
ATOM   2540 C315 POPCL  19     -39.130 -67.661  -2.712  1.00  0.00      L11  C
ATOM   2541 H15X POPCL  19     -39.514 -66.663  -2.357  1.00  0.00      L11  H
ATOM   2542 H15Y POPCL  19     -37.947 -67.580  -2.616  1.00  0.00      L11  H
ATOM   2543 C316 POPCL  19     -39.419 -67.898  -4.169  1.00  0.00      L11  C
ATOM   2544 H16X POPCL  19     -40.500 -68.020  -4.245  1.00  0.00      L11  H
ATOM   2545 H16Y POPCL  19     -39.227 -67.007  -4.735  1.00  0.00      L11  H
ATOM   2546 H16Z POPCL  19     -38.961 -68.795  -4.626  1.00  0.00      L11  H
ATOM   2547  N   POPCL  20     -35.947 -63.717  21.689  1.00  0.00      L11  N
ATOM   2548  C11 POPCL  20     -35.362 -63.221  20.331  1.00  0.00      L11  C
ATOM   2549  C12 POPCL  20     -36.006 -65.281  21.748  1.00  0.00      L11  C
ATOM   2550  C13 POPCL  20     -37.361 -63.222  21.867  1.00  0.00      L11  C
ATOM   2551  C14 POPCL  20     -35.054 -63.152  22.753  1.00  0.00      L11  C
ATOM   2552  H11 POPCL  20     -34.317 -63.480  20.303  1.00  0.00      L11  H
ATOM   2553  H12 POPCL  20     -35.383 -62.126  20.276  1.00  0.00      L11  H
ATOM   2554  H21 POPCL  20     -36.492 -65.756  20.982  1.00  0.00      L11  H
ATOM   2555  H22 POPCL  20     -34.961 -65.637  21.764  1.00  0.00      L11  H
ATOM   2556  H23 POPCL  20     -36.289 -65.595  22.778  1.00  0.00      L11  H
ATOM   2557  H31 POPCL  20     -38.150 -63.814  21.439  1.00  0.00      L11  H
ATOM   2558  H32 POPCL  20     -37.621 -63.324  22.926  1.00  0.00      L11  H
ATOM   2559  H33 POPCL  20     -37.411 -62.134  21.643  1.00  0.00      L11  H
ATOM   2560  H41 POPCL  20     -35.416 -63.177  23.739  1.00  0.00      L11  H
ATOM   2561  H42 POPCL  20     -34.020 -63.612  22.792  1.00  0.00      L11  H
ATOM   2562  H43 POPCL  20     -34.766 -62.105  22.528  1.00  0.00      L11  H
ATOM   2563  C15 POPCL  20     -35.914 -63.808  19.009  1.00  0.00      L11  C
ATOM   2564  H51 POPCL  20     -37.044 -63.972  19.114  1.00  0.00      L11  H
ATOM   2565  H52 POPCL  20     -35.681 -63.006  18.249  1.00  0.00      L11  H
ATOM   2566  P1  POPCL  20     -35.764 -66.359  18.154  1.00  0.00      L11  P
ATOM   2567  O3  POPCL  20     -36.283 -67.161  19.327  1.00  0.00      L11  O
ATOM   2568  O4  POPCL  20     -34.679 -66.990  17.356  1.00  0.00      L11  O
ATOM   2569  O1  POPCL  20     -35.248 -64.978  18.700  1.00  0.00      L11  O
ATOM   2570  O2  POPCL  20     -37.026 -66.003  17.304  1.00  0.00      L11  O
ATOM   2571  C1  POPCL  20     -36.825 -65.269  16.099  1.00  0.00      L11  C
ATOM   2572  HA  POPCL  20     -36.149 -64.421  16.227  1.00  0.00      L11  H
ATOM   2573  HB  POPCL  20     -36.383 -65.962  15.341  1.00  0.00      L11  H
ATOM   2574  C2  POPCL  20     -38.240 -64.817  15.608  1.00  0.00      L11  C
ATOM   2575  HS  POPCL  20     -38.867 -65.734  15.580  1.00  0.00      L11  H
ATOM   2576  O21 POPCL  20     -38.218 -64.231  14.235  1.00  0.00      L11  O
ATOM   2577  C21 POPCL  20     -38.682 -64.987  13.221  1.00  0.00      L11  C
ATOM   2578  O22 POPCL  20     -39.272 -66.032  13.343  1.00  0.00      L11  O
ATOM   2579  C22 POPCL  20     -38.391 -64.302  11.872  1.00  0.00      L11  C
ATOM   2580  H2R POPCL  20     -39.017 -63.376  11.766  1.00  0.00      L11  H
ATOM   2581  H2S POPCL  20     -37.381 -63.973  11.837  1.00  0.00      L11  H
ATOM   2582  C3  POPCL  20     -38.800 -63.847  16.635  1.00  0.00      L11  C
ATOM   2583  HX  POPCL  20     -39.802 -63.628  16.271  1.00  0.00      L11  H
ATOM   2584  HY  POPCL  20     -38.842 -64.202  17.684  1.00  0.00      L11  H
ATOM   2585  O31 POPCL  20     -37.945 -62.666  16.663  1.00  0.00      L11  O
ATOM   2586  C31 POPCL  20     -38.366 -61.526  16.073  1.00  0.00      L11  C
ATOM   2587  O32 POPCL  20     -39.512 -61.307  15.693  1.00  0.00      L11  O
ATOM   2588  C32 POPCL  20     -37.243 -60.419  15.938  1.00  0.00      L11  C
ATOM   2589  H2X POPCL  20     -37.769 -59.530  15.739  1.00  0.00      L11  H
ATOM   2590  H2Y POPCL  20     -36.840 -60.269  16.948  1.00  0.00      L11  H
ATOM   2591  C23 POPCL  20     -38.760 -65.119  10.670  1.00  0.00      L11  C
ATOM   2592  H3R POPCL  20     -38.354 -66.181  10.762  1.00  0.00      L11  H
ATOM   2593  H3S POPCL  20     -39.866 -65.191  10.586  1.00  0.00      L11  H
ATOM   2594  C24 POPCL  20     -38.243 -64.456   9.400  1.00  0.00      L11  C
ATOM   2595  H4R POPCL  20     -38.664 -63.439   9.349  1.00  0.00      L11  H
ATOM   2596  H4S POPCL  20     -37.142 -64.356   9.365  1.00  0.00      L11  H
ATOM   2597  C25 POPCL  20     -38.843 -65.206   8.210  1.00  0.00      L11  C
ATOM   2598  H5R POPCL  20     -38.735 -66.312   8.285  1.00  0.00      L11  H
ATOM   2599  H5S POPCL  20     -39.949 -65.030   8.245  1.00  0.00      L11  H
ATOM   2600  C26 POPCL  20     -38.228 -64.835   6.939  1.00  0.00      L11  C
ATOM   2601  H6R POPCL  20     -38.136 -63.774   6.724  1.00  0.00      L11  H
ATOM   2602  H6S POPCL  20     -37.134 -65.269   6.810  1.00  0.00      L11  H
ATOM   2603  C27 POPCL  20     -38.840 -65.418   5.634  1.00  0.00      L11  C
ATOM   2604  H7R POPCL  20     -38.710 -66.533   5.734  1.00  0.00      L11  H
ATOM   2605  H7S POPCL  20     -39.956 -65.228   5.509  1.00  0.00      L11  H
ATOM   2606  C28 POPCL  20     -38.166 -64.873   4.385  1.00  0.00      L11  C
ATOM   2607  H8R POPCL  20     -38.353 -63.746   4.418  1.00  0.00      L11  H
ATOM   2608  H8S POPCL  20     -37.094 -64.960   4.372  1.00  0.00      L11  H
ATOM   2609  C29 POPCL  20     -38.807 -65.385   3.067  1.00  0.00      L11  C
ATOM   2610  H91 POPCL  20     -39.763 -65.834   3.136  1.00  0.00      L11  H
ATOM   2611 C210 POPCL  20     -38.275 -65.273   1.845  1.00  0.00      L11  C
ATOM   2612 H101 POPCL  20     -38.737 -65.620   0.916  1.00  0.00      L11  H
ATOM   2613 C211 POPCL  20     -36.939 -64.605   1.585  1.00  0.00      L11  C
ATOM   2614 H11R POPCL  20     -36.603 -63.969   2.475  1.00  0.00      L11  H
ATOM   2615 H11S POPCL  20     -36.256 -65.458   1.456  1.00  0.00      L11  H
ATOM   2616 C212 POPCL  20     -36.876 -63.826   0.225  1.00  0.00      L11  C
ATOM   2617 H12R POPCL  20     -37.670 -63.066   0.176  1.00  0.00      L11  H
ATOM   2618 H12S POPCL  20     -35.927 -63.218   0.141  1.00  0.00      L11  H
ATOM   2619 C213 POPCL  20     -36.863 -64.764  -0.969  1.00  0.00      L11  C
ATOM   2620 H13R POPCL  20     -36.135 -65.651  -0.720  1.00  0.00      L11  H
ATOM   2621 H13S POPCL  20     -37.902 -65.099  -1.116  1.00  0.00      L11  H
ATOM   2622 C214 POPCL  20     -36.520 -64.108  -2.357  1.00  0.00      L11  C
ATOM   2623 H14R POPCL  20     -37.065 -63.093  -2.376  1.00  0.00      L11  H
ATOM   2624 H14S POPCL  20     -35.488 -63.764  -2.291  1.00  0.00      L11  H
ATOM   2625 C215 POPCL  20     -36.704 -64.963  -3.583  1.00  0.00      L11  C
ATOM   2626 H15R POPCL  20     -36.077 -65.854  -3.439  1.00  0.00      L11  H
ATOM   2627 H15S POPCL  20     -37.784 -65.264  -3.584  1.00  0.00      L11  H
ATOM   2628 C216 POPCL  20     -36.364 -64.382  -4.995  1.00  0.00      L11  C
ATOM   2629 H16R POPCL  20     -36.993 -63.495  -5.234  1.00  0.00      L11  H
ATOM   2630 H16S POPCL  20     -35.247 -64.189  -5.027  1.00  0.00      L11  H
ATOM   2631 C217 POPCL  20     -36.690 -65.435  -6.069  1.00  0.00      L11  C
ATOM   2632 H17R POPCL  20     -36.041 -66.371  -5.909  1.00  0.00      L11  H
ATOM   2633 H17S POPCL  20     -37.677 -65.850  -5.961  1.00  0.00      L11  H
ATOM   2634 C218 POPCL  20     -36.395 -64.894  -7.457  1.00  0.00      L11  C
ATOM   2635 H18R POPCL  20     -36.738 -65.676  -8.239  1.00  0.00      L11  H
ATOM   2636 H18S POPCL  20     -36.968 -63.937  -7.564  1.00  0.00      L11  H
ATOM   2637 H18T POPCL  20     -35.325 -64.820  -7.557  1.00  0.00      L11  H
ATOM   2638  C33 POPCL  20     -36.233 -60.695  14.795  1.00  0.00      L11  C
ATOM   2639  H3X POPCL  20     -35.373 -59.949  14.756  1.00  0.00      L11  H
ATOM   2640  H3Y POPCL  20     -35.775 -61.686  14.861  1.00  0.00      L11  H
ATOM   2641  C34 POPCL  20     -36.854 -60.683  13.398  1.00  0.00      L11  C
ATOM   2642  H4X POPCL  20     -37.747 -61.423  13.330  1.00  0.00      L11  H
ATOM   2643  H4Y POPCL  20     -37.372 -59.734  13.247  1.00  0.00      L11  H
ATOM   2644  C35 POPCL  20     -35.913 -60.969  12.228  1.00  0.00      L11  C
ATOM   2645  H5X POPCL  20     -34.951 -60.306  12.254  1.00  0.00      L11  H
ATOM   2646  H5Y POPCL  20     -35.591 -62.030  12.283  1.00  0.00      L11  H
ATOM   2647  C36 POPCL  20     -36.576 -60.690  10.817  1.00  0.00      L11  C
ATOM   2648  H6X POPCL  20     -37.437 -61.443  10.785  1.00  0.00      L11  H
ATOM   2649  H6Y POPCL  20     -37.094 -59.663  10.794  1.00  0.00      L11  H
ATOM   2650  C37 POPCL  20     -35.677 -61.261   9.652  1.00  0.00      L11  C
ATOM   2651  H7X POPCL  20     -34.698 -60.741   9.495  1.00  0.00      L11  H
ATOM   2652  H7Y POPCL  20     -35.362 -62.324   9.885  1.00  0.00      L11  H
ATOM   2653  C38 POPCL  20     -36.369 -61.122   8.262  1.00  0.00      L11  C
ATOM   2654  H8X POPCL  20     -37.296 -61.720   8.303  1.00  0.00      L11  H
ATOM   2655  H8Y POPCL  20     -36.674 -60.079   7.997  1.00  0.00      L11  H
ATOM   2656  C39 POPCL  20     -35.487 -61.564   7.082  1.00  0.00      L11  C
ATOM   2657  H9X POPCL  20     -34.666 -60.827   7.096  1.00  0.00      L11  H
ATOM   2658  H9Y POPCL  20     -35.026 -62.569   7.447  1.00  0.00      L11  H
ATOM   2659 C310 POPCL  20     -36.115 -61.642   5.716  1.00  0.00      L11  C
ATOM   2660 H10X POPCL  20     -35.645 -62.406   5.072  1.00  0.00      L11  H
ATOM   2661 H10Y POPCL  20     -37.142 -61.889   5.725  1.00  0.00      L11  H
ATOM   2662 C311 POPCL  20     -35.909 -60.431   4.862  1.00  0.00      L11  C
ATOM   2663 H11X POPCL  20     -36.235 -59.506   5.414  1.00  0.00      L11  H
ATOM   2664 H11Y POPCL  20     -34.820 -60.356   4.793  1.00  0.00      L11  H
ATOM   2665 C312 POPCL  20     -36.591 -60.677   3.484  1.00  0.00      L11  C
ATOM   2666 H12X POPCL  20     -36.139 -61.686   3.115  1.00  0.00      L11  H
ATOM   2667 H12Y POPCL  20     -37.634 -60.884   3.657  1.00  0.00      L11  H
ATOM   2668 C313 POPCL  20     -36.276 -59.543   2.556  1.00  0.00      L11  C
ATOM   2669 H13X POPCL  20     -36.789 -58.541   2.790  1.00  0.00      L11  H
ATOM   2670 H13Y POPCL  20     -35.153 -59.355   2.590  1.00  0.00      L11  H
ATOM   2671 C314 POPCL  20     -36.713 -59.830   1.167  1.00  0.00      L11  C
ATOM   2672 H14X POPCL  20     -36.341 -60.892   0.954  1.00  0.00      L11  H
ATOM   2673 H14Y POPCL  20     -37.812 -59.735   1.103  1.00  0.00      L11  H
ATOM   2674 C315 POPCL  20     -36.102 -58.857   0.161  1.00  0.00      L11  C
ATOM   2675 H15X POPCL  20     -36.119 -57.822   0.398  1.00  0.00      L11  H
ATOM   2676 H15Y POPCL  20     -35.061 -59.130   0.179  1.00  0.00      L11  H
ATOM   2677 C316 POPCL  20     -36.614 -59.032  -1.272  1.00  0.00      L11  C
ATOM   2678 H16X POPCL  20     -37.530 -58.495  -1.411  1.00  0.00      L11  H
ATOM   2679 H16Y POPCL  20     -35.929 -58.435  -1.928  1.00  0.00      L11  H
ATOM   2680 H16Z POPCL  20     -36.637 -60.058  -1.768  1.00  0.00      L11  H
ATOM   2681  N   POPCL  21     -41.278 -55.244  21.855  1.00  0.00      L11  N
ATOM   2682  C11 POPCL  21     -40.249 -56.213  21.350  1.00  0.00      L11  C
ATOM   2683  C12 POPCL  21     -41.854 -55.647  23.153  1.00  0.00      L11  C
ATOM   2684  C13 POPCL  21     -42.453 -55.002  21.036  1.00  0.00      L11  C
ATOM   2685  C14 POPCL  21     -40.445 -53.923  22.012  1.00  0.00      L11  C
ATOM   2686  H11 POPCL  21     -39.698 -56.632  22.220  1.00  0.00      L11  H
ATOM   2687  H12 POPCL  21     -39.432 -55.662  20.808  1.00  0.00      L11  H
ATOM   2688  H21 POPCL  21     -42.279 -56.642  23.115  1.00  0.00      L11  H
ATOM   2689  H22 POPCL  21     -41.001 -55.720  23.904  1.00  0.00      L11  H
ATOM   2690  H23 POPCL  21     -42.681 -55.022  23.484  1.00  0.00      L11  H
ATOM   2691  H31 POPCL  21     -43.097 -55.904  21.053  1.00  0.00      L11  H
ATOM   2692  H32 POPCL  21     -43.015 -54.101  21.363  1.00  0.00      L11  H
ATOM   2693  H33 POPCL  21     -42.213 -54.833  20.020  1.00  0.00      L11  H
ATOM   2694  H41 POPCL  21     -41.042 -53.141  22.462  1.00  0.00      L11  H
ATOM   2695  H42 POPCL  21     -39.533 -54.068  22.645  1.00  0.00      L11  H
ATOM   2696  H43 POPCL  21     -40.113 -53.501  21.059  1.00  0.00      L11  H
ATOM   2697  C15 POPCL  21     -40.791 -57.432  20.533  1.00  0.00      L11  C
ATOM   2698  H51 POPCL  21     -41.216 -57.170  19.571  1.00  0.00      L11  H
ATOM   2699  H52 POPCL  21     -40.042 -58.162  20.269  1.00  0.00      L11  H
ATOM   2700  P1  POPCL  21     -43.174 -58.456  21.097  1.00  0.00      L11  P
ATOM   2701  O3  POPCL  21     -44.048 -57.879  22.142  1.00  0.00      L11  O
ATOM   2702  O4  POPCL  21     -43.290 -59.906  20.892  1.00  0.00      L11  O
ATOM   2703  O1  POPCL  21     -41.698 -58.089  21.376  1.00  0.00      L11  O
ATOM   2704  O2  POPCL  21     -43.679 -57.795  19.672  1.00  0.00      L11  O
ATOM   2705  C1  POPCL  21     -43.268 -58.379  18.414  1.00  0.00      L11  C
ATOM   2706  HA  POPCL  21     -42.100 -58.342  18.322  1.00  0.00      L11  H
ATOM   2707  HB  POPCL  21     -43.690 -59.429  18.237  1.00  0.00      L11  H
ATOM   2708  C2  POPCL  21     -43.940 -57.501  17.284  1.00  0.00      L11  C
ATOM   2709  HS  POPCL  21     -45.059 -57.568  17.424  1.00  0.00      L11  H
ATOM   2710  O21 POPCL  21     -43.599 -58.031  15.923  1.00  0.00      L11  O
ATOM   2711  C21 POPCL  21     -44.474 -57.824  14.974  1.00  0.00      L11  C
ATOM   2712  O22 POPCL  21     -45.533 -57.248  15.151  1.00  0.00      L11  O
ATOM   2713  C22 POPCL  21     -44.030 -58.442  13.624  1.00  0.00      L11  C
ATOM   2714  H2R POPCL  21     -42.941 -58.717  13.625  1.00  0.00      L11  H
ATOM   2715  H2S POPCL  21     -44.678 -59.340  13.523  1.00  0.00      L11  H
ATOM   2716  C3  POPCL  21     -43.554 -56.027  17.375  1.00  0.00      L11  C
ATOM   2717  HX  POPCL  21     -44.002 -55.424  16.578  1.00  0.00      L11  H
ATOM   2718  HY  POPCL  21     -44.026 -55.698  18.354  1.00  0.00      L11  H
ATOM   2719  O31 POPCL  21     -42.144 -55.882  17.308  1.00  0.00      L11  O
ATOM   2720  C31 POPCL  21     -41.706 -54.704  17.697  1.00  0.00      L11  C
ATOM   2721  O32 POPCL  21     -42.401 -53.853  18.255  1.00  0.00      L11  O
ATOM   2722  C32 POPCL  21     -40.186 -54.543  17.555  1.00  0.00      L11  C
ATOM   2723  H2X POPCL  21     -39.773 -54.016  18.465  1.00  0.00      L11  H
ATOM   2724  H2Y POPCL  21     -39.728 -55.469  17.377  1.00  0.00      L11  H
ATOM   2725  C23 POPCL  21     -44.388 -57.486  12.474  1.00  0.00      L11  C
ATOM   2726  H3R POPCL  21     -45.449 -57.571  12.112  1.00  0.00      L11  H
ATOM   2727  H3S POPCL  21     -44.202 -56.483  12.874  1.00  0.00      L11  H
ATOM   2728  C24 POPCL  21     -43.522 -57.770  11.276  1.00  0.00      L11  C
ATOM   2729  H4R POPCL  21     -42.497 -57.257  11.469  1.00  0.00      L11  H
ATOM   2730  H4S POPCL  21     -43.212 -58.854  11.263  1.00  0.00      L11  H
ATOM   2731  C25 POPCL  21     -44.098 -57.454   9.895  1.00  0.00      L11  C
ATOM   2732  H5R POPCL  21     -44.961 -58.138   9.738  1.00  0.00      L11  H
ATOM   2733  H5S POPCL  21     -44.411 -56.339   9.930  1.00  0.00      L11  H
ATOM   2734  C26 POPCL  21     -43.190 -57.696   8.740  1.00  0.00      L11  C
ATOM   2735  H6R POPCL  21     -42.312 -57.057   9.093  1.00  0.00      L11  H
ATOM   2736  H6S POPCL  21     -42.785 -58.684   8.703  1.00  0.00      L11  H
ATOM   2737  C27 POPCL  21     -43.804 -57.092   7.451  1.00  0.00      L11  C
ATOM   2738  H7R POPCL  21     -44.810 -57.449   7.177  1.00  0.00      L11  H
ATOM   2739  H7S POPCL  21     -43.800 -56.002   7.747  1.00  0.00      L11  H
ATOM   2740  C28 POPCL  21     -42.836 -57.255   6.187  1.00  0.00      L11  C
ATOM   2741  H8R POPCL  21     -41.773 -57.042   6.410  1.00  0.00      L11  H
ATOM   2742  H8S POPCL  21     -42.818 -58.450   6.045  1.00  0.00      L11  H
ATOM   2743  C29 POPCL  21     -43.422 -56.373   5.052  1.00  0.00      L11  C
ATOM   2744  H91 POPCL  21     -43.774 -55.461   5.443  1.00  0.00      L11  H
ATOM   2745 C210 POPCL  21     -43.382 -56.697   3.766  1.00  0.00      L11  C
ATOM   2746 H101 POPCL  21     -43.920 -55.977   3.128  1.00  0.00      L11  H
ATOM   2747 C211 POPCL  21     -42.841 -57.993   3.238  1.00  0.00      L11  C
ATOM   2748 H11R POPCL  21     -42.479 -58.647   4.029  1.00  0.00      L11  H
ATOM   2749 H11S POPCL  21     -43.720 -58.585   2.890  1.00  0.00      L11  H
ATOM   2750 C212 POPCL  21     -41.882 -57.833   2.128  1.00  0.00      L11  C
ATOM   2751 H12R POPCL  21     -40.973 -57.220   2.454  1.00  0.00      L11  H
ATOM   2752 H12S POPCL  21     -41.333 -58.822   1.921  1.00  0.00      L11  H
ATOM   2753 C213 POPCL  21     -42.535 -57.308   0.825  1.00  0.00      L11  C
ATOM   2754 H13R POPCL  21     -43.519 -57.893   0.717  1.00  0.00      L11  H
ATOM   2755 H13S POPCL  21     -42.623 -56.192   0.950  1.00  0.00      L11  H
ATOM   2756 C214 POPCL  21     -41.631 -57.563  -0.400  1.00  0.00      L11  C
ATOM   2757 H14R POPCL  21     -40.759 -57.004  -0.146  1.00  0.00      L11  H
ATOM   2758 H14S POPCL  21     -41.290 -58.618  -0.412  1.00  0.00      L11  H
ATOM   2759 C215 POPCL  21     -42.292 -57.183  -1.761  1.00  0.00      L11  C
ATOM   2760 H15R POPCL  21     -43.148 -57.899  -1.703  1.00  0.00      L11  H
ATOM   2761 H15S POPCL  21     -42.764 -56.165  -1.686  1.00  0.00      L11  H
ATOM   2762 C216 POPCL  21     -41.495 -57.224  -3.093  1.00  0.00      L11  C
ATOM   2763 H16R POPCL  21     -40.595 -56.585  -3.033  1.00  0.00      L11  H
ATOM   2764 H16S POPCL  21     -41.258 -58.244  -3.329  1.00  0.00      L11  H
ATOM   2765 C217 POPCL  21     -42.400 -56.745  -4.249  1.00  0.00      L11  C
ATOM   2766 H17R POPCL  21     -43.371 -57.241  -4.157  1.00  0.00      L11  H
ATOM   2767 H17S POPCL  21     -42.613 -55.613  -4.048  1.00  0.00      L11  H
ATOM   2768 C218 POPCL  21     -41.817 -56.865  -5.693  1.00  0.00      L11  C
ATOM   2769 H18R POPCL  21     -42.402 -56.189  -6.420  1.00  0.00      L11  H
ATOM   2770 H18S POPCL  21     -40.792 -56.386  -5.709  1.00  0.00      L11  H
ATOM   2771 H18T POPCL  21     -41.703 -57.905  -6.024  1.00  0.00      L11  H
ATOM   2772  C33 POPCL  21     -39.720 -53.700  16.353  1.00  0.00      L11  C
ATOM   2773  H3X POPCL  21     -40.164 -52.706  16.289  1.00  0.00      L11  H
ATOM   2774  H3Y POPCL  21     -38.653 -53.641  16.536  1.00  0.00      L11  H
ATOM   2775  C34 POPCL  21     -39.804 -54.327  14.953  1.00  0.00      L11  C
ATOM   2776  H4X POPCL  21     -39.154 -53.782  14.262  1.00  0.00      L11  H
ATOM   2777  H4Y POPCL  21     -39.511 -55.421  14.973  1.00  0.00      L11  H
ATOM   2778  C35 POPCL  21     -41.220 -54.160  14.310  1.00  0.00      L11  C
ATOM   2779  H5X POPCL  21     -42.004 -54.808  14.873  1.00  0.00      L11  H
ATOM   2780  H5Y POPCL  21     -41.602 -53.143  14.362  1.00  0.00      L11  H
ATOM   2781  C36 POPCL  21     -41.303 -54.821  12.918  1.00  0.00      L11  C
ATOM   2782  H6X POPCL  21     -40.932 -55.883  13.048  1.00  0.00      L11  H
ATOM   2783  H6Y POPCL  21     -42.342 -54.876  12.510  1.00  0.00      L11  H
ATOM   2784  C37 POPCL  21     -40.446 -54.142  11.883  1.00  0.00      L11  C
ATOM   2785  H7X POPCL  21     -40.557 -53.062  12.021  1.00  0.00      L11  H
ATOM   2786  H7Y POPCL  21     -39.353 -54.386  12.211  1.00  0.00      L11  H
ATOM   2787  C38 POPCL  21     -40.782 -54.702  10.503  1.00  0.00      L11  C
ATOM   2788  H8X POPCL  21     -40.564 -55.729  10.383  1.00  0.00      L11  H
ATOM   2789  H8Y POPCL  21     -41.860 -54.531  10.299  1.00  0.00      L11  H
ATOM   2790  C39 POPCL  21     -40.111 -53.947   9.349  1.00  0.00      L11  C
ATOM   2791  H9X POPCL  21     -40.456 -52.892   9.354  1.00  0.00      L11  H
ATOM   2792  H9Y POPCL  21     -39.031 -53.850   9.506  1.00  0.00      L11  H
ATOM   2793 C310 POPCL  21     -40.312 -54.495   7.930  1.00  0.00      L11  C
ATOM   2794 H10X POPCL  21     -40.135 -55.590   8.056  1.00  0.00      L11  H
ATOM   2795 H10Y POPCL  21     -41.395 -54.355   7.696  1.00  0.00      L11  H
ATOM   2796 C311 POPCL  21     -39.432 -53.981   6.788  1.00  0.00      L11  C
ATOM   2797 H11X POPCL  21     -39.597 -52.925   6.556  1.00  0.00      L11  H
ATOM   2798 H11Y POPCL  21     -38.312 -54.060   6.973  1.00  0.00      L11  H
ATOM   2799 C312 POPCL  21     -39.648 -54.887   5.592  1.00  0.00      L11  C
ATOM   2800 H12X POPCL  21     -39.435 -55.943   5.717  1.00  0.00      L11  H
ATOM   2801 H12Y POPCL  21     -40.756 -54.896   5.354  1.00  0.00      L11  H
ATOM   2802 C313 POPCL  21     -38.920 -54.376   4.379  1.00  0.00      L11  C
ATOM   2803 H13X POPCL  21     -39.352 -53.425   4.097  1.00  0.00      L11  H
ATOM   2804 H13Y POPCL  21     -37.854 -54.149   4.695  1.00  0.00      L11  H
ATOM   2805 C314 POPCL  21     -39.049 -55.387   3.252  1.00  0.00      L11  C
ATOM   2806 H14X POPCL  21     -38.642 -56.424   3.535  1.00  0.00      L11  H
ATOM   2807 H14Y POPCL  21     -40.167 -55.561   3.161  1.00  0.00      L11  H
ATOM   2808 C315 POPCL  21     -38.386 -55.033   1.905  1.00  0.00      L11  C
ATOM   2809 H15X POPCL  21     -37.379 -54.653   2.345  1.00  0.00      L11  H
ATOM   2810 H15Y POPCL  21     -38.173 -55.881   1.233  1.00  0.00      L11  H
ATOM   2811 C316 POPCL  21     -39.190 -54.020   1.034  1.00  0.00      L11  C
ATOM   2812 H16X POPCL  21     -39.522 -53.083   1.606  1.00  0.00      L11  H
ATOM   2813 H16Y POPCL  21     -38.618 -53.790   0.044  1.00  0.00      L11  H
ATOM   2814 H16Z POPCL  21     -40.141 -54.594   0.908  1.00  0.00      L11  H
ATOM   2815  N   POPCL  22     -35.852 -46.181  18.264  1.00  0.00      L11  N
ATOM   2816  C11 POPCL  22     -36.429 -47.501  18.814  1.00  0.00      L11  C
ATOM   2817  C12 POPCL  22     -34.510 -45.844  18.733  1.00  0.00      L11  C
ATOM   2818  C13 POPCL  22     -36.698 -45.018  18.658  1.00  0.00      L11  C
ATOM   2819  C14 POPCL  22     -35.985 -46.279  16.797  1.00  0.00      L11  C
ATOM   2820  H11 POPCL  22     -35.817 -48.314  18.353  1.00  0.00      L11  H
ATOM   2821  H12 POPCL  22     -37.407 -47.684  18.387  1.00  0.00      L11  H
ATOM   2822  H21 POPCL  22     -34.543 -45.674  19.817  1.00  0.00      L11  H
ATOM   2823  H22 POPCL  22     -33.912 -46.795  18.640  1.00  0.00      L11  H
ATOM   2824  H23 POPCL  22     -33.971 -45.104  18.258  1.00  0.00      L11  H
ATOM   2825  H31 POPCL  22     -36.576 -44.884  19.742  1.00  0.00      L11  H
ATOM   2826  H32 POPCL  22     -36.610 -44.179  18.106  1.00  0.00      L11  H
ATOM   2827  H33 POPCL  22     -37.720 -45.254  18.563  1.00  0.00      L11  H
ATOM   2828  H41 POPCL  22     -35.382 -45.483  16.293  1.00  0.00      L11  H
ATOM   2829  H42 POPCL  22     -35.514 -47.217  16.436  1.00  0.00      L11  H
ATOM   2830  H43 POPCL  22     -36.940 -46.109  16.340  1.00  0.00      L11  H
ATOM   2831  C15 POPCL  22     -36.674 -47.731  20.280  1.00  0.00      L11  C
ATOM   2832  H51 POPCL  22     -35.662 -47.730  20.709  1.00  0.00      L11  H
ATOM   2833  H52 POPCL  22     -37.157 -46.835  20.672  1.00  0.00      L11  H
ATOM   2834  P1  POPCL  22     -37.247 -50.237  19.678  1.00  0.00      L11  P
ATOM   2835  O3  POPCL  22     -37.804 -51.357  20.488  1.00  0.00      L11  O
ATOM   2836  O4  POPCL  22     -35.860 -50.315  19.218  1.00  0.00      L11  O
ATOM   2837  O1  POPCL  22     -37.382 -48.920  20.593  1.00  0.00      L11  O
ATOM   2838  O2  POPCL  22     -38.130 -49.869  18.416  1.00  0.00      L11  O
ATOM   2839  C1  POPCL  22     -37.685 -49.843  17.119  1.00  0.00      L11  C
ATOM   2840  HA  POPCL  22     -37.087 -48.901  16.867  1.00  0.00      L11  H
ATOM   2841  HB  POPCL  22     -37.115 -50.789  16.959  1.00  0.00      L11  H
ATOM   2842  C2  POPCL  22     -38.879 -49.810  16.144  1.00  0.00      L11  C
ATOM   2843  HS  POPCL  22     -39.573 -50.742  16.253  1.00  0.00      L11  H
ATOM   2844  O21 POPCL  22     -38.408 -49.514  14.820  1.00  0.00      L11  O
ATOM   2845  C21 POPCL  22     -38.850 -50.337  13.870  1.00  0.00      L11  C
ATOM   2846  O22 POPCL  22     -39.274 -51.499  14.025  1.00  0.00      L11  O
ATOM   2847  C22 POPCL  22     -38.854 -49.631  12.604  1.00  0.00      L11  C
ATOM   2848  H2R POPCL  22     -39.666 -48.789  12.574  1.00  0.00      L11  H
ATOM   2849  H2S POPCL  22     -37.819 -49.156  12.542  1.00  0.00      L11  H
ATOM   2850  C3  POPCL  22     -39.852 -48.665  16.569  1.00  0.00      L11  C
ATOM   2851  HX  POPCL  22     -40.698 -48.715  15.815  1.00  0.00      L11  H
ATOM   2852  HY  POPCL  22     -40.366 -48.723  17.568  1.00  0.00      L11  H
ATOM   2853  O31 POPCL  22     -39.352 -47.328  16.329  1.00  0.00      L11  O
ATOM   2854  C31 POPCL  22     -40.118 -46.394  16.783  1.00  0.00      L11  C
ATOM   2855  O32 POPCL  22     -40.993 -46.506  17.576  1.00  0.00      L11  O
ATOM   2856  C32 POPCL  22     -39.733 -45.064  16.171  1.00  0.00      L11  C
ATOM   2857  H2X POPCL  22     -40.536 -44.393  16.400  1.00  0.00      L11  H
ATOM   2858  H2Y POPCL  22     -38.891 -44.544  16.584  1.00  0.00      L11  H
ATOM   2859  C23 POPCL  22     -39.004 -50.490  11.381  1.00  0.00      L11  C
ATOM   2860  H3R POPCL  22     -38.390 -51.425  11.468  1.00  0.00      L11  H
ATOM   2861  H3S POPCL  22     -40.069 -50.772  11.300  1.00  0.00      L11  H
ATOM   2862  C24 POPCL  22     -38.541 -49.802  10.091  1.00  0.00      L11  C
ATOM   2863  H4R POPCL  22     -39.126 -48.839  10.020  1.00  0.00      L11  H
ATOM   2864  H4S POPCL  22     -37.520 -49.398  10.238  1.00  0.00      L11  H
ATOM   2865  C25 POPCL  22     -38.750 -50.570   8.827  1.00  0.00      L11  C
ATOM   2866  H5R POPCL  22     -38.230 -51.601   8.904  1.00  0.00      L11  H
ATOM   2867  H5S POPCL  22     -39.877 -50.795   8.660  1.00  0.00      L11  H
ATOM   2868  C26 POPCL  22     -38.296 -49.759   7.517  1.00  0.00      L11  C
ATOM   2869  H6R POPCL  22     -38.641 -48.764   7.670  1.00  0.00      L11  H
ATOM   2870  H6S POPCL  22     -37.135 -49.732   7.504  1.00  0.00      L11  H
ATOM   2871  C27 POPCL  22     -38.960 -50.233   6.263  1.00  0.00      L11  C
ATOM   2872  H7R POPCL  22     -38.548 -51.217   6.001  1.00  0.00      L11  H
ATOM   2873  H7S POPCL  22     -40.035 -50.377   6.343  1.00  0.00      L11  H
ATOM   2874  C28 POPCL  22     -38.841 -49.267   5.108  1.00  0.00      L11  C
ATOM   2875  H8R POPCL  22     -39.345 -48.301   5.433  1.00  0.00      L11  H
ATOM   2876  H8S POPCL  22     -37.771 -49.028   4.972  1.00  0.00      L11  H
ATOM   2877  C29 POPCL  22     -39.386 -49.704   3.796  1.00  0.00      L11  C
ATOM   2878  H91 POPCL  22     -40.485 -49.790   3.786  1.00  0.00      L11  H
ATOM   2879 C210 POPCL  22     -38.784 -50.241   2.645  1.00  0.00      L11  C
ATOM   2880 H101 POPCL  22     -39.536 -50.573   1.839  1.00  0.00      L11  H
ATOM   2881 C211 POPCL  22     -37.273 -50.421   2.294  1.00  0.00      L11  C
ATOM   2882 H11R POPCL  22     -36.706 -49.998   3.119  1.00  0.00      L11  H
ATOM   2883 H11S POPCL  22     -37.011 -51.489   2.479  1.00  0.00      L11  H
ATOM   2884 C212 POPCL  22     -36.754 -49.908   0.959  1.00  0.00      L11  C
ATOM   2885 H12R POPCL  22     -37.118 -48.781   0.836  1.00  0.00      L11  H
ATOM   2886 H12S POPCL  22     -35.685 -49.945   0.861  1.00  0.00      L11  H
ATOM   2887 C213 POPCL  22     -37.388 -50.678  -0.188  1.00  0.00      L11  C
ATOM   2888 H13R POPCL  22     -37.311 -51.817   0.020  1.00  0.00      L11  H
ATOM   2889 H13S POPCL  22     -38.491 -50.324  -0.199  1.00  0.00      L11  H
ATOM   2890 C214 POPCL  22     -36.520 -50.368  -1.458  1.00  0.00      L11  C
ATOM   2891 H14R POPCL  22     -35.862 -49.425  -1.275  1.00  0.00      L11  H
ATOM   2892 H14S POPCL  22     -35.844 -51.241  -1.755  1.00  0.00      L11  H
ATOM   2893 C215 POPCL  22     -37.350 -50.054  -2.714  1.00  0.00      L11  C
ATOM   2894 H15R POPCL  22     -37.988 -50.959  -2.772  1.00  0.00      L11  H
ATOM   2895 H15S POPCL  22     -37.915 -49.093  -2.619  1.00  0.00      L11  H
ATOM   2896 C216 POPCL  22     -36.409 -50.022  -3.897  1.00  0.00      L11  C
ATOM   2897 H16R POPCL  22     -35.687 -49.239  -3.836  1.00  0.00      L11  H
ATOM   2898 H16S POPCL  22     -35.794 -50.930  -3.919  1.00  0.00      L11  H
ATOM   2899 C217 POPCL  22     -37.198 -49.724  -5.182  1.00  0.00      L11  C
ATOM   2900 H17R POPCL  22     -37.657 -50.603  -5.658  1.00  0.00      L11  H
ATOM   2901 H17S POPCL  22     -37.897 -48.982  -4.960  1.00  0.00      L11  H
ATOM   2902 C218 POPCL  22     -36.286 -49.158  -6.216  1.00  0.00      L11  C
ATOM   2903 H18R POPCL  22     -36.692 -49.304  -7.235  1.00  0.00      L11  H
ATOM   2904 H18S POPCL  22     -36.154 -48.130  -6.047  1.00  0.00      L11  H
ATOM   2905 H18T POPCL  22     -35.316 -49.756  -6.271  1.00  0.00      L11  H
ATOM   2906  C33 POPCL  22     -39.638 -45.145  14.574  1.00  0.00      L11  C
ATOM   2907  H3X POPCL  22     -40.519 -45.678  14.070  1.00  0.00      L11  H
ATOM   2908  H3Y POPCL  22     -39.815 -44.127  14.242  1.00  0.00      L11  H
ATOM   2909  C34 POPCL  22     -38.400 -45.666  13.891  1.00  0.00      L11  C
ATOM   2910  H4X POPCL  22     -37.511 -45.061  14.201  1.00  0.00      L11  H
ATOM   2911  H4Y POPCL  22     -38.151 -46.666  14.177  1.00  0.00      L11  H
ATOM   2912  C35 POPCL  22     -38.626 -45.695  12.362  1.00  0.00      L11  C
ATOM   2913  H5X POPCL  22     -39.559 -46.347  12.160  1.00  0.00      L11  H
ATOM   2914  H5Y POPCL  22     -38.925 -44.631  12.091  1.00  0.00      L11  H
ATOM   2915  C36 POPCL  22     -37.403 -46.150  11.658  1.00  0.00      L11  C
ATOM   2916  H6X POPCL  22     -36.519 -45.985  12.297  1.00  0.00      L11  H
ATOM   2917  H6Y POPCL  22     -37.487 -47.206  11.666  1.00  0.00      L11  H
ATOM   2918  C37 POPCL  22     -37.189 -45.582  10.286  1.00  0.00      L11  C
ATOM   2919  H7X POPCL  22     -38.123 -45.308   9.768  1.00  0.00      L11  H
ATOM   2920  H7Y POPCL  22     -36.557 -44.635  10.417  1.00  0.00      L11  H
ATOM   2921  C38 POPCL  22     -36.472 -46.496   9.271  1.00  0.00      L11  C
ATOM   2922  H8X POPCL  22     -35.690 -47.067   9.782  1.00  0.00      L11  H
ATOM   2923  H8Y POPCL  22     -37.096 -47.298   9.077  1.00  0.00      L11  H
ATOM   2924  C39 POPCL  22     -35.971 -45.911   7.916  1.00  0.00      L11  C
ATOM   2925  H9X POPCL  22     -36.728 -45.217   7.589  1.00  0.00      L11  H
ATOM   2926  H9Y POPCL  22     -35.049 -45.337   8.049  1.00  0.00      L11  H
ATOM   2927 C310 POPCL  22     -35.648 -47.021   6.897  1.00  0.00      L11  C
ATOM   2928 H10X POPCL  22     -35.081 -47.868   7.293  1.00  0.00      L11  H
ATOM   2929 H10Y POPCL  22     -36.599 -47.495   6.588  1.00  0.00      L11  H
ATOM   2930 C311 POPCL  22     -34.982 -46.386   5.639  1.00  0.00      L11  C
ATOM   2931 H11X POPCL  22     -35.757 -45.690   5.174  1.00  0.00      L11  H
ATOM   2932 H11Y POPCL  22     -34.104 -45.826   6.018  1.00  0.00      L11  H
ATOM   2933 C312 POPCL  22     -34.478 -47.523   4.733  1.00  0.00      L11  C
ATOM   2934 H12X POPCL  22     -33.788 -48.220   5.318  1.00  0.00      L11  H
ATOM   2935 H12Y POPCL  22     -35.286 -48.123   4.347  1.00  0.00      L11  H
ATOM   2936 C313 POPCL  22     -33.805 -46.962   3.405  1.00  0.00      L11  C
ATOM   2937 H13X POPCL  22     -34.608 -46.288   3.047  1.00  0.00      L11  H
ATOM   2938 H13Y POPCL  22     -32.784 -46.522   3.562  1.00  0.00      L11  H
ATOM   2939 C314 POPCL  22     -33.624 -47.838   2.188  1.00  0.00      L11  C
ATOM   2940 H14X POPCL  22     -32.860 -48.622   2.393  1.00  0.00      L11  H
ATOM   2941 H14Y POPCL  22     -34.597 -48.269   2.102  1.00  0.00      L11  H
ATOM   2942 C315 POPCL  22     -33.227 -46.984   0.955  1.00  0.00      L11  C
ATOM   2943 H15X POPCL  22     -34.016 -46.326   0.637  1.00  0.00      L11  H
ATOM   2944 H15Y POPCL  22     -32.316 -46.383   1.244  1.00  0.00      L11  H
ATOM   2945 C316 POPCL  22     -32.725 -47.764  -0.254  1.00  0.00      L11  C
ATOM   2946 H16X POPCL  22     -31.747 -48.216  -0.010  1.00  0.00      L11  H
ATOM   2947 H16Y POPCL  22     -33.326 -48.674  -0.393  1.00  0.00      L11  H
ATOM   2948 H16Z POPCL  22     -32.728 -47.154  -1.160  1.00  0.00      L11  H
ATOM   2949  N   POPCL  23     -42.867 -40.853  17.744  1.00  0.00      L11  N
ATOM   2950  C11 POPCL  23     -42.247 -39.516  17.483  1.00  0.00      L11  C
ATOM   2951  C12 POPCL  23     -42.027 -41.641  18.637  1.00  0.00      L11  C
ATOM   2952  C13 POPCL  23     -43.078 -41.638  16.478  1.00  0.00      L11  C
ATOM   2953  C14 POPCL  23     -44.166 -40.716  18.471  1.00  0.00      L11  C
ATOM   2954  H11 POPCL  23     -41.985 -39.101  18.332  1.00  0.00      L11  H
ATOM   2955  H12 POPCL  23     -43.113 -38.957  17.050  1.00  0.00      L11  H
ATOM   2956  H21 POPCL  23     -41.148 -42.018  18.142  1.00  0.00      L11  H
ATOM   2957  H22 POPCL  23     -41.619 -41.128  19.438  1.00  0.00      L11  H
ATOM   2958  H23 POPCL  23     -42.533 -42.530  18.997  1.00  0.00      L11  H
ATOM   2959  H31 POPCL  23     -42.130 -41.837  16.016  1.00  0.00      L11  H
ATOM   2960  H32 POPCL  23     -43.600 -42.525  16.638  1.00  0.00      L11  H
ATOM   2961  H33 POPCL  23     -43.766 -41.116  15.868  1.00  0.00      L11  H
ATOM   2962  H41 POPCL  23     -44.543 -41.697  18.698  1.00  0.00      L11  H
ATOM   2963  H42 POPCL  23     -44.046 -39.970  19.266  1.00  0.00      L11  H
ATOM   2964  H43 POPCL  23     -44.950 -40.273  17.850  1.00  0.00      L11  H
ATOM   2965  C15 POPCL  23     -41.074 -39.440  16.581  1.00  0.00      L11  C
ATOM   2966  H51 POPCL  23     -41.296 -39.631  15.452  1.00  0.00      L11  H
ATOM   2967  H52 POPCL  23     -40.664 -38.418  16.540  1.00  0.00      L11  H
ATOM   2968  P1  POPCL  23     -39.074 -41.292  16.576  1.00  0.00      L11  P
ATOM   2969  O3  POPCL  23     -39.092 -42.304  17.592  1.00  0.00      L11  O
ATOM   2970  O4  POPCL  23     -37.831 -40.854  16.023  1.00  0.00      L11  O
ATOM   2971  O1  POPCL  23     -39.940 -40.108  17.074  1.00  0.00      L11  O
ATOM   2972  O2  POPCL  23     -39.952 -41.755  15.350  1.00  0.00      L11  O
ATOM   2973  C1  POPCL  23     -39.471 -41.452  14.019  1.00  0.00      L11  C
ATOM   2974  HA  POPCL  23     -39.126 -40.341  13.978  1.00  0.00      L11  H
ATOM   2975  HB  POPCL  23     -38.669 -42.149  13.735  1.00  0.00      L11  H
ATOM   2976  C2  POPCL  23     -40.558 -41.638  12.935  1.00  0.00      L11  C
ATOM   2977  HS  POPCL  23     -40.876 -42.706  13.082  1.00  0.00      L11  H
ATOM   2978  O21 POPCL  23     -40.052 -41.340  11.643  1.00  0.00      L11  O
ATOM   2979  C21 POPCL  23     -40.615 -42.058  10.548  1.00  0.00      L11  C
ATOM   2980  O22 POPCL  23     -41.319 -43.049  10.678  1.00  0.00      L11  O
ATOM   2981  C22 POPCL  23     -40.178 -41.451   9.216  1.00  0.00      L11  C
ATOM   2982  H2R POPCL  23     -40.048 -40.314   9.342  1.00  0.00      L11  H
ATOM   2983  H2S POPCL  23     -39.193 -41.867   8.923  1.00  0.00      L11  H
ATOM   2984  C3  POPCL  23     -42.039 -40.916  13.025  1.00  0.00      L11  C
ATOM   2985  HX  POPCL  23     -42.763 -41.489  12.551  1.00  0.00      L11  H
ATOM   2986  HY  POPCL  23     -42.091 -41.068  14.104  1.00  0.00      L11  H
ATOM   2987  O31 POPCL  23     -42.024 -39.519  12.636  1.00  0.00      L11  O
ATOM   2988  C31 POPCL  23     -42.833 -38.733  13.287  1.00  0.00      L11  C
ATOM   2989  O32 POPCL  23     -43.497 -39.055  14.218  1.00  0.00      L11  O
ATOM   2990  C32 POPCL  23     -42.637 -37.257  12.865  1.00  0.00      L11  C
ATOM   2991  H2X POPCL  23     -43.140 -36.590  13.618  1.00  0.00      L11  H
ATOM   2992  H2Y POPCL  23     -41.603 -37.035  12.854  1.00  0.00      L11  H
ATOM   2993  C23 POPCL  23     -41.172 -41.784   8.082  1.00  0.00      L11  C
ATOM   2994  H3R POPCL  23     -41.168 -42.866   7.915  1.00  0.00      L11  H
ATOM   2995  H3S POPCL  23     -42.154 -41.442   8.412  1.00  0.00      L11  H
ATOM   2996  C24 POPCL  23     -40.704 -41.108   6.778  1.00  0.00      L11  C
ATOM   2997  H4R POPCL  23     -40.803 -40.026   6.869  1.00  0.00      L11  H
ATOM   2998  H4S POPCL  23     -39.613 -41.290   6.708  1.00  0.00      L11  H
ATOM   2999  C25 POPCL  23     -41.452 -41.702   5.573  1.00  0.00      L11  C
ATOM   3000  H5R POPCL  23     -41.422 -42.830   5.719  1.00  0.00      L11  H
ATOM   3001  H5S POPCL  23     -42.456 -41.364   5.776  1.00  0.00      L11  H
ATOM   3002  C26 POPCL  23     -40.951 -41.390   4.220  1.00  0.00      L11  C
ATOM   3003  H6R POPCL  23     -41.155 -40.324   3.954  1.00  0.00      L11  H
ATOM   3004  H6S POPCL  23     -39.857 -41.452   4.125  1.00  0.00      L11  H
ATOM   3005  C27 POPCL  23     -41.575 -42.134   2.946  1.00  0.00      L11  C
ATOM   3006  H7R POPCL  23     -41.283 -43.172   2.919  1.00  0.00      L11  H
ATOM   3007  H7S POPCL  23     -42.713 -41.983   3.230  1.00  0.00      L11  H
ATOM   3008  C28 POPCL  23     -41.511 -41.233   1.643  1.00  0.00      L11  C
ATOM   3009  H8R POPCL  23     -42.205 -40.390   1.763  1.00  0.00      L11  H
ATOM   3010  H8S POPCL  23     -40.463 -40.811   1.644  1.00  0.00      L11  H
ATOM   3011  C29 POPCL  23     -41.849 -42.046   0.446  1.00  0.00      L11  C
ATOM   3012  H91 POPCL  23     -42.642 -42.836   0.548  1.00  0.00      L11  H
ATOM   3013 C210 POPCL  23     -41.355 -41.865  -0.748  1.00  0.00      L11  C
ATOM   3014 H101 POPCL  23     -41.650 -42.496  -1.585  1.00  0.00      L11  H
ATOM   3015 C211 POPCL  23     -40.277 -40.875  -1.196  1.00  0.00      L11  C
ATOM   3016 H11R POPCL  23     -39.726 -40.318  -0.360  1.00  0.00      L11  H
ATOM   3017 H11S POPCL  23     -39.472 -41.590  -1.613  1.00  0.00      L11  H
ATOM   3018 C212 POPCL  23     -40.709 -39.854  -2.260  1.00  0.00      L11  C
ATOM   3019 H12R POPCL  23     -41.716 -39.514  -2.008  1.00  0.00      L11  H
ATOM   3020 H12S POPCL  23     -40.042 -38.995  -2.235  1.00  0.00      L11  H
ATOM   3021 C213 POPCL  23     -40.836 -40.397  -3.731  1.00  0.00      L11  C
ATOM   3022 H13R POPCL  23     -39.844 -40.965  -3.934  1.00  0.00      L11  H
ATOM   3023 H13S POPCL  23     -41.682 -41.174  -3.793  1.00  0.00      L11  H
ATOM   3024 C214 POPCL  23     -41.086 -39.337  -4.756  1.00  0.00      L11  C
ATOM   3025 H14R POPCL  23     -42.105 -38.959  -4.731  1.00  0.00      L11  H
ATOM   3026 H14S POPCL  23     -40.445 -38.503  -4.489  1.00  0.00      L11  H
ATOM   3027 C215 POPCL  23     -40.901 -39.885  -6.140  1.00  0.00      L11  C
ATOM   3028 H15R POPCL  23     -39.896 -40.376  -6.351  1.00  0.00      L11  H
ATOM   3029 H15S POPCL  23     -41.692 -40.761  -6.185  1.00  0.00      L11  H
ATOM   3030 C216 POPCL  23     -41.266 -38.859  -7.188  1.00  0.00      L11  C
ATOM   3031 H16R POPCL  23     -42.160 -38.218  -6.809  1.00  0.00      L11  H
ATOM   3032 H16S POPCL  23     -40.453 -38.050  -7.280  1.00  0.00      L11  H
ATOM   3033 C217 POPCL  23     -41.648 -39.457  -8.538  1.00  0.00      L11  C
ATOM   3034 H17R POPCL  23     -40.743 -39.937  -8.962  1.00  0.00      L11  H
ATOM   3035 H17S POPCL  23     -42.488 -40.160  -8.376  1.00  0.00      L11  H
ATOM   3036 C218 POPCL  23     -42.087 -38.273  -9.454  1.00  0.00      L11  C
ATOM   3037 H18R POPCL  23     -42.407 -38.680 -10.372  1.00  0.00      L11  H
ATOM   3038 H18S POPCL  23     -42.911 -37.635  -8.987  1.00  0.00      L11  H
ATOM   3039 H18T POPCL  23     -41.292 -37.460  -9.540  1.00  0.00      L11  H
ATOM   3040  C33 POPCL  23     -43.337 -36.897  11.586  1.00  0.00      L11  C
ATOM   3041  H3X POPCL  23     -44.399 -37.077  11.653  1.00  0.00      L11  H
ATOM   3042  H3Y POPCL  23     -43.253 -35.824  11.453  1.00  0.00      L11  H
ATOM   3043  C34 POPCL  23     -42.523 -37.469  10.424  1.00  0.00      L11  C
ATOM   3044  H4X POPCL  23     -41.456 -37.256  10.529  1.00  0.00      L11  H
ATOM   3045  H4Y POPCL  23     -42.657 -38.592  10.232  1.00  0.00      L11  H
ATOM   3046  C35 POPCL  23     -42.963 -36.802   9.100  1.00  0.00      L11  C
ATOM   3047  H5X POPCL  23     -44.062 -36.709   8.878  1.00  0.00      L11  H
ATOM   3048  H5Y POPCL  23     -42.549 -35.735   9.118  1.00  0.00      L11  H
ATOM   3049  C36 POPCL  23     -42.193 -37.566   7.924  1.00  0.00      L11  C
ATOM   3050  H6X POPCL  23     -41.114 -37.581   8.080  1.00  0.00      L11  H
ATOM   3051  H6Y POPCL  23     -42.755 -38.574   7.934  1.00  0.00      L11  H
ATOM   3052  C37 POPCL  23     -42.433 -36.834   6.624  1.00  0.00      L11  C
ATOM   3053  H7X POPCL  23     -43.523 -36.726   6.512  1.00  0.00      L11  H
ATOM   3054  H7Y POPCL  23     -41.945 -35.800   6.531  1.00  0.00      L11  H
ATOM   3055  C38 POPCL  23     -42.052 -37.553   5.333  1.00  0.00      L11  C
ATOM   3056  H8X POPCL  23     -40.959 -37.745   5.391  1.00  0.00      L11  H
ATOM   3057  H8Y POPCL  23     -42.719 -38.463   5.304  1.00  0.00      L11  H
ATOM   3058  C39 POPCL  23     -42.278 -36.844   4.095  1.00  0.00      L11  C
ATOM   3059  H9X POPCL  23     -43.376 -36.534   4.095  1.00  0.00      L11  H
ATOM   3060  H9Y POPCL  23     -41.564 -36.010   4.029  1.00  0.00      L11  H
ATOM   3061 C310 POPCL  23     -42.185 -37.658   2.740  1.00  0.00      L11  C
ATOM   3062 H10X POPCL  23     -41.160 -38.120   2.723  1.00  0.00      L11  H
ATOM   3063 H10Y POPCL  23     -43.074 -38.385   2.883  1.00  0.00      L11  H
ATOM   3064 C311 POPCL  23     -42.223 -36.725   1.582  1.00  0.00      L11  C
ATOM   3065 H11X POPCL  23     -43.196 -36.110   1.773  1.00  0.00      L11  H
ATOM   3066 H11Y POPCL  23     -41.298 -36.130   1.560  1.00  0.00      L11  H
ATOM   3067 C312 POPCL  23     -42.385 -37.395   0.191  1.00  0.00      L11  C
ATOM   3068 H12X POPCL  23     -41.548 -38.068   0.055  1.00  0.00      L11  H
ATOM   3069 H12Y POPCL  23     -43.303 -38.029   0.267  1.00  0.00      L11  H
ATOM   3070 C313 POPCL  23     -42.544 -36.250  -0.891  1.00  0.00      L11  C
ATOM   3071 H13X POPCL  23     -43.516 -35.764  -0.746  1.00  0.00      L11  H
ATOM   3072 H13Y POPCL  23     -41.797 -35.408  -0.713  1.00  0.00      L11  H
ATOM   3073 C314 POPCL  23     -42.388 -36.644  -2.329  1.00  0.00      L11  C
ATOM   3074 H14X POPCL  23     -41.366 -36.946  -2.542  1.00  0.00      L11  H
ATOM   3075 H14Y POPCL  23     -43.044 -37.504  -2.646  1.00  0.00      L11  H
ATOM   3076 C315 POPCL  23     -42.683 -35.569  -3.346  1.00  0.00      L11  C
ATOM   3077 H15X POPCL  23     -43.749 -35.228  -3.339  1.00  0.00      L11  H
ATOM   3078 H15Y POPCL  23     -42.086 -34.692  -3.025  1.00  0.00      L11  H
ATOM   3079 C316 POPCL  23     -42.286 -35.943  -4.795  1.00  0.00      L11  C
ATOM   3080 H16X POPCL  23     -43.137 -36.549  -5.208  1.00  0.00      L11  H
ATOM   3081 H16Y POPCL  23     -42.135 -35.015  -5.440  1.00  0.00      L11  H
ATOM   3082 H16Z POPCL  23     -41.309 -36.477  -4.870  1.00  0.00      L11  H
ATOM   3083  N   POPCL  24     -40.121 -31.297  21.519  1.00  0.00      L11  N
ATOM   3084  C11 POPCL  24     -40.898 -30.729  20.328  1.00  0.00      L11  C
ATOM   3085  C12 POPCL  24     -39.675 -30.164  22.444  1.00  0.00      L11  C
ATOM   3086  C13 POPCL  24     -38.934 -32.024  20.929  1.00  0.00      L11  C
ATOM   3087  C14 POPCL  24     -40.932 -32.137  22.294  1.00  0.00      L11  C
ATOM   3088  H11 POPCL  24     -41.534 -29.953  20.744  1.00  0.00      L11  H
ATOM   3089  H12 POPCL  24     -41.553 -31.543  20.023  1.00  0.00      L11  H
ATOM   3090  H21 POPCL  24     -38.919 -29.615  22.011  1.00  0.00      L11  H
ATOM   3091  H22 POPCL  24     -40.558 -29.525  22.623  1.00  0.00      L11  H
ATOM   3092  H23 POPCL  24     -39.309 -30.446  23.381  1.00  0.00      L11  H
ATOM   3093  H31 POPCL  24     -38.344 -31.290  20.349  1.00  0.00      L11  H
ATOM   3094  H32 POPCL  24     -38.297 -32.280  21.666  1.00  0.00      L11  H
ATOM   3095  H33 POPCL  24     -39.260 -32.797  20.273  1.00  0.00      L11  H
ATOM   3096  H41 POPCL  24     -40.249 -32.714  22.908  1.00  0.00      L11  H
ATOM   3097  H42 POPCL  24     -41.764 -31.716  22.948  1.00  0.00      L11  H
ATOM   3098  H43 POPCL  24     -41.362 -32.871  21.580  1.00  0.00      L11  H
ATOM   3099  C15 POPCL  24     -40.213 -30.118  19.125  1.00  0.00      L11  C
ATOM   3100  H51 POPCL  24     -39.591 -30.943  18.671  1.00  0.00      L11  H
ATOM   3101  H52 POPCL  24     -40.953 -29.804  18.386  1.00  0.00      L11  H
ATOM   3102  P1  POPCL  24     -37.954 -28.707  19.629  1.00  0.00      L11  P
ATOM   3103  O3  POPCL  24     -37.606 -28.854  20.998  1.00  0.00      L11  O
ATOM   3104  O4  POPCL  24     -37.622 -27.400  18.971  1.00  0.00      L11  O
ATOM   3105  O1  POPCL  24     -39.562 -28.938  19.556  1.00  0.00      L11  O
ATOM   3106  O2  POPCL  24     -37.278 -29.919  18.758  1.00  0.00      L11  O
ATOM   3107  C1  POPCL  24     -37.367 -29.846  17.336  1.00  0.00      L11  C
ATOM   3108  HA  POPCL  24     -38.385 -30.029  17.052  1.00  0.00      L11  H
ATOM   3109  HB  POPCL  24     -37.048 -28.872  16.997  1.00  0.00      L11  H
ATOM   3110  C2  POPCL  24     -36.674 -31.047  16.611  1.00  0.00      L11  C
ATOM   3111  HS  POPCL  24     -35.596 -30.848  16.590  1.00  0.00      L11  H
ATOM   3112  O21 POPCL  24     -37.174 -31.086  15.218  1.00  0.00      L11  O
ATOM   3113  C21 POPCL  24     -36.310 -30.886  14.211  1.00  0.00      L11  C
ATOM   3114  O22 POPCL  24     -35.108 -30.893  14.347  1.00  0.00      L11  O
ATOM   3115  C22 POPCL  24     -37.172 -30.688  12.881  1.00  0.00      L11  C
ATOM   3116  H2R POPCL  24     -37.580 -31.660  12.619  1.00  0.00      L11  H
ATOM   3117  H2S POPCL  24     -38.037 -30.044  13.092  1.00  0.00      L11  H
ATOM   3118  C3  POPCL  24     -36.974 -32.376  17.379  1.00  0.00      L11  C
ATOM   3119  HX  POPCL  24     -36.310 -33.151  16.931  1.00  0.00      L11  H
ATOM   3120  HY  POPCL  24     -36.873 -32.330  18.471  1.00  0.00      L11  H
ATOM   3121  O31 POPCL  24     -38.273 -32.852  17.043  1.00  0.00      L11  O
ATOM   3122  C31 POPCL  24     -38.909 -33.723  17.800  1.00  0.00      L11  C
ATOM   3123  O32 POPCL  24     -38.563 -34.220  18.855  1.00  0.00      L11  O
ATOM   3124  C32 POPCL  24     -40.144 -34.220  17.065  1.00  0.00      L11  C
ATOM   3125  H2X POPCL  24     -40.495 -35.127  17.690  1.00  0.00      L11  H
ATOM   3126  H2Y POPCL  24     -40.878 -33.390  17.073  1.00  0.00      L11  H
ATOM   3127  C23 POPCL  24     -36.322 -30.168  11.705  1.00  0.00      L11  C
ATOM   3128  H3R POPCL  24     -36.081 -29.116  11.786  1.00  0.00      L11  H
ATOM   3129  H3S POPCL  24     -35.409 -30.781  11.551  1.00  0.00      L11  H
ATOM   3130  C24 POPCL  24     -37.118 -30.166  10.382  1.00  0.00      L11  C
ATOM   3131  H4R POPCL  24     -37.181 -31.211  10.112  1.00  0.00      L11  H
ATOM   3132  H4S POPCL  24     -38.073 -29.668  10.666  1.00  0.00      L11  H
ATOM   3133  C25 POPCL  24     -36.571 -29.328   9.165  1.00  0.00      L11  C
ATOM   3134  H5R POPCL  24     -36.309 -28.331   9.511  1.00  0.00      L11  H
ATOM   3135  H5S POPCL  24     -35.633 -29.877   8.926  1.00  0.00      L11  H
ATOM   3136  C26 POPCL  24     -37.527 -29.245   7.916  1.00  0.00      L11  C
ATOM   3137  H6R POPCL  24     -37.633 -30.321   7.587  1.00  0.00      L11  H
ATOM   3138  H6S POPCL  24     -38.504 -28.933   8.233  1.00  0.00      L11  H
ATOM   3139  C27 POPCL  24     -36.954 -28.407   6.651  1.00  0.00      L11  C
ATOM   3140  H7R POPCL  24     -36.848 -27.351   6.880  1.00  0.00      L11  H
ATOM   3141  H7S POPCL  24     -35.932 -28.899   6.414  1.00  0.00      L11  H
ATOM   3142  C28 POPCL  24     -37.951 -28.638   5.408  1.00  0.00      L11  C
ATOM   3143  H8R POPCL  24     -38.082 -29.722   5.422  1.00  0.00      L11  H
ATOM   3144  H8S POPCL  24     -38.919 -28.114   5.800  1.00  0.00      L11  H
ATOM   3145  C29 POPCL  24     -37.564 -28.032   4.090  1.00  0.00      L11  C
ATOM   3146  H91 POPCL  24     -36.463 -27.940   3.963  1.00  0.00      L11  H
ATOM   3147 C210 POPCL  24     -38.433 -27.592   3.130  1.00  0.00      L11  C
ATOM   3148 H101 POPCL  24     -38.105 -27.180   2.184  1.00  0.00      L11  H
ATOM   3149 C211 POPCL  24     -39.893 -27.674   3.151  1.00  0.00      L11  C
ATOM   3150 H11R POPCL  24     -40.213 -27.984   4.229  1.00  0.00      L11  H
ATOM   3151 H11S POPCL  24     -40.263 -26.638   2.902  1.00  0.00      L11  H
ATOM   3152 C212 POPCL  24     -40.433 -28.693   2.169  1.00  0.00      L11  C
ATOM   3153 H12R POPCL  24     -39.893 -29.638   2.359  1.00  0.00      L11  H
ATOM   3154 H12S POPCL  24     -41.458 -28.872   2.366  1.00  0.00      L11  H
ATOM   3155 C213 POPCL  24     -40.305 -28.271   0.721  1.00  0.00      L11  C
ATOM   3156 H13R POPCL  24     -40.874 -27.333   0.717  1.00  0.00      L11  H
ATOM   3157 H13S POPCL  24     -39.250 -28.046   0.666  1.00  0.00      L11  H
ATOM   3158 C214 POPCL  24     -40.780 -29.150  -0.357  1.00  0.00      L11  C
ATOM   3159 H14R POPCL  24     -40.127 -30.078  -0.206  1.00  0.00      L11  H
ATOM   3160 H14S POPCL  24     -41.837 -29.444  -0.201  1.00  0.00      L11  H
ATOM   3161 C215 POPCL  24     -40.566 -28.660  -1.769  1.00  0.00      L11  C
ATOM   3162 H15R POPCL  24     -41.239 -27.711  -2.031  1.00  0.00      L11  H
ATOM   3163 H15S POPCL  24     -39.495 -28.428  -1.972  1.00  0.00      L11  H
ATOM   3164 C216 POPCL  24     -40.791 -29.788  -2.878  1.00  0.00      L11  C
ATOM   3165 H16R POPCL  24     -40.180 -30.736  -2.594  1.00  0.00      L11  H
ATOM   3166 H16S POPCL  24     -41.872 -30.107  -2.785  1.00  0.00      L11  H
ATOM   3167 C217 POPCL  24     -40.619 -29.341  -4.352  1.00  0.00      L11  C
ATOM   3168 H17R POPCL  24     -41.358 -28.548  -4.693  1.00  0.00      L11  H
ATOM   3169 H17S POPCL  24     -39.691 -28.767  -4.340  1.00  0.00      L11  H
ATOM   3170 C218 POPCL  24     -40.625 -30.399  -5.417  1.00  0.00      L11  C
ATOM   3171 H18R POPCL  24     -40.579 -29.921  -6.451  1.00  0.00      L11  H
ATOM   3172 H18S POPCL  24     -39.725 -31.054  -5.326  1.00  0.00      L11  H
ATOM   3173 H18T POPCL  24     -41.538 -31.042  -5.335  1.00  0.00      L11  H
ATOM   3174  C33 POPCL  24     -39.974 -34.553  15.542  1.00  0.00      L11  C
ATOM   3175  H3X POPCL  24     -39.072 -35.183  15.346  1.00  0.00      L11  H
ATOM   3176  H3Y POPCL  24     -40.823 -35.190  15.216  1.00  0.00      L11  H
ATOM   3177  C34 POPCL  24     -40.202 -33.335  14.551  1.00  0.00      L11  C
ATOM   3178  H4X POPCL  24     -41.207 -33.006  14.704  1.00  0.00      L11  H
ATOM   3179  H4Y POPCL  24     -39.413 -32.529  14.668  1.00  0.00      L11  H
ATOM   3180  C35 POPCL  24     -40.097 -33.740  13.065  1.00  0.00      L11  C
ATOM   3181  H5X POPCL  24     -39.066 -34.071  12.922  1.00  0.00      L11  H
ATOM   3182  H5Y POPCL  24     -40.716 -34.662  12.957  1.00  0.00      L11  H
ATOM   3183  C36 POPCL  24     -40.579 -32.703  12.099  1.00  0.00      L11  C
ATOM   3184  H6X POPCL  24     -41.363 -32.013  12.535  1.00  0.00      L11  H
ATOM   3185  H6Y POPCL  24     -39.627 -32.116  11.912  1.00  0.00      L11  H
ATOM   3186  C37 POPCL  24     -40.995 -33.332  10.728  1.00  0.00      L11  C
ATOM   3187  H7X POPCL  24     -40.422 -34.230  10.485  1.00  0.00      L11  H
ATOM   3188  H7Y POPCL  24     -42.087 -33.657  10.857  1.00  0.00      L11  H
ATOM   3189  C38 POPCL  24     -40.867 -32.283   9.607  1.00  0.00      L11  C
ATOM   3190  H8X POPCL  24     -41.549 -31.405   9.819  1.00  0.00      L11  H
ATOM   3191  H8Y POPCL  24     -39.852 -31.812   9.639  1.00  0.00      L11  H
ATOM   3192  C39 POPCL  24     -41.061 -33.008   8.281  1.00  0.00      L11  C
ATOM   3193  H9X POPCL  24     -40.309 -33.798   8.111  1.00  0.00      L11  H
ATOM   3194  H9Y POPCL  24     -42.103 -33.322   8.080  1.00  0.00      L11  H
ATOM   3195 C310 POPCL  24     -40.692 -32.068   7.136  1.00  0.00      L11  C
ATOM   3196 H10X POPCL  24     -41.548 -31.389   6.953  1.00  0.00      L11  H
ATOM   3197 H10Y POPCL  24     -39.709 -31.597   7.349  1.00  0.00      L11  H
ATOM   3198 C311 POPCL  24     -40.600 -32.878   5.835  1.00  0.00      L11  C
ATOM   3199 H11X POPCL  24     -39.651 -33.479   5.739  1.00  0.00      L11  H
ATOM   3200 H11Y POPCL  24     -41.456 -33.570   5.828  1.00  0.00      L11  H
ATOM   3201 C312 POPCL  24     -40.686 -32.078   4.484  1.00  0.00      L11  C
ATOM   3202 H12X POPCL  24     -41.389 -31.266   4.537  1.00  0.00      L11  H
ATOM   3203 H12Y POPCL  24     -39.719 -31.650   4.284  1.00  0.00      L11  H
ATOM   3204 C313 POPCL  24     -41.146 -32.960   3.398  1.00  0.00      L11  C
ATOM   3205 H13X POPCL  24     -40.442 -33.830   3.209  1.00  0.00      L11  H
ATOM   3206 H13Y POPCL  24     -42.126 -33.334   3.547  1.00  0.00      L11  H
ATOM   3207 C314 POPCL  24     -41.076 -32.252   1.981  1.00  0.00      L11  C
ATOM   3208 H14X POPCL  24     -41.676 -31.323   1.878  1.00  0.00      L11  H
ATOM   3209 H14Y POPCL  24     -40.017 -32.167   1.758  1.00  0.00      L11  H
ATOM   3210 C315 POPCL  24     -41.616 -33.123   0.846  1.00  0.00      L11  C
ATOM   3211 H15X POPCL  24     -41.005 -33.992   0.869  1.00  0.00      L11  H
ATOM   3212 H15Y POPCL  24     -42.672 -33.317   1.192  1.00  0.00      L11  H
ATOM   3213 C316 POPCL  24     -41.451 -32.694  -0.629  1.00  0.00      L11  C
ATOM   3214 H16X POPCL  24     -40.338 -32.654  -0.782  1.00  0.00      L11  H
ATOM   3215 H16Y POPCL  24     -42.034 -33.335  -1.294  1.00  0.00      L11  H
ATOM   3216 H16Z POPCL  24     -41.839 -31.704  -0.767  1.00  0.00      L11  H
ATOM   3217  N   POPCL  25     -33.350 -69.279  20.125  1.00  0.00      L11  N
ATOM   3218  C11 POPCL  25     -32.661 -68.556  18.976  1.00  0.00      L11  C
ATOM   3219  C12 POPCL  25     -32.460 -70.192  20.915  1.00  0.00      L11  C
ATOM   3220  C13 POPCL  25     -34.441 -70.101  19.459  1.00  0.00      L11  C
ATOM   3221  C14 POPCL  25     -33.986 -68.281  21.021  1.00  0.00      L11  C
ATOM   3222  H11 POPCL  25     -31.850 -68.113  19.431  1.00  0.00      L11  H
ATOM   3223  H12 POPCL  25     -33.450 -67.862  18.632  1.00  0.00      L11  H
ATOM   3224  H21 POPCL  25     -31.800 -70.710  20.238  1.00  0.00      L11  H
ATOM   3225  H22 POPCL  25     -31.764 -69.619  21.588  1.00  0.00      L11  H
ATOM   3226  H23 POPCL  25     -32.995 -71.030  21.314  1.00  0.00      L11  H
ATOM   3227  H31 POPCL  25     -34.002 -70.792  18.794  1.00  0.00      L11  H
ATOM   3228  H32 POPCL  25     -34.932 -70.699  20.235  1.00  0.00      L11  H
ATOM   3229  H33 POPCL  25     -35.122 -69.375  19.044  1.00  0.00      L11  H
ATOM   3230  H41 POPCL  25     -33.175 -67.594  21.436  1.00  0.00      L11  H
ATOM   3231  H42 POPCL  25     -34.542 -68.573  21.887  1.00  0.00      L11  H
ATOM   3232  H43 POPCL  25     -34.697 -67.646  20.468  1.00  0.00      L11  H
ATOM   3233  C15 POPCL  25     -32.049 -69.327  17.767  1.00  0.00      L11  C
ATOM   3234  H51 POPCL  25     -32.892 -69.824  17.197  1.00  0.00      L11  H
ATOM   3235  H52 POPCL  25     -31.677 -68.621  17.037  1.00  0.00      L11  H
ATOM   3236  P1  POPCL  25     -31.029 -71.750  17.850  1.00  0.00      L11  P
ATOM   3237  O3  POPCL  25     -32.030 -72.360  18.798  1.00  0.00      L11  O
ATOM   3238  O4  POPCL  25     -29.618 -72.291  18.015  1.00  0.00      L11  O
ATOM   3239  O1  POPCL  25     -30.998 -70.212  18.110  1.00  0.00      L11  O
ATOM   3240  O2  POPCL  25     -31.628 -71.998  16.429  1.00  0.00      L11  O
ATOM   3241  C1  POPCL  25     -31.165 -71.455  15.288  1.00  0.00      L11  C
ATOM   3242  HA  POPCL  25     -30.978 -70.345  15.432  1.00  0.00      L11  H
ATOM   3243  HB  POPCL  25     -30.198 -71.954  14.991  1.00  0.00      L11  H
ATOM   3244  C2  POPCL  25     -32.138 -71.689  14.095  1.00  0.00      L11  C
ATOM   3245  HS  POPCL  25     -32.072 -72.869  14.004  1.00  0.00      L11  H
ATOM   3246  O21 POPCL  25     -31.657 -71.055  12.872  1.00  0.00      L11  O
ATOM   3247  C21 POPCL  25     -31.935 -71.693  11.783  1.00  0.00      L11  C
ATOM   3248  O22 POPCL  25     -32.567 -72.768  11.684  1.00  0.00      L11  O
ATOM   3249  C22 POPCL  25     -31.375 -70.804  10.653  1.00  0.00      L11  C
ATOM   3250  H2R POPCL  25     -31.915 -69.813  10.501  1.00  0.00      L11  H
ATOM   3251  H2S POPCL  25     -30.359 -70.696  10.719  1.00  0.00      L11  H
ATOM   3252  C3  POPCL  25     -33.666 -71.390  14.355  1.00  0.00      L11  C
ATOM   3253  HX  POPCL  25     -34.273 -71.949  13.597  1.00  0.00      L11  H
ATOM   3254  HY  POPCL  25     -33.882 -71.762  15.401  1.00  0.00      L11  H
ATOM   3255  O31 POPCL  25     -33.797 -69.955  14.393  1.00  0.00      L11  O
ATOM   3256  C31 POPCL  25     -34.969 -69.494  14.120  1.00  0.00      L11  C
ATOM   3257  O32 POPCL  25     -35.958 -70.223  14.002  1.00  0.00      L11  O
ATOM   3258  C32 POPCL  25     -34.967 -68.008  13.992  1.00  0.00      L11  C
ATOM   3259  H2X POPCL  25     -35.652 -67.674  14.838  1.00  0.00      L11  H
ATOM   3260  H2Y POPCL  25     -33.980 -67.631  14.328  1.00  0.00      L11  H
ATOM   3261  C23 POPCL  25     -31.684 -71.600   9.336  1.00  0.00      L11  C
ATOM   3262  H3R POPCL  25     -31.189 -72.664   9.390  1.00  0.00      L11  H
ATOM   3263  H3S POPCL  25     -32.779 -71.715   9.189  1.00  0.00      L11  H
ATOM   3264  C24 POPCL  25     -31.202 -70.814   8.124  1.00  0.00      L11  C
ATOM   3265  H4R POPCL  25     -31.658 -69.850   8.151  1.00  0.00      L11  H
ATOM   3266  H4S POPCL  25     -30.076 -70.580   8.272  1.00  0.00      L11  H
ATOM   3267  C25 POPCL  25     -31.578 -71.593   6.929  1.00  0.00      L11  C
ATOM   3268  H5R POPCL  25     -30.907 -72.485   6.786  1.00  0.00      L11  H
ATOM   3269  H5S POPCL  25     -32.649 -71.985   6.915  1.00  0.00      L11  H
ATOM   3270  C26 POPCL  25     -31.432 -70.762   5.654  1.00  0.00      L11  C
ATOM   3271  H6R POPCL  25     -32.250 -69.956   5.488  1.00  0.00      L11  H
ATOM   3272  H6S POPCL  25     -30.462 -70.371   5.549  1.00  0.00      L11  H
ATOM   3273  C27 POPCL  25     -31.576 -71.816   4.515  1.00  0.00      L11  C
ATOM   3274  H7R POPCL  25     -30.732 -72.550   4.627  1.00  0.00      L11  H
ATOM   3275  H7S POPCL  25     -32.586 -72.360   4.610  1.00  0.00      L11  H
ATOM   3276  C28 POPCL  25     -31.476 -71.189   3.100  1.00  0.00      L11  C
ATOM   3277  H8R POPCL  25     -32.222 -70.333   3.083  1.00  0.00      L11  H
ATOM   3278  H8S POPCL  25     -30.549 -70.645   2.905  1.00  0.00      L11  H
ATOM   3279  C29 POPCL  25     -31.878 -72.122   1.933  1.00  0.00      L11  C
ATOM   3280  H91 POPCL  25     -32.803 -72.730   2.093  1.00  0.00      L11  H
ATOM   3281 C210 POPCL  25     -31.195 -72.249   0.756  1.00  0.00      L11  C
ATOM   3282 H101 POPCL  25     -31.584 -73.044  -0.037  1.00  0.00      L11  H
ATOM   3283 C211 POPCL  25     -29.939 -71.571   0.222  1.00  0.00      L11  C
ATOM   3284 H11R POPCL  25     -29.381 -70.969   1.068  1.00  0.00      L11  H
ATOM   3285 H11S POPCL  25     -29.233 -72.316  -0.131  1.00  0.00      L11  H
ATOM   3286 C212 POPCL  25     -30.170 -70.555  -0.918  1.00  0.00      L11  C
ATOM   3287 H12R POPCL  25     -30.987 -69.868  -0.639  1.00  0.00      L11  H
ATOM   3288 H12S POPCL  25     -29.244 -69.883  -0.893  1.00  0.00      L11  H
ATOM   3289 C213 POPCL  25     -30.387 -71.272  -2.191  1.00  0.00      L11  C
ATOM   3290 H13R POPCL  25     -29.461 -71.741  -2.466  1.00  0.00      L11  H
ATOM   3291 H13S POPCL  25     -31.250 -71.977  -2.068  1.00  0.00      L11  H
ATOM   3292 C214 POPCL  25     -30.629 -70.422  -3.412  1.00  0.00      L11  C
ATOM   3293 H14R POPCL  25     -31.576 -69.826  -3.266  1.00  0.00      L11  H
ATOM   3294 H14S POPCL  25     -29.801 -69.778  -3.455  1.00  0.00      L11  H
ATOM   3295 C215 POPCL  25     -30.814 -71.196  -4.769  1.00  0.00      L11  C
ATOM   3296 H15R POPCL  25     -30.029 -71.974  -5.037  1.00  0.00      L11  H
ATOM   3297 H15S POPCL  25     -31.831 -71.709  -4.558  1.00  0.00      L11  H
ATOM   3298 C216 POPCL  25     -31.028 -70.202  -5.913  1.00  0.00      L11  C
ATOM   3299 H16R POPCL  25     -31.990 -69.673  -5.739  1.00  0.00      L11  H
ATOM   3300 H16S POPCL  25     -30.161 -69.429  -5.954  1.00  0.00      L11  H
ATOM   3301 C217 POPCL  25     -31.364 -70.940  -7.213  1.00  0.00      L11  C
ATOM   3302 H17R POPCL  25     -30.550 -71.586  -7.569  1.00  0.00      L11  H
ATOM   3303 H17S POPCL  25     -32.243 -71.624  -7.030  1.00  0.00      L11  H
ATOM   3304 C218 POPCL  25     -31.736 -70.018  -8.409  1.00  0.00      L11  C
ATOM   3305 H18R POPCL  25     -32.594 -70.465  -9.022  1.00  0.00      L11  H
ATOM   3306 H18S POPCL  25     -32.176 -69.102  -7.989  1.00  0.00      L11  H
ATOM   3307 H18T POPCL  25     -30.906 -69.851  -9.147  1.00  0.00      L11  H
ATOM   3308  C33 POPCL  25     -35.435 -67.417  12.609  1.00  0.00      L11  C
ATOM   3309  H3X POPCL  25     -36.477 -67.917  12.418  1.00  0.00      L11  H
ATOM   3310  H3Y POPCL  25     -35.555 -66.306  12.727  1.00  0.00      L11  H
ATOM   3311  C34 POPCL  25     -34.434 -67.862  11.470  1.00  0.00      L11  C
ATOM   3312  H4X POPCL  25     -33.439 -67.544  11.785  1.00  0.00      L11  H
ATOM   3313  H4Y POPCL  25     -34.429 -68.940  11.502  1.00  0.00      L11  H
ATOM   3314  C35 POPCL  25     -34.784 -67.206  10.111  1.00  0.00      L11  C
ATOM   3315  H5X POPCL  25     -35.818 -67.537   9.932  1.00  0.00      L11  H
ATOM   3316  H5Y POPCL  25     -34.777 -66.120  10.356  1.00  0.00      L11  H
ATOM   3317  C36 POPCL  25     -33.983 -67.492   8.899  1.00  0.00      L11  C
ATOM   3318  H6X POPCL  25     -32.900 -67.512   9.137  1.00  0.00      L11  H
ATOM   3319  H6Y POPCL  25     -34.202 -68.485   8.441  1.00  0.00      L11  H
ATOM   3320  C37 POPCL  25     -34.294 -66.407   7.782  1.00  0.00      L11  C
ATOM   3321  H7X POPCL  25     -35.433 -66.420   7.559  1.00  0.00      L11  H
ATOM   3322  H7Y POPCL  25     -34.082 -65.364   8.134  1.00  0.00      L11  H
ATOM   3323  C38 POPCL  25     -33.588 -66.753   6.439  1.00  0.00      L11  C
ATOM   3324  H8X POPCL  25     -32.552 -67.010   6.735  1.00  0.00      L11  H
ATOM   3325  H8Y POPCL  25     -34.012 -67.681   6.200  1.00  0.00      L11  H
ATOM   3326  C39 POPCL  25     -33.803 -65.823   5.267  1.00  0.00      L11  C
ATOM   3327  H9X POPCL  25     -34.915 -65.553   5.368  1.00  0.00      L11  H
ATOM   3328  H9Y POPCL  25     -33.138 -64.903   5.323  1.00  0.00      L11  H
ATOM   3329 C310 POPCL  25     -33.611 -66.615   3.916  1.00  0.00      L11  C
ATOM   3330 H10X POPCL  25     -32.733 -67.329   4.050  1.00  0.00      L11  H
ATOM   3331 H10Y POPCL  25     -34.467 -67.347   3.776  1.00  0.00      L11  H
ATOM   3332 C311 POPCL  25     -33.520 -65.833   2.648  1.00  0.00      L11  C
ATOM   3333 H11X POPCL  25     -34.342 -65.056   2.552  1.00  0.00      L11  H
ATOM   3334 H11Y POPCL  25     -32.575 -65.296   2.630  1.00  0.00      L11  H
ATOM   3335 C312 POPCL  25     -33.479 -66.690   1.316  1.00  0.00      L11  C
ATOM   3336 H12X POPCL  25     -32.909 -67.669   1.493  1.00  0.00      L11  H
ATOM   3337 H12Y POPCL  25     -34.519 -67.015   1.088  1.00  0.00      L11  H
ATOM   3338 C313 POPCL  25     -33.008 -65.901   0.071  1.00  0.00      L11  C
ATOM   3339 H13X POPCL  25     -33.814 -65.182  -0.096  1.00  0.00      L11  H
ATOM   3340 H13Y POPCL  25     -32.062 -65.302   0.364  1.00  0.00      L11  H
ATOM   3341 C314 POPCL  25     -32.561 -66.744  -1.087  1.00  0.00      L11  C
ATOM   3342 H14X POPCL  25     -31.489 -67.024  -1.015  1.00  0.00      L11  H
ATOM   3343 H14Y POPCL  25     -33.130 -67.693  -1.112  1.00  0.00      L11  H
ATOM   3344 C315 POPCL  25     -32.745 -65.961  -2.387  1.00  0.00      L11  C
ATOM   3345 H15X POPCL  25     -33.785 -65.602  -2.486  1.00  0.00      L11  H
ATOM   3346 H15Y POPCL  25     -32.073 -65.030  -2.312  1.00  0.00      L11  H
ATOM   3347 C316 POPCL  25     -32.321 -66.719  -3.615  1.00  0.00      L11  C
ATOM   3348 H16X POPCL  25     -32.796 -67.708  -3.750  1.00  0.00      L11  H
ATOM   3349 H16Y POPCL  25     -32.254 -66.110  -4.533  1.00  0.00      L11  H
ATOM   3350 H16Z POPCL  25     -31.280 -66.969  -3.462  1.00  0.00      L11  H
ATOM   3351  N   POPCL  26     -28.238 -66.671  22.616  1.00  0.00      L11  N
ATOM   3352  C11 POPCL  26     -29.053 -67.601  21.667  1.00  0.00      L11  C
ATOM   3353  C12 POPCL  26     -28.962 -66.399  23.890  1.00  0.00      L11  C
ATOM   3354  C13 POPCL  26     -27.895 -65.379  21.991  1.00  0.00      L11  C
ATOM   3355  C14 POPCL  26     -26.939 -67.392  22.968  1.00  0.00      L11  C
ATOM   3356  H11 POPCL  26     -29.571 -68.386  22.275  1.00  0.00      L11  H
ATOM   3357  H12 POPCL  26     -28.393 -67.998  20.946  1.00  0.00      L11  H
ATOM   3358  H21 POPCL  26     -29.921 -65.954  23.695  1.00  0.00      L11  H
ATOM   3359  H22 POPCL  26     -29.083 -67.323  24.382  1.00  0.00      L11  H
ATOM   3360  H23 POPCL  26     -28.517 -65.657  24.414  1.00  0.00      L11  H
ATOM   3361  H31 POPCL  26     -28.812 -64.780  21.946  1.00  0.00      L11  H
ATOM   3362  H32 POPCL  26     -27.231 -64.791  22.491  1.00  0.00      L11  H
ATOM   3363  H33 POPCL  26     -27.499 -65.585  20.955  1.00  0.00      L11  H
ATOM   3364  H41 POPCL  26     -26.274 -66.772  23.523  1.00  0.00      L11  H
ATOM   3365  H42 POPCL  26     -27.014 -68.209  23.736  1.00  0.00      L11  H
ATOM   3366  H43 POPCL  26     -26.365 -67.768  22.118  1.00  0.00      L11  H
ATOM   3367  C15 POPCL  26     -30.137 -66.797  20.846  1.00  0.00      L11  C
ATOM   3368  H51 POPCL  26     -29.749 -65.861  20.319  1.00  0.00      L11  H
ATOM   3369  H52 POPCL  26     -30.388 -67.472  19.966  1.00  0.00      L11  H
ATOM   3370  P1  POPCL  26     -31.990 -65.180  21.967  1.00  0.00      L11  P
ATOM   3371  O3  POPCL  26     -30.906 -64.294  22.528  1.00  0.00      L11  O
ATOM   3372  O4  POPCL  26     -33.203 -65.336  22.806  1.00  0.00      L11  O
ATOM   3373  O1  POPCL  26     -31.326 -66.594  21.670  1.00  0.00      L11  O
ATOM   3374  O2  POPCL  26     -32.477 -64.535  20.594  1.00  0.00      L11  O
ATOM   3375  C1  POPCL  26     -32.130 -64.851  19.244  1.00  0.00      L11  C
ATOM   3376  HA  POPCL  26     -31.096 -65.113  19.113  1.00  0.00      L11  H
ATOM   3377  HB  POPCL  26     -32.844 -65.646  18.908  1.00  0.00      L11  H
ATOM   3378  C2  POPCL  26     -32.261 -63.680  18.207  1.00  0.00      L11  C
ATOM   3379  HS  POPCL  26     -33.300 -63.243  18.267  1.00  0.00      L11  H
ATOM   3380  O21 POPCL  26     -32.013 -64.157  16.940  1.00  0.00      L11  O
ATOM   3381  C21 POPCL  26     -32.700 -63.796  15.889  1.00  0.00      L11  C
ATOM   3382  O22 POPCL  26     -33.416 -62.816  15.846  1.00  0.00      L11  O
ATOM   3383  C22 POPCL  26     -32.349 -64.651  14.687  1.00  0.00      L11  C
ATOM   3384  H2R POPCL  26     -31.259 -64.750  14.804  1.00  0.00      L11  H
ATOM   3385  H2S POPCL  26     -32.901 -65.662  14.611  1.00  0.00      L11  H
ATOM   3386  C3  POPCL  26     -31.395 -62.432  18.445  1.00  0.00      L11  C
ATOM   3387  HX  POPCL  26     -31.737 -61.693  17.664  1.00  0.00      L11  H
ATOM   3388  HY  POPCL  26     -31.648 -62.082  19.487  1.00  0.00      L11  H
ATOM   3389  O31 POPCL  26     -29.996 -62.730  18.381  1.00  0.00      L11  O
ATOM   3390  C31 POPCL  26     -29.207 -61.644  18.131  1.00  0.00      L11  C
ATOM   3391  O32 POPCL  26     -29.507 -60.501  18.311  1.00  0.00      L11  O
ATOM   3392  C32 POPCL  26     -27.826 -62.111  17.720  1.00  0.00      L11  C
ATOM   3393  H2X POPCL  26     -27.110 -62.014  18.589  1.00  0.00      L11  H
ATOM   3394  H2Y POPCL  26     -27.676 -63.139  17.350  1.00  0.00      L11  H
ATOM   3395  C23 POPCL  26     -32.567 -63.890  13.354  1.00  0.00      L11  C
ATOM   3396  H3R POPCL  26     -33.648 -64.061  12.982  1.00  0.00      L11  H
ATOM   3397  H3S POPCL  26     -32.454 -62.787  13.466  1.00  0.00      L11  H
ATOM   3398  C24 POPCL  26     -31.664 -64.517  12.345  1.00  0.00      L11  C
ATOM   3399  H4R POPCL  26     -30.651 -64.723  12.734  1.00  0.00      L11  H
ATOM   3400  H4S POPCL  26     -32.069 -65.451  12.118  1.00  0.00      L11  H
ATOM   3401  C25 POPCL  26     -31.569 -63.817  11.014  1.00  0.00      L11  C
ATOM   3402  H5R POPCL  26     -32.590 -63.870  10.461  1.00  0.00      L11  H
ATOM   3403  H5S POPCL  26     -31.155 -62.815  11.133  1.00  0.00      L11  H
ATOM   3404  C26 POPCL  26     -30.587 -64.619  10.086  1.00  0.00      L11  C
ATOM   3405  H6R POPCL  26     -29.524 -64.430  10.443  1.00  0.00      L11  H
ATOM   3406  H6S POPCL  26     -30.766 -65.689  10.149  1.00  0.00      L11  H
ATOM   3407  C27 POPCL  26     -30.742 -63.977   8.693  1.00  0.00      L11  C
ATOM   3408  H7R POPCL  26     -31.684 -64.091   8.241  1.00  0.00      L11  H
ATOM   3409  H7S POPCL  26     -30.712 -62.877   8.867  1.00  0.00      L11  H
ATOM   3410  C28 POPCL  26     -29.724 -64.488   7.632  1.00  0.00      L11  C
ATOM   3411  H8R POPCL  26     -28.822 -64.581   8.320  1.00  0.00      L11  H
ATOM   3412  H8S POPCL  26     -30.044 -65.511   7.308  1.00  0.00      L11  H
ATOM   3413  C29 POPCL  26     -29.495 -63.497   6.478  1.00  0.00      L11  C
ATOM   3414  H91 POPCL  26     -29.124 -62.512   6.863  1.00  0.00      L11  H
ATOM   3415 C210 POPCL  26     -29.635 -63.729   5.127  1.00  0.00      L11  C
ATOM   3416 H101 POPCL  26     -29.577 -62.867   4.392  1.00  0.00      L11  H
ATOM   3417 C211 POPCL  26     -29.997 -65.050   4.528  1.00  0.00      L11  C
ATOM   3418 H11R POPCL  26     -30.081 -65.924   5.253  1.00  0.00      L11  H
ATOM   3419 H11S POPCL  26     -30.944 -64.855   4.014  1.00  0.00      L11  H
ATOM   3420 C212 POPCL  26     -28.887 -65.364   3.539  1.00  0.00      L11  C
ATOM   3421 H12R POPCL  26     -27.860 -65.122   3.873  1.00  0.00      L11  H
ATOM   3422 H12S POPCL  26     -28.952 -66.440   3.381  1.00  0.00      L11  H
ATOM   3423 C213 POPCL  26     -29.140 -64.597   2.271  1.00  0.00      L11  C
ATOM   3424 H13R POPCL  26     -30.082 -64.991   2.005  1.00  0.00      L11  H
ATOM   3425 H13S POPCL  26     -29.191 -63.467   2.349  1.00  0.00      L11  H
ATOM   3426 C214 POPCL  26     -28.186 -64.958   1.175  1.00  0.00      L11  C
ATOM   3427 H14R POPCL  26     -27.196 -64.585   1.487  1.00  0.00      L11  H
ATOM   3428 H14S POPCL  26     -28.112 -66.069   0.962  1.00  0.00      L11  H
ATOM   3429 C215 POPCL  26     -28.511 -64.274  -0.143  1.00  0.00      L11  C
ATOM   3430 H15R POPCL  26     -29.552 -64.724  -0.459  1.00  0.00      L11  H
ATOM   3431 H15S POPCL  26     -28.521 -63.163   0.134  1.00  0.00      L11  H
ATOM   3432 C216 POPCL  26     -27.561 -64.479  -1.327  1.00  0.00      L11  C
ATOM   3433 H16R POPCL  26     -26.461 -64.209  -1.053  1.00  0.00      L11  H
ATOM   3434 H16S POPCL  26     -27.532 -65.513  -1.534  1.00  0.00      L11  H
ATOM   3435 C217 POPCL  26     -27.846 -63.710  -2.582  1.00  0.00      L11  C
ATOM   3436 H17R POPCL  26     -28.927 -63.812  -2.779  1.00  0.00      L11  H
ATOM   3437 H17S POPCL  26     -27.616 -62.635  -2.344  1.00  0.00      L11  H
ATOM   3438 C218 POPCL  26     -26.919 -64.098  -3.727  1.00  0.00      L11  C
ATOM   3439 H18R POPCL  26     -27.325 -63.782  -4.699  1.00  0.00      L11  H
ATOM   3440 H18S POPCL  26     -25.935 -63.591  -3.606  1.00  0.00      L11  H
ATOM   3441 H18T POPCL  26     -26.736 -65.124  -3.746  1.00  0.00      L11  H
ATOM   3442  C33 POPCL  26     -27.291 -61.206  16.537  1.00  0.00      L11  C
ATOM   3443  H3X POPCL  26     -27.409 -60.129  16.886  1.00  0.00      L11  H
ATOM   3444  H3Y POPCL  26     -26.283 -61.352  16.327  1.00  0.00      L11  H
ATOM   3445  C34 POPCL  26     -28.013 -61.564  15.236  1.00  0.00      L11  C
ATOM   3446  H4X POPCL  26     -28.037 -62.599  15.248  1.00  0.00      L11  H
ATOM   3447  H4Y POPCL  26     -29.094 -61.263  15.275  1.00  0.00      L11  H
ATOM   3448  C35 POPCL  26     -27.556 -61.021  13.860  1.00  0.00      L11  C
ATOM   3449  H5X POPCL  26     -27.779 -59.935  13.746  1.00  0.00      L11  H
ATOM   3450  H5Y POPCL  26     -26.455 -61.124  13.910  1.00  0.00      L11  H
ATOM   3451  C36 POPCL  26     -27.847 -61.884  12.580  1.00  0.00      L11  C
ATOM   3452  H6X POPCL  26     -27.558 -62.962  12.777  1.00  0.00      L11  H
ATOM   3453  H6Y POPCL  26     -28.950 -61.914  12.353  1.00  0.00      L11  H
ATOM   3454  C37 POPCL  26     -26.968 -61.435  11.468  1.00  0.00      L11  C
ATOM   3455  H7X POPCL  26     -27.143 -60.306  11.242  1.00  0.00      L11  H
ATOM   3456  H7Y POPCL  26     -25.915 -61.419  11.917  1.00  0.00      L11  H
ATOM   3457  C38 POPCL  26     -27.065 -62.299  10.224  1.00  0.00      L11  C
ATOM   3458  H8X POPCL  26     -26.903 -63.383  10.459  1.00  0.00      L11  H
ATOM   3459  H8Y POPCL  26     -28.107 -62.139   9.809  1.00  0.00      L11  H
ATOM   3460  C39 POPCL  26     -26.037 -61.766   9.162  1.00  0.00      L11  C
ATOM   3461  H9X POPCL  26     -26.213 -60.702   8.932  1.00  0.00      L11  H
ATOM   3462  H9Y POPCL  26     -24.939 -61.773   9.629  1.00  0.00      L11  H
ATOM   3463 C310 POPCL  26     -26.061 -62.525   7.845  1.00  0.00      L11  C
ATOM   3464 H10X POPCL  26     -25.950 -63.576   8.114  1.00  0.00      L11  H
ATOM   3465 H10Y POPCL  26     -27.079 -62.221   7.438  1.00  0.00      L11  H
ATOM   3466 C311 POPCL  26     -25.057 -62.029   6.850  1.00  0.00      L11  C
ATOM   3467 H11X POPCL  26     -24.881 -60.882   7.005  1.00  0.00      L11  H
ATOM   3468 H11Y POPCL  26     -24.004 -62.516   6.944  1.00  0.00      L11  H
ATOM   3469 C312 POPCL  26     -25.529 -62.409   5.403  1.00  0.00      L11  C
ATOM   3470 H12X POPCL  26     -26.045 -63.363   5.480  1.00  0.00      L11  H
ATOM   3471 H12Y POPCL  26     -26.320 -61.669   5.151  1.00  0.00      L11  H
ATOM   3472 C313 POPCL  26     -24.425 -62.627   4.307  1.00  0.00      L11  C
ATOM   3473 H13X POPCL  26     -23.714 -61.782   4.339  1.00  0.00      L11  H
ATOM   3474 H13Y POPCL  26     -24.024 -63.618   4.498  1.00  0.00      L11  H
ATOM   3475 C314 POPCL  26     -24.967 -62.631   2.874  1.00  0.00      L11  C
ATOM   3476 H14X POPCL  26     -25.597 -63.544   2.819  1.00  0.00      L11  H
ATOM   3477 H14Y POPCL  26     -25.663 -61.786   2.820  1.00  0.00      L11  H
ATOM   3478 C315 POPCL  26     -23.927 -62.493   1.745  1.00  0.00      L11  C
ATOM   3479 H15X POPCL  26     -23.660 -61.402   1.884  1.00  0.00      L11  H
ATOM   3480 H15Y POPCL  26     -23.000 -63.133   1.959  1.00  0.00      L11  H
ATOM   3481 C316 POPCL  26     -24.414 -62.934   0.350  1.00  0.00      L11  C
ATOM   3482 H16X POPCL  26     -25.202 -62.373  -0.107  1.00  0.00      L11  H
ATOM   3483 H16Y POPCL  26     -23.660 -62.910  -0.435  1.00  0.00      L11  H
ATOM   3484 H16Z POPCL  26     -24.768 -63.970   0.381  1.00  0.00      L11  H
ATOM   3485  N   POPCL  27     -34.612 -52.624  22.120  1.00  0.00      L11  N
ATOM   3486  C11 POPCL  27     -33.816 -53.784  22.661  1.00  0.00      L11  C
ATOM   3487  C12 POPCL  27     -36.031 -52.671  22.580  1.00  0.00      L11  C
ATOM   3488  C13 POPCL  27     -34.491 -52.574  20.645  1.00  0.00      L11  C
ATOM   3489  C14 POPCL  27     -33.919 -51.343  22.589  1.00  0.00      L11  C
ATOM   3490  H11 POPCL  27     -34.178 -53.934  23.651  1.00  0.00      L11  H
ATOM   3491  H12 POPCL  27     -32.724 -53.580  22.590  1.00  0.00      L11  H
ATOM   3492  H21 POPCL  27     -36.277 -53.775  22.440  1.00  0.00      L11  H
ATOM   3493  H22 POPCL  27     -36.100 -52.370  23.611  1.00  0.00      L11  H
ATOM   3494  H23 POPCL  27     -36.817 -52.152  21.914  1.00  0.00      L11  H
ATOM   3495  H31 POPCL  27     -35.009 -53.511  20.240  1.00  0.00      L11  H
ATOM   3496  H32 POPCL  27     -34.989 -51.773  20.174  1.00  0.00      L11  H
ATOM   3497  H33 POPCL  27     -33.492 -52.563  20.321  1.00  0.00      L11  H
ATOM   3498  H41 POPCL  27     -34.333 -50.609  21.891  1.00  0.00      L11  H
ATOM   3499  H42 POPCL  27     -33.966 -51.053  23.639  1.00  0.00      L11  H
ATOM   3500  H43 POPCL  27     -32.833 -51.437  22.302  1.00  0.00      L11  H
ATOM   3501  C15 POPCL  27     -33.969 -55.182  21.945  1.00  0.00      L11  C
ATOM   3502  H51 POPCL  27     -33.656 -55.034  20.885  1.00  0.00      L11  H
ATOM   3503  H52 POPCL  27     -33.121 -55.897  22.277  1.00  0.00      L11  H
ATOM   3504  P1  POPCL  27     -36.559 -55.796  21.227  1.00  0.00      L11  P
ATOM   3505  O3  POPCL  27     -37.654 -55.076  21.931  1.00  0.00      L11  O
ATOM   3506  O4  POPCL  27     -36.914 -57.203  20.826  1.00  0.00      L11  O
ATOM   3507  O1  POPCL  27     -35.228 -55.756  22.105  1.00  0.00      L11  O
ATOM   3508  O2  POPCL  27     -36.237 -54.915  19.901  1.00  0.00      L11  O
ATOM   3509  C1  POPCL  27     -36.550 -55.258  18.558  1.00  0.00      L11  C
ATOM   3510  HA  POPCL  27     -36.553 -56.401  18.396  1.00  0.00      L11  H
ATOM   3511  HB  POPCL  27     -37.562 -54.977  18.398  1.00  0.00      L11  H
ATOM   3512  C2  POPCL  27     -35.576 -54.523  17.618  1.00  0.00      L11  C
ATOM   3513  HS  POPCL  27     -35.683 -53.431  17.992  1.00  0.00      L11  H
ATOM   3514  O21 POPCL  27     -36.030 -54.688  16.230  1.00  0.00      L11  O
ATOM   3515  C21 POPCL  27     -35.623 -53.688  15.451  1.00  0.00      L11  C
ATOM   3516  O22 POPCL  27     -34.970 -52.740  15.909  1.00  0.00      L11  O
ATOM   3517  C22 POPCL  27     -35.996 -53.922  13.970  1.00  0.00      L11  C
ATOM   3518  H2R POPCL  27     -35.875 -55.021  13.700  1.00  0.00      L11  H
ATOM   3519  H2S POPCL  27     -37.025 -53.606  13.774  1.00  0.00      L11  H
ATOM   3520  C3  POPCL  27     -34.099 -55.065  17.726  1.00  0.00      L11  C
ATOM   3521  HX  POPCL  27     -33.474 -54.500  17.026  1.00  0.00      L11  H
ATOM   3522  HY  POPCL  27     -33.836 -54.870  18.763  1.00  0.00      L11  H
ATOM   3523  O31 POPCL  27     -33.978 -56.496  17.510  1.00  0.00      L11  O
ATOM   3524  C31 POPCL  27     -32.770 -56.887  17.736  1.00  0.00      L11  C
ATOM   3525  O32 POPCL  27     -31.837 -56.232  18.170  1.00  0.00      L11  O
ATOM   3526  C32 POPCL  27     -32.729 -58.462  17.397  1.00  0.00      L11  C
ATOM   3527  H2X POPCL  27     -31.934 -58.943  18.023  1.00  0.00      L11  H
ATOM   3528  H2Y POPCL  27     -33.757 -58.847  17.450  1.00  0.00      L11  H
ATOM   3529  C23 POPCL  27     -35.006 -53.051  13.136  1.00  0.00      L11  C
ATOM   3530  H3R POPCL  27     -35.062 -52.005  13.470  1.00  0.00      L11  H
ATOM   3531  H3S POPCL  27     -33.971 -53.363  13.273  1.00  0.00      L11  H
ATOM   3532  C24 POPCL  27     -35.403 -53.218  11.635  1.00  0.00      L11  C
ATOM   3533  H4R POPCL  27     -35.540 -54.318  11.439  1.00  0.00      L11  H
ATOM   3534  H4S POPCL  27     -36.307 -52.817  11.399  1.00  0.00      L11  H
ATOM   3535  C25 POPCL  27     -34.425 -52.634  10.643  1.00  0.00      L11  C
ATOM   3536  H5R POPCL  27     -34.122 -51.571  11.023  1.00  0.00      L11  H
ATOM   3537  H5S POPCL  27     -33.587 -53.389  10.658  1.00  0.00      L11  H
ATOM   3538  C26 POPCL  27     -35.140 -52.646   9.288  1.00  0.00      L11  C
ATOM   3539  H6R POPCL  27     -35.352 -53.693   8.984  1.00  0.00      L11  H
ATOM   3540  H6S POPCL  27     -36.104 -52.202   9.321  1.00  0.00      L11  H
ATOM   3541  C27 POPCL  27     -34.267 -51.887   8.219  1.00  0.00      L11  C
ATOM   3542  H7R POPCL  27     -34.051 -50.822   8.595  1.00  0.00      L11  H
ATOM   3543  H7S POPCL  27     -33.359 -52.593   8.088  1.00  0.00      L11  H
ATOM   3544  C28 POPCL  27     -35.049 -51.773   6.889  1.00  0.00      L11  C
ATOM   3545  H8R POPCL  27     -35.310 -52.861   6.791  1.00  0.00      L11  H
ATOM   3546  H8S POPCL  27     -35.864 -51.116   7.034  1.00  0.00      L11  H
ATOM   3547  C29 POPCL  27     -34.238 -51.317   5.687  1.00  0.00      L11  C
ATOM   3548  H91 POPCL  27     -33.534 -50.419   5.818  1.00  0.00      L11  H
ATOM   3549 C210 POPCL  27     -34.251 -51.936   4.495  1.00  0.00      L11  C
ATOM   3550 H101 POPCL  27     -33.678 -51.455   3.728  1.00  0.00      L11  H
ATOM   3551 C211 POPCL  27     -35.089 -53.189   4.174  1.00  0.00      L11  C
ATOM   3552 H11R POPCL  27     -35.080 -53.915   5.042  1.00  0.00      L11  H
ATOM   3553 H11S POPCL  27     -36.149 -52.935   3.878  1.00  0.00      L11  H
ATOM   3554 C212 POPCL  27     -34.655 -54.055   2.964  1.00  0.00      L11  C
ATOM   3555 H12R POPCL  27     -33.635 -54.418   3.145  1.00  0.00      L11  H
ATOM   3556 H12S POPCL  27     -35.295 -54.969   3.078  1.00  0.00      L11  H
ATOM   3557 C213 POPCL  27     -34.932 -53.487   1.557  1.00  0.00      L11  C
ATOM   3558 H13R POPCL  27     -35.945 -53.059   1.602  1.00  0.00      L11  H
ATOM   3559 H13S POPCL  27     -34.236 -52.647   1.311  1.00  0.00      L11  H
ATOM   3560 C214 POPCL  27     -34.989 -54.580   0.487  1.00  0.00      L11  C
ATOM   3561 H14R POPCL  27     -33.973 -55.044   0.291  1.00  0.00      L11  H
ATOM   3562 H14S POPCL  27     -35.735 -55.315   0.833  1.00  0.00      L11  H
ATOM   3563 C215 POPCL  27     -35.462 -54.142  -0.870  1.00  0.00      L11  C
ATOM   3564 H15R POPCL  27     -36.423 -53.598  -0.773  1.00  0.00      L11  H
ATOM   3565 H15S POPCL  27     -34.734 -53.414  -1.373  1.00  0.00      L11  H
ATOM   3566 C216 POPCL  27     -35.631 -55.397  -1.808  1.00  0.00      L11  C
ATOM   3567 H16R POPCL  27     -34.675 -55.965  -1.827  1.00  0.00      L11  H
ATOM   3568 H16S POPCL  27     -36.336 -56.131  -1.251  1.00  0.00      L11  H
ATOM   3569 C217 POPCL  27     -36.155 -55.145  -3.235  1.00  0.00      L11  C
ATOM   3570 H17R POPCL  27     -37.192 -54.763  -3.238  1.00  0.00      L11  H
ATOM   3571 H17S POPCL  27     -35.420 -54.345  -3.518  1.00  0.00      L11  H
ATOM   3572 C218 POPCL  27     -36.118 -56.385  -4.177  1.00  0.00      L11  C
ATOM   3573 H18R POPCL  27     -36.796 -56.089  -4.992  1.00  0.00      L11  H
ATOM   3574 H18S POPCL  27     -35.101 -56.628  -4.497  1.00  0.00      L11  H
ATOM   3575 H18T POPCL  27     -36.652 -57.257  -3.591  1.00  0.00      L11  H
ATOM   3576  C33 POPCL  27     -32.294 -58.605  15.920  1.00  0.00      L11  C
ATOM   3577  H3X POPCL  27     -31.148 -58.490  15.889  1.00  0.00      L11  H
ATOM   3578  H3Y POPCL  27     -32.668 -59.629  15.457  1.00  0.00      L11  H
ATOM   3579  C34 POPCL  27     -32.988 -57.669  14.872  1.00  0.00      L11  C
ATOM   3580  H4X POPCL  27     -34.059 -57.705  15.033  1.00  0.00      L11  H
ATOM   3581  H4Y POPCL  27     -32.596 -56.614  14.833  1.00  0.00      L11  H
ATOM   3582  C35 POPCL  27     -32.826 -58.133  13.394  1.00  0.00      L11  C
ATOM   3583  H5X POPCL  27     -31.725 -58.204  13.108  1.00  0.00      L11  H
ATOM   3584  H5Y POPCL  27     -33.374 -59.118  13.379  1.00  0.00      L11  H
ATOM   3585  C36 POPCL  27     -33.619 -57.192  12.412  1.00  0.00      L11  C
ATOM   3586  H6X POPCL  27     -34.710 -57.119  12.624  1.00  0.00      L11  H
ATOM   3587  H6Y POPCL  27     -33.183 -56.124  12.415  1.00  0.00      L11  H
ATOM   3588  C37 POPCL  27     -33.538 -57.533  10.895  1.00  0.00      L11  C
ATOM   3589  H7X POPCL  27     -32.415 -57.599  10.704  1.00  0.00      L11  H
ATOM   3590  H7Y POPCL  27     -33.948 -58.499  10.805  1.00  0.00      L11  H
ATOM   3591  C38 POPCL  27     -34.081 -56.480   9.922  1.00  0.00      L11  C
ATOM   3592  H8X POPCL  27     -35.176 -56.456  10.234  1.00  0.00      L11  H
ATOM   3593  H8Y POPCL  27     -33.482 -55.513   9.993  1.00  0.00      L11  H
ATOM   3594  C39 POPCL  27     -33.853 -57.010   8.509  1.00  0.00      L11  C
ATOM   3595  H9X POPCL  27     -32.742 -56.892   8.387  1.00  0.00      L11  H
ATOM   3596  H9Y POPCL  27     -34.156 -58.063   8.407  1.00  0.00      L11  H
ATOM   3597 C310 POPCL  27     -34.657 -56.331   7.366  1.00  0.00      L11  C
ATOM   3598 H10X POPCL  27     -35.672 -56.237   7.832  1.00  0.00      L11  H
ATOM   3599 H10Y POPCL  27     -34.302 -55.278   7.367  1.00  0.00      L11  H
ATOM   3600 C311 POPCL  27     -34.602 -56.970   5.980  1.00  0.00      L11  C
ATOM   3601 H11X POPCL  27     -34.945 -58.025   6.171  1.00  0.00      L11  H
ATOM   3602 H11Y POPCL  27     -35.312 -56.471   5.348  1.00  0.00      L11  H
ATOM   3603 C312 POPCL  27     -33.269 -56.994   5.234  1.00  0.00      L11  C
ATOM   3604 H12X POPCL  27     -32.799 -55.957   5.248  1.00  0.00      L11  H
ATOM   3605 H12Y POPCL  27     -32.494 -57.572   5.771  1.00  0.00      L11  H
ATOM   3606 C313 POPCL  27     -33.492 -57.679   3.844  1.00  0.00      L11  C
ATOM   3607 H13X POPCL  27     -33.606 -58.752   4.095  1.00  0.00      L11  H
ATOM   3608 H13Y POPCL  27     -34.491 -57.371   3.535  1.00  0.00      L11  H
ATOM   3609 C314 POPCL  27     -32.403 -57.309   2.797  1.00  0.00      L11  C
ATOM   3610 H14X POPCL  27     -32.309 -56.223   3.007  1.00  0.00      L11  H
ATOM   3611 H14Y POPCL  27     -31.483 -57.689   3.166  1.00  0.00      L11  H
ATOM   3612 C315 POPCL  27     -32.726 -57.676   1.368  1.00  0.00      L11  C
ATOM   3613 H15X POPCL  27     -32.716 -58.767   1.191  1.00  0.00      L11  H
ATOM   3614 H15Y POPCL  27     -33.689 -57.267   1.259  1.00  0.00      L11  H
ATOM   3615 C316 POPCL  27     -31.970 -56.944   0.250  1.00  0.00      L11  C
ATOM   3616 H16X POPCL  27     -31.005 -57.402   0.112  1.00  0.00      L11  H
ATOM   3617 H16Y POPCL  27     -32.469 -57.076  -0.744  1.00  0.00      L11  H
ATOM   3618 H16Z POPCL  27     -31.999 -55.881   0.589  1.00  0.00      L11  H
ATOM   3619  N   POPCL  28     -27.162 -46.946  22.532  1.00  0.00      L11  N
ATOM   3620  C11 POPCL  28     -26.991 -47.076  20.981  1.00  0.00      L11  C
ATOM   3621  C12 POPCL  28     -26.368 -47.982  23.272  1.00  0.00      L11  C
ATOM   3622  C13 POPCL  28     -28.667 -47.045  22.698  1.00  0.00      L11  C
ATOM   3623  C14 POPCL  28     -26.639 -45.565  22.965  1.00  0.00      L11  C
ATOM   3624  H11 POPCL  28     -25.987 -47.079  20.757  1.00  0.00      L11  H
ATOM   3625  H12 POPCL  28     -27.425 -46.193  20.528  1.00  0.00      L11  H
ATOM   3626  H21 POPCL  28     -26.523 -49.015  22.875  1.00  0.00      L11  H
ATOM   3627  H22 POPCL  28     -25.321 -47.823  23.106  1.00  0.00      L11  H
ATOM   3628  H23 POPCL  28     -26.522 -48.003  24.324  1.00  0.00      L11  H
ATOM   3629  H31 POPCL  28     -28.961 -48.080  22.398  1.00  0.00      L11  H
ATOM   3630  H32 POPCL  28     -28.946 -46.807  23.694  1.00  0.00      L11  H
ATOM   3631  H33 POPCL  28     -29.252 -46.341  22.125  1.00  0.00      L11  H
ATOM   3632  H41 POPCL  28     -26.562 -45.608  24.049  1.00  0.00      L11  H
ATOM   3633  H42 POPCL  28     -25.645 -45.424  22.508  1.00  0.00      L11  H
ATOM   3634  H43 POPCL  28     -27.300 -44.728  22.759  1.00  0.00      L11  H
ATOM   3635  C15 POPCL  28     -27.592 -48.231  20.161  1.00  0.00      L11  C
ATOM   3636  H51 POPCL  28     -28.714 -48.107  20.128  1.00  0.00      L11  H
ATOM   3637  H52 POPCL  28     -27.288 -48.037  19.090  1.00  0.00      L11  H
ATOM   3638  P1  POPCL  28     -27.985 -50.644  21.077  1.00  0.00      L11  P
ATOM   3639  O3  POPCL  28     -28.835 -50.037  22.186  1.00  0.00      L11  O
ATOM   3640  O4  POPCL  28     -27.143 -51.766  21.484  1.00  0.00      L11  O
ATOM   3641  O1  POPCL  28     -27.032 -49.448  20.617  1.00  0.00      L11  O
ATOM   3642  O2  POPCL  28     -28.842 -51.100  19.867  1.00  0.00      L11  O
ATOM   3643  C1  POPCL  28     -28.395 -51.007  18.456  1.00  0.00      L11  C
ATOM   3644  HA  POPCL  28     -27.959 -50.083  18.215  1.00  0.00      L11  H
ATOM   3645  HB  POPCL  28     -27.746 -51.888  18.266  1.00  0.00      L11  H
ATOM   3646  C2  POPCL  28     -29.667 -51.153  17.528  1.00  0.00      L11  C
ATOM   3647  HS  POPCL  28     -30.166 -52.195  17.643  1.00  0.00      L11  H
ATOM   3648  O21 POPCL  28     -29.215 -50.910  16.167  1.00  0.00      L11  O
ATOM   3649  C21 POPCL  28     -30.195 -51.044  15.257  1.00  0.00      L11  C
ATOM   3650  O22 POPCL  28     -31.175 -51.755  15.282  1.00  0.00      L11  O
ATOM   3651  C22 POPCL  28     -29.996 -50.079  14.081  1.00  0.00      L11  C
ATOM   3652  H2R POPCL  28     -30.983 -49.910  13.592  1.00  0.00      L11  H
ATOM   3653  H2S POPCL  28     -29.551 -49.175  14.463  1.00  0.00      L11  H
ATOM   3654  C3  POPCL  28     -30.748 -50.110  17.922  1.00  0.00      L11  C
ATOM   3655  HX  POPCL  28     -31.587 -50.230  17.167  1.00  0.00      L11  H
ATOM   3656  HY  POPCL  28     -31.114 -50.459  18.870  1.00  0.00      L11  H
ATOM   3657  O31 POPCL  28     -30.149 -48.786  17.961  1.00  0.00      L11  O
ATOM   3658  C31 POPCL  28     -31.003 -47.783  18.002  1.00  0.00      L11  C
ATOM   3659  O32 POPCL  28     -32.235 -47.791  17.974  1.00  0.00      L11  O
ATOM   3660  C32 POPCL  28     -30.222 -46.488  17.964  1.00  0.00      L11  C
ATOM   3661  H2X POPCL  28     -30.401 -45.966  18.974  1.00  0.00      L11  H
ATOM   3662  H2Y POPCL  28     -29.137 -46.740  17.971  1.00  0.00      L11  H
ATOM   3663  C23 POPCL  28     -29.069 -50.631  13.029  1.00  0.00      L11  C
ATOM   3664  H3R POPCL  28     -28.132 -50.954  13.577  1.00  0.00      L11  H
ATOM   3665  H3S POPCL  28     -29.633 -51.512  12.743  1.00  0.00      L11  H
ATOM   3666  C24 POPCL  28     -28.892 -49.574  11.885  1.00  0.00      L11  C
ATOM   3667  H4R POPCL  28     -29.871 -49.030  11.801  1.00  0.00      L11  H
ATOM   3668  H4S POPCL  28     -28.175 -48.854  12.179  1.00  0.00      L11  H
ATOM   3669  C25 POPCL  28     -28.386 -50.245  10.565  1.00  0.00      L11  C
ATOM   3670  H5R POPCL  28     -27.489 -50.964  10.719  1.00  0.00      L11  H
ATOM   3671  H5S POPCL  28     -29.214 -50.706   9.969  1.00  0.00      L11  H
ATOM   3672  C26 POPCL  28     -27.774 -49.209   9.582  1.00  0.00      L11  C
ATOM   3673  H6R POPCL  28     -28.415 -48.328   9.469  1.00  0.00      L11  H
ATOM   3674  H6S POPCL  28     -26.934 -48.722  10.135  1.00  0.00      L11  H
ATOM   3675  C27 POPCL  28     -27.409 -49.574   8.139  1.00  0.00      L11  C
ATOM   3676  H7R POPCL  28     -26.648 -50.366   8.081  1.00  0.00      L11  H
ATOM   3677  H7S POPCL  28     -28.361 -50.106   7.763  1.00  0.00      L11  H
ATOM   3678  C28 POPCL  28     -26.979 -48.398   7.366  1.00  0.00      L11  C
ATOM   3679  H8R POPCL  28     -27.556 -47.450   7.642  1.00  0.00      L11  H
ATOM   3680  H8S POPCL  28     -25.879 -48.176   7.487  1.00  0.00      L11  H
ATOM   3681  C29 POPCL  28     -27.476 -48.642   5.978  1.00  0.00      L11  C
ATOM   3682  H91 POPCL  28     -28.582 -48.786   5.904  1.00  0.00      L11  H
ATOM   3683 C210 POPCL  28     -26.755 -48.858   4.899  1.00  0.00      L11  C
ATOM   3684 H101 POPCL  28     -27.195 -48.875   3.918  1.00  0.00      L11  H
ATOM   3685 C211 POPCL  28     -25.270 -48.754   4.631  1.00  0.00      L11  C
ATOM   3686 H11R POPCL  28     -24.670 -48.741   5.598  1.00  0.00      L11  H
ATOM   3687 H11S POPCL  28     -24.965 -49.757   4.234  1.00  0.00      L11  H
ATOM   3688 C212 POPCL  28     -24.653 -47.609   3.757  1.00  0.00      L11  C
ATOM   3689 H12R POPCL  28     -24.997 -46.610   4.187  1.00  0.00      L11  H
ATOM   3690 H12S POPCL  28     -23.571 -47.663   3.707  1.00  0.00      L11  H
ATOM   3691 C213 POPCL  28     -25.165 -47.755   2.341  1.00  0.00      L11  C
ATOM   3692 H13R POPCL  28     -25.208 -48.835   2.079  1.00  0.00      L11  H
ATOM   3693 H13S POPCL  28     -26.083 -47.249   2.322  1.00  0.00      L11  H
ATOM   3694 C214 POPCL  28     -24.310 -47.154   1.205  1.00  0.00      L11  C
ATOM   3695 H14R POPCL  28     -24.433 -46.078   1.385  1.00  0.00      L11  H
ATOM   3696 H14S POPCL  28     -23.230 -47.408   1.276  1.00  0.00      L11  H
ATOM   3697 C215 POPCL  28     -24.743 -47.454  -0.311  1.00  0.00      L11  C
ATOM   3698 H15R POPCL  28     -24.221 -48.304  -0.616  1.00  0.00      L11  H
ATOM   3699 H15S POPCL  28     -25.804 -47.723  -0.374  1.00  0.00      L11  H
ATOM   3700 C216 POPCL  28     -24.693 -46.244  -1.206  1.00  0.00      L11  C
ATOM   3701 H16R POPCL  28     -25.267 -45.354  -0.929  1.00  0.00      L11  H
ATOM   3702 H16S POPCL  28     -23.621 -45.873  -1.371  1.00  0.00      L11  H
ATOM   3703 C217 POPCL  28     -25.128 -46.561  -2.667  1.00  0.00      L11  C
ATOM   3704 H17R POPCL  28     -24.189 -46.966  -3.168  1.00  0.00      L11  H
ATOM   3705 H17S POPCL  28     -25.932 -47.297  -2.657  1.00  0.00      L11  H
ATOM   3706 C218 POPCL  28     -25.492 -45.359  -3.482  1.00  0.00      L11  C
ATOM   3707 H18R POPCL  28     -25.495 -45.552  -4.640  1.00  0.00      L11  H
ATOM   3708 H18S POPCL  28     -26.525 -45.086  -3.265  1.00  0.00      L11  H
ATOM   3709 H18T POPCL  28     -24.780 -44.583  -3.099  1.00  0.00      L11  H
ATOM   3710  C33 POPCL  28     -30.665 -45.645  16.749  1.00  0.00      L11  C
ATOM   3711  H3X POPCL  28     -31.814 -45.683  16.624  1.00  0.00      L11  H
ATOM   3712  H3Y POPCL  28     -30.255 -44.607  17.022  1.00  0.00      L11  H
ATOM   3713  C34 POPCL  28     -30.080 -46.123  15.429  1.00  0.00      L11  C
ATOM   3714  H4X POPCL  28     -29.116 -46.645  15.540  1.00  0.00      L11  H
ATOM   3715  H4Y POPCL  28     -30.759 -46.905  15.132  1.00  0.00      L11  H
ATOM   3716  C35 POPCL  28     -30.173 -45.161  14.260  1.00  0.00      L11  C
ATOM   3717  H5X POPCL  28     -31.282 -44.874  14.169  1.00  0.00      L11  H
ATOM   3718  H5Y POPCL  28     -29.494 -44.299  14.398  1.00  0.00      L11  H
ATOM   3719  C36 POPCL  28     -29.786 -45.796  12.949  1.00  0.00      L11  C
ATOM   3720  H6X POPCL  28     -28.857 -46.390  13.116  1.00  0.00      L11  H
ATOM   3721  H6Y POPCL  28     -30.458 -46.496  12.412  1.00  0.00      L11  H
ATOM   3722  C37 POPCL  28     -29.416 -44.571  12.010  1.00  0.00      L11  C
ATOM   3723  H7X POPCL  28     -30.356 -43.946  11.886  1.00  0.00      L11  H
ATOM   3724  H7Y POPCL  28     -28.603 -43.851  12.483  1.00  0.00      L11  H
ATOM   3725  C38 POPCL  28     -28.860 -45.120  10.664  1.00  0.00      L11  C
ATOM   3726  H8X POPCL  28     -27.958 -45.728  10.832  1.00  0.00      L11  H
ATOM   3727  H8Y POPCL  28     -29.625 -45.640  10.099  1.00  0.00      L11  H
ATOM   3728  C39 POPCL  28     -28.445 -43.940   9.697  1.00  0.00      L11  C
ATOM   3729  H9X POPCL  28     -29.374 -43.488   9.375  1.00  0.00      L11  H
ATOM   3730  H9Y POPCL  28     -27.756 -43.301  10.265  1.00  0.00      L11  H
ATOM   3731 C310 POPCL  28     -27.774 -44.403   8.435  1.00  0.00      L11  C
ATOM   3732 H10X POPCL  28     -26.759 -44.904   8.648  1.00  0.00      L11  H
ATOM   3733 H10Y POPCL  28     -28.390 -45.184   7.939  1.00  0.00      L11  H
ATOM   3734 C311 POPCL  28     -27.627 -43.290   7.347  1.00  0.00      L11  C
ATOM   3735 H11X POPCL  28     -28.671 -42.997   7.200  1.00  0.00      L11  H
ATOM   3736 H11Y POPCL  28     -26.975 -42.431   7.721  1.00  0.00      L11  H
ATOM   3737 C312 POPCL  28     -26.991 -43.905   6.099  1.00  0.00      L11  C
ATOM   3738 H12X POPCL  28     -26.083 -44.464   6.427  1.00  0.00      L11  H
ATOM   3739 H12Y POPCL  28     -27.629 -44.716   5.628  1.00  0.00      L11  H
ATOM   3740 C313 POPCL  28     -26.604 -42.803   5.114  1.00  0.00      L11  C
ATOM   3741 H13X POPCL  28     -27.487 -42.213   4.899  1.00  0.00      L11  H
ATOM   3742 H13Y POPCL  28     -25.888 -42.065   5.547  1.00  0.00      L11  H
ATOM   3743 C314 POPCL  28     -25.959 -43.368   3.796  1.00  0.00      L11  C
ATOM   3744 H14X POPCL  28     -24.872 -43.236   3.853  1.00  0.00      L11  H
ATOM   3745 H14Y POPCL  28     -26.096 -44.431   3.691  1.00  0.00      L11  H
ATOM   3746 C315 POPCL  28     -26.273 -42.634   2.462  1.00  0.00      L11  C
ATOM   3747 H15X POPCL  28     -27.327 -42.591   2.413  1.00  0.00      L11  H
ATOM   3748 H15Y POPCL  28     -25.893 -41.617   2.602  1.00  0.00      L11  H
ATOM   3749 C316 POPCL  28     -25.519 -43.197   1.311  1.00  0.00      L11  C
ATOM   3750 H16X POPCL  28     -25.939 -44.279   1.132  1.00  0.00      L11  H
ATOM   3751 H16Y POPCL  28     -25.810 -42.647   0.368  1.00  0.00      L11  H
ATOM   3752 H16Z POPCL  28     -24.408 -43.314   1.374  1.00  0.00      L11  H
ATOM   3753  N   POPCL  29     -33.154 -38.765  21.539  1.00  0.00      L11  N
ATOM   3754  C11 POPCL  29     -31.968 -38.689  20.576  1.00  0.00      L11  C
ATOM   3755  C12 POPCL  29     -32.698 -39.447  22.719  1.00  0.00      L11  C
ATOM   3756  C13 POPCL  29     -34.252 -39.622  20.885  1.00  0.00      L11  C
ATOM   3757  C14 POPCL  29     -33.575 -37.392  21.906  1.00  0.00      L11  C
ATOM   3758  H11 POPCL  29     -31.107 -38.359  21.144  1.00  0.00      L11  H
ATOM   3759  H12 POPCL  29     -32.094 -37.995  19.776  1.00  0.00      L11  H
ATOM   3760  H21 POPCL  29     -32.344 -40.444  22.368  1.00  0.00      L11  H
ATOM   3761  H22 POPCL  29     -31.956 -39.021  23.241  1.00  0.00      L11  H
ATOM   3762  H23 POPCL  29     -33.525 -39.754  23.427  1.00  0.00      L11  H
ATOM   3763  H31 POPCL  29     -33.895 -40.476  20.407  1.00  0.00      L11  H
ATOM   3764  H32 POPCL  29     -34.947 -39.957  21.629  1.00  0.00      L11  H
ATOM   3765  H33 POPCL  29     -34.718 -39.128  20.024  1.00  0.00      L11  H
ATOM   3766  H41 POPCL  29     -34.390 -37.548  22.605  1.00  0.00      L11  H
ATOM   3767  H42 POPCL  29     -32.848 -36.895  22.580  1.00  0.00      L11  H
ATOM   3768  H43 POPCL  29     -33.929 -36.828  21.020  1.00  0.00      L11  H
ATOM   3769  C15 POPCL  29     -31.558 -39.988  19.777  1.00  0.00      L11  C
ATOM   3770  H51 POPCL  29     -32.311 -40.281  19.126  1.00  0.00      L11  H
ATOM   3771  H52 POPCL  29     -30.712 -39.747  19.086  1.00  0.00      L11  H
ATOM   3772  P1  POPCL  29     -31.901 -42.428  20.730  1.00  0.00      L11  P
ATOM   3773  O3  POPCL  29     -32.738 -42.451  21.961  1.00  0.00      L11  O
ATOM   3774  O4  POPCL  29     -31.013 -43.597  20.569  1.00  0.00      L11  O
ATOM   3775  O1  POPCL  29     -31.098 -41.058  20.592  1.00  0.00      L11  O
ATOM   3776  O2  POPCL  29     -32.948 -42.460  19.448  1.00  0.00      L11  O
ATOM   3777  C1  POPCL  29     -32.590 -42.721  18.099  1.00  0.00      L11  C
ATOM   3778  HA  POPCL  29     -31.758 -42.018  17.769  1.00  0.00      L11  H
ATOM   3779  HB  POPCL  29     -32.216 -43.770  18.130  1.00  0.00      L11  H
ATOM   3780  C2  POPCL  29     -33.732 -42.610  17.077  1.00  0.00      L11  C
ATOM   3781  HS  POPCL  29     -34.455 -43.343  17.281  1.00  0.00      L11  H
ATOM   3782  O21 POPCL  29     -33.181 -42.849  15.793  1.00  0.00      L11  O
ATOM   3783  C21 POPCL  29     -33.936 -43.373  14.850  1.00  0.00      L11  C
ATOM   3784  O22 POPCL  29     -34.876 -44.142  15.012  1.00  0.00      L11  O
ATOM   3785  C22 POPCL  29     -33.508 -42.763  13.516  1.00  0.00      L11  C
ATOM   3786  H2R POPCL  29     -34.049 -41.778  13.319  1.00  0.00      L11  H
ATOM   3787  H2S POPCL  29     -32.414 -42.638  13.643  1.00  0.00      L11  H
ATOM   3788  C3  POPCL  29     -34.397 -41.202  17.125  1.00  0.00      L11  C
ATOM   3789  HX  POPCL  29     -35.243 -41.298  16.337  1.00  0.00      L11  H
ATOM   3790  HY  POPCL  29     -34.933 -41.072  18.129  1.00  0.00      L11  H
ATOM   3791  O31 POPCL  29     -33.507 -40.109  16.857  1.00  0.00      L11  O
ATOM   3792  C31 POPCL  29     -34.016 -38.956  17.210  1.00  0.00      L11  C
ATOM   3793  O32 POPCL  29     -35.005 -38.752  17.923  1.00  0.00      L11  O
ATOM   3794  C32 POPCL  29     -33.229 -37.792  16.542  1.00  0.00      L11  C
ATOM   3795  H2X POPCL  29     -33.366 -36.929  17.162  1.00  0.00      L11  H
ATOM   3796  H2Y POPCL  29     -32.183 -38.082  16.564  1.00  0.00      L11  H
ATOM   3797  C23 POPCL  29     -33.809 -43.543  12.206  1.00  0.00      L11  C
ATOM   3798  H3R POPCL  29     -33.206 -44.494  12.165  1.00  0.00      L11  H
ATOM   3799  H3S POPCL  29     -34.878 -43.822  12.253  1.00  0.00      L11  H
ATOM   3800  C24 POPCL  29     -33.563 -42.655  10.923  1.00  0.00      L11  C
ATOM   3801  H4R POPCL  29     -34.240 -41.757  10.973  1.00  0.00      L11  H
ATOM   3802  H4S POPCL  29     -32.500 -42.310  11.068  1.00  0.00      L11  H
ATOM   3803  C25 POPCL  29     -33.808 -43.274   9.527  1.00  0.00      L11  C
ATOM   3804  H5R POPCL  29     -32.964 -43.957   9.411  1.00  0.00      L11  H
ATOM   3805  H5S POPCL  29     -34.774 -43.880   9.548  1.00  0.00      L11  H
ATOM   3806  C26 POPCL  29     -33.795 -42.297   8.344  1.00  0.00      L11  C
ATOM   3807  H6R POPCL  29     -34.461 -41.462   8.715  1.00  0.00      L11  H
ATOM   3808  H6S POPCL  29     -32.815 -41.763   8.214  1.00  0.00      L11  H
ATOM   3809  C27 POPCL  29     -34.239 -42.835   7.034  1.00  0.00      L11  C
ATOM   3810  H7R POPCL  29     -33.563 -43.660   6.635  1.00  0.00      L11  H
ATOM   3811  H7S POPCL  29     -35.237 -43.335   7.111  1.00  0.00      L11  H
ATOM   3812  C28 POPCL  29     -34.334 -41.698   5.985  1.00  0.00      L11  C
ATOM   3813  H8R POPCL  29     -34.873 -40.873   6.447  1.00  0.00      L11  H
ATOM   3814  H8S POPCL  29     -33.256 -41.379   5.782  1.00  0.00      L11  H
ATOM   3815  C29 POPCL  29     -35.056 -41.995   4.727  1.00  0.00      L11  C
ATOM   3816  H91 POPCL  29     -36.084 -41.757   4.809  1.00  0.00      L11  H
ATOM   3817 C210 POPCL  29     -34.519 -42.618   3.635  1.00  0.00      L11  C
ATOM   3818 H101 POPCL  29     -35.194 -42.808   2.763  1.00  0.00      L11  H
ATOM   3819 C211 POPCL  29     -33.081 -43.123   3.599  1.00  0.00      L11  C
ATOM   3820 H11R POPCL  29     -32.556 -42.839   4.589  1.00  0.00      L11  H
ATOM   3821 H11S POPCL  29     -33.122 -44.153   3.264  1.00  0.00      L11  H
ATOM   3822 C212 POPCL  29     -32.285 -42.380   2.490  1.00  0.00      L11  C
ATOM   3823 H12R POPCL  29     -32.247 -41.288   2.815  1.00  0.00      L11  H
ATOM   3824 H12S POPCL  29     -31.313 -42.933   2.378  1.00  0.00      L11  H
ATOM   3825 C213 POPCL  29     -32.988 -42.559   1.123  1.00  0.00      L11  C
ATOM   3826 H13R POPCL  29     -32.900 -43.676   0.975  1.00  0.00      L11  H
ATOM   3827 H13S POPCL  29     -34.037 -42.222   1.165  1.00  0.00      L11  H
ATOM   3828 C214 POPCL  29     -32.223 -41.828  -0.027  1.00  0.00      L11  C
ATOM   3829 H14R POPCL  29     -32.051 -40.716   0.159  1.00  0.00      L11  H
ATOM   3830 H14S POPCL  29     -31.226 -42.335   0.095  1.00  0.00      L11  H
ATOM   3831 C215 POPCL  29     -32.834 -41.977  -1.446  1.00  0.00      L11  C
ATOM   3832 H15R POPCL  29     -32.609 -43.026  -1.732  1.00  0.00      L11  H
ATOM   3833 H15S POPCL  29     -33.946 -41.933  -1.516  1.00  0.00      L11  H
ATOM   3834 C216 POPCL  29     -32.176 -40.995  -2.462  1.00  0.00      L11  C
ATOM   3835 H16R POPCL  29     -32.393 -39.994  -2.092  1.00  0.00      L11  H
ATOM   3836 H16S POPCL  29     -31.062 -41.116  -2.385  1.00  0.00      L11  H
ATOM   3837 C217 POPCL  29     -32.662 -41.126  -3.922  1.00  0.00      L11  C
ATOM   3838 H17R POPCL  29     -32.491 -42.182  -4.206  1.00  0.00      L11  H
ATOM   3839 H17S POPCL  29     -33.799 -41.019  -3.959  1.00  0.00      L11  H
ATOM   3840 C218 POPCL  29     -31.977 -40.201  -4.933  1.00  0.00      L11  C
ATOM   3841 H18R POPCL  29     -32.339 -40.330  -5.969  1.00  0.00      L11  H
ATOM   3842 H18S POPCL  29     -32.184 -39.170  -4.584  1.00  0.00      L11  H
ATOM   3843 H18T POPCL  29     -30.885 -40.349  -4.909  1.00  0.00      L11  H
ATOM   3844  C33 POPCL  29     -33.553 -37.499  15.046  1.00  0.00      L11  C
ATOM   3845  H3X POPCL  29     -34.675 -37.341  14.882  1.00  0.00      L11  H
ATOM   3846  H3Y POPCL  29     -32.927 -36.648  14.873  1.00  0.00      L11  H
ATOM   3847  C34 POPCL  29     -33.083 -38.596  14.100  1.00  0.00      L11  C
ATOM   3848  H4X POPCL  29     -32.291 -39.164  14.566  1.00  0.00      L11  H
ATOM   3849  H4Y POPCL  29     -33.785 -39.446  14.128  1.00  0.00      L11  H
ATOM   3850  C35 POPCL  29     -32.651 -38.162  12.684  1.00  0.00      L11  C
ATOM   3851  H5X POPCL  29     -33.561 -37.848  12.074  1.00  0.00      L11  H
ATOM   3852  H5Y POPCL  29     -31.898 -37.313  12.801  1.00  0.00      L11  H
ATOM   3853  C36 POPCL  29     -31.993 -39.400  11.939  1.00  0.00      L11  C
ATOM   3854  H6X POPCL  29     -31.138 -39.779  12.639  1.00  0.00      L11  H
ATOM   3855  H6Y POPCL  29     -32.724 -40.203  11.847  1.00  0.00      L11  H
ATOM   3856  C37 POPCL  29     -31.294 -38.911  10.693  1.00  0.00      L11  C
ATOM   3857  H7X POPCL  29     -31.984 -38.185  10.118  1.00  0.00      L11  H
ATOM   3858  H7Y POPCL  29     -30.488 -38.241  11.051  1.00  0.00      L11  H
ATOM   3859  C38 POPCL  29     -30.548 -39.959   9.792  1.00  0.00      L11  C
ATOM   3860  H8X POPCL  29     -29.780 -40.515  10.346  1.00  0.00      L11  H
ATOM   3861  H8Y POPCL  29     -31.237 -40.749   9.358  1.00  0.00      L11  H
ATOM   3862  C39 POPCL  29     -29.706 -39.244   8.746  1.00  0.00      L11  C
ATOM   3863  H9X POPCL  29     -30.186 -38.207   8.778  1.00  0.00      L11  H
ATOM   3864  H9Y POPCL  29     -28.673 -39.158   9.047  1.00  0.00      L11  H
ATOM   3865 C310 POPCL  29     -29.892 -39.793   7.362  1.00  0.00      L11  C
ATOM   3866 H10X POPCL  29     -29.912 -40.894   7.381  1.00  0.00      L11  H
ATOM   3867 H10Y POPCL  29     -30.988 -39.670   6.993  1.00  0.00      L11  H
ATOM   3868 C311 POPCL  29     -28.924 -39.379   6.339  1.00  0.00      L11  C
ATOM   3869 H11X POPCL  29     -28.856 -38.310   6.278  1.00  0.00      L11  H
ATOM   3870 H11Y POPCL  29     -27.902 -39.722   6.555  1.00  0.00      L11  H
ATOM   3871 C312 POPCL  29     -29.388 -39.922   4.958  1.00  0.00      L11  C
ATOM   3872 H12X POPCL  29     -29.551 -41.002   5.101  1.00  0.00      L11  H
ATOM   3873 H12Y POPCL  29     -30.421 -39.503   4.776  1.00  0.00      L11  H
ATOM   3874 C313 POPCL  29     -28.441 -39.583   3.786  1.00  0.00      L11  C
ATOM   3875 H13X POPCL  29     -28.177 -38.536   3.753  1.00  0.00      L11  H
ATOM   3876 H13Y POPCL  29     -27.456 -39.963   3.847  1.00  0.00      L11  H
ATOM   3877 C314 POPCL  29     -29.040 -39.948   2.380  1.00  0.00      L11  C
ATOM   3878 H14X POPCL  29     -29.298 -41.066   2.388  1.00  0.00      L11  H
ATOM   3879 H14Y POPCL  29     -29.973 -39.258   2.221  1.00  0.00      L11  H
ATOM   3880 C315 POPCL  29     -28.047 -39.497   1.360  1.00  0.00      L11  C
ATOM   3881 H15X POPCL  29     -28.148 -38.377   1.257  1.00  0.00      L11  H
ATOM   3882 H15Y POPCL  29     -27.063 -39.707   1.748  1.00  0.00      L11  H
ATOM   3883 C316 POPCL  29     -28.285 -40.165   0.014  1.00  0.00      L11  C
ATOM   3884 H16X POPCL  29     -29.368 -39.940  -0.221  1.00  0.00      L11  H
ATOM   3885 H16Y POPCL  29     -27.648 -40.006  -0.855  1.00  0.00      L11  H
ATOM   3886 H16Z POPCL  29     -28.314 -41.309   0.177  1.00  0.00      L11  H
ATOM   3887  N   POPCL  30     -29.747 -27.876  19.866  1.00  0.00      L11  N
ATOM   3888  C11 POPCL  30     -28.975 -27.668  18.594  1.00  0.00      L11  C
ATOM   3889  C12 POPCL  30     -28.855 -28.556  20.833  1.00  0.00      L11  C
ATOM   3890  C13 POPCL  30     -30.968 -28.609  19.522  1.00  0.00      L11  C
ATOM   3891  C14 POPCL  30     -30.037 -26.540  20.360  1.00  0.00      L11  C
ATOM   3892  H11 POPCL  30     -28.014 -27.125  18.768  1.00  0.00      L11  H
ATOM   3893  H12 POPCL  30     -29.500 -26.907  18.010  1.00  0.00      L11  H
ATOM   3894  H21 POPCL  30     -28.853 -29.581  20.549  1.00  0.00      L11  H
ATOM   3895  H22 POPCL  30     -27.842 -28.190  20.773  1.00  0.00      L11  H
ATOM   3896  H23 POPCL  30     -29.182 -28.549  21.832  1.00  0.00      L11  H
ATOM   3897  H31 POPCL  30     -30.793 -29.555  19.108  1.00  0.00      L11  H
ATOM   3898  H32 POPCL  30     -31.580 -28.759  20.452  1.00  0.00      L11  H
ATOM   3899  H33 POPCL  30     -31.578 -28.064  18.832  1.00  0.00      L11  H
ATOM   3900  H41 POPCL  30     -30.692 -26.548  21.199  1.00  0.00      L11  H
ATOM   3901  H42 POPCL  30     -29.170 -25.887  20.558  1.00  0.00      L11  H
ATOM   3902  H43 POPCL  30     -30.565 -25.952  19.520  1.00  0.00      L11  H
ATOM   3903  C15 POPCL  30     -28.699 -28.918  17.693  1.00  0.00      L11  C
ATOM   3904  H51 POPCL  30     -29.662 -29.464  17.489  1.00  0.00      L11  H
ATOM   3905  H52 POPCL  30     -28.253 -28.520  16.755  1.00  0.00      L11  H
ATOM   3906  P1  POPCL  30     -27.683 -31.178  18.766  1.00  0.00      L11  P
ATOM   3907  O3  POPCL  30     -29.026 -31.265  19.351  1.00  0.00      L11  O
ATOM   3908  O4  POPCL  30     -26.538 -31.411  19.673  1.00  0.00      L11  O
ATOM   3909  O1  POPCL  30     -27.611 -29.660  18.131  1.00  0.00      L11  O
ATOM   3910  O2  POPCL  30     -27.699 -32.117  17.535  1.00  0.00      L11  O
ATOM   3911  C1  POPCL  30     -27.945 -31.696  16.225  1.00  0.00      L11  C
ATOM   3912  HA  POPCL  30     -29.003 -31.209  16.111  1.00  0.00      L11  H
ATOM   3913  HB  POPCL  30     -27.084 -31.074  15.984  1.00  0.00      L11  H
ATOM   3914  C2  POPCL  30     -28.034 -32.896  15.283  1.00  0.00      L11  C
ATOM   3915  HS  POPCL  30     -27.108 -33.446  15.432  1.00  0.00      L11  H
ATOM   3916  O21 POPCL  30     -28.297 -32.318  13.970  1.00  0.00      L11  O
ATOM   3917  C21 POPCL  30     -27.509 -32.697  12.960  1.00  0.00      L11  C
ATOM   3918  O22 POPCL  30     -26.821 -33.740  12.909  1.00  0.00      L11  O
ATOM   3919  C22 POPCL  30     -27.826 -31.836  11.733  1.00  0.00      L11  C
ATOM   3920  H2R POPCL  30     -28.935 -31.894  11.592  1.00  0.00      L11  H
ATOM   3921  H2S POPCL  30     -27.703 -30.755  11.976  1.00  0.00      L11  H
ATOM   3922  C3  POPCL  30     -29.168 -33.908  15.565  1.00  0.00      L11  C
ATOM   3923  HX  POPCL  30     -29.115 -34.718  14.870  1.00  0.00      L11  H
ATOM   3924  HY  POPCL  30     -29.107 -34.276  16.655  1.00  0.00      L11  H
ATOM   3925  O31 POPCL  30     -30.485 -33.402  15.326  1.00  0.00      L11  O
ATOM   3926  C31 POPCL  30     -31.487 -34.119  15.707  1.00  0.00      L11  C
ATOM   3927  O32 POPCL  30     -31.449 -35.268  16.149  1.00  0.00      L11  O
ATOM   3928  C32 POPCL  30     -32.818 -33.360  15.437  1.00  0.00      L11  C
ATOM   3929  H2X POPCL  30     -33.481 -33.614  16.243  1.00  0.00      L11  H
ATOM   3930  H2Y POPCL  30     -32.726 -32.277  15.454  1.00  0.00      L11  H
ATOM   3931  C23 POPCL  30     -27.055 -32.193  10.440  1.00  0.00      L11  C
ATOM   3932  H3R POPCL  30     -26.009 -32.088  10.657  1.00  0.00      L11  H
ATOM   3933  H3S POPCL  30     -27.196 -33.284  10.119  1.00  0.00      L11  H
ATOM   3934  C24 POPCL  30     -27.471 -31.366   9.228  1.00  0.00      L11  C
ATOM   3935  H4R POPCL  30     -28.577 -31.594   9.102  1.00  0.00      L11  H
ATOM   3936  H4S POPCL  30     -27.414 -30.241   9.556  1.00  0.00      L11  H
ATOM   3937  C25 POPCL  30     -26.644 -31.780   7.975  1.00  0.00      L11  C
ATOM   3938  H5R POPCL  30     -25.626 -31.238   8.031  1.00  0.00      L11  H
ATOM   3939  H5S POPCL  30     -26.515 -32.828   7.931  1.00  0.00      L11  H
ATOM   3940  C26 POPCL  30     -27.484 -31.385   6.732  1.00  0.00      L11  C
ATOM   3941  H6R POPCL  30     -28.377 -32.036   6.581  1.00  0.00      L11  H
ATOM   3942  H6S POPCL  30     -27.697 -30.306   6.855  1.00  0.00      L11  H
ATOM   3943  C27 POPCL  30     -26.672 -31.509   5.475  1.00  0.00      L11  C
ATOM   3944  H7R POPCL  30     -25.844 -30.786   5.476  1.00  0.00      L11  H
ATOM   3945  H7S POPCL  30     -26.307 -32.575   5.462  1.00  0.00      L11  H
ATOM   3946  C28 POPCL  30     -27.551 -31.304   4.128  1.00  0.00      L11  C
ATOM   3947  H8R POPCL  30     -28.397 -32.018   4.186  1.00  0.00      L11  H
ATOM   3948  H8S POPCL  30     -27.801 -30.238   4.329  1.00  0.00      L11  H
ATOM   3949  C29 POPCL  30     -26.772 -31.483   2.901  1.00  0.00      L11  C
ATOM   3950  H91 POPCL  30     -26.342 -32.530   2.793  1.00  0.00      L11  H
ATOM   3951 C210 POPCL  30     -26.597 -30.623   1.917  1.00  0.00      L11  C
ATOM   3952 H101 POPCL  30     -26.054 -30.937   0.947  1.00  0.00      L11  H
ATOM   3953 C211 POPCL  30     -27.215 -29.243   1.860  1.00  0.00      L11  C
ATOM   3954 H11R POPCL  30     -27.756 -28.938   2.770  1.00  0.00      L11  H
ATOM   3955 H11S POPCL  30     -26.487 -28.368   1.706  1.00  0.00      L11  H
ATOM   3956 C212 POPCL  30     -28.229 -29.162   0.655  1.00  0.00      L11  C
ATOM   3957 H12R POPCL  30     -28.912 -30.039   0.792  1.00  0.00      L11  H
ATOM   3958 H12S POPCL  30     -28.676 -28.091   0.628  1.00  0.00      L11  H
ATOM   3959 C213 POPCL  30     -27.548 -29.292  -0.796  1.00  0.00      L11  C
ATOM   3960 H13R POPCL  30     -26.814 -28.432  -0.809  1.00  0.00      L11  H
ATOM   3961 H13S POPCL  30     -27.018 -30.214  -0.832  1.00  0.00      L11  H
ATOM   3962 C214 POPCL  30     -28.546 -29.053  -1.997  1.00  0.00      L11  C
ATOM   3963 H14R POPCL  30     -29.334 -29.859  -1.991  1.00  0.00      L11  H
ATOM   3964 H14S POPCL  30     -29.022 -28.082  -1.795  1.00  0.00      L11  H
ATOM   3965 C215 POPCL  30     -27.776 -29.254  -3.307  1.00  0.00      L11  C
ATOM   3966 H15R POPCL  30     -27.224 -28.319  -3.441  1.00  0.00      L11  H
ATOM   3967 H15S POPCL  30     -27.089 -30.113  -3.440  1.00  0.00      L11  H
ATOM   3968 C216 POPCL  30     -28.659 -29.316  -4.593  1.00  0.00      L11  C
ATOM   3969 H16R POPCL  30     -29.450 -30.122  -4.385  1.00  0.00      L11  H
ATOM   3970 H16S POPCL  30     -29.218 -28.398  -4.810  1.00  0.00      L11  H
ATOM   3971 C217 POPCL  30     -27.800 -29.703  -5.829  1.00  0.00      L11  C
ATOM   3972 H17R POPCL  30     -26.958 -29.030  -5.928  1.00  0.00      L11  H
ATOM   3973 H17S POPCL  30     -27.416 -30.706  -5.826  1.00  0.00      L11  H
ATOM   3974 C218 POPCL  30     -28.582 -29.614  -7.131  1.00  0.00      L11  C
ATOM   3975 H18R POPCL  30     -27.933 -29.681  -8.019  1.00  0.00      L11  H
ATOM   3976 H18S POPCL  30     -29.386 -30.416  -7.268  1.00  0.00      L11  H
ATOM   3977 H18T POPCL  30     -29.171 -28.658  -7.211  1.00  0.00      L11  H
ATOM   3978  C33 POPCL  30     -33.440 -33.879  14.140  1.00  0.00      L11  C
ATOM   3979  H3X POPCL  30     -33.875 -34.927  14.261  1.00  0.00      L11  H
ATOM   3980  H3Y POPCL  30     -34.277 -33.121  14.030  1.00  0.00      L11  H
ATOM   3981  C34 POPCL  30     -32.696 -33.651  12.805  1.00  0.00      L11  C
ATOM   3982  H4X POPCL  30     -32.293 -32.542  12.836  1.00  0.00      L11  H
ATOM   3983  H4Y POPCL  30     -31.730 -34.244  12.840  1.00  0.00      L11  H
ATOM   3984  C35 POPCL  30     -33.455 -33.822  11.547  1.00  0.00      L11  C
ATOM   3985  H5X POPCL  30     -33.707 -34.863  11.276  1.00  0.00      L11  H
ATOM   3986  H5Y POPCL  30     -34.444 -33.347  11.827  1.00  0.00      L11  H
ATOM   3987  C36 POPCL  30     -32.831 -33.135  10.387  1.00  0.00      L11  C
ATOM   3988  H6X POPCL  30     -32.497 -32.106  10.668  1.00  0.00      L11  H
ATOM   3989  H6Y POPCL  30     -31.940 -33.762  10.093  1.00  0.00      L11  H
ATOM   3990  C37 POPCL  30     -33.661 -33.163   9.054  1.00  0.00      L11  C
ATOM   3991  H7X POPCL  30     -33.787 -34.259   8.900  1.00  0.00      L11  H
ATOM   3992  H7Y POPCL  30     -34.626 -32.699   9.271  1.00  0.00      L11  H
ATOM   3993  C38 POPCL  30     -32.829 -32.594   7.887  1.00  0.00      L11  C
ATOM   3994  H8X POPCL  30     -32.695 -31.536   7.963  1.00  0.00      L11  H
ATOM   3995  H8Y POPCL  30     -31.801 -33.043   7.935  1.00  0.00      L11  H
ATOM   3996  C39 POPCL  30     -33.404 -32.780   6.407  1.00  0.00      L11  C
ATOM   3997  H9X POPCL  30     -33.398 -33.887   6.244  1.00  0.00      L11  H
ATOM   3998  H9Y POPCL  30     -34.498 -32.616   6.279  1.00  0.00      L11  H
ATOM   3999 C310 POPCL  30     -32.597 -32.063   5.317  1.00  0.00      L11  C
ATOM   4000 H10X POPCL  30     -32.876 -31.007   5.358  1.00  0.00      L11  H
ATOM   4001 H10Y POPCL  30     -31.504 -32.177   5.475  1.00  0.00      L11  H
ATOM   4002 C311 POPCL  30     -32.952 -32.757   4.017  1.00  0.00      L11  C
ATOM   4003 H11X POPCL  30     -32.946 -33.856   3.945  1.00  0.00      L11  H
ATOM   4004 H11Y POPCL  30     -34.105 -32.650   4.042  1.00  0.00      L11  H
ATOM   4005 C312 POPCL  30     -32.341 -32.078   2.819  1.00  0.00      L11  C
ATOM   4006 H12X POPCL  30     -32.363 -31.019   2.831  1.00  0.00      L11  H
ATOM   4007 H12Y POPCL  30     -31.271 -32.313   2.823  1.00  0.00      L11  H
ATOM   4008 C313 POPCL  30     -32.821 -32.496   1.381  1.00  0.00      L11  C
ATOM   4009 H13X POPCL  30     -32.485 -33.495   1.014  1.00  0.00      L11  H
ATOM   4010 H13Y POPCL  30     -33.899 -32.496   1.403  1.00  0.00      L11  H
ATOM   4011 C314 POPCL  30     -32.544 -31.236   0.466  1.00  0.00      L11  C
ATOM   4012 H14X POPCL  30     -33.051 -30.298   0.796  1.00  0.00      L11  H
ATOM   4013 H14Y POPCL  30     -31.448 -31.088   0.591  1.00  0.00      L11  H
ATOM   4014 C315 POPCL  30     -32.766 -31.447  -1.057  1.00  0.00      L11  C
ATOM   4015 H15X POPCL  30     -32.102 -32.320  -1.347  1.00  0.00      L11  H
ATOM   4016 H15Y POPCL  30     -33.860 -31.724  -1.161  1.00  0.00      L11  H
ATOM   4017 C316 POPCL  30     -32.462 -30.279  -1.971  1.00  0.00      L11  C
ATOM   4018 H16X POPCL  30     -31.307 -30.121  -1.926  1.00  0.00      L11  H
ATOM   4019 H16Y POPCL  30     -32.629 -30.406  -3.065  1.00  0.00      L11  H
ATOM   4020 H16Z POPCL  30     -33.062 -29.335  -1.605  1.00  0.00      L11  H
ATOM   4021  N   POPCL   1     -71.318 -67.520 -18.506  1.00  0.00      L21  N
ATOM   4022  C11 POPCL   1     -72.373 -68.656 -18.252  1.00  0.00      L21  C
ATOM   4023  C12 POPCL   1     -70.269 -67.968 -19.541  1.00  0.00      L21  C
ATOM   4024  C13 POPCL   1     -70.669 -67.194 -17.185  1.00  0.00      L21  C
ATOM   4025  C14 POPCL   1     -72.020 -66.277 -18.947  1.00  0.00      L21  C
ATOM   4026  H11 POPCL   1     -72.680 -68.978 -19.250  1.00  0.00      L21  H
ATOM   4027  H12 POPCL   1     -73.259 -68.352 -17.850  1.00  0.00      L21  H
ATOM   4028  H21 POPCL   1     -69.671 -68.725 -19.066  1.00  0.00      L21  H
ATOM   4029  H22 POPCL   1     -70.694 -68.304 -20.360  1.00  0.00      L21  H
ATOM   4030  H23 POPCL   1     -69.595 -67.154 -19.765  1.00  0.00      L21  H
ATOM   4031  H31 POPCL   1     -70.096 -68.010 -16.774  1.00  0.00      L21  H
ATOM   4032  H32 POPCL   1     -70.056 -66.293 -17.174  1.00  0.00      L21  H
ATOM   4033  H33 POPCL   1     -71.435 -67.066 -16.436  1.00  0.00      L21  H
ATOM   4034  H41 POPCL   1     -71.369 -65.570 -19.435  1.00  0.00      L21  H
ATOM   4035  H42 POPCL   1     -72.713 -66.647 -19.670  1.00  0.00      L21  H
ATOM   4036  H43 POPCL   1     -72.666 -65.805 -18.126  1.00  0.00      L21  H
ATOM   4037  C15 POPCL   1     -71.816 -69.945 -17.571  1.00  0.00      L21  C
ATOM   4038  H51 POPCL   1     -71.588 -69.862 -16.468  1.00  0.00      L21  H
ATOM   4039  H52 POPCL   1     -72.601 -70.742 -17.592  1.00  0.00      L21  H
ATOM   4040  P1  POPCL   1     -69.365 -70.768 -17.574  1.00  0.00      L21  P
ATOM   4041  O3  POPCL   1     -68.290 -70.445 -18.487  1.00  0.00      L21  O
ATOM   4042  O4  POPCL   1     -69.496 -72.139 -17.000  1.00  0.00      L21  O
ATOM   4043  O1  POPCL   1     -70.806 -70.550 -18.292  1.00  0.00      L21  O
ATOM   4044  O2  POPCL   1     -69.223 -69.740 -16.416  1.00  0.00      L21  O
ATOM   4045  C1  POPCL   1     -69.048 -70.324 -15.108  1.00  0.00      L21  C
ATOM   4046  HA  POPCL   1     -69.831 -71.029 -14.896  1.00  0.00      L21  H
ATOM   4047  HB  POPCL   1     -68.073 -70.885 -15.048  1.00  0.00      L21  H
ATOM   4048  C2  POPCL   1     -68.951 -69.255 -14.001  1.00  0.00      L21  C
ATOM   4049  HS  POPCL   1     -68.055 -68.649 -14.316  1.00  0.00      L21  H
ATOM   4050  O21 POPCL   1     -68.717 -69.964 -12.789  1.00  0.00      L21  O
ATOM   4051  C21 POPCL   1     -68.502 -69.207 -11.712  1.00  0.00      L21  C
ATOM   4052  O22 POPCL   1     -68.230 -68.045 -11.783  1.00  0.00      L21  O
ATOM   4053  C22 POPCL   1     -68.706 -69.976 -10.356  1.00  0.00      L21  C
ATOM   4054  H2R POPCL   1     -69.810 -70.012 -10.208  1.00  0.00      L21  H
ATOM   4055  H2S POPCL   1     -68.369 -71.040 -10.585  1.00  0.00      L21  H
ATOM   4056  C3  POPCL   1     -70.197 -68.274 -13.816  1.00  0.00      L21  C
ATOM   4057  HX  POPCL   1     -70.015 -67.498 -13.069  1.00  0.00      L21  H
ATOM   4058  HY  POPCL   1     -70.281 -67.746 -14.828  1.00  0.00      L21  H
ATOM   4059  O31 POPCL   1     -71.500 -68.914 -13.556  1.00  0.00      L21  O
ATOM   4060  C31 POPCL   1     -72.537 -68.366 -14.085  1.00  0.00      L21  C
ATOM   4061  O32 POPCL   1     -72.595 -67.380 -14.789  1.00  0.00      L21  O
ATOM   4062  C32 POPCL   1     -73.768 -69.225 -13.890  1.00  0.00      L21  C
ATOM   4063  H2X POPCL   1     -74.312 -69.153 -14.825  1.00  0.00      L21  H
ATOM   4064  H2Y POPCL   1     -73.512 -70.311 -13.695  1.00  0.00      L21  H
ATOM   4065  C23 POPCL   1     -68.250 -69.199  -9.097  1.00  0.00      L21  C
ATOM   4066  H3R POPCL   1     -67.207 -69.070  -9.312  1.00  0.00      L21  H
ATOM   4067  H3S POPCL   1     -68.803 -68.236  -9.192  1.00  0.00      L21  H
ATOM   4068  C24 POPCL   1     -68.406 -69.905  -7.720  1.00  0.00      L21  C
ATOM   4069  H4R POPCL   1     -69.472 -70.153  -7.625  1.00  0.00      L21  H
ATOM   4070  H4S POPCL   1     -67.713 -70.736  -7.524  1.00  0.00      L21  H
ATOM   4071  C25 POPCL   1     -68.068 -68.818  -6.597  1.00  0.00      L21  C
ATOM   4072  H5R POPCL   1     -66.937 -68.602  -6.766  1.00  0.00      L21  H
ATOM   4073  H5S POPCL   1     -68.645 -67.910  -6.864  1.00  0.00      L21  H
ATOM   4074  C26 POPCL   1     -68.389 -69.318  -5.206  1.00  0.00      L21  C
ATOM   4075  H6R POPCL   1     -69.496 -69.412  -4.995  1.00  0.00      L21  H
ATOM   4076  H6S POPCL   1     -67.988 -70.374  -5.226  1.00  0.00      L21  H
ATOM   4077  C27 POPCL   1     -67.674 -68.561  -4.029  1.00  0.00      L21  C
ATOM   4078  H7R POPCL   1     -66.579 -68.749  -4.222  1.00  0.00      L21  H
ATOM   4079  H7S POPCL   1     -68.028 -67.513  -4.138  1.00  0.00      L21  H
ATOM   4080  C28 POPCL   1     -68.002 -69.273  -2.684  1.00  0.00      L21  C
ATOM   4081  H8R POPCL   1     -69.099 -69.478  -2.609  1.00  0.00      L21  H
ATOM   4082  H8S POPCL   1     -67.562 -70.359  -2.742  1.00  0.00      L21  H
ATOM   4083  C29 POPCL   1     -67.453 -68.706  -1.397  1.00  0.00      L21  C
ATOM   4084  H91 POPCL   1     -66.386 -68.827  -1.207  1.00  0.00      L21  H
ATOM   4085 C210 POPCL   1     -68.054 -68.007  -0.450  1.00  0.00      L21  C
ATOM   4086 H101 POPCL   1     -67.415 -67.639   0.360  1.00  0.00      L21  H
ATOM   4087 C211 POPCL   1     -69.488 -67.581  -0.274  1.00  0.00      L21  C
ATOM   4088 H11R POPCL   1     -69.558 -66.464  -0.241  1.00  0.00      L21  H
ATOM   4089 H11S POPCL   1     -70.198 -67.941  -1.084  1.00  0.00      L21  H
ATOM   4090 C212 POPCL   1     -70.096 -68.036   1.120  1.00  0.00      L21  C
ATOM   4091 H12R POPCL   1     -71.177 -67.920   1.066  1.00  0.00      L21  H
ATOM   4092 H12S POPCL   1     -70.006 -69.199   1.120  1.00  0.00      L21  H
ATOM   4093 C213 POPCL   1     -69.418 -67.429   2.306  1.00  0.00      L21  C
ATOM   4094 H13R POPCL   1     -68.612 -68.022   2.599  1.00  0.00      L21  H
ATOM   4095 H13S POPCL   1     -69.095 -66.383   2.231  1.00  0.00      L21  H
ATOM   4096 C214 POPCL   1     -70.317 -67.515   3.527  1.00  0.00      L21  C
ATOM   4097 H14R POPCL   1     -71.100 -66.790   3.475  1.00  0.00      L21  H
ATOM   4098 H14S POPCL   1     -70.671 -68.562   3.506  1.00  0.00      L21  H
ATOM   4099 C215 POPCL   1     -69.487 -67.317   4.765  1.00  0.00      L21  C
ATOM   4100 H15R POPCL   1     -68.715 -68.089   4.858  1.00  0.00      L21  H
ATOM   4101 H15S POPCL   1     -68.937 -66.330   4.609  1.00  0.00      L21  H
ATOM   4102 C216 POPCL   1     -70.329 -67.140   6.043  1.00  0.00      L21  C
ATOM   4103 H16R POPCL   1     -71.175 -66.282   5.963  1.00  0.00      L21  H
ATOM   4104 H16S POPCL   1     -70.921 -68.070   6.338  1.00  0.00      L21  H
ATOM   4105 C217 POPCL   1     -69.542 -66.761   7.347  1.00  0.00      L21  C
ATOM   4106 H17R POPCL   1     -68.748 -67.531   7.480  1.00  0.00      L21  H
ATOM   4107 H17S POPCL   1     -69.126 -65.749   7.139  1.00  0.00      L21  H
ATOM   4108 C218 POPCL   1     -70.473 -66.678   8.572  1.00  0.00      L21  C
ATOM   4109 H18R POPCL   1     -71.208 -67.514   8.647  1.00  0.00      L21  H
ATOM   4110 H18S POPCL   1     -69.923 -66.554   9.477  1.00  0.00      L21  H
ATOM   4111 H18T POPCL   1     -71.107 -65.806   8.378  1.00  0.00      L21  H
ATOM   4112  C33 POPCL   1     -74.521 -68.639 -12.689  1.00  0.00      L21  C
ATOM   4113  H3X POPCL   1     -74.968 -67.669 -12.854  1.00  0.00      L21  H
ATOM   4114  H3Y POPCL   1     -75.324 -69.325 -12.546  1.00  0.00      L21  H
ATOM   4115  C34 POPCL   1     -73.629 -68.576 -11.392  1.00  0.00      L21  C
ATOM   4116  H4X POPCL   1     -73.054 -69.507 -11.209  1.00  0.00      L21  H
ATOM   4117  H4Y POPCL   1     -72.926 -67.725 -11.417  1.00  0.00      L21  H
ATOM   4118  C35 POPCL   1     -74.543 -68.353 -10.134  1.00  0.00      L21  C
ATOM   4119  H5X POPCL   1     -75.288 -67.603 -10.393  1.00  0.00      L21  H
ATOM   4120  H5Y POPCL   1     -75.009 -69.405 -10.126  1.00  0.00      L21  H
ATOM   4121  C36 POPCL   1     -73.680 -68.130  -8.861  1.00  0.00      L21  C
ATOM   4122  H6X POPCL   1     -73.199 -69.133  -8.678  1.00  0.00      L21  H
ATOM   4123  H6Y POPCL   1     -72.940 -67.317  -8.983  1.00  0.00      L21  H
ATOM   4124  C37 POPCL   1     -74.581 -67.814  -7.639  1.00  0.00      L21  C
ATOM   4125  H7X POPCL   1     -75.075 -66.877  -7.870  1.00  0.00      L21  H
ATOM   4126  H7Y POPCL   1     -75.366 -68.519  -7.461  1.00  0.00      L21  H
ATOM   4127  C38 POPCL   1     -73.691 -67.767  -6.287  1.00  0.00      L21  C
ATOM   4128  H8X POPCL   1     -73.033 -68.704  -6.126  1.00  0.00      L21  H
ATOM   4129  H8Y POPCL   1     -72.974 -66.880  -6.352  1.00  0.00      L21  H
ATOM   4130  C39 POPCL   1     -74.623 -67.578  -5.032  1.00  0.00      L21  C
ATOM   4131  H9X POPCL   1     -75.179 -66.594  -5.113  1.00  0.00      L21  H
ATOM   4132  H9Y POPCL   1     -75.352 -68.480  -5.148  1.00  0.00      L21  H
ATOM   4133 C310 POPCL   1     -73.868 -67.691  -3.725  1.00  0.00      L21  C
ATOM   4134 H10X POPCL   1     -73.244 -68.684  -3.766  1.00  0.00      L21  H
ATOM   4135 H10Y POPCL   1     -73.124 -66.894  -3.805  1.00  0.00      L21  H
ATOM   4136 C311 POPCL   1     -74.784 -67.571  -2.548  1.00  0.00      L21  C
ATOM   4137 H11X POPCL   1     -75.443 -66.690  -2.611  1.00  0.00      L21  H
ATOM   4138 H11Y POPCL   1     -75.450 -68.435  -2.519  1.00  0.00      L21  H
ATOM   4139 C312 POPCL   1     -73.970 -67.673  -1.283  1.00  0.00      L21  C
ATOM   4140 H12X POPCL   1     -73.299 -68.594  -1.283  1.00  0.00      L21  H
ATOM   4141 H12Y POPCL   1     -73.357 -66.711  -1.282  1.00  0.00      L21  H
ATOM   4142 C313 POPCL   1     -74.859 -67.770  -0.001  1.00  0.00      L21  C
ATOM   4143 H13X POPCL   1     -75.398 -66.799   0.251  1.00  0.00      L21  H
ATOM   4144 H13Y POPCL   1     -75.635 -68.491  -0.268  1.00  0.00      L21  H
ATOM   4145 C314 POPCL   1     -74.041 -68.083   1.185  1.00  0.00      L21  C
ATOM   4146 H14X POPCL   1     -73.560 -69.022   1.029  1.00  0.00      L21  H
ATOM   4147 H14Y POPCL   1     -73.313 -67.297   1.264  1.00  0.00      L21  H
ATOM   4148 C315 POPCL   1     -74.825 -68.106   2.471  1.00  0.00      L21  C
ATOM   4149 H15X POPCL   1     -75.476 -67.156   2.500  1.00  0.00      L21  H
ATOM   4150 H15Y POPCL   1     -75.477 -69.030   2.543  1.00  0.00      L21  H
ATOM   4151 C316 POPCL   1     -73.930 -68.077   3.698  1.00  0.00      L21  C
ATOM   4152 H16X POPCL   1     -73.346 -67.213   3.864  1.00  0.00      L21  H
ATOM   4153 H16Y POPCL   1     -74.556 -67.996   4.592  1.00  0.00      L21  H
ATOM   4154 H16Z POPCL   1     -73.331 -69.028   3.799  1.00  0.00      L21  H
ATOM   4155  N   POPCL   2     -65.225 -61.863 -22.881  1.00  0.00      L21  N
ATOM   4156  C11 POPCL   2     -64.476 -63.054 -22.368  1.00  0.00      L21  C
ATOM   4157  C12 POPCL   2     -64.354 -60.938 -23.727  1.00  0.00      L21  C
ATOM   4158  C13 POPCL   2     -65.797 -61.032 -21.787  1.00  0.00      L21  C
ATOM   4159  C14 POPCL   2     -66.304 -62.395 -23.760  1.00  0.00      L21  C
ATOM   4160  H11 POPCL   2     -63.796 -63.397 -23.154  1.00  0.00      L21  H
ATOM   4161  H12 POPCL   2     -65.084 -63.900 -22.172  1.00  0.00      L21  H
ATOM   4162  H21 POPCL   2     -63.533 -60.501 -23.085  1.00  0.00      L21  H
ATOM   4163  H22 POPCL   2     -63.715 -61.483 -24.432  1.00  0.00      L21  H
ATOM   4164  H23 POPCL   2     -64.940 -60.094 -24.182  1.00  0.00      L21  H
ATOM   4165  H31 POPCL   2     -64.900 -60.814 -21.124  1.00  0.00      L21  H
ATOM   4166  H32 POPCL   2     -66.167 -60.076 -22.025  1.00  0.00      L21  H
ATOM   4167  H33 POPCL   2     -66.452 -61.528 -21.144  1.00  0.00      L21  H
ATOM   4168  H41 POPCL   2     -66.823 -61.557 -24.199  1.00  0.00      L21  H
ATOM   4169  H42 POPCL   2     -65.821 -62.915 -24.538  1.00  0.00      L21  H
ATOM   4170  H43 POPCL   2     -67.128 -62.929 -23.261  1.00  0.00      L21  H
ATOM   4171  C15 POPCL   2     -63.442 -62.859 -21.124  1.00  0.00      L21  C
ATOM   4172  H51 POPCL   2     -64.060 -62.468 -20.332  1.00  0.00      L21  H
ATOM   4173  H52 POPCL   2     -62.916 -63.782 -20.811  1.00  0.00      L21  H
ATOM   4174  P1  POPCL   2     -62.028 -60.545 -20.878  1.00  0.00      L21  P
ATOM   4175  O3  POPCL   2     -62.254 -59.482 -21.835  1.00  0.00      L21  O
ATOM   4176  O4  POPCL   2     -60.695 -60.547 -20.239  1.00  0.00      L21  O
ATOM   4177  O1  POPCL   2     -62.406 -61.959 -21.571  1.00  0.00      L21  O
ATOM   4178  O2  POPCL   2     -63.120 -60.365 -19.725  1.00  0.00      L21  O
ATOM   4179  C1  POPCL   2     -62.820 -60.818 -18.385  1.00  0.00      L21  C
ATOM   4180  HA  POPCL   2     -62.602 -61.926 -18.425  1.00  0.00      L21  H
ATOM   4181  HB  POPCL   2     -62.033 -60.193 -17.971  1.00  0.00      L21  H
ATOM   4182  C2  POPCL   2     -64.060 -60.623 -17.498  1.00  0.00      L21  C
ATOM   4183  HS  POPCL   2     -64.325 -59.532 -17.592  1.00  0.00      L21  H
ATOM   4184  O21 POPCL   2     -63.839 -61.031 -16.089  1.00  0.00      L21  O
ATOM   4185  C21 POPCL   2     -63.319 -60.104 -15.352  1.00  0.00      L21  C
ATOM   4186  O22 POPCL   2     -63.035 -58.988 -15.663  1.00  0.00      L21  O
ATOM   4187  C22 POPCL   2     -63.319 -60.541 -13.875  1.00  0.00      L21  C
ATOM   4188  H2R POPCL   2     -63.795 -61.544 -13.842  1.00  0.00      L21  H
ATOM   4189  H2S POPCL   2     -62.291 -60.611 -13.440  1.00  0.00      L21  H
ATOM   4190  C3  POPCL   2     -65.334 -61.381 -17.937  1.00  0.00      L21  C
ATOM   4191  HX  POPCL   2     -66.124 -61.178 -17.111  1.00  0.00      L21  H
ATOM   4192  HY  POPCL   2     -65.658 -60.980 -18.934  1.00  0.00      L21  H
ATOM   4193  O31 POPCL   2     -65.071 -62.761 -17.808  1.00  0.00      L21  O
ATOM   4194  C31 POPCL   2     -65.987 -63.475 -18.504  1.00  0.00      L21  C
ATOM   4195  O32 POPCL   2     -66.589 -63.111 -19.507  1.00  0.00      L21  O
ATOM   4196  C32 POPCL   2     -66.157 -64.811 -17.806  1.00  0.00      L21  C
ATOM   4197  H2X POPCL   2     -66.090 -65.574 -18.613  1.00  0.00      L21  H
ATOM   4198  H2Y POPCL   2     -65.300 -64.918 -17.094  1.00  0.00      L21  H
ATOM   4199  C23 POPCL   2     -64.109 -59.509 -12.975  1.00  0.00      L21  C
ATOM   4200  H3R POPCL   2     -63.519 -58.553 -12.799  1.00  0.00      L21  H
ATOM   4201  H3S POPCL   2     -65.003 -59.162 -13.409  1.00  0.00      L21  H
ATOM   4202  C24 POPCL   2     -64.396 -60.154 -11.596  1.00  0.00      L21  C
ATOM   4203  H4R POPCL   2     -65.060 -61.107 -11.712  1.00  0.00      L21  H
ATOM   4204  H4S POPCL   2     -63.440 -60.321 -11.081  1.00  0.00      L21  H
ATOM   4205  C25 POPCL   2     -65.182 -59.188 -10.699  1.00  0.00      L21  C
ATOM   4206  H5R POPCL   2     -64.797 -58.166 -10.909  1.00  0.00      L21  H
ATOM   4207  H5S POPCL   2     -66.221 -59.110 -11.087  1.00  0.00      L21  H
ATOM   4208  C26 POPCL   2     -65.191 -59.493  -9.248  1.00  0.00      L21  C
ATOM   4209  H6R POPCL   2     -65.790 -60.392  -9.091  1.00  0.00      L21  H
ATOM   4210  H6S POPCL   2     -64.170 -59.722  -8.893  1.00  0.00      L21  H
ATOM   4211  C27 POPCL   2     -65.708 -58.408  -8.343  1.00  0.00      L21  C
ATOM   4212  H7R POPCL   2     -65.220 -57.451  -8.650  1.00  0.00      L21  H
ATOM   4213  H7S POPCL   2     -66.818 -58.341  -8.314  1.00  0.00      L21  H
ATOM   4214  C28 POPCL   2     -65.272 -58.779  -6.924  1.00  0.00      L21  C
ATOM   4215  H8R POPCL   2     -65.660 -59.743  -6.729  1.00  0.00      L21  H
ATOM   4216  H8S POPCL   2     -64.137 -58.807  -6.822  1.00  0.00      L21  H
ATOM   4217  C29 POPCL   2     -65.717 -57.858  -5.900  1.00  0.00      L21  C
ATOM   4218  H91 POPCL   2     -65.932 -56.845  -6.246  1.00  0.00      L21  H
ATOM   4219 C210 POPCL   2     -65.767 -58.011  -4.527  1.00  0.00      L21  C
ATOM   4220 H101 POPCL   2     -66.136 -57.241  -3.812  1.00  0.00      L21  H
ATOM   4221 C211 POPCL   2     -65.324 -59.346  -3.837  1.00  0.00      L21  C
ATOM   4222 H11R POPCL   2     -65.156 -60.195  -4.578  1.00  0.00      L21  H
ATOM   4223 H11S POPCL   2     -64.428 -59.208  -3.218  1.00  0.00      L21  H
ATOM   4224 C212 POPCL   2     -66.440 -59.853  -2.828  1.00  0.00      L21  C
ATOM   4225 H12R POPCL   2     -67.485 -59.655  -3.216  1.00  0.00      L21  H
ATOM   4226 H12S POPCL   2     -66.404 -60.920  -2.601  1.00  0.00      L21  H
ATOM   4227 C213 POPCL   2     -66.374 -59.164  -1.486  1.00  0.00      L21  C
ATOM   4228 H13R POPCL   2     -65.371 -59.139  -1.155  1.00  0.00      L21  H
ATOM   4229 H13S POPCL   2     -66.810 -58.103  -1.598  1.00  0.00      L21  H
ATOM   4230 C214 POPCL   2     -67.280 -59.957  -0.520  1.00  0.00      L21  C
ATOM   4231 H14R POPCL   2     -68.340 -59.886  -0.871  1.00  0.00      L21  H
ATOM   4232 H14S POPCL   2     -67.132 -61.070  -0.547  1.00  0.00      L21  H
ATOM   4233 C215 POPCL   2     -67.023 -59.513   0.901  1.00  0.00      L21  C
ATOM   4234 H15R POPCL   2     -65.983 -59.666   1.222  1.00  0.00      L21  H
ATOM   4235 H15S POPCL   2     -67.118 -58.465   1.006  1.00  0.00      L21  H
ATOM   4236 C216 POPCL   2     -67.950 -60.331   1.820  1.00  0.00      L21  C
ATOM   4237 H16R POPCL   2     -69.037 -59.963   1.529  1.00  0.00      L21  H
ATOM   4238 H16S POPCL   2     -67.773 -61.416   1.646  1.00  0.00      L21  H
ATOM   4239 C217 POPCL   2     -67.700 -60.119   3.259  1.00  0.00      L21  C
ATOM   4240 H17R POPCL   2     -66.612 -60.341   3.549  1.00  0.00      L21  H
ATOM   4241 H17S POPCL   2     -67.928 -59.029   3.480  1.00  0.00      L21  H
ATOM   4242 C218 POPCL   2     -68.644 -60.898   4.224  1.00  0.00      L21  C
ATOM   4243 H18R POPCL   2     -68.304 -60.573   5.261  1.00  0.00      L21  H
ATOM   4244 H18S POPCL   2     -69.720 -60.749   4.126  1.00  0.00      L21  H
ATOM   4245 H18T POPCL   2     -68.449 -61.987   4.184  1.00  0.00      L21  H
ATOM   4246  C33 POPCL   2     -67.421 -65.005 -16.969  1.00  0.00      L21  C
ATOM   4247  H3X POPCL   2     -68.229 -64.920 -17.739  1.00  0.00      L21  H
ATOM   4248  H3Y POPCL   2     -67.464 -66.053 -16.541  1.00  0.00      L21  H
ATOM   4249  C34 POPCL   2     -67.526 -63.922 -15.879  1.00  0.00      L21  C
ATOM   4250  H4X POPCL   2     -66.477 -63.692 -15.355  1.00  0.00      L21  H
ATOM   4251  H4Y POPCL   2     -67.855 -62.965 -16.196  1.00  0.00      L21  H
ATOM   4252  C35 POPCL   2     -68.216 -64.530 -14.568  1.00  0.00      L21  C
ATOM   4253  H5X POPCL   2     -69.309 -64.528 -14.690  1.00  0.00      L21  H
ATOM   4254  H5Y POPCL   2     -67.754 -65.500 -14.486  1.00  0.00      L21  H
ATOM   4255  C36 POPCL   2     -67.868 -63.719 -13.310  1.00  0.00      L21  C
ATOM   4256  H6X POPCL   2     -66.790 -63.389 -13.360  1.00  0.00      L21  H
ATOM   4257  H6Y POPCL   2     -68.517 -62.803 -13.424  1.00  0.00      L21  H
ATOM   4258  C37 POPCL   2     -68.152 -64.471 -12.056  1.00  0.00      L21  C
ATOM   4259  H7X POPCL   2     -69.247 -64.877 -12.003  1.00  0.00      L21  H
ATOM   4260  H7Y POPCL   2     -67.540 -65.389 -11.806  1.00  0.00      L21  H
ATOM   4261  C38 POPCL   2     -68.019 -63.551 -10.816  1.00  0.00      L21  C
ATOM   4262  H8X POPCL   2     -66.955 -63.262 -10.649  1.00  0.00      L21  H
ATOM   4263  H8Y POPCL   2     -68.630 -62.609 -10.999  1.00  0.00      L21  H
ATOM   4264  C39 POPCL   2     -68.642 -64.227  -9.541  1.00  0.00      L21  C
ATOM   4265  H9X POPCL   2     -69.631 -64.579  -9.614  1.00  0.00      L21  H
ATOM   4266  H9Y POPCL   2     -68.098 -65.124  -9.238  1.00  0.00      L21  H
ATOM   4267 C310 POPCL   2     -68.671 -63.312  -8.316  1.00  0.00      L21  C
ATOM   4268 H10X POPCL   2     -67.591 -63.121  -8.089  1.00  0.00      L21  H
ATOM   4269 H10Y POPCL   2     -69.153 -62.320  -8.643  1.00  0.00      L21  H
ATOM   4270 C311 POPCL   2     -69.411 -63.887  -7.119  1.00  0.00      L21  C
ATOM   4271 H11X POPCL   2     -70.480 -63.921  -7.384  1.00  0.00      L21  H
ATOM   4272 H11Y POPCL   2     -69.052 -64.923  -6.962  1.00  0.00      L21  H
ATOM   4273 C312 POPCL   2     -69.263 -63.125  -5.784  1.00  0.00      L21  C
ATOM   4274 H12X POPCL   2     -68.158 -62.914  -5.589  1.00  0.00      L21  H
ATOM   4275 H12Y POPCL   2     -69.746 -62.121  -5.910  1.00  0.00      L21  H
ATOM   4276 C313 POPCL   2     -69.905 -63.901  -4.642  1.00  0.00      L21  C
ATOM   4277 H13X POPCL   2     -71.039 -64.005  -4.846  1.00  0.00      L21  H
ATOM   4278 H13Y POPCL   2     -69.430 -64.860  -4.519  1.00  0.00      L21  H
ATOM   4279 C314 POPCL   2     -69.755 -63.118  -3.322  1.00  0.00      L21  C
ATOM   4280 H14X POPCL   2     -68.733 -62.860  -3.037  1.00  0.00      L21  H
ATOM   4281 H14Y POPCL   2     -70.227 -62.129  -3.520  1.00  0.00      L21  H
ATOM   4282 C315 POPCL   2     -70.466 -63.796  -2.119  1.00  0.00      L21  C
ATOM   4283 H15X POPCL   2     -71.462 -64.213  -2.506  1.00  0.00      L21  H
ATOM   4284 H15Y POPCL   2     -69.888 -64.786  -1.939  1.00  0.00      L21  H
ATOM   4285 C316 POPCL   2     -70.520 -62.902  -0.862  1.00  0.00      L21  C
ATOM   4286 H16X POPCL   2     -71.220 -62.051  -1.158  1.00  0.00      L21  H
ATOM   4287 H16Y POPCL   2     -70.919 -63.356   0.058  1.00  0.00      L21  H
ATOM   4288 H16Z POPCL   2     -69.462 -62.552  -0.790  1.00  0.00      L21  H
ATOM   4289  N   POPCL   3     -67.111 -52.326 -19.591  1.00  0.00      L21  N
ATOM   4290  C11 POPCL   3     -67.850 -52.410 -18.305  1.00  0.00      L21  C
ATOM   4291  C12 POPCL   3     -68.189 -52.035 -20.617  1.00  0.00      L21  C
ATOM   4292  C13 POPCL   3     -66.555 -53.667 -19.811  1.00  0.00      L21  C
ATOM   4293  C14 POPCL   3     -66.078 -51.270 -19.528  1.00  0.00      L21  C
ATOM   4294  H11 POPCL   3     -68.577 -51.596 -18.322  1.00  0.00      L21  H
ATOM   4295  H12 POPCL   3     -67.118 -52.149 -17.450  1.00  0.00      L21  H
ATOM   4296  H21 POPCL   3     -68.872 -52.830 -20.573  1.00  0.00      L21  H
ATOM   4297  H22 POPCL   3     -68.717 -51.111 -20.330  1.00  0.00      L21  H
ATOM   4298  H23 POPCL   3     -67.781 -52.161 -21.627  1.00  0.00      L21  H
ATOM   4299  H31 POPCL   3     -67.393 -54.305 -19.767  1.00  0.00      L21  H
ATOM   4300  H32 POPCL   3     -65.889 -53.769 -20.697  1.00  0.00      L21  H
ATOM   4301  H33 POPCL   3     -65.908 -53.911 -18.937  1.00  0.00      L21  H
ATOM   4302  H41 POPCL   3     -65.783 -51.014 -20.535  1.00  0.00      L21  H
ATOM   4303  H42 POPCL   3     -66.542 -50.380 -19.155  1.00  0.00      L21  H
ATOM   4304  H43 POPCL   3     -65.273 -51.514 -18.785  1.00  0.00      L21  H
ATOM   4305  C15 POPCL   3     -68.583 -53.747 -17.832  1.00  0.00      L21  C
ATOM   4306  H51 POPCL   3     -67.957 -54.636 -17.798  1.00  0.00      L21  H
ATOM   4307  H52 POPCL   3     -68.814 -53.609 -16.705  1.00  0.00      L21  H
ATOM   4308  P1  POPCL   3     -70.164 -55.016 -19.620  1.00  0.00      L21  P
ATOM   4309  O3  POPCL   3     -69.107 -54.923 -20.660  1.00  0.00      L21  O
ATOM   4310  O4  POPCL   3     -71.557 -54.815 -20.069  1.00  0.00      L21  O
ATOM   4311  O1  POPCL   3     -69.871 -53.937 -18.455  1.00  0.00      L21  O
ATOM   4312  O2  POPCL   3     -69.914 -56.349 -18.769  1.00  0.00      L21  O
ATOM   4313  C1  POPCL   3     -70.512 -56.357 -17.455  1.00  0.00      L21  C
ATOM   4314  HA  POPCL   3     -70.070 -55.554 -16.849  1.00  0.00      L21  H
ATOM   4315  HB  POPCL   3     -71.624 -56.334 -17.507  1.00  0.00      L21  H
ATOM   4316  C2  POPCL   3     -70.118 -57.708 -16.757  1.00  0.00      L21  C
ATOM   4317  HS  POPCL   3     -70.684 -58.557 -17.155  1.00  0.00      L21  H
ATOM   4318  O21 POPCL   3     -70.377 -57.391 -15.393  1.00  0.00      L21  O
ATOM   4319  C21 POPCL   3     -70.428 -58.281 -14.393  1.00  0.00      L21  C
ATOM   4320  O22 POPCL   3     -70.176 -59.421 -14.521  1.00  0.00      L21  O
ATOM   4321  C22 POPCL   3     -70.640 -57.538 -13.043  1.00  0.00      L21  C
ATOM   4322  H2R POPCL   3     -69.941 -56.644 -13.044  1.00  0.00      L21  H
ATOM   4323  H2S POPCL   3     -71.647 -57.138 -13.037  1.00  0.00      L21  H
ATOM   4324  C3  POPCL   3     -68.584 -58.035 -16.833  1.00  0.00      L21  C
ATOM   4325  HX  POPCL   3     -68.542 -59.012 -16.304  1.00  0.00      L21  H
ATOM   4326  HY  POPCL   3     -68.341 -58.226 -17.971  1.00  0.00      L21  H
ATOM   4327  O31 POPCL   3     -67.631 -57.065 -16.259  1.00  0.00      L21  O
ATOM   4328  C31 POPCL   3     -66.560 -57.542 -15.672  1.00  0.00      L21  C
ATOM   4329  O32 POPCL   3     -66.405 -58.735 -15.318  1.00  0.00      L21  O
ATOM   4330  C32 POPCL   3     -65.546 -56.467 -15.344  1.00  0.00      L21  C
ATOM   4331  H2X POPCL   3     -65.028 -56.658 -14.394  1.00  0.00      L21  H
ATOM   4332  H2Y POPCL   3     -64.916 -56.511 -16.205  1.00  0.00      L21  H
ATOM   4333  C23 POPCL   3     -70.360 -58.444 -11.780  1.00  0.00      L21  C
ATOM   4334  H3R POPCL   3     -71.168 -59.188 -11.704  1.00  0.00      L21  H
ATOM   4335  H3S POPCL   3     -69.379 -58.983 -11.792  1.00  0.00      L21  H
ATOM   4336  C24 POPCL   3     -70.444 -57.583 -10.559  1.00  0.00      L21  C
ATOM   4337  H4R POPCL   3     -69.570 -56.869 -10.535  1.00  0.00      L21  H
ATOM   4338  H4S POPCL   3     -71.351 -57.065 -10.606  1.00  0.00      L21  H
ATOM   4339  C25 POPCL   3     -70.429 -58.354  -9.180  1.00  0.00      L21  C
ATOM   4340  H5R POPCL   3     -71.389 -58.849  -9.186  1.00  0.00      L21  H
ATOM   4341  H5S POPCL   3     -69.565 -59.081  -9.149  1.00  0.00      L21  H
ATOM   4342  C26 POPCL   3     -70.199 -57.361  -8.010  1.00  0.00      L21  C
ATOM   4343  H6R POPCL   3     -69.293 -56.733  -8.037  1.00  0.00      L21  H
ATOM   4344  H6S POPCL   3     -71.032 -56.701  -7.944  1.00  0.00      L21  H
ATOM   4345  C27 POPCL   3     -70.062 -58.179  -6.718  1.00  0.00      L21  C
ATOM   4346  H7R POPCL   3     -70.920 -58.868  -6.631  1.00  0.00      L21  H
ATOM   4347  H7S POPCL   3     -69.143 -58.873  -6.679  1.00  0.00      L21  H
ATOM   4348  C28 POPCL   3     -70.118 -57.160  -5.582  1.00  0.00      L21  C
ATOM   4349  H8R POPCL   3     -69.243 -56.444  -5.583  1.00  0.00      L21  H
ATOM   4350  H8S POPCL   3     -71.025 -56.542  -5.779  1.00  0.00      L21  H
ATOM   4351  C29 POPCL   3     -70.160 -57.934  -4.286  1.00  0.00      L21  C
ATOM   4352  H91 POPCL   3     -70.697 -58.924  -4.294  1.00  0.00      L21  H
ATOM   4353 C210 POPCL   3     -69.625 -57.679  -3.046  1.00  0.00      L21  C
ATOM   4354 H101 POPCL   3     -69.659 -58.334  -2.159  1.00  0.00      L21  H
ATOM   4355 C211 POPCL   3     -68.827 -56.353  -2.668  1.00  0.00      L21  C
ATOM   4356 H11R POPCL   3     -67.742 -56.600  -2.797  1.00  0.00      L21  H
ATOM   4357 H11S POPCL   3     -68.956 -55.630  -3.476  1.00  0.00      L21  H
ATOM   4358 C212 POPCL   3     -69.149 -55.760  -1.299  1.00  0.00      L21  C
ATOM   4359 H12R POPCL   3     -68.606 -54.765  -1.325  1.00  0.00      L21  H
ATOM   4360 H12S POPCL   3     -70.215 -55.604  -1.384  1.00  0.00      L21  H
ATOM   4361 C213 POPCL   3     -68.820 -56.567  -0.061  1.00  0.00      L21  C
ATOM   4362 H13R POPCL   3     -69.577 -57.382   0.041  1.00  0.00      L21  H
ATOM   4363 H13S POPCL   3     -67.809 -57.029  -0.204  1.00  0.00      L21  H
ATOM   4364 C214 POPCL   3     -68.897 -55.703   1.255  1.00  0.00      L21  C
ATOM   4365 H14R POPCL   3     -68.017 -55.053   1.319  1.00  0.00      L21  H
ATOM   4366 H14S POPCL   3     -69.895 -55.121   1.130  1.00  0.00      L21  H
ATOM   4367 C215 POPCL   3     -68.875 -56.604   2.553  1.00  0.00      L21  C
ATOM   4368 H15R POPCL   3     -69.750 -57.284   2.481  1.00  0.00      L21  H
ATOM   4369 H15S POPCL   3     -67.917 -57.159   2.518  1.00  0.00      L21  H
ATOM   4370 C216 POPCL   3     -69.070 -55.925   3.858  1.00  0.00      L21  C
ATOM   4371 H16R POPCL   3     -68.270 -55.180   3.902  1.00  0.00      L21  H
ATOM   4372 H16S POPCL   3     -70.018 -55.390   3.918  1.00  0.00      L21  H
ATOM   4373 C217 POPCL   3     -68.809 -56.849   5.093  1.00  0.00      L21  C
ATOM   4374 H17R POPCL   3     -69.700 -57.527   5.056  1.00  0.00      L21  H
ATOM   4375 H17S POPCL   3     -67.986 -57.539   4.855  1.00  0.00      L21  H
ATOM   4376 C218 POPCL   3     -68.631 -56.159   6.497  1.00  0.00      L21  C
ATOM   4377 H18R POPCL   3     -68.756 -55.063   6.417  1.00  0.00      L21  H
ATOM   4378 H18S POPCL   3     -69.322 -56.648   7.260  1.00  0.00      L21  H
ATOM   4379 H18T POPCL   3     -67.539 -56.402   6.844  1.00  0.00      L21  H
ATOM   4380  C33 POPCL   3     -66.082 -55.011 -15.324  1.00  0.00      L21  C
ATOM   4381  H3X POPCL   3     -65.246 -54.400 -14.917  1.00  0.00      L21  H
ATOM   4382  H3Y POPCL   3     -66.398 -54.757 -16.356  1.00  0.00      L21  H
ATOM   4383  C34 POPCL   3     -67.381 -54.707 -14.435  1.00  0.00      L21  C
ATOM   4384  H4X POPCL   3     -67.978 -53.850 -14.931  1.00  0.00      L21  H
ATOM   4385  H4Y POPCL   3     -68.053 -55.577 -14.374  1.00  0.00      L21  H
ATOM   4386  C35 POPCL   3     -66.964 -54.244 -12.986  1.00  0.00      L21  C
ATOM   4387  H5X POPCL   3     -66.161 -54.914 -12.675  1.00  0.00      L21  H
ATOM   4388  H5Y POPCL   3     -66.427 -53.250 -13.072  1.00  0.00      L21  H
ATOM   4389  C36 POPCL   3     -68.191 -54.078 -11.985  1.00  0.00      L21  C
ATOM   4390  H6X POPCL   3     -69.025 -53.656 -12.679  1.00  0.00      L21  H
ATOM   4391  H6Y POPCL   3     -68.509 -55.145 -11.789  1.00  0.00      L21  H
ATOM   4392  C37 POPCL   3     -67.810 -53.270 -10.773  1.00  0.00      L21  C
ATOM   4393  H7X POPCL   3     -66.812 -53.639 -10.438  1.00  0.00      L21  H
ATOM   4394  H7Y POPCL   3     -67.581 -52.263 -11.102  1.00  0.00      L21  H
ATOM   4395  C38 POPCL   3     -68.705 -53.573  -9.606  1.00  0.00      L21  C
ATOM   4396  H8X POPCL   3     -69.717 -53.236  -9.941  1.00  0.00      L21  H
ATOM   4397  H8Y POPCL   3     -68.831 -54.653  -9.304  1.00  0.00      L21  H
ATOM   4398  C39 POPCL   3     -68.226 -52.715  -8.326  1.00  0.00      L21  C
ATOM   4399  H9X POPCL   3     -67.085 -52.659  -8.136  1.00  0.00      L21  H
ATOM   4400  H9Y POPCL   3     -68.682 -51.696  -8.557  1.00  0.00      L21  H
ATOM   4401 C310 POPCL   3     -68.897 -53.237  -6.991  1.00  0.00      L21  C
ATOM   4402 H10X POPCL   3     -69.901 -53.578  -7.206  1.00  0.00      L21  H
ATOM   4403 H10Y POPCL   3     -68.160 -54.057  -6.653  1.00  0.00      L21  H
ATOM   4404 C311 POPCL   3     -68.900 -52.232  -5.839  1.00  0.00      L21  C
ATOM   4405 H11X POPCL   3     -68.015 -51.536  -5.921  1.00  0.00      L21  H
ATOM   4406 H11Y POPCL   3     -69.682 -51.592  -6.198  1.00  0.00      L21  H
ATOM   4407 C312 POPCL   3     -69.134 -52.833  -4.468  1.00  0.00      L21  C
ATOM   4408 H12X POPCL   3     -69.804 -53.682  -4.570  1.00  0.00      L21  H
ATOM   4409 H12Y POPCL   3     -68.121 -53.221  -4.095  1.00  0.00      L21  H
ATOM   4410 C313 POPCL   3     -69.698 -51.817  -3.535  1.00  0.00      L21  C
ATOM   4411 H13X POPCL   3     -69.112 -50.858  -3.607  1.00  0.00      L21  H
ATOM   4412 H13Y POPCL   3     -70.762 -51.519  -3.804  1.00  0.00      L21  H
ATOM   4413 C314 POPCL   3     -69.519 -52.323  -2.085  1.00  0.00      L21  C
ATOM   4414 H14X POPCL   3     -70.130 -53.206  -2.033  1.00  0.00      L21  H
ATOM   4415 H14Y POPCL   3     -68.486 -52.587  -1.820  1.00  0.00      L21  H
ATOM   4416 C315 POPCL   3     -70.123 -51.417  -0.979  1.00  0.00      L21  C
ATOM   4417 H15X POPCL   3     -69.554 -50.415  -0.942  1.00  0.00      L21  H
ATOM   4418 H15Y POPCL   3     -71.200 -51.140  -1.289  1.00  0.00      L21  H
ATOM   4419 C316 POPCL   3     -70.014 -52.152   0.422  1.00  0.00      L21  C
ATOM   4420 H16X POPCL   3     -69.083 -51.950   0.994  1.00  0.00      L21  H
ATOM   4421 H16Y POPCL   3     -70.868 -51.860   1.082  1.00  0.00      L21  H
ATOM   4422 H16Z POPCL   3     -70.193 -53.219   0.146  1.00  0.00      L21  H
ATOM   4423  N   POPCL   4     -62.383 -45.599 -18.689  1.00  0.00      L21  N
ATOM   4424  C11 POPCL   4     -63.235 -45.953 -17.492  1.00  0.00      L21  C
ATOM   4425  C12 POPCL   4     -62.454 -44.208 -19.074  1.00  0.00      L21  C
ATOM   4426  C13 POPCL   4     -62.835 -46.423 -19.818  1.00  0.00      L21  C
ATOM   4427  C14 POPCL   4     -60.896 -45.950 -18.340  1.00  0.00      L21  C
ATOM   4428  H11 POPCL   4     -62.899 -45.232 -16.719  1.00  0.00      L21  H
ATOM   4429  H12 POPCL   4     -62.915 -46.946 -17.209  1.00  0.00      L21  H
ATOM   4430  H21 POPCL   4     -63.475 -43.977 -19.182  1.00  0.00      L21  H
ATOM   4431  H22 POPCL   4     -62.150 -43.444 -18.399  1.00  0.00      L21  H
ATOM   4432  H23 POPCL   4     -61.998 -44.066 -20.038  1.00  0.00      L21  H
ATOM   4433  H31 POPCL   4     -63.876 -46.100 -20.096  1.00  0.00      L21  H
ATOM   4434  H32 POPCL   4     -62.388 -46.138 -20.828  1.00  0.00      L21  H
ATOM   4435  H33 POPCL   4     -62.738 -47.489 -19.661  1.00  0.00      L21  H
ATOM   4436  H41 POPCL   4     -60.342 -45.869 -19.294  1.00  0.00      L21  H
ATOM   4437  H42 POPCL   4     -60.410 -45.281 -17.638  1.00  0.00      L21  H
ATOM   4438  H43 POPCL   4     -60.804 -46.948 -17.948  1.00  0.00      L21  H
ATOM   4439  C15 POPCL   4     -64.766 -45.953 -17.688  1.00  0.00      L21  C
ATOM   4440  H51 POPCL   4     -65.072 -46.666 -18.477  1.00  0.00      L21  H
ATOM   4441  H52 POPCL   4     -65.269 -46.296 -16.726  1.00  0.00      L21  H
ATOM   4442  P1  POPCL   4     -66.431 -44.490 -18.994  1.00  0.00      L21  P
ATOM   4443  O3  POPCL   4     -66.008 -45.145 -20.230  1.00  0.00      L21  O
ATOM   4444  O4  POPCL   4     -66.949 -43.102 -19.177  1.00  0.00      L21  O
ATOM   4445  O1  POPCL   4     -65.278 -44.608 -17.954  1.00  0.00      L21  O
ATOM   4446  O2  POPCL   4     -67.616 -45.375 -18.370  1.00  0.00      L21  O
ATOM   4447  C1  POPCL   4     -67.849 -45.194 -16.960  1.00  0.00      L21  C
ATOM   4448  HA  POPCL   4     -66.982 -45.195 -16.418  1.00  0.00      L21  H
ATOM   4449  HB  POPCL   4     -68.317 -44.193 -16.779  1.00  0.00      L21  H
ATOM   4450  C2  POPCL   4     -68.823 -46.149 -16.272  1.00  0.00      L21  C
ATOM   4451  HS  POPCL   4     -69.775 -45.820 -16.667  1.00  0.00      L21  H
ATOM   4452  O21 POPCL   4     -68.729 -45.818 -14.829  1.00  0.00      L21  O
ATOM   4453  C21 POPCL   4     -69.005 -46.703 -13.873  1.00  0.00      L21  C
ATOM   4454  O22 POPCL   4     -69.595 -47.781 -13.924  1.00  0.00      L21  O
ATOM   4455  C22 POPCL   4     -68.407 -46.001 -12.603  1.00  0.00      L21  C
ATOM   4456  H2R POPCL   4     -67.364 -45.656 -12.639  1.00  0.00      L21  H
ATOM   4457  H2S POPCL   4     -69.065 -45.155 -12.390  1.00  0.00      L21  H
ATOM   4458  C3  POPCL   4     -68.619 -47.592 -16.667  1.00  0.00      L21  C
ATOM   4459  HX  POPCL   4     -69.425 -48.192 -16.092  1.00  0.00      L21  H
ATOM   4460  HY  POPCL   4     -68.865 -47.729 -17.687  1.00  0.00      L21  H
ATOM   4461  O31 POPCL   4     -67.213 -48.004 -16.348  1.00  0.00      L21  O
ATOM   4462  C31 POPCL   4     -66.966 -49.178 -16.727  1.00  0.00      L21  C
ATOM   4463  O32 POPCL   4     -67.673 -49.990 -17.319  1.00  0.00      L21  O
ATOM   4464  C32 POPCL   4     -65.453 -49.586 -16.383  1.00  0.00      L21  C
ATOM   4465  H2X POPCL   4     -65.113 -50.229 -17.200  1.00  0.00      L21  H
ATOM   4466  H2Y POPCL   4     -64.909 -48.615 -16.343  1.00  0.00      L21  H
ATOM   4467  C23 POPCL   4     -68.511 -46.989 -11.378  1.00  0.00      L21  C
ATOM   4468  H3R POPCL   4     -69.533 -47.398 -11.409  1.00  0.00      L21  H
ATOM   4469  H3S POPCL   4     -67.864 -47.809 -11.611  1.00  0.00      L21  H
ATOM   4470  C24 POPCL   4     -68.188 -46.472  -9.943  1.00  0.00      L21  C
ATOM   4471  H4R POPCL   4     -67.096 -46.333  -9.919  1.00  0.00      L21  H
ATOM   4472  H4S POPCL   4     -68.753 -45.552  -9.643  1.00  0.00      L21  H
ATOM   4473  C25 POPCL   4     -68.693 -47.492  -8.913  1.00  0.00      L21  C
ATOM   4474  H5R POPCL   4     -69.781 -47.640  -9.168  1.00  0.00      L21  H
ATOM   4475  H5S POPCL   4     -68.106 -48.495  -9.099  1.00  0.00      L21  H
ATOM   4476  C26 POPCL   4     -68.277 -47.147  -7.532  1.00  0.00      L21  C
ATOM   4477  H6R POPCL   4     -67.260 -47.327  -7.286  1.00  0.00      L21  H
ATOM   4478  H6S POPCL   4     -68.578 -46.118  -7.308  1.00  0.00      L21  H
ATOM   4479  C27 POPCL   4     -69.170 -47.951  -6.529  1.00  0.00      L21  C
ATOM   4480  H7R POPCL   4     -70.216 -47.749  -6.850  1.00  0.00      L21  H
ATOM   4481  H7S POPCL   4     -69.082 -49.053  -6.729  1.00  0.00      L21  H
ATOM   4482  C28 POPCL   4     -68.742 -47.569  -5.075  1.00  0.00      L21  C
ATOM   4483  H8R POPCL   4     -67.743 -48.087  -4.862  1.00  0.00      L21  H
ATOM   4484  H8S POPCL   4     -68.460 -46.472  -5.112  1.00  0.00      L21  H
ATOM   4485  C29 POPCL   4     -69.805 -48.014  -4.163  1.00  0.00      L21  C
ATOM   4486  H91 POPCL   4     -70.526 -48.861  -4.432  1.00  0.00      L21  H
ATOM   4487 C210 POPCL   4     -69.883 -47.537  -2.926  1.00  0.00      L21  C
ATOM   4488 H101 POPCL   4     -70.589 -48.004  -2.212  1.00  0.00      L21  H
ATOM   4489 C211 POPCL   4     -68.978 -46.464  -2.277  1.00  0.00      L21  C
ATOM   4490 H11R POPCL   4     -68.104 -46.273  -3.021  1.00  0.00      L21  H
ATOM   4491 H11S POPCL   4     -69.597 -45.644  -2.045  1.00  0.00      L21  H
ATOM   4492 C212 POPCL   4     -68.396 -46.797  -0.905  1.00  0.00      L21  C
ATOM   4493 H12R POPCL   4     -68.084 -47.847  -1.123  1.00  0.00      L21  H
ATOM   4494 H12S POPCL   4     -67.507 -46.244  -0.671  1.00  0.00      L21  H
ATOM   4495 C213 POPCL   4     -69.401 -46.718   0.275  1.00  0.00      L21  C
ATOM   4496 H13R POPCL   4     -69.789 -45.624   0.411  1.00  0.00      L21  H
ATOM   4497 H13S POPCL   4     -70.213 -47.479   0.131  1.00  0.00      L21  H
ATOM   4498 C214 POPCL   4     -68.591 -47.031   1.610  1.00  0.00      L21  C
ATOM   4499 H14R POPCL   4     -68.395 -48.141   1.579  1.00  0.00      L21  H
ATOM   4500 H14S POPCL   4     -67.666 -46.416   1.542  1.00  0.00      L21  H
ATOM   4501 C215 POPCL   4     -69.419 -46.902   2.900  1.00  0.00      L21  C
ATOM   4502 H15R POPCL   4     -69.457 -45.815   3.221  1.00  0.00      L21  H
ATOM   4503 H15S POPCL   4     -70.400 -47.300   2.682  1.00  0.00      L21  H
ATOM   4504 C216 POPCL   4     -68.768 -47.681   4.108  1.00  0.00      L21  C
ATOM   4505 H16R POPCL   4     -68.583 -48.743   3.688  1.00  0.00      L21  H
ATOM   4506 H16S POPCL   4     -67.826 -47.217   4.230  1.00  0.00      L21  H
ATOM   4507 C217 POPCL   4     -69.656 -47.828   5.374  1.00  0.00      L21  C
ATOM   4508 H17R POPCL   4     -69.811 -46.845   5.927  1.00  0.00      L21  H
ATOM   4509 H17S POPCL   4     -70.698 -48.158   5.157  1.00  0.00      L21  H
ATOM   4510 C218 POPCL   4     -68.959 -48.805   6.371  1.00  0.00      L21  C
ATOM   4511 H18R POPCL   4     -69.579 -48.920   7.291  1.00  0.00      L21  H
ATOM   4512 H18S POPCL   4     -68.902 -49.765   5.844  1.00  0.00      L21  H
ATOM   4513 H18T POPCL   4     -67.990 -48.475   6.653  1.00  0.00      L21  H
ATOM   4514  C33 POPCL   4     -65.259 -50.354 -15.034  1.00  0.00      L21  C
ATOM   4515  H3X POPCL   4     -65.772 -51.358 -14.911  1.00  0.00      L21  H
ATOM   4516  H3Y POPCL   4     -64.120 -50.541 -15.087  1.00  0.00      L21  H
ATOM   4517  C34 POPCL   4     -65.611 -49.523 -13.763  1.00  0.00      L21  C
ATOM   4518  H4X POPCL   4     -65.268 -48.477 -13.802  1.00  0.00      L21  H
ATOM   4519  H4Y POPCL   4     -66.696 -49.557 -13.629  1.00  0.00      L21  H
ATOM   4520  C35 POPCL   4     -64.868 -50.105 -12.470  1.00  0.00      L21  C
ATOM   4521  H5X POPCL   4     -64.883 -51.217 -12.522  1.00  0.00      L21  H
ATOM   4522  H5Y POPCL   4     -63.807 -49.679 -12.558  1.00  0.00      L21  H
ATOM   4523  C36 POPCL   4     -65.594 -49.667 -11.144  1.00  0.00      L21  C
ATOM   4524  H6X POPCL   4     -65.635 -48.532 -11.104  1.00  0.00      L21  H
ATOM   4525  H6Y POPCL   4     -66.575 -50.042 -11.139  1.00  0.00      L21  H
ATOM   4526  C37 POPCL   4     -64.892 -50.185  -9.937  1.00  0.00      L21  C
ATOM   4527  H7X POPCL   4     -64.636 -51.215 -10.120  1.00  0.00      L21  H
ATOM   4528  H7Y POPCL   4     -63.902 -49.744  -9.669  1.00  0.00      L21  H
ATOM   4529  C38 POPCL   4     -65.675 -49.952  -8.640  1.00  0.00      L21  C
ATOM   4530  H8X POPCL   4     -66.000 -48.947  -8.447  1.00  0.00      L21  H
ATOM   4531  H8Y POPCL   4     -66.524 -50.618  -8.644  1.00  0.00      L21  H
ATOM   4532  C39 POPCL   4     -64.758 -50.222  -7.404  1.00  0.00      L21  C
ATOM   4533  H9X POPCL   4     -64.428 -51.263  -7.383  1.00  0.00      L21  H
ATOM   4534  H9Y POPCL   4     -63.887 -49.613  -7.558  1.00  0.00      L21  H
ATOM   4535 C310 POPCL   4     -65.523 -49.797  -6.098  1.00  0.00      L21  C
ATOM   4536 H10X POPCL   4     -65.194 -48.799  -5.789  1.00  0.00      L21  H
ATOM   4537 H10Y POPCL   4     -66.634 -49.669  -6.124  1.00  0.00      L21  H
ATOM   4538 C311 POPCL   4     -65.261 -50.767  -5.001  1.00  0.00      L21  C
ATOM   4539 H11X POPCL   4     -65.611 -51.734  -5.366  1.00  0.00      L21  H
ATOM   4540 H11Y POPCL   4     -64.216 -50.767  -4.845  1.00  0.00      L21  H
ATOM   4541 C312 POPCL   4     -65.931 -50.243  -3.763  1.00  0.00      L21  C
ATOM   4542 H12X POPCL   4     -65.638 -49.221  -3.607  1.00  0.00      L21  H
ATOM   4543 H12Y POPCL   4     -67.005 -50.241  -3.854  1.00  0.00      L21  H
ATOM   4544 C313 POPCL   4     -65.473 -51.043  -2.520  1.00  0.00      L21  C
ATOM   4545 H13X POPCL   4     -65.867 -52.115  -2.600  1.00  0.00      L21  H
ATOM   4546 H13Y POPCL   4     -64.335 -51.190  -2.515  1.00  0.00      L21  H
ATOM   4547 C314 POPCL   4     -66.085 -50.522  -1.214  1.00  0.00      L21  C
ATOM   4548 H14X POPCL   4     -65.930 -49.381  -1.047  1.00  0.00      L21  H
ATOM   4549 H14Y POPCL   4     -67.229 -50.700  -1.129  1.00  0.00      L21  H
ATOM   4550 C315 POPCL   4     -65.464 -51.158   0.024  1.00  0.00      L21  C
ATOM   4551 H15X POPCL   4     -65.631 -52.199  -0.080  1.00  0.00      L21  H
ATOM   4552 H15Y POPCL   4     -64.365 -51.024   0.080  1.00  0.00      L21  H
ATOM   4553 C316 POPCL   4     -66.146 -50.646   1.294  1.00  0.00      L21  C
ATOM   4554 H16X POPCL   4     -67.242 -50.889   1.271  1.00  0.00      L21  H
ATOM   4555 H16Y POPCL   4     -65.708 -51.116   2.201  1.00  0.00      L21  H
ATOM   4556 H16Z POPCL   4     -66.242 -49.571   1.342  1.00  0.00      L21  H
ATOM   4557  N   POPCL   5     -70.082 -42.791 -21.114  1.00  0.00      L21  N
ATOM   4558  C11 POPCL   5     -68.900 -41.818 -20.812  1.00  0.00      L21  C
ATOM   4559  C12 POPCL   5     -70.914 -42.201 -22.229  1.00  0.00      L21  C
ATOM   4560  C13 POPCL   5     -70.909 -43.019 -19.857  1.00  0.00      L21  C
ATOM   4561  C14 POPCL   5     -69.606 -44.154 -21.526  1.00  0.00      L21  C
ATOM   4562  H11 POPCL   5     -68.470 -41.443 -21.704  1.00  0.00      L21  H
ATOM   4563  H12 POPCL   5     -68.089 -42.384 -20.349  1.00  0.00      L21  H
ATOM   4564  H21 POPCL   5     -71.249 -41.158 -21.892  1.00  0.00      L21  H
ATOM   4565  H22 POPCL   5     -70.347 -42.008 -23.096  1.00  0.00      L21  H
ATOM   4566  H23 POPCL   5     -71.788 -42.764 -22.485  1.00  0.00      L21  H
ATOM   4567  H31 POPCL   5     -71.209 -42.066 -19.428  1.00  0.00      L21  H
ATOM   4568  H32 POPCL   5     -71.799 -43.522 -20.080  1.00  0.00      L21  H
ATOM   4569  H33 POPCL   5     -70.415 -43.541 -19.090  1.00  0.00      L21  H
ATOM   4570  H41 POPCL   5     -70.345 -44.862 -21.675  1.00  0.00      L21  H
ATOM   4571  H42 POPCL   5     -69.039 -44.039 -22.544  1.00  0.00      L21  H
ATOM   4572  H43 POPCL   5     -68.835 -44.509 -20.805  1.00  0.00      L21  H
ATOM   4573  C15 POPCL   5     -69.220 -40.533 -20.008  1.00  0.00      L21  C
ATOM   4574  H51 POPCL   5     -69.551 -40.829 -19.071  1.00  0.00      L21  H
ATOM   4575  H52 POPCL   5     -68.264 -39.980 -19.782  1.00  0.00      L21  H
ATOM   4576  P1  POPCL   5     -71.052 -38.545 -19.909  1.00  0.00      L21  P
ATOM   4577  O3  POPCL   5     -72.016 -37.955 -20.795  1.00  0.00      L21  O
ATOM   4578  O4  POPCL   5     -70.125 -37.654 -19.235  1.00  0.00      L21  O
ATOM   4579  O1  POPCL   5     -70.154 -39.613 -20.681  1.00  0.00      L21  O
ATOM   4580  O2  POPCL   5     -71.843 -39.411 -18.813  1.00  0.00      L21  O
ATOM   4581  C1  POPCL   5     -71.537 -39.340 -17.393  1.00  0.00      L21  C
ATOM   4582  HA  POPCL   5     -70.416 -39.416 -17.197  1.00  0.00      L21  H
ATOM   4583  HB  POPCL   5     -71.670 -38.340 -17.068  1.00  0.00      L21  H
ATOM   4584  C2  POPCL   5     -72.392 -40.268 -16.467  1.00  0.00      L21  C
ATOM   4585  HS  POPCL   5     -73.519 -40.217 -16.577  1.00  0.00      L21  H
ATOM   4586  O21 POPCL   5     -72.113 -39.936 -15.102  1.00  0.00      L21  O
ATOM   4587  C21 POPCL   5     -72.644 -40.672 -14.169  1.00  0.00      L21  C
ATOM   4588  O22 POPCL   5     -73.627 -41.382 -14.336  1.00  0.00      L21  O
ATOM   4589  C22 POPCL   5     -71.707 -40.623 -12.923  1.00  0.00      L21  C
ATOM   4590  H2R POPCL   5     -70.682 -40.871 -13.209  1.00  0.00      L21  H
ATOM   4591  H2S POPCL   5     -71.546 -39.671 -12.501  1.00  0.00      L21  H
ATOM   4592  C3  POPCL   5     -71.970 -41.742 -16.709  1.00  0.00      L21  C
ATOM   4593  HX  POPCL   5     -72.365 -42.450 -15.999  1.00  0.00      L21  H
ATOM   4594  HY  POPCL   5     -72.479 -42.164 -17.617  1.00  0.00      L21  H
ATOM   4595  O31 POPCL   5     -70.539 -41.797 -16.918  1.00  0.00      L21  O
ATOM   4596  C31 POPCL   5     -69.784 -42.131 -15.877  1.00  0.00      L21  C
ATOM   4597  O32 POPCL   5     -70.150 -42.655 -14.798  1.00  0.00      L21  O
ATOM   4598  C32 POPCL   5     -68.352 -41.723 -16.166  1.00  0.00      L21  C
ATOM   4599  H2X POPCL   5     -67.930 -42.031 -17.151  1.00  0.00      L21  H
ATOM   4600  H2Y POPCL   5     -68.410 -40.592 -16.084  1.00  0.00      L21  H
ATOM   4601  C23 POPCL   5     -72.108 -41.633 -11.840  1.00  0.00      L21  C
ATOM   4602  H3R POPCL   5     -73.218 -41.616 -11.610  1.00  0.00      L21  H
ATOM   4603  H3S POPCL   5     -71.860 -42.582 -12.267  1.00  0.00      L21  H
ATOM   4604  C24 POPCL   5     -71.412 -41.456 -10.424  1.00  0.00      L21  C
ATOM   4605  H4R POPCL   5     -70.311 -41.404 -10.543  1.00  0.00      L21  H
ATOM   4606  H4S POPCL   5     -71.789 -40.486  -9.997  1.00  0.00      L21  H
ATOM   4607  C25 POPCL   5     -71.503 -42.653  -9.518  1.00  0.00      L21  C
ATOM   4608  H5R POPCL   5     -72.574 -42.937  -9.351  1.00  0.00      L21  H
ATOM   4609  H5S POPCL   5     -70.943 -43.543  -9.823  1.00  0.00      L21  H
ATOM   4610  C26 POPCL   5     -70.949 -42.361  -8.173  1.00  0.00      L21  C
ATOM   4611  H6R POPCL   5     -69.773 -42.383  -8.220  1.00  0.00      L21  H
ATOM   4612  H6S POPCL   5     -71.299 -41.362  -7.800  1.00  0.00      L21  H
ATOM   4613  C27 POPCL   5     -71.315 -43.507  -7.225  1.00  0.00      L21  C
ATOM   4614  H7R POPCL   5     -72.463 -43.539  -7.113  1.00  0.00      L21  H
ATOM   4615  H7S POPCL   5     -71.024 -44.448  -7.718  1.00  0.00      L21  H
ATOM   4616  C28 POPCL   5     -70.636 -43.410  -5.835  1.00  0.00      L21  C
ATOM   4617  H8R POPCL   5     -69.539 -43.821  -6.020  1.00  0.00      L21  H
ATOM   4618  H8S POPCL   5     -70.548 -42.305  -5.591  1.00  0.00      L21  H
ATOM   4619  C29 POPCL   5     -71.221 -44.203  -4.678  1.00  0.00      L21  C
ATOM   4620  H91 POPCL   5     -71.310 -45.285  -4.781  1.00  0.00      L21  H
ATOM   4621 C210 POPCL   5     -71.724 -43.692  -3.499  1.00  0.00      L21  C
ATOM   4622 H101 POPCL   5     -72.183 -44.361  -2.730  1.00  0.00      L21  H
ATOM   4623 C211 POPCL   5     -71.786 -42.260  -3.149  1.00  0.00      L21  C
ATOM   4624 H11R POPCL   5     -71.185 -41.550  -3.795  1.00  0.00      L21  H
ATOM   4625 H11S POPCL   5     -72.886 -41.954  -3.072  1.00  0.00      L21  H
ATOM   4626 C212 POPCL   5     -71.137 -42.049  -1.692  1.00  0.00      L21  C
ATOM   4627 H12R POPCL   5     -70.050 -42.324  -1.718  1.00  0.00      L21  H
ATOM   4628 H12S POPCL   5     -71.159 -40.983  -1.558  1.00  0.00      L21  H
ATOM   4629 C213 POPCL   5     -71.855 -42.757  -0.528  1.00  0.00      L21  C
ATOM   4630 H13R POPCL   5     -72.962 -42.468  -0.489  1.00  0.00      L21  H
ATOM   4631 H13S POPCL   5     -71.864 -43.883  -0.705  1.00  0.00      L21  H
ATOM   4632 C214 POPCL   5     -71.181 -42.646   0.853  1.00  0.00      L21  C
ATOM   4633 H14R POPCL   5     -70.105 -42.894   0.822  1.00  0.00      L21  H
ATOM   4634 H14S POPCL   5     -71.171 -41.583   1.117  1.00  0.00      L21  H
ATOM   4635 C215 POPCL   5     -71.860 -43.293   2.091  1.00  0.00      L21  C
ATOM   4636 H15R POPCL   5     -72.870 -42.860   2.259  1.00  0.00      L21  H
ATOM   4637 H15S POPCL   5     -71.914 -44.406   2.091  1.00  0.00      L21  H
ATOM   4638 C216 POPCL   5     -71.082 -42.805   3.350  1.00  0.00      L21  C
ATOM   4639 H16R POPCL   5     -70.000 -43.147   3.450  1.00  0.00      L21  H
ATOM   4640 H16S POPCL   5     -71.182 -41.691   3.387  1.00  0.00      L21  H
ATOM   4641 C217 POPCL   5     -71.829 -43.404   4.583  1.00  0.00      L21  C
ATOM   4642 H17R POPCL   5     -72.838 -42.988   4.458  1.00  0.00      L21  H
ATOM   4643 H17S POPCL   5     -71.938 -44.412   4.414  1.00  0.00      L21  H
ATOM   4644 C218 POPCL   5     -71.336 -42.994   5.954  1.00  0.00      L21  C
ATOM   4645 H18R POPCL   5     -71.931 -43.442   6.759  1.00  0.00      L21  H
ATOM   4646 H18S POPCL   5     -70.269 -43.378   6.107  1.00  0.00      L21  H
ATOM   4647 H18T POPCL   5     -71.279 -41.902   6.041  1.00  0.00      L21  H
ATOM   4648  C33 POPCL   5     -67.287 -42.180 -15.129  1.00  0.00      L21  C
ATOM   4649  H3X POPCL   5     -67.285 -43.271 -15.004  1.00  0.00      L21  H
ATOM   4650  H3Y POPCL   5     -66.309 -41.786 -15.525  1.00  0.00      L21  H
ATOM   4651  C34 POPCL   5     -67.525 -41.562 -13.682  1.00  0.00      L21  C
ATOM   4652  H4X POPCL   5     -67.871 -40.515 -13.756  1.00  0.00      L21  H
ATOM   4653  H4Y POPCL   5     -68.341 -42.173 -13.241  1.00  0.00      L21  H
ATOM   4654  C35 POPCL   5     -66.211 -41.504 -12.816  1.00  0.00      L21  C
ATOM   4655  H5X POPCL   5     -65.547 -42.370 -13.025  1.00  0.00      L21  H
ATOM   4656  H5Y POPCL   5     -65.632 -40.579 -12.996  1.00  0.00      L21  H
ATOM   4657  C36 POPCL   5     -66.407 -41.687 -11.301  1.00  0.00      L21  C
ATOM   4658  H6X POPCL   5     -66.819 -40.769 -10.945  1.00  0.00      L21  H
ATOM   4659  H6Y POPCL   5     -67.092 -42.586 -11.098  1.00  0.00      L21  H
ATOM   4660  C37 POPCL   5     -65.147 -41.981 -10.491  1.00  0.00      L21  C
ATOM   4661  H7X POPCL   5     -64.556 -42.930 -10.723  1.00  0.00      L21  H
ATOM   4662  H7Y POPCL   5     -64.515 -41.140 -10.712  1.00  0.00      L21  H
ATOM   4663  C38 POPCL   5     -65.447 -42.127  -9.005  1.00  0.00      L21  C
ATOM   4664  H8X POPCL   5     -64.574 -41.891  -8.383  1.00  0.00      L21  H
ATOM   4665  H8Y POPCL   5     -66.161 -41.339  -8.816  1.00  0.00      L21  H
ATOM   4666  C39 POPCL   5     -66.025 -43.484  -8.542  1.00  0.00      L21  C
ATOM   4667  H9X POPCL   5     -66.590 -43.864  -9.433  1.00  0.00      L21  H
ATOM   4668  H9Y POPCL   5     -65.208 -44.190  -8.261  1.00  0.00      L21  H
ATOM   4669 C310 POPCL   5     -67.047 -43.211  -7.437  1.00  0.00      L21  C
ATOM   4670 H10X POPCL   5     -67.697 -42.414  -7.878  1.00  0.00      L21  H
ATOM   4671 H10Y POPCL   5     -67.669 -44.188  -7.160  1.00  0.00      L21  H
ATOM   4672 C311 POPCL   5     -66.358 -42.607  -6.188  1.00  0.00      L21  C
ATOM   4673 H11X POPCL   5     -65.547 -43.436  -6.069  1.00  0.00      L21  H
ATOM   4674 H11Y POPCL   5     -65.748 -41.701  -6.271  1.00  0.00      L21  H
ATOM   4675 C312 POPCL   5     -67.166 -42.629  -4.892  1.00  0.00      L21  C
ATOM   4676 H12X POPCL   5     -68.110 -42.058  -5.062  1.00  0.00      L21  H
ATOM   4677 H12Y POPCL   5     -67.435 -43.661  -4.643  1.00  0.00      L21  H
ATOM   4678 C313 POPCL   5     -66.450 -41.950  -3.702  1.00  0.00      L21  C
ATOM   4679 H13X POPCL   5     -65.430 -42.422  -3.510  1.00  0.00      L21  H
ATOM   4680 H13Y POPCL   5     -66.438 -40.863  -3.859  1.00  0.00      L21  H
ATOM   4681 C314 POPCL   5     -67.375 -41.993  -2.546  1.00  0.00      L21  C
ATOM   4682 H14X POPCL   5     -68.313 -41.512  -2.930  1.00  0.00      L21  H
ATOM   4683 H14Y POPCL   5     -67.814 -42.951  -2.220  1.00  0.00      L21  H
ATOM   4684 C315 POPCL   5     -66.841 -41.317  -1.265  1.00  0.00      L21  C
ATOM   4685 H15X POPCL   5     -65.980 -41.789  -0.723  1.00  0.00      L21  H
ATOM   4686 H15Y POPCL   5     -66.422 -40.336  -1.615  1.00  0.00      L21  H
ATOM   4687 C316 POPCL   5     -67.970 -41.084  -0.269  1.00  0.00      L21  C
ATOM   4688 H16X POPCL   5     -68.560 -42.067  -0.242  1.00  0.00      L21  H
ATOM   4689 H16Y POPCL   5     -67.553 -40.771   0.767  1.00  0.00      L21  H
ATOM   4690 H16Z POPCL   5     -68.687 -40.306  -0.622  1.00  0.00      L21  H
ATOM   4691  N   POPCL   6     -68.678 -34.202 -19.204  1.00  0.00      L21  N
ATOM   4692  C11 POPCL   6     -68.574 -34.826 -17.791  1.00  0.00      L21  C
ATOM   4693  C12 POPCL   6     -67.662 -34.890 -19.980  1.00  0.00      L21  C
ATOM   4694  C13 POPCL   6     -68.518 -32.703 -19.197  1.00  0.00      L21  C
ATOM   4695  C14 POPCL   6     -70.045 -34.506 -19.642  1.00  0.00      L21  C
ATOM   4696  H11 POPCL   6     -68.293 -35.882 -17.919  1.00  0.00      L21  H
ATOM   4697  H12 POPCL   6     -69.475 -34.747 -17.218  1.00  0.00      L21  H
ATOM   4698  H21 POPCL   6     -66.616 -34.697 -19.636  1.00  0.00      L21  H
ATOM   4699  H22 POPCL   6     -67.698 -35.984 -19.930  1.00  0.00      L21  H
ATOM   4700  H23 POPCL   6     -67.692 -34.516 -21.028  1.00  0.00      L21  H
ATOM   4701  H31 POPCL   6     -67.546 -32.500 -18.623  1.00  0.00      L21  H
ATOM   4702  H32 POPCL   6     -68.310 -32.260 -20.172  1.00  0.00      L21  H
ATOM   4703  H33 POPCL   6     -69.243 -32.180 -18.599  1.00  0.00      L21  H
ATOM   4704  H41 POPCL   6     -70.216 -34.380 -20.723  1.00  0.00      L21  H
ATOM   4705  H42 POPCL   6     -70.250 -35.548 -19.531  1.00  0.00      L21  H
ATOM   4706  H43 POPCL   6     -70.801 -34.009 -19.097  1.00  0.00      L21  H
ATOM   4707  C15 POPCL   6     -67.477 -34.232 -16.876  1.00  0.00      L21  C
ATOM   4708  H51 POPCL   6     -67.902 -33.190 -16.560  1.00  0.00      L21  H
ATOM   4709  H52 POPCL   6     -67.447 -34.716 -15.838  1.00  0.00      L21  H
ATOM   4710  P1  POPCL   6     -65.262 -33.096 -17.797  1.00  0.00      L21  P
ATOM   4711  O3  POPCL   6     -66.104 -31.862 -17.669  1.00  0.00      L21  O
ATOM   4712  O4  POPCL   6     -64.841 -33.396 -19.163  1.00  0.00      L21  O
ATOM   4713  O1  POPCL   6     -66.095 -34.335 -17.321  1.00  0.00      L21  O
ATOM   4714  O2  POPCL   6     -64.036 -33.125 -16.780  1.00  0.00      L21  O
ATOM   4715  C1  POPCL   6     -64.159 -33.379 -15.446  1.00  0.00      L21  C
ATOM   4716  HA  POPCL   6     -65.207 -33.185 -15.078  1.00  0.00      L21  H
ATOM   4717  HB  POPCL   6     -63.940 -34.363 -15.177  1.00  0.00      L21  H
ATOM   4718  C2  POPCL   6     -63.232 -32.463 -14.555  1.00  0.00      L21  C
ATOM   4719  HS  POPCL   6     -62.149 -32.535 -14.843  1.00  0.00      L21  H
ATOM   4720  O21 POPCL   6     -63.472 -32.944 -13.181  1.00  0.00      L21  O
ATOM   4721  C21 POPCL   6     -62.590 -32.523 -12.314  1.00  0.00      L21  C
ATOM   4722  O22 POPCL   6     -61.644 -31.821 -12.539  1.00  0.00      L21  O
ATOM   4723  C22 POPCL   6     -62.899 -32.973 -10.922  1.00  0.00      L21  C
ATOM   4724  H2R POPCL   6     -63.951 -33.088 -10.747  1.00  0.00      L21  H
ATOM   4725  H2S POPCL   6     -62.439 -34.032 -10.829  1.00  0.00      L21  H
ATOM   4726  C3  POPCL   6     -63.718 -31.012 -14.603  1.00  0.00      L21  C
ATOM   4727  HX  POPCL   6     -63.100 -30.293 -14.104  1.00  0.00      L21  H
ATOM   4728  HY  POPCL   6     -63.692 -30.657 -15.693  1.00  0.00      L21  H
ATOM   4729  O31 POPCL   6     -65.101 -30.971 -14.177  1.00  0.00      L21  O
ATOM   4730  C31 POPCL   6     -65.656 -29.871 -13.819  1.00  0.00      L21  C
ATOM   4731  O32 POPCL   6     -65.109 -28.829 -13.582  1.00  0.00      L21  O
ATOM   4732  C32 POPCL   6     -67.154 -30.057 -13.643  1.00  0.00      L21  C
ATOM   4733  H2X POPCL   6     -67.731 -29.618 -14.471  1.00  0.00      L21  H
ATOM   4734  H2Y POPCL   6     -67.529 -31.113 -13.700  1.00  0.00      L21  H
ATOM   4735  C23 POPCL   6     -62.237 -32.076  -9.828  1.00  0.00      L21  C
ATOM   4736  H3R POPCL   6     -61.086 -32.093  -9.784  1.00  0.00      L21  H
ATOM   4737  H3S POPCL   6     -62.524 -30.980  -9.968  1.00  0.00      L21  H
ATOM   4738  C24 POPCL   6     -62.680 -32.492  -8.447  1.00  0.00      L21  C
ATOM   4739  H4R POPCL   6     -63.721 -32.403  -8.380  1.00  0.00      L21  H
ATOM   4740  H4S POPCL   6     -62.393 -33.515  -8.280  1.00  0.00      L21  H
ATOM   4741  C25 POPCL   6     -62.072 -31.646  -7.331  1.00  0.00      L21  C
ATOM   4742  H5R POPCL   6     -61.073 -31.994  -6.989  1.00  0.00      L21  H
ATOM   4743  H5S POPCL   6     -62.058 -30.623  -7.721  1.00  0.00      L21  H
ATOM   4744  C26 POPCL   6     -63.056 -31.682  -6.146  1.00  0.00      L21  C
ATOM   4745  H6R POPCL   6     -64.099 -31.375  -6.362  1.00  0.00      L21  H
ATOM   4746  H6S POPCL   6     -63.098 -32.782  -5.862  1.00  0.00      L21  H
ATOM   4747  C27 POPCL   6     -62.441 -30.934  -4.850  1.00  0.00      L21  C
ATOM   4748  H7R POPCL   6     -61.500 -31.505  -4.566  1.00  0.00      L21  H
ATOM   4749  H7S POPCL   6     -62.102 -29.910  -5.163  1.00  0.00      L21  H
ATOM   4750  C28 POPCL   6     -63.303 -30.842  -3.552  1.00  0.00      L21  C
ATOM   4751  H8R POPCL   6     -64.095 -30.116  -3.928  1.00  0.00      L21  H
ATOM   4752  H8S POPCL   6     -63.732 -31.796  -3.317  1.00  0.00      L21  H
ATOM   4753  C29 POPCL   6     -62.498 -30.063  -2.456  1.00  0.00      L21  C
ATOM   4754  H91 POPCL   6     -61.670 -29.422  -2.793  1.00  0.00      L21  H
ATOM   4755 C210 POPCL   6     -62.787 -30.026  -1.162  1.00  0.00      L21  C
ATOM   4756 H101 POPCL   6     -62.168 -29.411  -0.495  1.00  0.00      L21  H
ATOM   4757 C211 POPCL   6     -63.877 -30.751  -0.514  1.00  0.00      L21  C
ATOM   4758 H11R POPCL   6     -64.748 -30.992  -1.188  1.00  0.00      L21  H
ATOM   4759 H11S POPCL   6     -63.474 -31.705  -0.242  1.00  0.00      L21  H
ATOM   4760 C212 POPCL   6     -64.417 -30.123   0.849  1.00  0.00      L21  C
ATOM   4761 H12R POPCL   6     -65.153 -29.335   0.716  1.00  0.00      L21  H
ATOM   4762 H12S POPCL   6     -64.841 -31.000   1.368  1.00  0.00      L21  H
ATOM   4763 C213 POPCL   6     -63.379 -29.617   1.849  1.00  0.00      L21  C
ATOM   4764 H13R POPCL   6     -62.524 -30.340   1.906  1.00  0.00      L21  H
ATOM   4765 H13S POPCL   6     -62.853 -28.725   1.399  1.00  0.00      L21  H
ATOM   4766 C214 POPCL   6     -63.852 -29.422   3.249  1.00  0.00      L21  C
ATOM   4767 H14R POPCL   6     -64.583 -28.570   3.264  1.00  0.00      L21  H
ATOM   4768 H14S POPCL   6     -64.352 -30.382   3.591  1.00  0.00      L21  H
ATOM   4769 C215 POPCL   6     -62.745 -28.941   4.283  1.00  0.00      L21  C
ATOM   4770 H15R POPCL   6     -61.868 -29.516   4.046  1.00  0.00      L21  H
ATOM   4771 H15S POPCL   6     -62.593 -27.877   3.973  1.00  0.00      L21  H
ATOM   4772 C216 POPCL   6     -63.225 -29.044   5.697  1.00  0.00      L21  C
ATOM   4773 H16R POPCL   6     -64.262 -28.571   5.687  1.00  0.00      L21  H
ATOM   4774 H16S POPCL   6     -63.249 -30.117   5.988  1.00  0.00      L21  H
ATOM   4775 C217 POPCL   6     -62.533 -28.237   6.762  1.00  0.00      L21  C
ATOM   4776 H17R POPCL   6     -61.567 -28.714   6.975  1.00  0.00      L21  H
ATOM   4777 H17S POPCL   6     -62.262 -27.196   6.453  1.00  0.00      L21  H
ATOM   4778 C218 POPCL   6     -63.405 -28.147   8.035  1.00  0.00      L21  C
ATOM   4779 H18R POPCL   6     -62.889 -27.818   8.902  1.00  0.00      L21  H
ATOM   4780 H18S POPCL   6     -64.300 -27.485   7.819  1.00  0.00      L21  H
ATOM   4781 H18T POPCL   6     -63.796 -29.155   8.343  1.00  0.00      L21  H
ATOM   4782  C33 POPCL   6     -67.611 -29.526 -12.249  1.00  0.00      L21  C
ATOM   4783  H3X POPCL   6     -67.314 -28.462 -12.182  1.00  0.00      L21  H
ATOM   4784  H3Y POPCL   6     -68.646 -29.814 -12.122  1.00  0.00      L21  H
ATOM   4785  C34 POPCL   6     -66.904 -30.322 -11.069  1.00  0.00      L21  C
ATOM   4786  H4X POPCL   6     -66.643 -31.340 -11.380  1.00  0.00      L21  H
ATOM   4787  H4Y POPCL   6     -65.901 -29.822 -10.845  1.00  0.00      L21  H
ATOM   4788  C35 POPCL   6     -67.801 -30.395  -9.906  1.00  0.00      L21  C
ATOM   4789  H5X POPCL   6     -68.154 -29.453  -9.591  1.00  0.00      L21  H
ATOM   4790  H5Y POPCL   6     -68.701 -30.993 -10.229  1.00  0.00      L21  H
ATOM   4791  C36 POPCL   6     -67.072 -30.900  -8.664  1.00  0.00      L21  C
ATOM   4792  H6X POPCL   6     -66.762 -31.952  -8.865  1.00  0.00      L21  H
ATOM   4793  H6Y POPCL   6     -66.087 -30.339  -8.506  1.00  0.00      L21  H
ATOM   4794  C37 POPCL   6     -67.914 -30.808  -7.352  1.00  0.00      L21  C
ATOM   4795  H7X POPCL   6     -68.159 -29.771  -7.350  1.00  0.00      L21  H
ATOM   4796  H7Y POPCL   6     -68.866 -31.423  -7.401  1.00  0.00      L21  H
ATOM   4797  C38 POPCL   6     -67.169 -31.105  -6.009  1.00  0.00      L21  C
ATOM   4798  H8X POPCL   6     -67.157 -32.154  -5.685  1.00  0.00      L21  H
ATOM   4799  H8Y POPCL   6     -66.054 -30.794  -6.132  1.00  0.00      L21  H
ATOM   4800  C39 POPCL   6     -67.904 -30.326  -4.914  1.00  0.00      L21  C
ATOM   4801  H9X POPCL   6     -67.950 -29.274  -5.291  1.00  0.00      L21  H
ATOM   4802  H9Y POPCL   6     -68.951 -30.766  -4.907  1.00  0.00      L21  H
ATOM   4803 C310 POPCL   6     -67.099 -30.381  -3.619  1.00  0.00      L21  C
ATOM   4804 H10X POPCL   6     -66.867 -31.449  -3.307  1.00  0.00      L21  H
ATOM   4805 H10Y POPCL   6     -66.175 -29.793  -3.856  1.00  0.00      L21  H
ATOM   4806 C311 POPCL   6     -67.928 -29.725  -2.529  1.00  0.00      L21  C
ATOM   4807 H11X POPCL   6     -67.506 -28.696  -2.373  1.00  0.00      L21  H
ATOM   4808 H11Y POPCL   6     -69.045 -29.669  -2.848  1.00  0.00      L21  H
ATOM   4809 C312 POPCL   6     -67.886 -30.484  -1.196  1.00  0.00      L21  C
ATOM   4810 H12X POPCL   6     -68.167 -31.525  -1.387  1.00  0.00      L21  H
ATOM   4811 H12Y POPCL   6     -66.856 -30.462  -0.868  1.00  0.00      L21  H
ATOM   4812 C313 POPCL   6     -68.727 -29.757  -0.125  1.00  0.00      L21  C
ATOM   4813 H13X POPCL   6     -68.267 -28.712   0.043  1.00  0.00      L21  H
ATOM   4814 H13Y POPCL   6     -69.779 -29.578  -0.399  1.00  0.00      L21  H
ATOM   4815 C314 POPCL   6     -68.759 -30.596   1.141  1.00  0.00      L21  C
ATOM   4816 H14X POPCL   6     -69.075 -31.663   1.023  1.00  0.00      L21  H
ATOM   4817 H14Y POPCL   6     -67.671 -30.615   1.586  1.00  0.00      L21  H
ATOM   4818 C315 POPCL   6     -69.566 -29.965   2.226  1.00  0.00      L21  C
ATOM   4819 H15X POPCL   6     -69.488 -28.880   2.290  1.00  0.00      L21  H
ATOM   4820 H15Y POPCL   6     -70.690 -30.262   2.099  1.00  0.00      L21  H
ATOM   4821 C316 POPCL   6     -69.204 -30.553   3.610  1.00  0.00      L21  C
ATOM   4822 H16X POPCL   6     -68.251 -30.212   3.908  1.00  0.00      L21  H
ATOM   4823 H16Y POPCL   6     -70.005 -30.177   4.351  1.00  0.00      L21  H
ATOM   4824 H16Z POPCL   6     -69.239 -31.706   3.620  1.00  0.00      L21  H
ATOM   4825  N   POPCL   7     -59.018 -70.882 -20.871  1.00  0.00      L21  N
ATOM   4826  C11 POPCL   7     -60.517 -70.519 -21.066  1.00  0.00      L21  C
ATOM   4827  C12 POPCL   7     -58.410 -69.936 -19.925  1.00  0.00      L21  C
ATOM   4828  C13 POPCL   7     -58.314 -70.750 -22.131  1.00  0.00      L21  C
ATOM   4829  C14 POPCL   7     -58.920 -72.226 -20.336  1.00  0.00      L21  C
ATOM   4830  H11 POPCL   7     -61.001 -70.485 -20.101  1.00  0.00      L21  H
ATOM   4831  H12 POPCL   7     -60.968 -71.219 -21.752  1.00  0.00      L21  H
ATOM   4832  H21 POPCL   7     -58.607 -68.914 -20.205  1.00  0.00      L21  H
ATOM   4833  H22 POPCL   7     -58.796 -70.098 -18.896  1.00  0.00      L21  H
ATOM   4834  H23 POPCL   7     -57.333 -69.897 -20.044  1.00  0.00      L21  H
ATOM   4835  H31 POPCL   7     -58.436 -69.787 -22.652  1.00  0.00      L21  H
ATOM   4836  H32 POPCL   7     -57.215 -70.931 -21.985  1.00  0.00      L21  H
ATOM   4837  H33 POPCL   7     -58.651 -71.572 -22.746  1.00  0.00      L21  H
ATOM   4838  H41 POPCL   7     -57.912 -72.552 -20.333  1.00  0.00      L21  H
ATOM   4839  H42 POPCL   7     -59.441 -72.368 -19.362  1.00  0.00      L21  H
ATOM   4840  H43 POPCL   7     -59.456 -72.901 -21.005  1.00  0.00      L21  H
ATOM   4841  C15 POPCL   7     -60.942 -69.178 -21.677  1.00  0.00      L21  C
ATOM   4842  H51 POPCL   7     -60.365 -68.812 -22.524  1.00  0.00      L21  H
ATOM   4843  H52 POPCL   7     -61.915 -69.313 -22.105  1.00  0.00      L21  H
ATOM   4844  P1  POPCL   7     -60.431 -66.885 -20.589  1.00  0.00      L21  P
ATOM   4845  O3  POPCL   7     -61.171 -65.933 -21.436  1.00  0.00      L21  O
ATOM   4846  O4  POPCL   7     -58.972 -67.130 -20.909  1.00  0.00      L21  O
ATOM   4847  O1  POPCL   7     -61.173 -68.205 -20.627  1.00  0.00      L21  O
ATOM   4848  O2  POPCL   7     -60.535 -66.467 -19.112  1.00  0.00      L21  O
ATOM   4849  C1  POPCL   7     -60.139 -67.233 -17.977  1.00  0.00      L21  C
ATOM   4850  HA  POPCL   7     -60.424 -68.312 -18.023  1.00  0.00      L21  H
ATOM   4851  HB  POPCL   7     -59.053 -67.168 -18.050  1.00  0.00      L21  H
ATOM   4852  C2  POPCL   7     -60.812 -66.568 -16.716  1.00  0.00      L21  C
ATOM   4853  HS  POPCL   7     -60.617 -65.458 -16.724  1.00  0.00      L21  H
ATOM   4854  O21 POPCL   7     -60.366 -67.161 -15.458  1.00  0.00      L21  O
ATOM   4855  C21 POPCL   7     -60.606 -66.484 -14.353  1.00  0.00      L21  C
ATOM   4856  O22 POPCL   7     -61.046 -65.365 -14.286  1.00  0.00      L21  O
ATOM   4857  C22 POPCL   7     -60.305 -67.329 -13.178  1.00  0.00      L21  C
ATOM   4858  H2R POPCL   7     -60.597 -68.396 -13.207  1.00  0.00      L21  H
ATOM   4859  H2S POPCL   7     -59.216 -67.326 -13.071  1.00  0.00      L21  H
ATOM   4860  C3  POPCL   7     -62.412 -66.647 -16.719  1.00  0.00      L21  C
ATOM   4861  HX  POPCL   7     -62.828 -66.478 -15.676  1.00  0.00      L21  H
ATOM   4862  HY  POPCL   7     -62.763 -65.819 -17.385  1.00  0.00      L21  H
ATOM   4863  O31 POPCL   7     -62.848 -67.936 -17.141  1.00  0.00      L21  O
ATOM   4864  C31 POPCL   7     -64.210 -68.171 -17.231  1.00  0.00      L21  C
ATOM   4865  O32 POPCL   7     -65.045 -67.312 -17.278  1.00  0.00      L21  O
ATOM   4866  C32 POPCL   7     -64.515 -69.656 -17.288  1.00  0.00      L21  C
ATOM   4867  H2X POPCL   7     -65.340 -69.840 -18.075  1.00  0.00      L21  H
ATOM   4868  H2Y POPCL   7     -63.539 -70.173 -17.474  1.00  0.00      L21  H
ATOM   4869  C23 POPCL   7     -60.883 -66.750 -11.819  1.00  0.00      L21  C
ATOM   4870  H3R POPCL   7     -60.294 -65.805 -11.490  1.00  0.00      L21  H
ATOM   4871  H3S POPCL   7     -61.902 -66.514 -11.861  1.00  0.00      L21  H
ATOM   4872  C24 POPCL   7     -60.677 -67.785 -10.684  1.00  0.00      L21  C
ATOM   4873  H4R POPCL   7     -61.003 -68.832 -10.839  1.00  0.00      L21  H
ATOM   4874  H4S POPCL   7     -59.621 -68.089 -10.697  1.00  0.00      L21  H
ATOM   4875  C25 POPCL   7     -61.221 -67.246  -9.301  1.00  0.00      L21  C
ATOM   4876  H5R POPCL   7     -60.992 -66.212  -9.275  1.00  0.00      L21  H
ATOM   4877  H5S POPCL   7     -62.405 -67.311  -9.407  1.00  0.00      L21  H
ATOM   4878  C26 POPCL   7     -60.868 -67.972  -7.963  1.00  0.00      L21  C
ATOM   4879  H6R POPCL   7     -61.055 -69.057  -8.000  1.00  0.00      L21  H
ATOM   4880  H6S POPCL   7     -59.735 -67.950  -7.852  1.00  0.00      L21  H
ATOM   4881  C27 POPCL   7     -61.682 -67.308  -6.813  1.00  0.00      L21  C
ATOM   4882  H7R POPCL   7     -61.714 -66.201  -7.029  1.00  0.00      L21  H
ATOM   4883  H7S POPCL   7     -62.760 -67.577  -7.020  1.00  0.00      L21  H
ATOM   4884  C28 POPCL   7     -61.151 -67.543  -5.410  1.00  0.00      L21  C
ATOM   4885  H8R POPCL   7     -60.932 -68.650  -5.314  1.00  0.00      L21  H
ATOM   4886  H8S POPCL   7     -60.125 -67.094  -5.449  1.00  0.00      L21  H
ATOM   4887  C29 POPCL   7     -61.958 -66.952  -4.260  1.00  0.00      L21  C
ATOM   4888  H91 POPCL   7     -62.219 -65.928  -4.351  1.00  0.00      L21  H
ATOM   4889 C210 POPCL   7     -62.202 -67.453  -3.055  1.00  0.00      L21  C
ATOM   4890 H101 POPCL   7     -62.822 -66.907  -2.353  1.00  0.00      L21  H
ATOM   4891 C211 POPCL   7     -61.881 -68.857  -2.553  1.00  0.00      L21  C
ATOM   4892 H11R POPCL   7     -62.845 -69.348  -2.727  1.00  0.00      L21  H
ATOM   4893 H11S POPCL   7     -60.995 -69.267  -3.073  1.00  0.00      L21  H
ATOM   4894 C212 POPCL   7     -61.661 -68.893  -1.006  1.00  0.00      L21  C
ATOM   4895 H12R POPCL   7     -61.468 -69.965  -0.639  1.00  0.00      L21  H
ATOM   4896 H12S POPCL   7     -60.740 -68.371  -0.806  1.00  0.00      L21  H
ATOM   4897 C213 POPCL   7     -62.777 -68.316  -0.063  1.00  0.00      L21  C
ATOM   4898 H13R POPCL   7     -62.975 -67.291  -0.360  1.00  0.00      L21  H
ATOM   4899 H13S POPCL   7     -63.722 -68.903  -0.187  1.00  0.00      L21  H
ATOM   4900 C214 POPCL   7     -62.400 -68.515   1.408  1.00  0.00      L21  C
ATOM   4901 H14R POPCL   7     -62.387 -69.596   1.695  1.00  0.00      L21  H
ATOM   4902 H14S POPCL   7     -61.407 -68.119   1.573  1.00  0.00      L21  H
ATOM   4903 C215 POPCL   7     -63.433 -67.809   2.291  1.00  0.00      L21  C
ATOM   4904 H15R POPCL   7     -63.387 -66.691   2.138  1.00  0.00      L21  H
ATOM   4905 H15S POPCL   7     -64.438 -68.254   2.001  1.00  0.00      L21  H
ATOM   4906 C216 POPCL   7     -63.141 -68.124   3.794  1.00  0.00      L21  C
ATOM   4907 H16R POPCL   7     -63.129 -69.203   4.091  1.00  0.00      L21  H
ATOM   4908 H16S POPCL   7     -62.079 -67.823   4.035  1.00  0.00      L21  H
ATOM   4909 C217 POPCL   7     -64.232 -67.496   4.681  1.00  0.00      L21  C
ATOM   4910 H17R POPCL   7     -64.307 -66.399   4.534  1.00  0.00      L21  H
ATOM   4911 H17S POPCL   7     -65.271 -67.833   4.371  1.00  0.00      L21  H
ATOM   4912 C218 POPCL   7     -63.999 -67.870   6.155  1.00  0.00      L21  C
ATOM   4913 H18R POPCL   7     -64.945 -67.895   6.731  1.00  0.00      L21  H
ATOM   4914 H18S POPCL   7     -63.521 -68.846   6.294  1.00  0.00      L21  H
ATOM   4915 H18T POPCL   7     -63.300 -67.129   6.597  1.00  0.00      L21  H
ATOM   4916  C33 POPCL   7     -65.076 -70.094 -15.949  1.00  0.00      L21  C
ATOM   4917  H3X POPCL   7     -66.146 -69.880 -15.857  1.00  0.00      L21  H
ATOM   4918  H3Y POPCL   7     -65.286 -71.201 -16.015  1.00  0.00      L21  H
ATOM   4919  C34 POPCL   7     -64.287 -69.699 -14.683  1.00  0.00      L21  C
ATOM   4920  H4X POPCL   7     -63.291 -70.151 -14.635  1.00  0.00      L21  H
ATOM   4921  H4Y POPCL   7     -64.107 -68.590 -14.635  1.00  0.00      L21  H
ATOM   4922  C35 POPCL   7     -65.019 -70.007 -13.394  1.00  0.00      L21  C
ATOM   4923  H5X POPCL   7     -65.800 -69.272 -13.223  1.00  0.00      L21  H
ATOM   4924  H5Y POPCL   7     -65.365 -71.084 -13.517  1.00  0.00      L21  H
ATOM   4925  C36 POPCL   7     -64.067 -69.878 -12.196  1.00  0.00      L21  C
ATOM   4926  H6X POPCL   7     -63.158 -70.454 -12.406  1.00  0.00      L21  H
ATOM   4927  H6Y POPCL   7     -63.769 -68.777 -12.124  1.00  0.00      L21  H
ATOM   4928  C37 POPCL   7     -64.708 -70.321 -10.879  1.00  0.00      L21  C
ATOM   4929  H7X POPCL   7     -65.538 -69.636 -10.706  1.00  0.00      L21  H
ATOM   4930  H7Y POPCL   7     -65.121 -71.397 -10.988  1.00  0.00      L21  H
ATOM   4931  C38 POPCL   7     -63.802 -70.259  -9.694  1.00  0.00      L21  C
ATOM   4932  H8X POPCL   7     -62.958 -70.956  -9.764  1.00  0.00      L21  H
ATOM   4933  H8Y POPCL   7     -63.370 -69.236  -9.482  1.00  0.00      L21  H
ATOM   4934  C39 POPCL   7     -64.555 -70.670  -8.425  1.00  0.00      L21  C
ATOM   4935  H9X POPCL   7     -65.430 -69.926  -8.356  1.00  0.00      L21  H
ATOM   4936  H9Y POPCL   7     -64.983 -71.705  -8.647  1.00  0.00      L21  H
ATOM   4937 C310 POPCL   7     -63.687 -70.643  -7.147  1.00  0.00      L21  C
ATOM   4938 H10X POPCL   7     -62.732 -71.096  -7.323  1.00  0.00      L21  H
ATOM   4939 H10Y POPCL   7     -63.427 -69.589  -6.849  1.00  0.00      L21  H
ATOM   4940 C311 POPCL   7     -64.472 -71.267  -5.944  1.00  0.00      L21  C
ATOM   4941 H11X POPCL   7     -65.135 -70.414  -5.583  1.00  0.00      L21  H
ATOM   4942 H11Y POPCL   7     -65.223 -72.052  -6.320  1.00  0.00      L21  H
ATOM   4943 C312 POPCL   7     -63.675 -71.718  -4.684  1.00  0.00      L21  C
ATOM   4944 H12X POPCL   7     -63.112 -72.655  -4.825  1.00  0.00      L21  H
ATOM   4945 H12Y POPCL   7     -62.865 -71.062  -4.388  1.00  0.00      L21  H
ATOM   4946 C313 POPCL   7     -64.551 -72.021  -3.517  1.00  0.00      L21  C
ATOM   4947 H13X POPCL   7     -65.384 -71.261  -3.453  1.00  0.00      L21  H
ATOM   4948 H13Y POPCL   7     -65.080 -72.993  -3.661  1.00  0.00      L21  H
ATOM   4949 C314 POPCL   7     -63.792 -72.206  -2.190  1.00  0.00      L21  C
ATOM   4950 H14X POPCL   7     -63.188 -73.106  -2.508  1.00  0.00      L21  H
ATOM   4951 H14Y POPCL   7     -63.112 -71.374  -2.049  1.00  0.00      L21  H
ATOM   4952 C315 POPCL   7     -64.621 -72.397  -0.875  1.00  0.00      L21  C
ATOM   4953 H15X POPCL   7     -65.385 -71.570  -0.762  1.00  0.00      L21  H
ATOM   4954 H15Y POPCL   7     -65.291 -73.274  -0.986  1.00  0.00      L21  H
ATOM   4955 C316 POPCL   7     -63.706 -72.359   0.306  1.00  0.00      L21  C
ATOM   4956 H16X POPCL   7     -63.588 -71.382   0.798  1.00  0.00      L21  H
ATOM   4957 H16Y POPCL   7     -63.989 -73.072   1.103  1.00  0.00      L21  H
ATOM   4958 H16Z POPCL   7     -62.727 -72.713  -0.040  1.00  0.00      L21  H
ATOM   4959  N   POPCL   8     -58.246 -63.320 -20.664  1.00  0.00      L21  N
ATOM   4960  C11 POPCL   8     -58.307 -64.142 -19.349  1.00  0.00      L21  C
ATOM   4961  C12 POPCL   8     -57.387 -63.919 -21.625  1.00  0.00      L21  C
ATOM   4962  C13 POPCL   8     -57.764 -61.940 -20.331  1.00  0.00      L21  C
ATOM   4963  C14 POPCL   8     -59.619 -63.277 -21.326  1.00  0.00      L21  C
ATOM   4964  H11 POPCL   8     -58.779 -65.091 -19.539  1.00  0.00      L21  H
ATOM   4965  H12 POPCL   8     -59.054 -63.620 -18.774  1.00  0.00      L21  H
ATOM   4966  H21 POPCL   8     -56.373 -63.834 -21.254  1.00  0.00      L21  H
ATOM   4967  H22 POPCL   8     -57.512 -64.997 -21.684  1.00  0.00      L21  H
ATOM   4968  H23 POPCL   8     -57.529 -63.523 -22.627  1.00  0.00      L21  H
ATOM   4969  H31 POPCL   8     -56.858 -61.882 -19.910  1.00  0.00      L21  H
ATOM   4970  H32 POPCL   8     -57.460 -61.392 -21.224  1.00  0.00      L21  H
ATOM   4971  H33 POPCL   8     -58.549 -61.411 -19.866  1.00  0.00      L21  H
ATOM   4972  H41 POPCL   8     -59.624 -62.747 -22.314  1.00  0.00      L21  H
ATOM   4973  H42 POPCL   8     -60.083 -64.152 -21.387  1.00  0.00      L21  H
ATOM   4974  H43 POPCL   8     -60.252 -62.646 -20.720  1.00  0.00      L21  H
ATOM   4975  C15 POPCL   8     -56.987 -64.340 -18.523  1.00  0.00      L21  C
ATOM   4976  H51 POPCL   8     -56.547 -63.323 -18.182  1.00  0.00      L21  H
ATOM   4977  H52 POPCL   8     -57.211 -65.000 -17.617  1.00  0.00      L21  H
ATOM   4978  P1  POPCL   8     -54.465 -65.062 -19.288  1.00  0.00      L21  P
ATOM   4979  O3  POPCL   8     -53.910 -64.517 -20.518  1.00  0.00      L21  O
ATOM   4980  O4  POPCL   8     -54.051 -66.470 -18.894  1.00  0.00      L21  O
ATOM   4981  O1  POPCL   8     -56.022 -65.075 -19.421  1.00  0.00      L21  O
ATOM   4982  O2  POPCL   8     -54.255 -63.967 -18.165  1.00  0.00      L21  O
ATOM   4983  C1  POPCL   8     -54.152 -64.316 -16.806  1.00  0.00      L21  C
ATOM   4984  HA  POPCL   8     -55.057 -64.612 -16.334  1.00  0.00      L21  H
ATOM   4985  HB  POPCL   8     -53.332 -65.074 -16.621  1.00  0.00      L21  H
ATOM   4986  C2  POPCL   8     -53.707 -63.059 -15.971  1.00  0.00      L21  C
ATOM   4987  HS  POPCL   8     -52.572 -63.036 -16.076  1.00  0.00      L21  H
ATOM   4988  O21 POPCL   8     -54.071 -63.267 -14.577  1.00  0.00      L21  O
ATOM   4989  C21 POPCL   8     -53.238 -62.851 -13.601  1.00  0.00      L21  C
ATOM   4990  O22 POPCL   8     -52.050 -62.977 -13.591  1.00  0.00      L21  O
ATOM   4991  C22 POPCL   8     -54.048 -62.215 -12.491  1.00  0.00      L21  C
ATOM   4992  H2R POPCL   8     -54.160 -61.109 -12.836  1.00  0.00      L21  H
ATOM   4993  H2S POPCL   8     -55.045 -62.753 -12.515  1.00  0.00      L21  H
ATOM   4994  C3  POPCL   8     -54.225 -61.644 -16.517  1.00  0.00      L21  C
ATOM   4995  HX  POPCL   8     -53.789 -60.861 -15.963  1.00  0.00      L21  H
ATOM   4996  HY  POPCL   8     -54.109 -61.592 -17.563  1.00  0.00      L21  H
ATOM   4997  O31 POPCL   8     -55.653 -61.616 -16.266  1.00  0.00      L21  O
ATOM   4998  C31 POPCL   8     -56.417 -60.604 -16.761  1.00  0.00      L21  C
ATOM   4999  O32 POPCL   8     -56.057 -59.766 -17.542  1.00  0.00      L21  O
ATOM   5000  C32 POPCL   8     -57.820 -60.660 -16.191  1.00  0.00      L21  C
ATOM   5001  H2X POPCL   8     -58.542 -60.599 -17.064  1.00  0.00      L21  H
ATOM   5002  H2Y POPCL   8     -57.995 -61.722 -15.806  1.00  0.00      L21  H
ATOM   5003  C23 POPCL   8     -53.345 -62.394 -11.146  1.00  0.00      L21  C
ATOM   5004  H3R POPCL   8     -53.224 -63.505 -11.153  1.00  0.00      L21  H
ATOM   5005  H3S POPCL   8     -52.364 -62.033 -11.216  1.00  0.00      L21  H
ATOM   5006  C24 POPCL   8     -54.123 -61.860  -9.997  1.00  0.00      L21  C
ATOM   5007  H4R POPCL   8     -54.405 -60.774 -10.112  1.00  0.00      L21  H
ATOM   5008  H4S POPCL   8     -55.079 -62.415  -9.888  1.00  0.00      L21  H
ATOM   5009  C25 POPCL   8     -53.272 -61.895  -8.760  1.00  0.00      L21  C
ATOM   5010  H5R POPCL   8     -52.850 -62.918  -8.559  1.00  0.00      L21  H
ATOM   5011  H5S POPCL   8     -52.443 -61.228  -8.915  1.00  0.00      L21  H
ATOM   5012  C26 POPCL   8     -54.153 -61.522  -7.604  1.00  0.00      L21  C
ATOM   5013  H6R POPCL   8     -54.312 -60.405  -7.457  1.00  0.00      L21  H
ATOM   5014  H6S POPCL   8     -55.181 -62.001  -7.682  1.00  0.00      L21  H
ATOM   5015  C27 POPCL   8     -53.660 -62.055  -6.250  1.00  0.00      L21  C
ATOM   5016  H7R POPCL   8     -53.416 -63.110  -6.320  1.00  0.00      L21  H
ATOM   5017  H7S POPCL   8     -52.779 -61.476  -5.973  1.00  0.00      L21  H
ATOM   5018  C28 POPCL   8     -54.690 -61.680  -5.109  1.00  0.00      L21  C
ATOM   5019  H8R POPCL   8     -54.491 -60.644  -4.879  1.00  0.00      L21  H
ATOM   5020  H8S POPCL   8     -55.720 -61.743  -5.557  1.00  0.00      L21  H
ATOM   5021  C29 POPCL   8     -54.635 -62.511  -3.885  1.00  0.00      L21  C
ATOM   5022  H91 POPCL   8     -55.049 -63.514  -3.895  1.00  0.00      L21  H
ATOM   5023 C210 POPCL   8     -54.142 -62.152  -2.683  1.00  0.00      L21  C
ATOM   5024 H101 POPCL   8     -54.197 -62.897  -1.870  1.00  0.00      L21  H
ATOM   5025 C211 POPCL   8     -53.477 -60.802  -2.280  1.00  0.00      L21  C
ATOM   5026 H11R POPCL   8     -52.393 -60.929  -1.859  1.00  0.00      L21  H
ATOM   5027 H11S POPCL   8     -53.426 -60.104  -3.134  1.00  0.00      L21  H
ATOM   5028 C212 POPCL   8     -54.235 -59.981  -1.194  1.00  0.00      L21  C
ATOM   5029 H12R POPCL   8     -53.788 -58.996  -1.221  1.00  0.00      L21  H
ATOM   5030 H12S POPCL   8     -55.342 -60.010  -1.527  1.00  0.00      L21  H
ATOM   5031 C213 POPCL   8     -54.109 -60.771   0.111  1.00  0.00      L21  C
ATOM   5032 H13R POPCL   8     -54.796 -61.680   0.032  1.00  0.00      L21  H
ATOM   5033 H13S POPCL   8     -53.047 -61.087   0.281  1.00  0.00      L21  H
ATOM   5034 C214 POPCL   8     -54.535 -59.959   1.345  1.00  0.00      L21  C
ATOM   5035 H14R POPCL   8     -53.888 -59.126   1.306  1.00  0.00      L21  H
ATOM   5036 H14S POPCL   8     -55.656 -59.665   1.269  1.00  0.00      L21  H
ATOM   5037 C215 POPCL   8     -54.311 -60.846   2.588  1.00  0.00      L21  C
ATOM   5038 H15R POPCL   8     -54.742 -61.825   2.387  1.00  0.00      L21  H
ATOM   5039 H15S POPCL   8     -53.235 -61.014   2.615  1.00  0.00      L21  H
ATOM   5040 C216 POPCL   8     -55.024 -60.274   3.856  1.00  0.00      L21  C
ATOM   5041 H16R POPCL   8     -54.681 -59.282   4.069  1.00  0.00      L21  H
ATOM   5042 H16S POPCL   8     -56.066 -60.227   3.715  1.00  0.00      L21  H
ATOM   5043 C217 POPCL   8     -54.769 -61.071   5.092  1.00  0.00      L21  C
ATOM   5044 H17R POPCL   8     -55.249 -62.021   5.051  1.00  0.00      L21  H
ATOM   5045 H17S POPCL   8     -53.708 -61.442   5.222  1.00  0.00      L21  H
ATOM   5046 C218 POPCL   8     -55.253 -60.401   6.413  1.00  0.00      L21  C
ATOM   5047 H18R POPCL   8     -55.272 -61.217   7.206  1.00  0.00      L21  H
ATOM   5048 H18S POPCL   8     -54.472 -59.776   6.814  1.00  0.00      L21  H
ATOM   5049 H18T POPCL   8     -56.256 -59.904   6.256  1.00  0.00      L21  H
ATOM   5050  C33 POPCL   8     -57.970 -59.633 -15.015  1.00  0.00      L21  C
ATOM   5051  H3X POPCL   8     -57.969 -58.595 -15.378  1.00  0.00      L21  H
ATOM   5052  H3Y POPCL   8     -58.961 -59.774 -14.586  1.00  0.00      L21  H
ATOM   5053  C34 POPCL   8     -57.007 -59.720 -13.811  1.00  0.00      L21  C
ATOM   5054  H4X POPCL   8     -56.895 -60.676 -13.363  1.00  0.00      L21  H
ATOM   5055  H4Y POPCL   8     -55.999 -59.483 -14.202  1.00  0.00      L21  H
ATOM   5056  C35 POPCL   8     -57.438 -58.670 -12.779  1.00  0.00      L21  C
ATOM   5057  H5X POPCL   8     -57.264 -57.642 -13.038  1.00  0.00      L21  H
ATOM   5058  H5Y POPCL   8     -58.507 -58.680 -12.559  1.00  0.00      L21  H
ATOM   5059  C36 POPCL   8     -56.865 -58.920 -11.321  1.00  0.00      L21  C
ATOM   5060  H6X POPCL   8     -56.754 -60.057 -11.123  1.00  0.00      L21  H
ATOM   5061  H6Y POPCL   8     -55.894 -58.474 -11.271  1.00  0.00      L21  H
ATOM   5062  C37 POPCL   8     -57.786 -58.265 -10.325  1.00  0.00      L21  C
[truncated: 18,369,243 more chars]
