# Supplementary material for: Cannabidiol binding and negative allosteric modulation at the cannabinoid type 1 receptor in the presence of delta-9-tetrahydrocannabinol: An In Silico study
Source: PLoS One. 2019 Jul 23;14(7):e0220025. doi: 10.1371/journal.pone.0220025 (PMC6650144; doi:10.1371/journal.pone.0220025)
Supplement: S3 File — (ZIP) [file pone.0220025.s003.zip › 5xra_model.pdb]

CRYST1  152.000  153.000  120.000  90.00  90.00  90.00 P 1           1
ATOM      1  N   POPCL   1     -68.730 -75.625  20.904  1.00  0.00      L11  N
ATOM      2  C11 POPCL   1     -68.003 -74.843  22.022  1.00  0.00      L11  C
ATOM      3  C12 POPCL   1     -68.854 -74.866  19.679  1.00  0.00      L11  C
ATOM      4  C13 POPCL   1     -70.139 -76.038  21.322  1.00  0.00      L11  C
ATOM      5  C14 POPCL   1     -68.095 -76.906  20.587  1.00  0.00      L11  C
ATOM      6  H11 POPCL   1     -67.238 -74.199  21.426  1.00  0.00      L11  H
ATOM      7  H12 POPCL   1     -67.481 -75.531  22.699  1.00  0.00      L11  H
ATOM      8  H21 POPCL   1     -69.511 -74.026  19.748  1.00  0.00      L11  H
ATOM      9  H22 POPCL   1     -67.940 -74.360  19.461  1.00  0.00      L11  H
ATOM     10  H23 POPCL   1     -69.137 -75.501  18.824  1.00  0.00      L11  H
ATOM     11  H31 POPCL   1     -70.656 -75.155  21.554  1.00  0.00      L11  H
ATOM     12  H32 POPCL   1     -70.643 -76.679  20.593  1.00  0.00      L11  H
ATOM     13  H33 POPCL   1     -70.196 -76.561  22.294  1.00  0.00      L11  H
ATOM     14  H41 POPCL   1     -68.579 -77.642  19.902  1.00  0.00      L11  H
ATOM     15  H42 POPCL   1     -67.059 -76.682  20.287  1.00  0.00      L11  H
ATOM     16  H43 POPCL   1     -68.010 -77.461  21.499  1.00  0.00      L11  H
ATOM     17  C15 POPCL   1     -68.897 -73.762  22.819  1.00  0.00      L11  C
ATOM     18  H51 POPCL   1     -69.578 -74.452  23.389  1.00  0.00      L11  H
ATOM     19  H52 POPCL   1     -68.217 -73.111  23.419  1.00  0.00      L11  H
ATOM     20  P1  POPCL   1     -70.972 -72.412  22.387  1.00  0.00      L11  P
ATOM     21  O3  POPCL   1     -71.110 -71.838  23.724  1.00  0.00      L11  O
ATOM     22  O4  POPCL   1     -71.853 -73.541  22.067  1.00  0.00      L11  O
ATOM     23  O1  POPCL   1     -69.497 -72.844  21.984  1.00  0.00      L11  O
ATOM     24  O2  POPCL   1     -71.208 -71.312  21.246  1.00  0.00      L11  O
ATOM     25  C1  POPCL   1     -70.967 -71.524  19.889  1.00  0.00      L11  C
ATOM     26  HA  POPCL   1     -69.912 -71.258  19.642  1.00  0.00      L11  H
ATOM     27  HB  POPCL   1     -71.160 -72.542  19.565  1.00  0.00      L11  H
ATOM     28  C2  POPCL   1     -71.833 -70.600  18.950  1.00  0.00      L11  C
ATOM     29  HS  POPCL   1     -72.854 -70.736  19.243  1.00  0.00      L11  H
ATOM     30  O21 POPCL   1     -71.655 -70.910  17.496  1.00  0.00      L11  O
ATOM     31  C21 POPCL   1     -72.485 -70.320  16.641  1.00  0.00      L11  C
ATOM     32  O22 POPCL   1     -73.513 -69.711  16.961  1.00  0.00      L11  O
ATOM     33  C22 POPCL   1     -71.825 -70.295  15.249  1.00  0.00      L11  C
ATOM     34  H2R POPCL   1     -71.293 -69.390  15.057  1.00  0.00      L11  H
ATOM     35  H2S POPCL   1     -71.205 -71.146  15.044  1.00  0.00      L11  H
ATOM     36  C3  POPCL   1     -71.535 -69.065  19.166  1.00  0.00      L11  C
ATOM     37  HX  POPCL   1     -72.067 -68.492  18.397  1.00  0.00      L11  H
ATOM     38  HY  POPCL   1     -71.936 -68.837  20.154  1.00  0.00      L11  H
ATOM     39  O31 POPCL   1     -70.127 -68.869  19.148  1.00  0.00      L11  O
ATOM     40  C31 POPCL   1     -69.732 -67.675  19.412  1.00  0.00      L11  C
ATOM     41  O32 POPCL   1     -70.471 -66.727  19.587  1.00  0.00      L11  O
ATOM     42  C32 POPCL   1     -68.175 -67.632  19.405  1.00  0.00      L11  C
ATOM     43  H2X POPCL   1     -67.764 -66.698  19.863  1.00  0.00      L11  H
ATOM     44  H2Y POPCL   1     -67.827 -68.450  20.033  1.00  0.00      L11  H
ATOM     45  C23 POPCL   1     -72.960 -70.397  14.157  1.00  0.00      L11  C
ATOM     46  H3R POPCL   1     -73.406 -71.374  14.178  1.00  0.00      L11  H
ATOM     47  H3S POPCL   1     -73.780 -69.673  14.239  1.00  0.00      L11  H
ATOM     48  C24 POPCL   1     -72.323 -70.508  12.739  1.00  0.00      L11  C
ATOM     49  H4R POPCL   1     -71.727 -69.611  12.679  1.00  0.00      L11  H
ATOM     50  H4S POPCL   1     -71.576 -71.316  12.722  1.00  0.00      L11  H
ATOM     51  C25 POPCL   1     -73.154 -70.652  11.482  1.00  0.00      L11  C
ATOM     52  H5R POPCL   1     -73.779 -71.561  11.582  1.00  0.00      L11  H
ATOM     53  H5S POPCL   1     -73.908 -69.785  11.421  1.00  0.00      L11  H
ATOM     54  C26 POPCL   1     -72.392 -70.722  10.163  1.00  0.00      L11  C
ATOM     55  H6R POPCL   1     -71.900 -69.749  10.024  1.00  0.00      L11  H
ATOM     56  H6S POPCL   1     -71.621 -71.569  10.229  1.00  0.00      L11  H
ATOM     57  C27 POPCL   1     -73.236 -70.942   8.897  1.00  0.00      L11  C
ATOM     58  H7R POPCL   1     -73.583 -72.017   8.877  1.00  0.00      L11  H
ATOM     59  H7S POPCL   1     -74.214 -70.307   8.914  1.00  0.00      L11  H
ATOM     60  C28 POPCL   1     -72.542 -70.440   7.611  1.00  0.00      L11  C
ATOM     61  H8R POPCL   1     -72.554 -69.285   7.788  1.00  0.00      L11  H
ATOM     62  H8S POPCL   1     -71.471 -70.815   7.450  1.00  0.00      L11  H
ATOM     63  C29 POPCL   1     -73.400 -70.822   6.365  1.00  0.00      L11  C
ATOM     64  H91 POPCL   1     -74.368 -70.280   6.223  1.00  0.00      L11  H
ATOM     65 C210 POPCL   1     -73.056 -71.635   5.285  1.00  0.00      L11  C
ATOM     66 H101 POPCL   1     -73.861 -71.701   4.586  1.00  0.00      L11  H
ATOM     67 C211 POPCL   1     -71.788 -72.426   5.016  1.00  0.00      L11  C
ATOM     68 H11R POPCL   1     -70.935 -72.198   5.768  1.00  0.00      L11  H
ATOM     69 H11S POPCL   1     -72.014 -73.419   5.256  1.00  0.00      L11  H
ATOM     70 C212 POPCL   1     -71.182 -72.180   3.688  1.00  0.00      L11  C
ATOM     71 H12R POPCL   1     -70.860 -71.128   3.593  1.00  0.00      L11  H
ATOM     72 H12S POPCL   1     -70.324 -72.822   3.518  1.00  0.00      L11  H
ATOM     73 C213 POPCL   1     -72.038 -72.418   2.464  1.00  0.00      L11  C
ATOM     74 H13R POPCL   1     -72.321 -73.483   2.420  1.00  0.00      L11  H
ATOM     75 H13S POPCL   1     -72.967 -71.767   2.437  1.00  0.00      L11  H
ATOM     76 C214 POPCL   1     -71.278 -72.004   1.218  1.00  0.00      L11  C
ATOM     77 H14R POPCL   1     -71.136 -70.954   1.302  1.00  0.00      L11  H
ATOM     78 H14S POPCL   1     -70.353 -72.537   1.212  1.00  0.00      L11  H
ATOM     79 C215 POPCL   1     -71.948 -72.363  -0.111  1.00  0.00      L11  C
ATOM     80 H15R POPCL   1     -72.090 -73.467  -0.209  1.00  0.00      L11  H
ATOM     81 H15S POPCL   1     -72.903 -71.856   0.050  1.00  0.00      L11  H
ATOM     82 C216 POPCL   1     -71.213 -71.823  -1.388  1.00  0.00      L11  C
ATOM     83 H16R POPCL   1     -71.474 -70.765  -1.547  1.00  0.00      L11  H
ATOM     84 H16S POPCL   1     -70.117 -71.912  -1.296  1.00  0.00      L11  H
ATOM     85 C217 POPCL   1     -71.603 -72.534  -2.694  1.00  0.00      L11  C
ATOM     86 H17R POPCL   1     -71.698 -73.681  -2.536  1.00  0.00      L11  H
ATOM     87 H17S POPCL   1     -72.620 -72.092  -3.018  1.00  0.00      L11  H
ATOM     88 C218 POPCL   1     -70.592 -72.377  -3.791  1.00  0.00      L11  C
ATOM     89 H18R POPCL   1     -70.907 -73.074  -4.600  1.00  0.00      L11  H
ATOM     90 H18S POPCL   1     -70.570 -71.355  -4.124  1.00  0.00      L11  H
ATOM     91 H18T POPCL   1     -69.651 -72.742  -3.359  1.00  0.00      L11  H
ATOM     92  C33 POPCL   1     -67.551 -67.831  17.989  1.00  0.00      L11  C
ATOM     93  H3X POPCL   1     -67.774 -66.883  17.440  1.00  0.00      L11  H
ATOM     94  H3Y POPCL   1     -66.426 -67.773  18.053  1.00  0.00      L11  H
ATOM     95  C34 POPCL   1     -67.975 -69.047  17.142  1.00  0.00      L11  C
ATOM     96  H4X POPCL   1     -67.835 -70.005  17.719  1.00  0.00      L11  H
ATOM     97  H4Y POPCL   1     -69.078 -68.951  16.837  1.00  0.00      L11  H
ATOM     98  C35 POPCL   1     -67.263 -69.008  15.774  1.00  0.00      L11  C
ATOM     99  H5X POPCL   1     -67.246 -68.014  15.337  1.00  0.00      L11  H
ATOM    100  H5Y POPCL   1     -66.170 -69.232  15.895  1.00  0.00      L11  H
ATOM    101  C36 POPCL   1     -67.851 -69.949  14.707  1.00  0.00      L11  C
ATOM    102  H6X POPCL   1     -67.667 -71.015  15.079  1.00  0.00      L11  H
ATOM    103  H6Y POPCL   1     -68.980 -69.825  14.627  1.00  0.00      L11  H
ATOM    104  C37 POPCL   1     -67.361 -69.831  13.313  1.00  0.00      L11  C
ATOM    105  H7X POPCL   1     -67.511 -68.761  12.986  1.00  0.00      L11  H
ATOM    106  H7Y POPCL   1     -66.293 -69.990  13.181  1.00  0.00      L11  H
ATOM    107  C38 POPCL   1     -68.034 -70.581  12.168  1.00  0.00      L11  C
ATOM    108  H8X POPCL   1     -68.011 -71.623  12.520  1.00  0.00      L11  H
ATOM    109  H8Y POPCL   1     -69.073 -70.184  12.296  1.00  0.00      L11  H
ATOM    110  C39 POPCL   1     -67.328 -70.350  10.746  1.00  0.00      L11  C
ATOM    111  H9X POPCL   1     -67.364 -69.233  10.489  1.00  0.00      L11  H
ATOM    112  H9Y POPCL   1     -66.281 -70.809  10.843  1.00  0.00      L11  H
ATOM    113 C310 POPCL   1     -67.977 -70.937   9.505  1.00  0.00      L11  C
ATOM    114 H10X POPCL   1     -68.111 -72.024   9.655  1.00  0.00      L11  H
ATOM    115 H10Y POPCL   1     -68.827 -70.398   9.322  1.00  0.00      L11  H
ATOM    116 C311 POPCL   1     -67.062 -70.690   8.302  1.00  0.00      L11  C
ATOM    117 H11X POPCL   1     -66.701 -69.593   8.250  1.00  0.00      L11  H
ATOM    118 H11Y POPCL   1     -66.201 -71.335   8.385  1.00  0.00      L11  H
ATOM    119 C312 POPCL   1     -67.861 -70.843   6.894  1.00  0.00      L11  C
ATOM    120 H12X POPCL   1     -68.343 -71.830   6.906  1.00  0.00      L11  H
ATOM    121 H12Y POPCL   1     -68.711 -70.126   6.920  1.00  0.00      L11  H
ATOM    122 C313 POPCL   1     -66.880 -70.607   5.695  1.00  0.00      L11  C
ATOM    123 H13X POPCL   1     -66.755 -69.496   5.743  1.00  0.00      L11  H
ATOM    124 H13Y POPCL   1     -65.914 -71.085   6.021  1.00  0.00      L11  H
ATOM    125 C314 POPCL   1     -67.410 -71.100   4.358  1.00  0.00      L11  C
ATOM    126 H14X POPCL   1     -67.469 -72.257   4.299  1.00  0.00      L11  H
ATOM    127 H14Y POPCL   1     -68.457 -70.613   4.295  1.00  0.00      L11  H
ATOM    128 C315 POPCL   1     -66.559 -70.656   3.246  1.00  0.00      L11  C
ATOM    129 H15X POPCL   1     -66.595 -69.527   3.173  1.00  0.00      L11  H
ATOM    130 H15Y POPCL   1     -65.553 -70.954   3.469  1.00  0.00      L11  H
ATOM    131 C316 POPCL   1     -67.096 -71.118   1.888  1.00  0.00      L11  C
ATOM    132 H16X POPCL   1     -67.857 -70.433   1.545  1.00  0.00      L11  H
ATOM    133 H16Y POPCL   1     -66.305 -70.913   1.095  1.00  0.00      L11  H
ATOM    134 H16Z POPCL   1     -67.345 -72.225   1.979  1.00  0.00      L11  H
ATOM    135  N   POPCL   2     -62.676 -62.299  19.693  1.00  0.00      L11  N
ATOM    136  C11 POPCL   2     -62.198 -62.133  18.241  1.00  0.00      L11  C
ATOM    137  C12 POPCL   2     -62.556 -63.664  20.231  1.00  0.00      L11  C
ATOM    138  C13 POPCL   2     -64.066 -61.815  19.826  1.00  0.00      L11  C
ATOM    139  C14 POPCL   2     -61.698 -61.608  20.605  1.00  0.00      L11  C
ATOM    140  H11 POPCL   2     -61.226 -62.583  18.209  1.00  0.00      L11  H
ATOM    141  H12 POPCL   2     -62.144 -61.051  17.995  1.00  0.00      L11  H
ATOM    142  H21 POPCL   2     -62.949 -64.425  19.508  1.00  0.00      L11  H
ATOM    143  H22 POPCL   2     -61.506 -63.916  20.302  1.00  0.00      L11  H
ATOM    144  H23 POPCL   2     -62.991 -63.769  21.239  1.00  0.00      L11  H
ATOM    145  H31 POPCL   2     -64.734 -62.465  19.324  1.00  0.00      L11  H
ATOM    146  H32 POPCL   2     -64.306 -61.828  20.881  1.00  0.00      L11  H
ATOM    147  H33 POPCL   2     -64.309 -60.780  19.432  1.00  0.00      L11  H
ATOM    148  H41 POPCL   2     -61.847 -61.848  21.585  1.00  0.00      L11  H
ATOM    149  H42 POPCL   2     -60.658 -61.973  20.477  1.00  0.00      L11  H
ATOM    150  H43 POPCL   2     -61.802 -60.508  20.449  1.00  0.00      L11  H
ATOM    151  C15 POPCL   2     -63.099 -62.742  17.110  1.00  0.00      L11  C
ATOM    152  H51 POPCL   2     -64.068 -62.108  17.126  1.00  0.00      L11  H
ATOM    153  H52 POPCL   2     -62.610 -62.628  16.077  1.00  0.00      L11  H
ATOM    154  P1  POPCL   2     -64.618 -64.821  17.685  1.00  0.00      L11  P
ATOM    155  O3  POPCL   2     -65.563 -63.740  18.071  1.00  0.00      L11  O
ATOM    156  O4  POPCL   2     -64.299 -65.797  18.699  1.00  0.00      L11  O
ATOM    157  O1  POPCL   2     -63.247 -64.199  17.209  1.00  0.00      L11  O
ATOM    158  O2  POPCL   2     -65.151 -65.448  16.417  1.00  0.00      L11  O
ATOM    159  C1  POPCL   2     -64.781 -65.182  15.077  1.00  0.00      L11  C
ATOM    160  HA  POPCL   2     -63.889 -64.582  14.885  1.00  0.00      L11  H
ATOM    161  HB  POPCL   2     -64.451 -66.127  14.581  1.00  0.00      L11  H
ATOM    162  C2  POPCL   2     -66.011 -64.705  14.265  1.00  0.00      L11  C
ATOM    163  HS  POPCL   2     -66.726 -65.599  14.290  1.00  0.00      L11  H
ATOM    164  O21 POPCL   2     -65.602 -64.393  12.898  1.00  0.00      L11  O
ATOM    165  C21 POPCL   2     -65.951 -65.291  11.913  1.00  0.00      L11  C
ATOM    166  O22 POPCL   2     -66.608 -66.292  12.025  1.00  0.00      L11  O
ATOM    167  C22 POPCL   2     -65.438 -64.719  10.602  1.00  0.00      L11  C
ATOM    168  H2R POPCL   2     -65.768 -63.675  10.665  1.00  0.00      L11  H
ATOM    169  H2S POPCL   2     -64.278 -64.719  10.603  1.00  0.00      L11  H
ATOM    170  C3  POPCL   2     -66.696 -63.543  14.935  1.00  0.00      L11  C
ATOM    171  HX  POPCL   2     -67.590 -63.310  14.446  1.00  0.00      L11  H
ATOM    172  HY  POPCL   2     -67.088 -63.843  16.004  1.00  0.00      L11  H
ATOM    173  O31 POPCL   2     -65.809 -62.402  15.048  1.00  0.00      L11  O
ATOM    174  C31 POPCL   2     -66.224 -61.209  15.004  1.00  0.00      L11  C
ATOM    175  O32 POPCL   2     -67.396 -60.865  15.060  1.00  0.00      L11  O
ATOM    176  C32 POPCL   2     -65.032 -60.229  14.891  1.00  0.00      L11  C
ATOM    177  H2X POPCL   2     -65.371 -59.454  15.594  1.00  0.00      L11  H
ATOM    178  H2Y POPCL   2     -64.182 -60.659  15.401  1.00  0.00      L11  H
ATOM    179  C23 POPCL   2     -66.029 -65.442   9.395  1.00  0.00      L11  C
ATOM    180  H3R POPCL   2     -65.664 -66.497   9.406  1.00  0.00      L11  H
ATOM    181  H3S POPCL   2     -67.110 -65.405   9.531  1.00  0.00      L11  H
ATOM    182  C24 POPCL   2     -65.565 -64.715   8.146  1.00  0.00      L11  C
ATOM    183  H4R POPCL   2     -65.842 -63.652   8.276  1.00  0.00      L11  H
ATOM    184  H4S POPCL   2     -64.457 -64.758   8.134  1.00  0.00      L11  H
ATOM    185  C25 POPCL   2     -66.178 -65.214   6.852  1.00  0.00      L11  C
ATOM    186  H5R POPCL   2     -66.048 -66.256   6.723  1.00  0.00      L11  H
ATOM    187  H5S POPCL   2     -67.229 -64.913   7.089  1.00  0.00      L11  H
ATOM    188  C26 POPCL   2     -65.804 -64.319   5.578  1.00  0.00      L11  C
ATOM    189  H6R POPCL   2     -65.834 -63.323   5.892  1.00  0.00      L11  H
ATOM    190  H6S POPCL   2     -64.758 -64.442   5.178  1.00  0.00      L11  H
ATOM    191  C27 POPCL   2     -66.839 -64.510   4.442  1.00  0.00      L11  C
ATOM    192  H7R POPCL   2     -66.830 -65.622   4.123  1.00  0.00      L11  H
ATOM    193  H7S POPCL   2     -67.847 -64.202   4.743  1.00  0.00      L11  H
ATOM    194  C28 POPCL   2     -66.425 -63.650   3.213  1.00  0.00      L11  C
ATOM    195  H8R POPCL   2     -66.461 -62.516   3.474  1.00  0.00      L11  H
ATOM    196  H8S POPCL   2     -65.362 -63.844   2.961  1.00  0.00      L11  H
ATOM    197  C29 POPCL   2     -67.292 -63.992   2.023  1.00  0.00      L11  C
ATOM    198  H91 POPCL   2     -68.377 -63.815   2.255  1.00  0.00      L11  H
ATOM    199 C210 POPCL   2     -66.906 -64.477   0.891  1.00  0.00      L11  C
ATOM    200 H101 POPCL   2     -67.741 -64.613   0.236  1.00  0.00      L11  H
ATOM    201 C211 POPCL   2     -65.488 -64.810   0.515  1.00  0.00      L11  C
ATOM    202 H11R POPCL   2     -64.779 -64.378   1.235  1.00  0.00      L11  H
ATOM    203 H11S POPCL   2     -65.372 -65.919   0.475  1.00  0.00      L11  H
ATOM    204 C212 POPCL   2     -65.236 -64.301  -0.944  1.00  0.00      L11  C
ATOM    205 H12R POPCL   2     -65.358 -63.187  -1.009  1.00  0.00      L11  H
ATOM    206 H12S POPCL   2     -64.161 -64.510  -1.128  1.00  0.00      L11  H
ATOM    207 C213 POPCL   2     -66.072 -64.839  -2.108  1.00  0.00      L11  C
ATOM    208 H13R POPCL   2     -65.813 -65.967  -2.106  1.00  0.00      L11  H
ATOM    209 H13S POPCL   2     -67.145 -64.626  -2.003  1.00  0.00      L11  H
ATOM    210 C214 POPCL   2     -65.521 -64.245  -3.435  1.00  0.00      L11  C
ATOM    211 H14R POPCL   2     -65.837 -63.120  -3.472  1.00  0.00      L11  H
ATOM    212 H14S POPCL   2     -64.404 -64.079  -3.363  1.00  0.00      L11  H
ATOM    213 C215 POPCL   2     -65.911 -64.985  -4.724  1.00  0.00      L11  C
ATOM    214 H15R POPCL   2     -65.615 -66.093  -4.709  1.00  0.00      L11  H
ATOM    215 H15S POPCL   2     -66.979 -64.857  -4.972  1.00  0.00      L11  H
ATOM    216 C216 POPCL   2     -65.137 -64.478  -6.003  1.00  0.00      L11  C
ATOM    217 H16R POPCL   2     -65.332 -63.395  -6.181  1.00  0.00      L11  H
ATOM    218 H16S POPCL   2     -64.077 -64.691  -5.841  1.00  0.00      L11  H
ATOM    219 C217 POPCL   2     -65.594 -65.273  -7.222  1.00  0.00      L11  C
ATOM    220 H17R POPCL   2     -65.565 -66.356  -6.928  1.00  0.00      L11  H
ATOM    221 H17S POPCL   2     -66.653 -64.972  -7.322  1.00  0.00      L11  H
ATOM    222 C218 POPCL   2     -64.940 -65.001  -8.599  1.00  0.00      L11  C
ATOM    223 H18R POPCL   2     -65.345 -65.729  -9.346  1.00  0.00      L11  H
ATOM    224 H18S POPCL   2     -65.146 -63.964  -8.972  1.00  0.00      L11  H
ATOM    225 H18T POPCL   2     -63.925 -65.333  -8.636  1.00  0.00      L11  H
ATOM    226  C33 POPCL   2     -64.802 -59.588  13.454  1.00  0.00      L11  C
ATOM    227  H3X POPCL   2     -65.811 -59.214  13.172  1.00  0.00      L11  H
ATOM    228  H3Y POPCL   2     -64.012 -58.887  13.324  1.00  0.00      L11  H
ATOM    229  C34 POPCL   2     -64.538 -60.618  12.333  1.00  0.00      L11  C
ATOM    230  H4X POPCL   2     -63.701 -61.294  12.476  1.00  0.00      L11  H
ATOM    231  H4Y POPCL   2     -65.391 -61.251  12.207  1.00  0.00      L11  H
ATOM    232  C35 POPCL   2     -64.386 -59.901  10.953  1.00  0.00      L11  C
ATOM    233  H5X POPCL   2     -65.198 -59.158  10.715  1.00  0.00      L11  H
ATOM    234  H5Y POPCL   2     -63.476 -59.299  10.920  1.00  0.00      L11  H
ATOM    235  C36 POPCL   2     -64.335 -60.888   9.752  1.00  0.00      L11  C
ATOM    236  H6X POPCL   2     -63.735 -61.743  10.140  1.00  0.00      L11  H
ATOM    237  H6Y POPCL   2     -65.365 -61.258   9.525  1.00  0.00      L11  H
ATOM    238  C37 POPCL   2     -63.758 -60.269   8.457  1.00  0.00      L11  C
ATOM    239  H7X POPCL   2     -64.274 -59.308   8.310  1.00  0.00      L11  H
ATOM    240  H7Y POPCL   2     -62.677 -60.181   8.577  1.00  0.00      L11  H
ATOM    241  C38 POPCL   2     -63.918 -61.134   7.245  1.00  0.00      L11  C
ATOM    242  H8X POPCL   2     -63.360 -62.160   7.321  1.00  0.00      L11  H
ATOM    243  H8Y POPCL   2     -64.960 -61.479   7.085  1.00  0.00      L11  H
ATOM    244  C39 POPCL   2     -63.303 -60.486   5.931  1.00  0.00      L11  C
ATOM    245  H9X POPCL   2     -63.810 -59.517   5.753  1.00  0.00      L11  H
ATOM    246  H9Y POPCL   2     -62.244 -60.223   5.930  1.00  0.00      L11  H
ATOM    247 C310 POPCL   2     -63.684 -61.280   4.636  1.00  0.00      L11  C
ATOM    248 H10X POPCL   2     -62.904 -62.107   4.590  1.00  0.00      L11  H
ATOM    249 H10Y POPCL   2     -64.732 -61.560   4.631  1.00  0.00      L11  H
ATOM    250 C311 POPCL   2     -63.351 -60.443   3.410  1.00  0.00      L11  C
ATOM    251 H11X POPCL   2     -64.000 -59.551   3.275  1.00  0.00      L11  H
ATOM    252 H11Y POPCL   2     -62.186 -60.183   3.391  1.00  0.00      L11  H
ATOM    253 C312 POPCL   2     -63.690 -61.215   2.045  1.00  0.00      L11  C
ATOM    254 H12X POPCL   2     -63.418 -62.242   2.139  1.00  0.00      L11  H
ATOM    255 H12Y POPCL   2     -64.777 -61.194   1.891  1.00  0.00      L11  H
ATOM    256 C313 POPCL   2     -63.005 -60.602   0.828  1.00  0.00      L11  C
ATOM    257 H13X POPCL   2     -63.379 -59.528   0.838  1.00  0.00      L11  H
ATOM    258 H13Y POPCL   2     -61.915 -60.657   1.013  1.00  0.00      L11  H
ATOM    259 C314 POPCL   2     -63.397 -61.303  -0.448  1.00  0.00      L11  C
ATOM    260 H14X POPCL   2     -63.224 -62.396  -0.348  1.00  0.00      L11  H
ATOM    261 H14Y POPCL   2     -64.422 -61.178  -0.871  1.00  0.00      L11  H
ATOM    262 C315 POPCL   2     -62.516 -60.967  -1.684  1.00  0.00      L11  C
ATOM    263 H15X POPCL   2     -62.660 -59.885  -1.872  1.00  0.00      L11  H
ATOM    264 H15Y POPCL   2     -61.416 -60.968  -1.401  1.00  0.00      L11  H
ATOM    265 C316 POPCL   2     -62.770 -61.837  -2.960  1.00  0.00      L11  C
ATOM    266 H16X POPCL   2     -63.746 -61.706  -3.447  1.00  0.00      L11  H
ATOM    267 H16Y POPCL   2     -62.036 -61.518  -3.716  1.00  0.00      L11  H
ATOM    268 H16Z POPCL   2     -62.687 -62.908  -2.643  1.00  0.00      L11  H
ATOM    269  N   POPCL   3     -75.114 -54.048  20.664  1.00  0.00      L11  N
ATOM    270  C11 POPCL   3     -75.311 -52.849  19.828  1.00  0.00      L11  C
ATOM    271  C12 POPCL   3     -74.407 -53.626  21.910  1.00  0.00      L11  C
ATOM    272  C13 POPCL   3     -74.281 -55.157  20.054  1.00  0.00      L11  C
ATOM    273  C14 POPCL   3     -76.481 -54.603  21.143  1.00  0.00      L11  C
ATOM    274  H11 POPCL   3     -75.732 -51.989  20.383  1.00  0.00      L11  H
ATOM    275  H12 POPCL   3     -76.168 -53.080  19.189  1.00  0.00      L11  H
ATOM    276  H21 POPCL   3     -73.417 -53.408  21.601  1.00  0.00      L11  H
ATOM    277  H22 POPCL   3     -74.894 -52.763  22.272  1.00  0.00      L11  H
ATOM    278  H23 POPCL   3     -74.323 -54.403  22.661  1.00  0.00      L11  H
ATOM    279  H31 POPCL   3     -73.277 -54.747  19.807  1.00  0.00      L11  H
ATOM    280  H32 POPCL   3     -73.925 -56.003  20.695  1.00  0.00      L11  H
ATOM    281  H33 POPCL   3     -74.711 -55.511  19.082  1.00  0.00      L11  H
ATOM    282  H41 POPCL   3     -76.340 -55.341  21.829  1.00  0.00      L11  H
ATOM    283  H42 POPCL   3     -77.052 -53.806  21.652  1.00  0.00      L11  H
ATOM    284  H43 POPCL   3     -76.998 -54.947  20.279  1.00  0.00      L11  H
ATOM    285  C15 POPCL   3     -74.085 -52.397  19.012  1.00  0.00      L11  C
ATOM    286  H51 POPCL   3     -73.831 -53.005  18.146  1.00  0.00      L11  H
ATOM    287  H52 POPCL   3     -74.388 -51.367  18.627  1.00  0.00      L11  H
ATOM    288  P1  POPCL   3     -71.469 -52.694  19.830  1.00  0.00      L11  P
ATOM    289  O3  POPCL   3     -71.622 -54.169  19.739  1.00  0.00      L11  O
ATOM    290  O4  POPCL   3     -70.667 -52.118  20.959  1.00  0.00      L11  O
ATOM    291  O1  POPCL   3     -72.967 -52.040  19.799  1.00  0.00      L11  O
ATOM    292  O2  POPCL   3     -70.741 -52.308  18.544  1.00  0.00      L11  O
ATOM    293  C1  POPCL   3     -71.302 -52.672  17.240  1.00  0.00      L11  C
ATOM    294  HA  POPCL   3     -71.646 -53.759  17.242  1.00  0.00      L11  H
ATOM    295  HB  POPCL   3     -72.089 -51.957  16.890  1.00  0.00      L11  H
ATOM    296  C2  POPCL   3     -70.176 -52.675  16.124  1.00  0.00      L11  C
ATOM    297  HS  POPCL   3     -69.694 -51.629  16.102  1.00  0.00      L11  H
ATOM    298  O21 POPCL   3     -70.746 -52.945  14.816  1.00  0.00      L11  O
ATOM    299  C21 POPCL   3     -70.155 -52.372  13.717  1.00  0.00      L11  C
ATOM    300  O22 POPCL   3     -69.178 -51.688  13.746  1.00  0.00      L11  O
ATOM    301  C22 POPCL   3     -70.953 -52.688  12.465  1.00  0.00      L11  C
ATOM    302  H2R POPCL   3     -71.798 -53.348  12.749  1.00  0.00      L11  H
ATOM    303  H2S POPCL   3     -71.333 -51.691  12.115  1.00  0.00      L11  H
ATOM    304  C3  POPCL   3     -68.946 -53.574  16.401  1.00  0.00      L11  C
ATOM    305  HX  POPCL   3     -68.190 -53.292  15.602  1.00  0.00      L11  H
ATOM    306  HY  POPCL   3     -68.569 -53.304  17.425  1.00  0.00      L11  H
ATOM    307  O31 POPCL   3     -69.309 -54.972  16.358  1.00  0.00      L11  O
ATOM    308  C31 POPCL   3     -68.931 -55.806  17.278  1.00  0.00      L11  C
ATOM    309  O32 POPCL   3     -67.905 -55.595  17.975  1.00  0.00      L11  O
ATOM    310  C32 POPCL   3     -69.673 -57.184  17.200  1.00  0.00      L11  C
ATOM    311  H2X POPCL   3     -69.405 -57.778  18.042  1.00  0.00      L11  H
ATOM    312  H2Y POPCL   3     -70.759 -56.932  17.360  1.00  0.00      L11  H
ATOM    313  C23 POPCL   3     -70.113 -53.395  11.385  1.00  0.00      L11  C
ATOM    314  H3R POPCL   3     -69.292 -52.658  11.038  1.00  0.00      L11  H
ATOM    315  H3S POPCL   3     -69.620 -54.316  11.693  1.00  0.00      L11  H
ATOM    316  C24 POPCL   3     -71.013 -53.804  10.197  1.00  0.00      L11  C
ATOM    317  H4R POPCL   3     -70.373 -54.586   9.709  1.00  0.00      L11  H
ATOM    318  H4S POPCL   3     -72.008 -54.286  10.516  1.00  0.00      L11  H
ATOM    319  C25 POPCL   3     -71.475 -52.652   9.361  1.00  0.00      L11  C
ATOM    320  H5R POPCL   3     -72.293 -52.189   9.802  1.00  0.00      L11  H
ATOM    321  H5S POPCL   3     -70.649 -51.983   9.289  1.00  0.00      L11  H
ATOM    322  C26 POPCL   3     -71.873 -53.180   8.009  1.00  0.00      L11  C
ATOM    323  H6R POPCL   3     -71.009 -53.645   7.588  1.00  0.00      L11  H
ATOM    324  H6S POPCL   3     -72.708 -53.924   8.027  1.00  0.00      L11  H
ATOM    325  C27 POPCL   3     -72.147 -52.062   6.938  1.00  0.00      L11  C
ATOM    326  H7R POPCL   3     -73.148 -51.557   7.196  1.00  0.00      L11  H
ATOM    327  H7S POPCL   3     -71.319 -51.326   7.071  1.00  0.00      L11  H
ATOM    328  C28 POPCL   3     -72.256 -52.728   5.563  1.00  0.00      L11  C
ATOM    329  H8R POPCL   3     -71.362 -53.296   5.309  1.00  0.00      L11  H
ATOM    330  H8S POPCL   3     -73.055 -53.504   5.621  1.00  0.00      L11  H
ATOM    331  C29 POPCL   3     -72.293 -51.704   4.395  1.00  0.00      L11  C
ATOM    332  H91 POPCL   3     -71.696 -50.816   4.563  1.00  0.00      L11  H
ATOM    333 C210 POPCL   3     -72.880 -51.858   3.174  1.00  0.00      L11  C
ATOM    334 H101 POPCL   3     -72.715 -51.062   2.395  1.00  0.00      L11  H
ATOM    335 C211 POPCL   3     -73.690 -53.013   2.689  1.00  0.00      L11  C
ATOM    336 H11R POPCL   3     -73.815 -53.701   3.529  1.00  0.00      L11  H
ATOM    337 H11S POPCL   3     -74.733 -52.585   2.543  1.00  0.00      L11  H
ATOM    338 C212 POPCL   3     -73.335 -53.660   1.335  1.00  0.00      L11  C
ATOM    339 H12R POPCL   3     -72.346 -54.141   1.455  1.00  0.00      L11  H
ATOM    340 H12S POPCL   3     -74.115 -54.500   1.392  1.00  0.00      L11  H
ATOM    341 C213 POPCL   3     -73.606 -52.931   0.047  1.00  0.00      L11  C
ATOM    342 H13R POPCL   3     -74.647 -52.493   0.106  1.00  0.00      L11  H
ATOM    343 H13S POPCL   3     -72.988 -51.984   0.059  1.00  0.00      L11  H
ATOM    344 C214 POPCL   3     -73.297 -53.749  -1.169  1.00  0.00      L11  C
ATOM    345 H14R POPCL   3     -72.244 -54.042  -1.069  1.00  0.00      L11  H
ATOM    346 H14S POPCL   3     -73.887 -54.685  -1.243  1.00  0.00      L11  H
ATOM    347 C215 POPCL   3     -73.489 -52.897  -2.469  1.00  0.00      L11  C
ATOM    348 H15R POPCL   3     -74.489 -52.345  -2.447  1.00  0.00      L11  H
ATOM    349 H15S POPCL   3     -72.760 -52.023  -2.390  1.00  0.00      L11  H
ATOM    350 C216 POPCL   3     -73.285 -53.823  -3.680  1.00  0.00      L11  C
ATOM    351 H16R POPCL   3     -72.323 -54.439  -3.457  1.00  0.00      L11  H
ATOM    352 H16S POPCL   3     -74.112 -54.499  -3.620  1.00  0.00      L11  H
ATOM    353 C217 POPCL   3     -73.161 -53.110  -5.079  1.00  0.00      L11  C
ATOM    354 H17R POPCL   3     -74.153 -52.863  -5.381  1.00  0.00      L11  H
ATOM    355 H17S POPCL   3     -72.599 -52.156  -5.059  1.00  0.00      L11  H
ATOM    356 C218 POPCL   3     -72.572 -54.022  -6.057  1.00  0.00      L11  C
ATOM    357 H18R POPCL   3     -72.565 -53.484  -7.043  1.00  0.00      L11  H
ATOM    358 H18S POPCL   3     -71.530 -54.307  -5.790  1.00  0.00      L11  H
ATOM    359 H18T POPCL   3     -73.167 -54.922  -6.110  1.00  0.00      L11  H
ATOM    360  C33 POPCL   3     -69.512 -57.999  15.891  1.00  0.00      L11  C
ATOM    361  H3X POPCL   3     -68.444 -58.406  15.920  1.00  0.00      L11  H
ATOM    362  H3Y POPCL   3     -70.135 -58.936  15.936  1.00  0.00      L11  H
ATOM    363  C34 POPCL   3     -69.924 -57.314  14.596  1.00  0.00      L11  C
ATOM    364  H4X POPCL   3     -70.891 -56.817  14.883  1.00  0.00      L11  H
ATOM    365  H4Y POPCL   3     -69.193 -56.487  14.269  1.00  0.00      L11  H
ATOM    366  C35 POPCL   3     -70.097 -58.248  13.412  1.00  0.00      L11  C
ATOM    367  H5X POPCL   3     -69.217 -58.934  13.375  1.00  0.00      L11  H
ATOM    368  H5Y POPCL   3     -70.970 -58.892  13.663  1.00  0.00      L11  H
ATOM    369  C36 POPCL   3     -70.370 -57.523  12.081  1.00  0.00      L11  C
ATOM    370  H6X POPCL   3     -71.392 -57.035  12.279  1.00  0.00      L11  H
ATOM    371  H6Y POPCL   3     -69.633 -56.725  11.885  1.00  0.00      L11  H
ATOM    372  C37 POPCL   3     -70.504 -58.470  10.824  1.00  0.00      L11  C
ATOM    373  H7X POPCL   3     -69.543 -58.892  10.412  1.00  0.00      L11  H
ATOM    374  H7Y POPCL   3     -71.109 -59.295  11.248  1.00  0.00      L11  H
ATOM    375  C38 POPCL   3     -71.219 -57.762   9.636  1.00  0.00      L11  C
ATOM    376  H8X POPCL   3     -72.324 -57.809   9.828  1.00  0.00      L11  H
ATOM    377  H8Y POPCL   3     -70.934 -56.697   9.555  1.00  0.00      L11  H
ATOM    378  C39 POPCL   3     -71.240 -58.512   8.270  1.00  0.00      L11  C
ATOM    379  H9X POPCL   3     -70.214 -58.776   8.005  1.00  0.00      L11  H
ATOM    380  H9Y POPCL   3     -71.783 -59.417   8.509  1.00  0.00      L11  H
ATOM    381 C310 POPCL   3     -72.020 -57.749   7.194  1.00  0.00      L11  C
ATOM    382 H10X POPCL   3     -72.986 -57.431   7.669  1.00  0.00      L11  H
ATOM    383 H10Y POPCL   3     -71.385 -56.843   6.867  1.00  0.00      L11  H
ATOM    384 C311 POPCL   3     -72.276 -58.579   5.911  1.00  0.00      L11  C
ATOM    385 H11X POPCL   3     -71.251 -58.914   5.609  1.00  0.00      L11  H
ATOM    386 H11Y POPCL   3     -72.905 -59.400   6.162  1.00  0.00      L11  H
ATOM    387 C312 POPCL   3     -72.768 -57.784   4.739  1.00  0.00      L11  C
ATOM    388 H12X POPCL   3     -73.713 -57.280   4.825  1.00  0.00      L11  H
ATOM    389 H12Y POPCL   3     -72.027 -57.004   4.560  1.00  0.00      L11  H
ATOM    390 C313 POPCL   3     -72.778 -58.647   3.484  1.00  0.00      L11  C
ATOM    391 H13X POPCL   3     -71.933 -59.274   3.399  1.00  0.00      L11  H
ATOM    392 H13Y POPCL   3     -73.671 -59.254   3.442  1.00  0.00      L11  H
ATOM    393 C314 POPCL   3     -72.948 -57.664   2.260  1.00  0.00      L11  C
ATOM    394 H14X POPCL   3     -73.938 -57.135   2.360  1.00  0.00      L11  H
ATOM    395 H14Y POPCL   3     -72.153 -56.961   2.189  1.00  0.00      L11  H
ATOM    396 C315 POPCL   3     -72.883 -58.281   0.859  1.00  0.00      L11  C
ATOM    397 H15X POPCL   3     -71.966 -58.775   0.789  1.00  0.00      L11  H
ATOM    398 H15Y POPCL   3     -73.657 -59.078   0.854  1.00  0.00      L11  H
ATOM    399 C316 POPCL   3     -72.964 -57.199  -0.250  1.00  0.00      L11  C
ATOM    400 H16X POPCL   3     -72.150 -56.384  -0.136  1.00  0.00      L11  H
ATOM    401 H16Y POPCL   3     -72.667 -57.709  -1.145  1.00  0.00      L11  H
ATOM    402 H16Z POPCL   3     -74.016 -56.833  -0.273  1.00  0.00      L11  H
ATOM    403  N   POPCL   4     -61.978 -47.459  22.318  1.00  0.00      L11  N
ATOM    404  C11 POPCL   4     -63.231 -46.549  22.073  1.00  0.00      L11  C
ATOM    405  C12 POPCL   4     -60.796 -46.631  22.748  1.00  0.00      L11  C
ATOM    406  C13 POPCL   4     -61.630 -48.230  21.102  1.00  0.00      L11  C
ATOM    407  C14 POPCL   4     -62.401 -48.405  23.374  1.00  0.00      L11  C
ATOM    408  H11 POPCL   4     -63.449 -46.147  23.018  1.00  0.00      L11  H
ATOM    409  H12 POPCL   4     -64.089 -47.273  21.841  1.00  0.00      L11  H
ATOM    410  H21 POPCL   4     -60.576 -45.990  21.917  1.00  0.00      L11  H
ATOM    411  H22 POPCL   4     -61.016 -45.975  23.582  1.00  0.00      L11  H
ATOM    412  H23 POPCL   4     -59.940 -47.282  22.902  1.00  0.00      L11  H
ATOM    413  H31 POPCL   4     -61.480 -47.641  20.243  1.00  0.00      L11  H
ATOM    414  H32 POPCL   4     -60.790 -48.882  21.177  1.00  0.00      L11  H
ATOM    415  H33 POPCL   4     -62.515 -48.878  20.898  1.00  0.00      L11  H
ATOM    416  H41 POPCL   4     -61.620 -49.124  23.588  1.00  0.00      L11  H
ATOM    417  H42 POPCL   4     -62.814 -47.917  24.266  1.00  0.00      L11  H
ATOM    418  H43 POPCL   4     -63.159 -49.087  23.036  1.00  0.00      L11  H
ATOM    419  C15 POPCL   4     -63.282 -45.631  20.869  1.00  0.00      L11  C
ATOM    420  H51 POPCL   4     -63.500 -46.223  19.896  1.00  0.00      L11  H
ATOM    421  H52 POPCL   4     -64.357 -45.138  20.822  1.00  0.00      L11  H
ATOM    422  P1  POPCL   4     -61.197 -44.643  19.719  1.00  0.00      L11  P
ATOM    423  O3  POPCL   4     -59.858 -44.457  20.311  1.00  0.00      L11  O
ATOM    424  O4  POPCL   4     -61.628 -43.607  18.765  1.00  0.00      L11  O
ATOM    425  O1  POPCL   4     -62.268 -44.644  20.833  1.00  0.00      L11  O
ATOM    426  O2  POPCL   4     -61.264 -46.043  18.956  1.00  0.00      L11  O
ATOM    427  C1  POPCL   4     -61.896 -45.964  17.697  1.00  0.00      L11  C
ATOM    428  HA  POPCL   4     -62.947 -45.667  17.776  1.00  0.00      L11  H
ATOM    429  HB  POPCL   4     -61.376 -45.166  17.071  1.00  0.00      L11  H
ATOM    430  C2  POPCL   4     -61.903 -47.279  16.926  1.00  0.00      L11  C
ATOM    431  HS  POPCL   4     -60.875 -47.728  17.029  1.00  0.00      L11  H
ATOM    432  O21 POPCL   4     -62.305 -46.939  15.647  1.00  0.00      L11  O
ATOM    433  C21 POPCL   4     -62.064 -47.928  14.758  1.00  0.00      L11  C
ATOM    434  O22 POPCL   4     -61.386 -48.934  14.971  1.00  0.00      L11  O
ATOM    435  C22 POPCL   4     -62.768 -47.633  13.430  1.00  0.00      L11  C
ATOM    436  H2R POPCL   4     -63.866 -47.599  13.568  1.00  0.00      L11  H
ATOM    437  H2S POPCL   4     -62.468 -46.685  13.084  1.00  0.00      L11  H
ATOM    438  C3  POPCL   4     -62.872 -48.311  17.539  1.00  0.00      L11  C
ATOM    439  HX  POPCL   4     -62.936 -49.246  17.002  1.00  0.00      L11  H
ATOM    440  HY  POPCL   4     -62.365 -48.654  18.466  1.00  0.00      L11  H
ATOM    441  O31 POPCL   4     -64.168 -47.721  17.786  1.00  0.00      L11  O
ATOM    442  C31 POPCL   4     -65.112 -48.419  18.448  1.00  0.00      L11  C
ATOM    443  O32 POPCL   4     -65.072 -49.539  18.806  1.00  0.00      L11  O
ATOM    444  C32 POPCL   4     -66.290 -47.541  18.708  1.00  0.00      L11  C
ATOM    445  H2X POPCL   4     -66.901 -47.961  19.611  1.00  0.00      L11  H
ATOM    446  H2Y POPCL   4     -65.898 -46.514  18.971  1.00  0.00      L11  H
ATOM    447  C23 POPCL   4     -62.576 -48.740  12.281  1.00  0.00      L11  C
ATOM    448  H3R POPCL   4     -61.482 -48.832  12.119  1.00  0.00      L11  H
ATOM    449  H3S POPCL   4     -62.966 -49.771  12.605  1.00  0.00      L11  H
ATOM    450  C24 POPCL   4     -63.344 -48.227  11.014  1.00  0.00      L11  C
ATOM    451  H4R POPCL   4     -64.416 -48.244  11.146  1.00  0.00      L11  H
ATOM    452  H4S POPCL   4     -63.041 -47.260  10.563  1.00  0.00      L11  H
ATOM    453  C25 POPCL   4     -63.104 -49.178   9.839  1.00  0.00      L11  C
ATOM    454  H5R POPCL   4     -62.054 -48.980   9.561  1.00  0.00      L11  H
ATOM    455  H5S POPCL   4     -63.248 -50.262  10.061  1.00  0.00      L11  H
ATOM    456  C26 POPCL   4     -64.166 -48.879   8.759  1.00  0.00      L11  C
ATOM    457  H6R POPCL   4     -65.080 -49.237   9.220  1.00  0.00      L11  H
ATOM    458  H6S POPCL   4     -64.274 -47.769   8.647  1.00  0.00      L11  H
ATOM    459  C27 POPCL   4     -63.858 -49.467   7.425  1.00  0.00      L11  C
ATOM    460  H7R POPCL   4     -62.887 -49.055   7.070  1.00  0.00      L11  H
ATOM    461  H7S POPCL   4     -63.685 -50.495   7.648  1.00  0.00      L11  H
ATOM    462  C28 POPCL   4     -64.984 -49.016   6.445  1.00  0.00      L11  C
ATOM    463  H8R POPCL   4     -65.987 -49.409   6.801  1.00  0.00      L11  H
ATOM    464  H8S POPCL   4     -65.008 -47.927   6.548  1.00  0.00      L11  H
ATOM    465  C29 POPCL   4     -64.663 -49.558   5.070  1.00  0.00      L11  C
ATOM    466  H91 POPCL   4     -64.644 -50.667   5.001  1.00  0.00      L11  H
ATOM    467 C210 POPCL   4     -64.079 -48.916   3.984  1.00  0.00      L11  C
ATOM    468 H101 POPCL   4     -63.888 -49.461   3.122  1.00  0.00      L11  H
ATOM    469 C211 POPCL   4     -63.859 -47.429   3.831  1.00  0.00      L11  C
ATOM    470 H11R POPCL   4     -64.310 -46.699   4.584  1.00  0.00      L11  H
ATOM    471 H11S POPCL   4     -62.775 -47.251   3.920  1.00  0.00      L11  H
ATOM    472 C212 POPCL   4     -64.336 -46.884   2.479  1.00  0.00      L11  C
ATOM    473 H12R POPCL   4     -65.448 -47.123   2.363  1.00  0.00      L11  H
ATOM    474 H12S POPCL   4     -64.122 -45.752   2.450  1.00  0.00      L11  H
ATOM    475 C213 POPCL   4     -63.567 -47.501   1.226  1.00  0.00      L11  C
ATOM    476 H13R POPCL   4     -62.496 -47.216   1.167  1.00  0.00      L11  H
ATOM    477 H13S POPCL   4     -63.737 -48.620   1.104  1.00  0.00      L11  H
ATOM    478 C214 POPCL   4     -64.269 -46.950  -0.060  1.00  0.00      L11  C
ATOM    479 H14R POPCL   4     -65.234 -47.480  -0.185  1.00  0.00      L11  H
ATOM    480 H14S POPCL   4     -64.643 -45.989   0.260  1.00  0.00      L11  H
ATOM    481 C215 POPCL   4     -63.486 -47.026  -1.323  1.00  0.00      L11  C
ATOM    482 H15R POPCL   4     -62.593 -46.380  -1.269  1.00  0.00      L11  H
ATOM    483 H15S POPCL   4     -63.066 -48.039  -1.504  1.00  0.00      L11  H
ATOM    484 C216 POPCL   4     -64.445 -46.471  -2.434  1.00  0.00      L11  C
ATOM    485 H16R POPCL   4     -65.310 -46.967  -2.353  1.00  0.00      L11  H
ATOM    486 H16S POPCL   4     -64.696 -45.372  -2.244  1.00  0.00      L11  H
ATOM    487 C217 POPCL   4     -63.891 -46.546  -3.860  1.00  0.00      L11  C
ATOM    488 H17R POPCL   4     -62.808 -46.145  -3.803  1.00  0.00      L11  H
ATOM    489 H17S POPCL   4     -63.769 -47.590  -4.122  1.00  0.00      L11  H
ATOM    490 C218 POPCL   4     -64.657 -45.742  -4.886  1.00  0.00      L11  C
ATOM    491 H18R POPCL   4     -64.961 -46.443  -5.749  1.00  0.00      L11  H
ATOM    492 H18S POPCL   4     -65.586 -45.250  -4.504  1.00  0.00      L11  H
ATOM    493 H18T POPCL   4     -64.020 -44.918  -5.428  1.00  0.00      L11  H
ATOM    494  C33 POPCL   4     -67.221 -47.382  17.513  1.00  0.00      L11  C
ATOM    495  H3X POPCL   4     -67.468 -48.429  17.251  1.00  0.00      L11  H
ATOM    496  H3Y POPCL   4     -68.200 -46.848  17.679  1.00  0.00      L11  H
ATOM    497  C34 POPCL   4     -66.668 -46.686  16.219  1.00  0.00      L11  C
ATOM    498  H4X POPCL   4     -66.677 -45.596  16.496  1.00  0.00      L11  H
ATOM    499  H4Y POPCL   4     -65.623 -47.036  16.033  1.00  0.00      L11  H
ATOM    500  C35 POPCL   4     -67.523 -46.799  14.991  1.00  0.00      L11  C
ATOM    501  H5X POPCL   4     -67.857 -47.886  14.812  1.00  0.00      L11  H
ATOM    502  H5Y POPCL   4     -68.417 -46.056  15.229  1.00  0.00      L11  H
ATOM    503  C36 POPCL   4     -66.849 -46.240  13.820  1.00  0.00      L11  C
ATOM    504  H6X POPCL   4     -66.686 -45.132  14.019  1.00  0.00      L11  H
ATOM    505  H6Y POPCL   4     -65.834 -46.470  13.574  1.00  0.00      L11  H
ATOM    506  C37 POPCL   4     -67.628 -46.324  12.586  1.00  0.00      L11  C
ATOM    507  H7X POPCL   4     -67.907 -47.345  12.264  1.00  0.00      L11  H
ATOM    508  H7Y POPCL   4     -68.494 -45.716  12.613  1.00  0.00      L11  H
ATOM    509  C38 POPCL   4     -66.711 -45.715  11.514  1.00  0.00      L11  C
ATOM    510  H8X POPCL   4     -66.385 -44.700  11.794  1.00  0.00      L11  H
ATOM    511  H8Y POPCL   4     -65.673 -46.096  11.491  1.00  0.00      L11  H
ATOM    512  C39 POPCL   4     -67.401 -45.721  10.108  1.00  0.00      L11  C
ATOM    513  H9X POPCL   4     -67.971 -46.647   9.887  1.00  0.00      L11  H
ATOM    514  H9Y POPCL   4     -68.206 -44.920  10.265  1.00  0.00      L11  H
ATOM    515 C310 POPCL   4     -66.482 -45.333   8.944  1.00  0.00      L11  C
ATOM    516 H10X POPCL   4     -65.768 -44.522   9.181  1.00  0.00      L11  H
ATOM    517 H10Y POPCL   4     -65.880 -46.313   8.945  1.00  0.00      L11  H
ATOM    518 C311 POPCL   4     -67.219 -45.164   7.560  1.00  0.00      L11  C
ATOM    519 H11X POPCL   4     -67.852 -46.033   7.384  1.00  0.00      L11  H
ATOM    520 H11Y POPCL   4     -67.933 -44.388   7.744  1.00  0.00      L11  H
ATOM    521 C312 POPCL   4     -66.190 -44.786   6.457  1.00  0.00      L11  C
ATOM    522 H12X POPCL   4     -65.427 -44.123   6.954  1.00  0.00      L11  H
ATOM    523 H12Y POPCL   4     -65.624 -45.681   6.046  1.00  0.00      L11  H
ATOM    524 C313 POPCL   4     -66.817 -43.973   5.300  1.00  0.00      L11  C
ATOM    525 H13X POPCL   4     -67.717 -44.635   5.114  1.00  0.00      L11  H
ATOM    526 H13Y POPCL   4     -67.010 -43.001   5.664  1.00  0.00      L11  H
ATOM    527 C314 POPCL   4     -65.920 -43.886   3.992  1.00  0.00      L11  C
ATOM    528 H14X POPCL   4     -65.111 -43.147   4.165  1.00  0.00      L11  H
ATOM    529 H14Y POPCL   4     -65.526 -44.871   3.719  1.00  0.00      L11  H
ATOM    530 C315 POPCL   4     -66.816 -43.489   2.763  1.00  0.00      L11  C
ATOM    531 H15X POPCL   4     -67.776 -44.020   2.866  1.00  0.00      L11  H
ATOM    532 H15Y POPCL   4     -67.140 -42.416   2.786  1.00  0.00      L11  H
ATOM    533 C316 POPCL   4     -66.233 -43.841   1.431  1.00  0.00      L11  C
ATOM    534 H16X POPCL   4     -65.999 -44.929   1.311  1.00  0.00      L11  H
ATOM    535 H16Y POPCL   4     -66.980 -43.479   0.715  1.00  0.00      L11  H
ATOM    536 H16Z POPCL   4     -65.228 -43.362   1.300  1.00  0.00      L11  H
ATOM    537  N   POPCL   5     -71.125 -36.634  19.331  1.00  0.00      L11  N
ATOM    538  C11 POPCL   5     -72.122 -37.709  18.806  1.00  0.00      L11  C
ATOM    539  C12 POPCL   5     -70.003 -36.227  18.361  1.00  0.00      L11  C
ATOM    540  C13 POPCL   5     -70.479 -37.128  20.571  1.00  0.00      L11  C
ATOM    541  C14 POPCL   5     -71.880 -35.415  19.874  1.00  0.00      L11  C
ATOM    542  H11 POPCL   5     -72.612 -37.283  17.902  1.00  0.00      L11  H
ATOM    543  H12 POPCL   5     -72.898 -37.836  19.502  1.00  0.00      L11  H
ATOM    544  H21 POPCL   5     -69.420 -37.098  18.124  1.00  0.00      L11  H
ATOM    545  H22 POPCL   5     -70.558 -35.674  17.584  1.00  0.00      L11  H
ATOM    546  H23 POPCL   5     -69.259 -35.530  18.767  1.00  0.00      L11  H
ATOM    547  H31 POPCL   5     -69.747 -37.934  20.329  1.00  0.00      L11  H
ATOM    548  H32 POPCL   5     -69.973 -36.217  20.913  1.00  0.00      L11  H
ATOM    549  H33 POPCL   5     -71.267 -37.573  21.161  1.00  0.00      L11  H
ATOM    550  H41 POPCL   5     -71.148 -34.979  20.484  1.00  0.00      L11  H
ATOM    551  H42 POPCL   5     -72.146 -34.746  19.051  1.00  0.00      L11  H
ATOM    552  H43 POPCL   5     -72.697 -35.625  20.582  1.00  0.00      L11  H
ATOM    553  C15 POPCL   5     -71.523 -39.097  18.447  1.00  0.00      L11  C
ATOM    554  H51 POPCL   5     -71.389 -39.583  19.380  1.00  0.00      L11  H
ATOM    555  H52 POPCL   5     -72.290 -39.696  17.963  1.00  0.00      L11  H
ATOM    556  P1  POPCL   5     -69.102 -39.695  17.939  1.00  0.00      L11  P
ATOM    557  O3  POPCL   5     -69.327 -41.109  18.075  1.00  0.00      L11  O
ATOM    558  O4  POPCL   5     -68.586 -38.991  19.085  1.00  0.00      L11  O
ATOM    559  O1  POPCL   5     -70.414 -38.968  17.523  1.00  0.00      L11  O
ATOM    560  O2  POPCL   5     -67.970 -39.538  16.849  1.00  0.00      L11  O
ATOM    561  C1  POPCL   5     -68.151 -39.101  15.501  1.00  0.00      L11  C
ATOM    562  HA  POPCL   5     -69.136 -38.532  15.399  1.00  0.00      L11  H
ATOM    563  HB  POPCL   5     -67.288 -38.471  15.180  1.00  0.00      L11  H
ATOM    564  C2  POPCL   5     -68.132 -40.214  14.327  1.00  0.00      L11  C
ATOM    565  HS  POPCL   5     -67.066 -40.581  14.343  1.00  0.00      L11  H
ATOM    566  O21 POPCL   5     -68.444 -39.539  13.114  1.00  0.00      L11  O
ATOM    567  C21 POPCL   5     -67.930 -40.032  12.007  1.00  0.00      L11  C
ATOM    568  O22 POPCL   5     -67.109 -40.943  11.925  1.00  0.00      L11  O
ATOM    569  C22 POPCL   5     -68.749 -39.485  10.748  1.00  0.00      L11  C
ATOM    570  H2R POPCL   5     -69.532 -40.204  10.712  1.00  0.00      L11  H
ATOM    571  H2S POPCL   5     -69.094 -38.434  10.958  1.00  0.00      L11  H
ATOM    572  C3  POPCL   5     -69.149 -41.488  14.619  1.00  0.00      L11  C
ATOM    573  HX  POPCL   5     -68.820 -42.338  13.914  1.00  0.00      L11  H
ATOM    574  HY  POPCL   5     -69.043 -41.923  15.645  1.00  0.00      L11  H
ATOM    575  O31 POPCL   5     -70.528 -41.099  14.452  1.00  0.00      L11  O
ATOM    576  C31 POPCL   5     -71.405 -41.888  15.002  1.00  0.00      L11  C
ATOM    577  O32 POPCL   5     -71.176 -43.003  15.445  1.00  0.00      L11  O
ATOM    578  C32 POPCL   5     -72.789 -41.193  14.907  1.00  0.00      L11  C
ATOM    579  H2X POPCL   5     -73.495 -41.675  15.622  1.00  0.00      L11  H
ATOM    580  H2Y POPCL   5     -72.644 -40.118  15.263  1.00  0.00      L11  H
ATOM    581  C23 POPCL   5     -67.978 -39.531   9.438  1.00  0.00      L11  C
ATOM    582  H3R POPCL   5     -67.279 -38.680   9.328  1.00  0.00      L11  H
ATOM    583  H3S POPCL   5     -67.398 -40.404   9.173  1.00  0.00      L11  H
ATOM    584  C24 POPCL   5     -68.845 -39.533   8.174  1.00  0.00      L11  C
ATOM    585  H4R POPCL   5     -69.237 -40.524   7.975  1.00  0.00      L11  H
ATOM    586  H4S POPCL   5     -69.636 -38.793   8.441  1.00  0.00      L11  H
ATOM    587  C25 POPCL   5     -68.066 -39.145   6.912  1.00  0.00      L11  C
ATOM    588  H5R POPCL   5     -67.539 -38.190   7.145  1.00  0.00      L11  H
ATOM    589  H5S POPCL   5     -67.174 -39.809   6.722  1.00  0.00      L11  H
ATOM    590  C26 POPCL   5     -68.979 -39.085   5.663  1.00  0.00      L11  C
ATOM    591  H6R POPCL   5     -69.300 -40.058   5.382  1.00  0.00      L11  H
ATOM    592  H6S POPCL   5     -69.852 -38.474   5.914  1.00  0.00      L11  H
ATOM    593  C27 POPCL   5     -68.140 -38.522   4.467  1.00  0.00      L11  C
ATOM    594  H7R POPCL   5     -67.738 -37.503   4.585  1.00  0.00      L11  H
ATOM    595  H7S POPCL   5     -67.385 -39.340   4.515  1.00  0.00      L11  H
ATOM    596  C28 POPCL   5     -68.782 -38.677   3.073  1.00  0.00      L11  C
ATOM    597  H8R POPCL   5     -68.943 -39.821   2.874  1.00  0.00      L11  H
ATOM    598  H8S POPCL   5     -69.847 -38.277   3.209  1.00  0.00      L11  H
ATOM    599  C29 POPCL   5     -67.979 -38.021   2.010  1.00  0.00      L11  C
ATOM    600  H91 POPCL   5     -66.821 -38.066   2.086  1.00  0.00      L11  H
ATOM    601 C210 POPCL   5     -68.491 -37.321   0.919  1.00  0.00      L11  C
ATOM    602 H101 POPCL   5     -67.742 -36.851   0.291  1.00  0.00      L11  H
ATOM    603 C211 POPCL   5     -69.907 -37.058   0.450  1.00  0.00      L11  C
ATOM    604 H11R POPCL   5     -70.710 -37.526   1.154  1.00  0.00      L11  H
ATOM    605 H11S POPCL   5     -70.143 -35.997   0.340  1.00  0.00      L11  H
ATOM    606 C212 POPCL   5     -70.234 -37.728  -0.892  1.00  0.00      L11  C
ATOM    607 H12R POPCL   5     -70.303 -38.845  -0.736  1.00  0.00      L11  H
ATOM    608 H12S POPCL   5     -71.258 -37.372  -1.256  1.00  0.00      L11  H
ATOM    609 C213 POPCL   5     -69.221 -37.477  -1.989  1.00  0.00      L11  C
ATOM    610 H13R POPCL   5     -69.100 -36.378  -2.189  1.00  0.00      L11  H
ATOM    611 H13S POPCL   5     -68.198 -37.873  -1.727  1.00  0.00      L11  H
ATOM    612 C214 POPCL   5     -69.586 -38.313  -3.235  1.00  0.00      L11  C
ATOM    613 H14R POPCL   5     -69.741 -39.457  -3.115  1.00  0.00      L11  H
ATOM    614 H14S POPCL   5     -70.497 -37.995  -3.745  1.00  0.00      L11  H
ATOM    615 C215 POPCL   5     -68.487 -38.190  -4.327  1.00  0.00      L11  C
ATOM    616 H15R POPCL   5     -68.277 -37.151  -4.544  1.00  0.00      L11  H
ATOM    617 H15S POPCL   5     -67.585 -38.760  -3.959  1.00  0.00      L11  H
ATOM    618 C216 POPCL   5     -68.769 -38.917  -5.703  1.00  0.00      L11  C
ATOM    619 H16R POPCL   5     -69.236 -39.964  -5.447  1.00  0.00      L11  H
ATOM    620 H16S POPCL   5     -69.618 -38.347  -6.184  1.00  0.00      L11  H
ATOM    621 C217 POPCL   5     -67.547 -38.935  -6.611  1.00  0.00      L11  C
ATOM    622 H17R POPCL   5     -67.030 -37.888  -6.577  1.00  0.00      L11  H
ATOM    623 H17S POPCL   5     -66.875 -39.671  -6.310  1.00  0.00      L11  H
ATOM    624 C218 POPCL   5     -67.805 -39.251  -8.054  1.00  0.00      L11  C
ATOM    625 H18R POPCL   5     -66.895 -39.044  -8.656  1.00  0.00      L11  H
ATOM    626 H18S POPCL   5     -68.072 -40.284  -8.111  1.00  0.00      L11  H
ATOM    627 H18T POPCL   5     -68.634 -38.677  -8.455  1.00  0.00      L11  H
ATOM    628  C33 POPCL   5     -73.410 -41.150  13.536  1.00  0.00      L11  C
ATOM    629  H3X POPCL   5     -73.351 -42.176  13.106  1.00  0.00      L11  H
ATOM    630  H3Y POPCL   5     -74.461 -40.926  13.608  1.00  0.00      L11  H
ATOM    631  C34 POPCL   5     -72.623 -40.309  12.483  1.00  0.00      L11  C
ATOM    632  H4X POPCL   5     -72.343 -39.301  12.841  1.00  0.00      L11  H
ATOM    633  H4Y POPCL   5     -71.720 -40.862  12.199  1.00  0.00      L11  H
ATOM    634  C35 POPCL   5     -73.484 -40.131  11.243  1.00  0.00      L11  C
ATOM    635  H5X POPCL   5     -73.965 -41.088  11.141  1.00  0.00      L11  H
ATOM    636  H5Y POPCL   5     -74.341 -39.535  11.437  1.00  0.00      L11  H
ATOM    637  C36 POPCL   5     -72.909 -39.740   9.827  1.00  0.00      L11  C
ATOM    638  H6X POPCL   5     -72.519 -38.693   9.812  1.00  0.00      L11  H
ATOM    639  H6Y POPCL   5     -71.995 -40.375   9.542  1.00  0.00      L11  H
ATOM    640  C37 POPCL   5     -73.849 -39.821   8.673  1.00  0.00      L11  C
ATOM    641  H7X POPCL   5     -74.355 -40.763   8.635  1.00  0.00      L11  H
ATOM    642  H7Y POPCL   5     -74.653 -39.025   8.652  1.00  0.00      L11  H
ATOM    643  C38 POPCL   5     -73.073 -39.743   7.367  1.00  0.00      L11  C
ATOM    644  H8X POPCL   5     -72.407 -38.893   7.225  1.00  0.00      L11  H
ATOM    645  H8Y POPCL   5     -72.296 -40.510   7.409  1.00  0.00      L11  H
ATOM    646  C39 POPCL   5     -73.893 -39.760   6.059  1.00  0.00      L11  C
ATOM    647  H9X POPCL   5     -74.230 -40.745   5.827  1.00  0.00      L11  H
ATOM    648  H9Y POPCL   5     -74.806 -39.133   6.115  1.00  0.00      L11  H
ATOM    649 C310 POPCL   5     -73.128 -39.334   4.808  1.00  0.00      L11  C
ATOM    650 H10X POPCL   5     -72.798 -38.261   4.892  1.00  0.00      L11  H
ATOM    651 H10Y POPCL   5     -72.274 -40.013   4.728  1.00  0.00      L11  H
ATOM    652 C311 POPCL   5     -73.950 -39.566   3.498  1.00  0.00      L11  C
ATOM    653 H11X POPCL   5     -74.091 -40.704   3.490  1.00  0.00      L11  H
ATOM    654 H11Y POPCL   5     -74.880 -39.093   3.798  1.00  0.00      L11  H
ATOM    655 C312 POPCL   5     -73.436 -38.891   2.228  1.00  0.00      L11  C
ATOM    656 H12X POPCL   5     -73.581 -37.874   2.255  1.00  0.00      L11  H
ATOM    657 H12Y POPCL   5     -72.358 -39.102   2.013  1.00  0.00      L11  H
ATOM    658 C313 POPCL   5     -74.188 -39.490   0.941  1.00  0.00      L11  C
ATOM    659 H13X POPCL   5     -74.096 -40.569   0.824  1.00  0.00      L11  H
ATOM    660 H13Y POPCL   5     -75.225 -39.297   1.245  1.00  0.00      L11  H
ATOM    661 C314 POPCL   5     -73.813 -38.777  -0.331  1.00  0.00      L11  C
ATOM    662 H14X POPCL   5     -74.092 -37.692  -0.345  1.00  0.00      L11  H
ATOM    663 H14Y POPCL   5     -72.663 -38.821  -0.405  1.00  0.00      L11  H
ATOM    664 C315 POPCL   5     -74.336 -39.436  -1.652  1.00  0.00      L11  C
ATOM    665 H15X POPCL   5     -74.209 -40.577  -1.529  1.00  0.00      L11  H
ATOM    666 H15Y POPCL   5     -75.432 -39.331  -1.650  1.00  0.00      L11  H
ATOM    667 C316 POPCL   5     -73.688 -38.834  -2.989  1.00  0.00      L11  C
ATOM    668 H16X POPCL   5     -72.581 -39.027  -3.064  1.00  0.00      L11  H
ATOM    669 H16Y POPCL   5     -74.248 -39.380  -3.830  1.00  0.00      L11  H
ATOM    670 H16Z POPCL   5     -73.897 -37.722  -2.970  1.00  0.00      L11  H
ATOM    671  N   POPCL   6     -65.620 -37.463  19.560  1.00  0.00      L11  N
ATOM    672  C11 POPCL   6     -66.437 -36.522  18.662  1.00  0.00      L11  C
ATOM    673  C12 POPCL   6     -66.525 -37.576  20.866  1.00  0.00      L11  C
ATOM    674  C13 POPCL   6     -64.294 -36.795  19.959  1.00  0.00      L11  C
ATOM    675  C14 POPCL   6     -65.353 -38.755  18.950  1.00  0.00      L11  C
ATOM    676  H11 POPCL   6     -67.391 -36.982  18.572  1.00  0.00      L11  H
ATOM    677  H12 POPCL   6     -66.048 -36.497  17.658  1.00  0.00      L11  H
ATOM    678  H21 POPCL   6     -66.840 -36.533  21.189  1.00  0.00      L11  H
ATOM    679  H22 POPCL   6     -67.416 -38.137  20.538  1.00  0.00      L11  H
ATOM    680  H23 POPCL   6     -66.089 -38.243  21.600  1.00  0.00      L11  H
ATOM    681  H31 POPCL   6     -64.476 -35.745  20.230  1.00  0.00      L11  H
ATOM    682  H32 POPCL   6     -63.887 -37.250  20.802  1.00  0.00      L11  H
ATOM    683  H33 POPCL   6     -63.571 -36.846  19.171  1.00  0.00      L11  H
ATOM    684  H41 POPCL   6     -64.753 -39.380  19.508  1.00  0.00      L11  H
ATOM    685  H42 POPCL   6     -66.264 -39.316  18.796  1.00  0.00      L11  H
ATOM    686  H43 POPCL   6     -64.826 -38.745  18.037  1.00  0.00      L11  H
ATOM    687  C15 POPCL   6     -66.685 -35.034  19.014  1.00  0.00      L11  C
ATOM    688  H51 POPCL   6     -65.823 -34.536  19.501  1.00  0.00      L11  H
ATOM    689  H52 POPCL   6     -67.015 -34.662  17.971  1.00  0.00      L11  H
ATOM    690  P1  POPCL   6     -68.200 -33.845  20.767  1.00  0.00      L11  P
ATOM    691  O3  POPCL   6     -67.099 -33.575  21.762  1.00  0.00      L11  O
ATOM    692  O4  POPCL   6     -69.519 -34.102  21.389  1.00  0.00      L11  O
ATOM    693  O1  POPCL   6     -67.779 -35.085  19.957  1.00  0.00      L11  O
ATOM    694  O2  POPCL   6     -68.222 -32.659  19.763  1.00  0.00      L11  O
ATOM    695  C1  POPCL   6     -69.434 -32.531  18.869  1.00  0.00      L11  C
ATOM    696  HA  POPCL   6     -70.142 -33.402  19.007  1.00  0.00      L11  H
ATOM    697  HB  POPCL   6     -70.117 -31.675  19.274  1.00  0.00      L11  H
ATOM    698  C2  POPCL   6     -69.082 -32.171  17.358  1.00  0.00      L11  C
ATOM    699  HS  POPCL   6     -69.964 -31.659  16.884  1.00  0.00      L11  H
ATOM    700  O21 POPCL   6     -68.829 -33.401  16.662  1.00  0.00      L11  O
ATOM    701  C21 POPCL   6     -69.916 -33.958  16.082  1.00  0.00      L11  C
ATOM    702  O22 POPCL   6     -71.035 -33.892  16.538  1.00  0.00      L11  O
ATOM    703  C22 POPCL   6     -69.521 -34.535  14.680  1.00  0.00      L11  C
ATOM    704  H2R POPCL   6     -68.783 -35.315  14.649  1.00  0.00      L11  H
ATOM    705  H2S POPCL   6     -70.449 -35.023  14.255  1.00  0.00      L11  H
ATOM    706  C3  POPCL   6     -67.946 -31.115  17.139  1.00  0.00      L11  C
ATOM    707  HX  POPCL   6     -67.920 -30.723  16.060  1.00  0.00      L11  H
ATOM    708  HY  POPCL   6     -68.206 -30.182  17.764  1.00  0.00      L11  H
ATOM    709  O31 POPCL   6     -66.701 -31.759  17.390  1.00  0.00      L11  O
ATOM    710  C31 POPCL   6     -65.780 -31.056  18.077  1.00  0.00      L11  C
ATOM    711  O32 POPCL   6     -65.918 -29.940  18.474  1.00  0.00      L11  O
ATOM    712  C32 POPCL   6     -64.532 -31.978  18.248  1.00  0.00      L11  C
ATOM    713  H2X POPCL   6     -64.198 -31.850  19.228  1.00  0.00      L11  H
ATOM    714  H2Y POPCL   6     -64.826 -32.995  18.030  1.00  0.00      L11  H
ATOM    715  C23 POPCL   6     -69.190 -33.437  13.682  1.00  0.00      L11  C
ATOM    716  H3R POPCL   6     -70.043 -32.724  13.676  1.00  0.00      L11  H
ATOM    717  H3S POPCL   6     -68.371 -32.767  14.050  1.00  0.00      L11  H
ATOM    718  C24 POPCL   6     -68.957 -33.932  12.249  1.00  0.00      L11  C
ATOM    719  H4R POPCL   6     -68.020 -34.621  12.336  1.00  0.00      L11  H
ATOM    720  H4S POPCL   6     -69.790 -34.466  11.888  1.00  0.00      L11  H
ATOM    721  C25 POPCL   6     -68.565 -32.779  11.321  1.00  0.00      L11  C
ATOM    722  H5R POPCL   6     -69.521 -32.363  10.908  1.00  0.00      L11  H
ATOM    723  H5S POPCL   6     -68.004 -31.905  11.800  1.00  0.00      L11  H
ATOM    724  C26 POPCL   6     -67.675 -33.294  10.133  1.00  0.00      L11  C
ATOM    725  H6R POPCL   6     -66.745 -33.701  10.583  1.00  0.00      L11  H
ATOM    726  H6S POPCL   6     -68.315 -34.102   9.679  1.00  0.00      L11  H
ATOM    727  C27 POPCL   6     -67.166 -32.315   9.093  1.00  0.00      L11  C
ATOM    728  H7R POPCL   6     -68.024 -31.873   8.548  1.00  0.00      L11  H
ATOM    729  H7S POPCL   6     -66.750 -31.363   9.595  1.00  0.00      L11  H
ATOM    730  C28 POPCL   6     -66.066 -32.956   8.172  1.00  0.00      L11  C
ATOM    731  H8R POPCL   6     -65.213 -33.041   8.832  1.00  0.00      L11  H
ATOM    732  H8S POPCL   6     -66.321 -33.948   7.920  1.00  0.00      L11  H
ATOM    733  C29 POPCL   6     -65.889 -32.168   6.951  1.00  0.00      L11  C
ATOM    734  H91 POPCL   6     -65.368 -31.162   7.075  1.00  0.00      L11  H
ATOM    735 C210 POPCL   6     -66.150 -32.524   5.704  1.00  0.00      L11  C
ATOM    736 H101 POPCL   6     -65.909 -31.719   4.923  1.00  0.00      L11  H
ATOM    737 C211 POPCL   6     -66.745 -33.804   5.255  1.00  0.00      L11  C
ATOM    738 H11R POPCL   6     -66.842 -34.548   6.064  1.00  0.00      L11  H
ATOM    739 H11S POPCL   6     -67.785 -33.601   4.966  1.00  0.00      L11  H
ATOM    740 C212 POPCL   6     -66.210 -34.528   3.967  1.00  0.00      L11  C
ATOM    741 H12R POPCL   6     -65.170 -34.657   4.207  1.00  0.00      L11  H
ATOM    742 H12S POPCL   6     -66.591 -35.582   3.800  1.00  0.00      L11  H
ATOM    743 C213 POPCL   6     -66.424 -33.818   2.596  1.00  0.00      L11  C
ATOM    744 H13R POPCL   6     -67.460 -33.904   2.249  1.00  0.00      L11  H
ATOM    745 H13S POPCL   6     -66.056 -32.791   2.791  1.00  0.00      L11  H
ATOM    746 C214 POPCL   6     -65.621 -34.478   1.443  1.00  0.00      L11  C
ATOM    747 H14R POPCL   6     -64.503 -34.362   1.634  1.00  0.00      L11  H
ATOM    748 H14S POPCL   6     -65.847 -35.544   1.437  1.00  0.00      L11  H
ATOM    749 C215 POPCL   6     -65.998 -33.980   0.005  1.00  0.00      L11  C
ATOM    750 H15R POPCL   6     -67.070 -33.842  -0.178  1.00  0.00      L11  H
ATOM    751 H15S POPCL   6     -65.446 -32.948  -0.017  1.00  0.00      L11  H
ATOM    752 C216 POPCL   6     -65.469 -34.777  -1.161  1.00  0.00      L11  C
ATOM    753 H16R POPCL   6     -64.422 -34.496  -1.171  1.00  0.00      L11  H
ATOM    754 H16S POPCL   6     -65.737 -35.843  -1.037  1.00  0.00      L11  H
ATOM    755 C217 POPCL   6     -66.226 -34.404  -2.497  1.00  0.00      L11  C
ATOM    756 H17R POPCL   6     -67.342 -34.332  -2.283  1.00  0.00      L11  H
ATOM    757 H17S POPCL   6     -65.918 -33.428  -3.069  1.00  0.00      L11  H
ATOM    758 C218 POPCL   6     -66.090 -35.497  -3.545  1.00  0.00      L11  C
ATOM    759 H18R POPCL   6     -66.689 -35.204  -4.470  1.00  0.00      L11  H
ATOM    760 H18S POPCL   6     -65.042 -35.671  -4.003  1.00  0.00      L11  H
ATOM    761 H18T POPCL   6     -66.489 -36.502  -3.139  1.00  0.00      L11  H
ATOM    762  C33 POPCL   6     -63.519 -31.621  17.143  1.00  0.00      L11  C
ATOM    763  H3X POPCL   6     -63.201 -30.492  17.206  1.00  0.00      L11  H
ATOM    764  H3Y POPCL   6     -62.684 -32.255  17.414  1.00  0.00      L11  H
ATOM    765  C34 POPCL   6     -63.970 -32.183  15.775  1.00  0.00      L11  C
ATOM    766  H4X POPCL   6     -64.104 -33.221  15.954  1.00  0.00      L11  H
ATOM    767  H4Y POPCL   6     -64.908 -31.721  15.406  1.00  0.00      L11  H
ATOM    768  C35 POPCL   6     -62.940 -31.924  14.646  1.00  0.00      L11  C
ATOM    769  H5X POPCL   6     -62.309 -30.986  14.750  1.00  0.00      L11  H
ATOM    770  H5Y POPCL   6     -62.236 -32.773  14.765  1.00  0.00      L11  H
ATOM    771  C36 POPCL   6     -63.601 -31.921  13.296  1.00  0.00      L11  C
ATOM    772  H6X POPCL   6     -64.083 -32.838  13.176  1.00  0.00      L11  H
ATOM    773  H6Y POPCL   6     -64.375 -31.224  13.367  1.00  0.00      L11  H
ATOM    774  C37 POPCL   6     -62.522 -31.886  12.216  1.00  0.00      L11  C
ATOM    775  H7X POPCL   6     -62.072 -30.911  12.425  1.00  0.00      L11  H
ATOM    776  H7Y POPCL   6     -61.821 -32.662  12.591  1.00  0.00      L11  H
ATOM    777  C38 POPCL   6     -63.001 -31.873  10.825  1.00  0.00      L11  C
ATOM    778  H8X POPCL   6     -63.763 -32.660  10.671  1.00  0.00      L11  H
ATOM    779  H8Y POPCL   6     -63.618 -31.022  10.554  1.00  0.00      L11  H
ATOM    780  C39 POPCL   6     -61.948 -32.062   9.758  1.00  0.00      L11  C
ATOM    781  H9X POPCL   6     -61.361 -31.093   9.599  1.00  0.00      L11  H
ATOM    782  H9Y POPCL   6     -61.276 -32.908   9.953  1.00  0.00      L11  H
ATOM    783 C310 POPCL   6     -62.527 -32.543   8.414  1.00  0.00      L11  C
ATOM    784 H10X POPCL   6     -63.170 -33.414   8.533  1.00  0.00      L11  H
ATOM    785 H10Y POPCL   6     -63.225 -31.759   8.051  1.00  0.00      L11  H
ATOM    786 C311 POPCL   6     -61.488 -32.836   7.313  1.00  0.00      L11  C
ATOM    787 H11X POPCL   6     -60.675 -32.151   7.304  1.00  0.00      L11  H
ATOM    788 H11Y POPCL   6     -61.167 -33.840   7.741  1.00  0.00      L11  H
ATOM    789 C312 POPCL   6     -62.127 -33.061   5.907  1.00  0.00      L11  C
ATOM    790 H12X POPCL   6     -62.963 -33.751   6.026  1.00  0.00      L11  H
ATOM    791 H12Y POPCL   6     -62.496 -32.096   5.507  1.00  0.00      L11  H
ATOM    792 C313 POPCL   6     -61.203 -33.592   4.766  1.00  0.00      L11  C
ATOM    793 H13X POPCL   6     -60.177 -33.270   4.824  1.00  0.00      L11  H
ATOM    794 H13Y POPCL   6     -61.064 -34.690   4.986  1.00  0.00      L11  H
ATOM    795 C314 POPCL   6     -61.777 -33.257   3.343  1.00  0.00      L11  C
ATOM    796 H14X POPCL   6     -62.788 -33.715   3.177  1.00  0.00      L11  H
ATOM    797 H14Y POPCL   6     -62.020 -32.173   3.113  1.00  0.00      L11  H
ATOM    798 C315 POPCL   6     -60.964 -33.939   2.210  1.00  0.00      L11  C
ATOM    799 H15X POPCL   6     -60.040 -33.383   2.075  1.00  0.00      L11  H
ATOM    800 H15Y POPCL   6     -60.802 -35.019   2.547  1.00  0.00      L11  H
ATOM    801 C316 POPCL   6     -61.685 -33.812   0.801  1.00  0.00      L11  C
ATOM    802 H16X POPCL   6     -62.571 -34.476   0.824  1.00  0.00      L11  H
ATOM    803 H16Y POPCL   6     -62.007 -32.796   0.778  1.00  0.00      L11  H
ATOM    804 H16Z POPCL   6     -60.973 -34.163   0.043  1.00  0.00      L11  H
ATOM    805  N   POPCL   7     -61.066 -68.476  20.976  1.00  0.00      L11  N
ATOM    806  C11 POPCL   7     -60.228 -67.842  19.862  1.00  0.00      L11  C
ATOM    807  C12 POPCL   7     -60.191 -68.878  22.094  1.00  0.00      L11  C
ATOM    808  C13 POPCL   7     -61.905 -69.572  20.488  1.00  0.00      L11  C
ATOM    809  C14 POPCL   7     -61.994 -67.403  21.501  1.00  0.00      L11  C
ATOM    810  H11 POPCL   7     -59.488 -67.200  20.417  1.00  0.00      L11  H
ATOM    811  H12 POPCL   7     -60.750 -67.085  19.333  1.00  0.00      L11  H
ATOM    812  H21 POPCL   7     -59.284 -69.528  21.782  1.00  0.00      L11  H
ATOM    813  H22 POPCL   7     -59.780 -67.998  22.541  1.00  0.00      L11  H
ATOM    814  H23 POPCL   7     -60.687 -69.296  22.887  1.00  0.00      L11  H
ATOM    815  H31 POPCL   7     -61.256 -70.402  20.154  1.00  0.00      L11  H
ATOM    816  H32 POPCL   7     -62.558 -69.855  21.281  1.00  0.00      L11  H
ATOM    817  H33 POPCL   7     -62.500 -69.287  19.623  1.00  0.00      L11  H
ATOM    818  H41 POPCL   7     -62.780 -67.732  22.105  1.00  0.00      L11  H
ATOM    819  H42 POPCL   7     -61.406 -66.655  21.970  1.00  0.00      L11  H
ATOM    820  H43 POPCL   7     -62.501 -66.973  20.622  1.00  0.00      L11  H
ATOM    821  C15 POPCL   7     -59.459 -68.693  18.871  1.00  0.00      L11  C
ATOM    822  H51 POPCL   7     -60.248 -69.232  18.331  1.00  0.00      L11  H
ATOM    823  H52 POPCL   7     -59.036 -67.894  18.136  1.00  0.00      L11  H
ATOM    824  P1  POPCL   7     -58.315 -70.940  19.862  1.00  0.00      L11  P
ATOM    825  O3  POPCL   7     -58.426 -71.220  21.325  1.00  0.00      L11  O
ATOM    826  O4  POPCL   7     -57.018 -71.415  19.332  1.00  0.00      L11  O
ATOM    827  O1  POPCL   7     -58.436 -69.410  19.490  1.00  0.00      L11  O
ATOM    828  O2  POPCL   7     -59.519 -71.624  19.063  1.00  0.00      L11  O
ATOM    829  C1  POPCL   7     -59.394 -71.680  17.596  1.00  0.00      L11  C
ATOM    830  HA  POPCL   7     -58.952 -70.712  17.181  1.00  0.00      L11  H
ATOM    831  HB  POPCL   7     -58.606 -72.391  17.383  1.00  0.00      L11  H
ATOM    832  C2  POPCL   7     -60.614 -71.947  16.775  1.00  0.00      L11  C
ATOM    833  HS  POPCL   7     -60.766 -73.076  16.873  1.00  0.00      L11  H
ATOM    834  O21 POPCL   7     -60.488 -71.588  15.380  1.00  0.00      L11  O
ATOM    835  C21 POPCL   7     -61.069 -72.405  14.466  1.00  0.00      L11  C
ATOM    836  O22 POPCL   7     -61.530 -73.522  14.664  1.00  0.00      L11  O
ATOM    837  C22 POPCL   7     -61.061 -71.611  13.227  1.00  0.00      L11  C
ATOM    838  H2R POPCL   7     -61.613 -70.648  13.363  1.00  0.00      L11  H
ATOM    839  H2S POPCL   7     -59.977 -71.331  13.099  1.00  0.00      L11  H
ATOM    840  C3  POPCL   7     -62.017 -71.482  17.360  1.00  0.00      L11  C
ATOM    841  HX  POPCL   7     -62.778 -72.013  16.770  1.00  0.00      L11  H
ATOM    842  HY  POPCL   7     -62.113 -71.760  18.410  1.00  0.00      L11  H
ATOM    843  O31 POPCL   7     -62.172 -70.116  17.305  1.00  0.00      L11  O
ATOM    844  C31 POPCL   7     -62.940 -69.553  16.326  1.00  0.00      L11  C
ATOM    845  O32 POPCL   7     -63.440 -70.120  15.400  1.00  0.00      L11  O
ATOM    846  C32 POPCL   7     -62.885 -68.072  16.562  1.00  0.00      L11  C
ATOM    847  H2X POPCL   7     -63.737 -67.521  15.989  1.00  0.00      L11  H
ATOM    848  H2Y POPCL   7     -62.964 -67.813  17.628  1.00  0.00      L11  H
ATOM    849  C23 POPCL   7     -61.479 -72.382  11.942  1.00  0.00      L11  C
ATOM    850  H3R POPCL   7     -60.813 -73.259  11.926  1.00  0.00      L11  H
ATOM    851  H3S POPCL   7     -62.542 -72.708  12.075  1.00  0.00      L11  H
ATOM    852  C24 POPCL   7     -61.190 -71.597  10.654  1.00  0.00      L11  C
ATOM    853  H4R POPCL   7     -61.742 -70.537  10.691  1.00  0.00      L11  H
ATOM    854  H4S POPCL   7     -60.120 -71.179  10.579  1.00  0.00      L11  H
ATOM    855  C25 POPCL   7     -61.411 -72.425   9.337  1.00  0.00      L11  C
ATOM    856  H5R POPCL   7     -60.723 -73.256   9.259  1.00  0.00      L11  H
ATOM    857  H5S POPCL   7     -62.428 -72.829   9.277  1.00  0.00      L11  H
ATOM    858  C26 POPCL   7     -61.061 -71.557   8.060  1.00  0.00      L11  C
ATOM    859  H6R POPCL   7     -61.537 -70.556   8.051  1.00  0.00      L11  H
ATOM    860  H6S POPCL   7     -59.934 -71.443   8.015  1.00  0.00      L11  H
ATOM    861  C27 POPCL   7     -61.604 -72.298   6.820  1.00  0.00      L11  C
ATOM    862  H7R POPCL   7     -60.972 -73.257   6.739  1.00  0.00      L11  H
ATOM    863  H7S POPCL   7     -62.683 -72.582   6.946  1.00  0.00      L11  H
ATOM    864  C28 POPCL   7     -61.316 -71.533   5.439  1.00  0.00      L11  C
ATOM    865  H8R POPCL   7     -61.905 -70.586   5.651  1.00  0.00      L11  H
ATOM    866  H8S POPCL   7     -60.215 -71.343   5.355  1.00  0.00      L11  H
ATOM    867  C29 POPCL   7     -61.767 -72.219   4.223  1.00  0.00      L11  C
ATOM    868  H91 POPCL   7     -62.758 -72.570   4.213  1.00  0.00      L11  H
ATOM    869 C210 POPCL   7     -61.018 -72.475   3.174  1.00  0.00      L11  C
ATOM    870 H101 POPCL   7     -61.500 -73.011   2.377  1.00  0.00      L11  H
ATOM    871 C211 POPCL   7     -59.542 -72.148   2.877  1.00  0.00      L11  C
ATOM    872 H11R POPCL   7     -59.164 -71.401   3.561  1.00  0.00      L11  H
ATOM    873 H11S POPCL   7     -58.851 -73.065   2.979  1.00  0.00      L11  H
ATOM    874 C212 POPCL   7     -59.368 -71.663   1.361  1.00  0.00      L11  C
ATOM    875 H12R POPCL   7     -60.008 -70.796   1.271  1.00  0.00      L11  H
ATOM    876 H12S POPCL   7     -58.290 -71.360   1.357  1.00  0.00      L11  H
ATOM    877 C213 POPCL   7     -59.626 -72.687   0.221  1.00  0.00      L11  C
ATOM    878 H13R POPCL   7     -58.915 -73.555   0.380  1.00  0.00      L11  H
ATOM    879 H13S POPCL   7     -60.660 -73.046   0.216  1.00  0.00      L11  H
ATOM    880 C214 POPCL   7     -59.248 -72.205  -1.126  1.00  0.00      L11  C
ATOM    881 H14R POPCL   7     -59.920 -71.368  -1.516  1.00  0.00      L11  H
ATOM    882 H14S POPCL   7     -58.231 -71.703  -1.123  1.00  0.00      L11  H
ATOM    883 C215 POPCL   7     -59.404 -73.185  -2.287  1.00  0.00      L11  C
ATOM    884 H15R POPCL   7     -58.558 -73.788  -2.448  1.00  0.00      L11  H
ATOM    885 H15S POPCL   7     -60.283 -73.800  -2.323  1.00  0.00      L11  H
ATOM    886 C216 POPCL   7     -59.538 -72.481  -3.635  1.00  0.00      L11  C
ATOM    887 H16R POPCL   7     -60.478 -71.847  -3.551  1.00  0.00      L11  H
ATOM    888 H16S POPCL   7     -58.659 -71.782  -3.719  1.00  0.00      L11  H
ATOM    889 C217 POPCL   7     -59.699 -73.531  -4.757  1.00  0.00      L11  C
ATOM    890 H17R POPCL   7     -58.803 -74.127  -4.583  1.00  0.00      L11  H
ATOM    891 H17S POPCL   7     -60.653 -74.080  -4.482  1.00  0.00      L11  H
ATOM    892 C218 POPCL   7     -59.797 -72.871  -6.129  1.00  0.00      L11  C
ATOM    893 H18R POPCL   7     -60.156 -73.678  -6.806  1.00  0.00      L11  H
ATOM    894 H18S POPCL   7     -60.625 -72.171  -6.067  1.00  0.00      L11  H
ATOM    895 H18T POPCL   7     -58.836 -72.397  -6.506  1.00  0.00      L11  H
ATOM    896  C33 POPCL   7     -61.672 -67.479  15.903  1.00  0.00      L11  C
ATOM    897  H3X POPCL   7     -61.642 -66.378  16.064  1.00  0.00      L11  H
ATOM    898  H3Y POPCL   7     -60.799 -67.989  16.346  1.00  0.00      L11  H
ATOM    899  C34 POPCL   7     -61.655 -67.557  14.363  1.00  0.00      L11  C
ATOM    900  H4X POPCL   7     -62.341 -68.369  14.072  1.00  0.00      L11  H
ATOM    901  H4Y POPCL   7     -62.225 -66.663  13.934  1.00  0.00      L11  H
ATOM    902  C35 POPCL   7     -60.328 -67.784  13.764  1.00  0.00      L11  C
ATOM    903  H5X POPCL   7     -59.582 -67.062  14.072  1.00  0.00      L11  H
ATOM    904  H5Y POPCL   7     -59.952 -68.777  14.091  1.00  0.00      L11  H
ATOM    905  C36 POPCL   7     -60.461 -67.685  12.222  1.00  0.00      L11  C
ATOM    906  H6X POPCL   7     -61.478 -68.131  11.936  1.00  0.00      L11  H
ATOM    907  H6Y POPCL   7     -60.397 -66.586  12.003  1.00  0.00      L11  H
ATOM    908  C37 POPCL   7     -59.213 -68.219  11.475  1.00  0.00      L11  C
ATOM    909  H7X POPCL   7     -58.314 -67.670  11.906  1.00  0.00      L11  H
ATOM    910  H7Y POPCL   7     -59.042 -69.256  11.672  1.00  0.00      L11  H
ATOM    911  C38 POPCL   7     -59.327 -67.860   9.987  1.00  0.00      L11  C
ATOM    912  H8X POPCL   7     -60.341 -68.249   9.558  1.00  0.00      L11  H
ATOM    913  H8Y POPCL   7     -59.443 -66.736   9.850  1.00  0.00      L11  H
ATOM    914  C39 POPCL   7     -58.191 -68.299   8.937  1.00  0.00      L11  C
ATOM    915  H9X POPCL   7     -57.351 -67.600   8.949  1.00  0.00      L11  H
ATOM    916  H9Y POPCL   7     -57.747 -69.234   9.273  1.00  0.00      L11  H
ATOM    917 C310 POPCL   7     -58.579 -68.291   7.491  1.00  0.00      L11  C
ATOM    918 H10X POPCL   7     -59.253 -69.139   7.245  1.00  0.00      L11  H
ATOM    919 H10Y POPCL   7     -59.146 -67.385   7.276  1.00  0.00      L11  H
ATOM    920 C311 POPCL   7     -57.465 -68.405   6.333  1.00  0.00      L11  C
ATOM    921 H11X POPCL   7     -56.548 -67.747   6.546  1.00  0.00      L11  H
ATOM    922 H11Y POPCL   7     -57.136 -69.473   6.524  1.00  0.00      L11  H
ATOM    923 C312 POPCL   7     -58.074 -68.114   4.941  1.00  0.00      L11  C
ATOM    924 H12X POPCL   7     -59.176 -68.437   4.922  1.00  0.00      L11  H
ATOM    925 H12Y POPCL   7     -58.011 -67.033   4.643  1.00  0.00      L11  H
ATOM    926 C313 POPCL   7     -57.284 -68.790   3.801  1.00  0.00      L11  C
ATOM    927 H13X POPCL   7     -56.337 -68.188   3.724  1.00  0.00      L11  H
ATOM    928 H13Y POPCL   7     -56.955 -69.779   4.035  1.00  0.00      L11  H
ATOM    929 C314 POPCL   7     -57.925 -68.467   2.419  1.00  0.00      L11  C
ATOM    930 H14X POPCL   7     -58.610 -69.349   2.252  1.00  0.00      L11  H
ATOM    931 H14Y POPCL   7     -58.534 -67.587   2.517  1.00  0.00      L11  H
ATOM    932 C315 POPCL   7     -56.953 -68.229   1.257  1.00  0.00      L11  C
ATOM    933 H15X POPCL   7     -56.509 -67.257   1.450  1.00  0.00      L11  H
ATOM    934 H15Y POPCL   7     -56.142 -68.890   1.236  1.00  0.00      L11  H
ATOM    935 C316 POPCL   7     -57.626 -68.241  -0.200  1.00  0.00      L11  C
ATOM    936 H16X POPCL   7     -58.086 -67.252  -0.309  1.00  0.00      L11  H
ATOM    937 H16Y POPCL   7     -56.841 -68.482  -1.005  1.00  0.00      L11  H
ATOM    938 H16Z POPCL   7     -58.442 -69.023  -0.289  1.00  0.00      L11  H
ATOM    939  N   POPCL   8     -54.897 -63.999  18.796  1.00  0.00      L11  N
ATOM    940  C11 POPCL   8     -55.450 -65.400  19.109  1.00  0.00      L11  C
ATOM    941  C12 POPCL   8     -55.282 -62.986  19.796  1.00  0.00      L11  C
ATOM    942  C13 POPCL   8     -55.255 -63.573  17.404  1.00  0.00      L11  C
ATOM    943  C14 POPCL   8     -53.408 -63.983  18.784  1.00  0.00      L11  C
ATOM    944  H11 POPCL   8     -55.171 -65.720  20.104  1.00  0.00      L11  H
ATOM    945  H12 POPCL   8     -54.886 -66.007  18.425  1.00  0.00      L11  H
ATOM    946  H21 POPCL   8     -56.338 -62.705  19.552  1.00  0.00      L11  H
ATOM    947  H22 POPCL   8     -55.292 -63.282  20.843  1.00  0.00      L11  H
ATOM    948  H23 POPCL   8     -54.722 -62.091  19.664  1.00  0.00      L11  H
ATOM    949  H31 POPCL   8     -56.289 -63.474  17.340  1.00  0.00      L11  H
ATOM    950  H32 POPCL   8     -54.734 -62.741  17.030  1.00  0.00      L11  H
ATOM    951  H33 POPCL   8     -55.141 -64.387  16.616  1.00  0.00      L11  H
ATOM    952  H41 POPCL   8     -52.898 -63.151  18.387  1.00  0.00      L11  H
ATOM    953  H42 POPCL   8     -53.000 -64.223  19.759  1.00  0.00      L11  H
ATOM    954  H43 POPCL   8     -53.068 -64.845  18.169  1.00  0.00      L11  H
ATOM    955  C15 POPCL   8     -56.965 -65.690  18.970  1.00  0.00      L11  C
ATOM    956  H51 POPCL   8     -57.235 -65.522  17.932  1.00  0.00      L11  H
ATOM    957  H52 POPCL   8     -57.055 -66.736  19.229  1.00  0.00      L11  H
ATOM    958  P1  POPCL   8     -59.012 -64.198  19.720  1.00  0.00      L11  P
ATOM    959  O3  POPCL   8     -59.406 -63.384  20.900  1.00  0.00      L11  O
ATOM    960  O4  POPCL   8     -59.987 -65.236  19.318  1.00  0.00      L11  O
ATOM    961  O1  POPCL   8     -57.666 -64.910  19.923  1.00  0.00      L11  O
ATOM    962  O2  POPCL   8     -58.796 -63.182  18.555  1.00  0.00      L11  O
ATOM    963  C1  POPCL   8     -58.838 -63.541  17.212  1.00  0.00      L11  C
ATOM    964  HA  POPCL   8     -57.833 -63.806  16.838  1.00  0.00      L11  H
ATOM    965  HB  POPCL   8     -59.543 -64.440  17.067  1.00  0.00      L11  H
ATOM    966  C2  POPCL   8     -59.373 -62.453  16.204  1.00  0.00      L11  C
ATOM    967  HS  POPCL   8     -60.485 -62.305  16.399  1.00  0.00      L11  H
ATOM    968  O21 POPCL   8     -59.230 -62.997  14.876  1.00  0.00      L11  O
ATOM    969  C21 POPCL   8     -59.900 -62.419  13.951  1.00  0.00      L11  C
ATOM    970  O22 POPCL   8     -60.494 -61.358  13.975  1.00  0.00      L11  O
ATOM    971  C22 POPCL   8     -59.975 -63.349  12.717  1.00  0.00      L11  C
ATOM    972  H2R POPCL   8     -58.973 -63.675  12.543  1.00  0.00      L11  H
ATOM    973  H2S POPCL   8     -60.498 -64.267  13.042  1.00  0.00      L11  H
ATOM    974  C3  POPCL   8     -58.684 -61.108  16.345  1.00  0.00      L11  C
ATOM    975  HX  POPCL   8     -59.118 -60.361  15.631  1.00  0.00      L11  H
ATOM    976  HY  POPCL   8     -58.825 -60.771  17.411  1.00  0.00      L11  H
ATOM    977  O31 POPCL   8     -57.259 -61.247  16.165  1.00  0.00      L11  O
ATOM    978  C31 POPCL   8     -56.592 -60.056  16.300  1.00  0.00      L11  C
ATOM    979  O32 POPCL   8     -57.106 -58.989  16.656  1.00  0.00      L11  O
ATOM    980  C32 POPCL   8     -55.140 -60.130  15.869  1.00  0.00      L11  C
ATOM    981  H2X POPCL   8     -54.499 -59.237  16.037  1.00  0.00      L11  H
ATOM    982  H2Y POPCL   8     -54.623 -60.996  16.363  1.00  0.00      L11  H
ATOM    983  C23 POPCL   8     -60.476 -62.615  11.485  1.00  0.00      L11  C
ATOM    984  H3R POPCL   8     -61.504 -62.176  11.624  1.00  0.00      L11  H
ATOM    985  H3S POPCL   8     -59.753 -61.807  11.181  1.00  0.00      L11  H
ATOM    986  C24 POPCL   8     -60.653 -63.561  10.299  1.00  0.00      L11  C
ATOM    987  H4R POPCL   8     -59.690 -64.059  10.160  1.00  0.00      L11  H
ATOM    988  H4S POPCL   8     -61.231 -64.457  10.454  1.00  0.00      L11  H
ATOM    989  C25 POPCL   8     -61.015 -62.836   8.941  1.00  0.00      L11  C
ATOM    990  H5R POPCL   8     -62.125 -63.025   8.867  1.00  0.00      L11  H
ATOM    991  H5S POPCL   8     -60.831 -61.756   8.980  1.00  0.00      L11  H
ATOM    992  C26 POPCL   8     -60.378 -63.497   7.682  1.00  0.00      L11  C
ATOM    993  H6R POPCL   8     -59.254 -63.459   7.551  1.00  0.00      L11  H
ATOM    994  H6S POPCL   8     -60.649 -64.585   7.791  1.00  0.00      L11  H
ATOM    995  C27 POPCL   8     -60.985 -63.057   6.344  1.00  0.00      L11  C
ATOM    996  H7R POPCL   8     -62.030 -63.355   6.267  1.00  0.00      L11  H
ATOM    997  H7S POPCL   8     -60.947 -61.983   6.362  1.00  0.00      L11  H
ATOM    998  C28 POPCL   8     -60.078 -63.582   5.145  1.00  0.00      L11  C
ATOM    999  H8R POPCL   8     -59.077 -63.379   5.475  1.00  0.00      L11  H
ATOM   1000  H8S POPCL   8     -60.236 -64.637   4.964  1.00  0.00      L11  H
ATOM   1001  C29 POPCL   8     -60.339 -62.742   3.877  1.00  0.00      L11  C
ATOM   1002  H91 POPCL   8     -60.021 -61.699   4.015  1.00  0.00      L11  H
ATOM   1003 C210 POPCL   8     -60.834 -63.103   2.641  1.00  0.00      L11  C
ATOM   1004 H101 POPCL   8     -60.949 -62.392   1.807  1.00  0.00      L11  H
ATOM   1005 C211 POPCL   8     -61.336 -64.466   2.279  1.00  0.00      L11  C
ATOM   1006 H11R POPCL   8     -61.283 -65.101   3.204  1.00  0.00      L11  H
ATOM   1007 H11S POPCL   8     -62.441 -64.342   2.054  1.00  0.00      L11  H
ATOM   1008 C212 POPCL   8     -60.645 -64.974   0.976  1.00  0.00      L11  C
ATOM   1009 H12R POPCL   8     -59.651 -65.483   1.162  1.00  0.00      L11  H
ATOM   1010 H12S POPCL   8     -61.270 -65.704   0.467  1.00  0.00      L11  H
ATOM   1011 C213 POPCL   8     -60.340 -63.941  -0.131  1.00  0.00      L11  C
ATOM   1012 H13R POPCL   8     -60.952 -62.999  -0.054  1.00  0.00      L11  H
ATOM   1013 H13S POPCL   8     -59.351 -63.568   0.124  1.00  0.00      L11  H
ATOM   1014 C214 POPCL   8     -60.253 -64.598  -1.521  1.00  0.00      L11  C
ATOM   1015 H14R POPCL   8     -59.726 -65.525  -1.331  1.00  0.00      L11  H
ATOM   1016 H14S POPCL   8     -61.311 -64.851  -1.747  1.00  0.00      L11  H
ATOM   1017 C215 POPCL   8     -59.617 -63.680  -2.526  1.00  0.00      L11  C
ATOM   1018 H15R POPCL   8     -60.194 -62.710  -2.542  1.00  0.00      L11  H
ATOM   1019 H15S POPCL   8     -58.633 -63.414  -2.230  1.00  0.00      L11  H
ATOM   1020 C216 POPCL   8     -59.599 -64.296  -3.992  1.00  0.00      L11  C
ATOM   1021 H16R POPCL   8     -58.977 -65.237  -4.130  1.00  0.00      L11  H
ATOM   1022 H16S POPCL   8     -60.683 -64.403  -4.220  1.00  0.00      L11  H
ATOM   1023 C217 POPCL   8     -58.859 -63.410  -5.070  1.00  0.00      L11  C
ATOM   1024 H17R POPCL   8     -59.459 -62.493  -5.168  1.00  0.00      L11  H
ATOM   1025 H17S POPCL   8     -57.874 -63.068  -4.670  1.00  0.00      L11  H
ATOM   1026 C218 POPCL   8     -58.729 -64.086  -6.472  1.00  0.00      L11  C
ATOM   1027 H18R POPCL   8     -58.179 -63.325  -7.120  1.00  0.00      L11  H
ATOM   1028 H18S POPCL   8     -58.129 -65.020  -6.227  1.00  0.00      L11  H
ATOM   1029 H18T POPCL   8     -59.665 -64.353  -6.972  1.00  0.00      L11  H
ATOM   1030  C33 POPCL   8     -54.957 -60.311  14.275  1.00  0.00      L11  C
ATOM   1031  H3X POPCL   8     -55.269 -59.429  13.743  1.00  0.00      L11  H
ATOM   1032  H3Y POPCL   8     -53.806 -60.301  14.204  1.00  0.00      L11  H
ATOM   1033  C34 POPCL   8     -55.570 -61.564  13.648  1.00  0.00      L11  C
ATOM   1034  H4X POPCL   8     -55.222 -62.435  14.214  1.00  0.00      L11  H
ATOM   1035  H4Y POPCL   8     -56.684 -61.474  13.644  1.00  0.00      L11  H
ATOM   1036  C35 POPCL   8     -55.034 -61.712  12.257  1.00  0.00      L11  C
ATOM   1037  H5X POPCL   8     -55.227 -60.817  11.620  1.00  0.00      L11  H
ATOM   1038  H5Y POPCL   8     -53.950 -62.040  12.252  1.00  0.00      L11  H
ATOM   1039  C36 POPCL   8     -55.863 -62.844  11.541  1.00  0.00      L11  C
ATOM   1040  H6X POPCL   8     -55.704 -63.729  12.168  1.00  0.00      L11  H
ATOM   1041  H6Y POPCL   8     -56.944 -62.508  11.392  1.00  0.00      L11  H
ATOM   1042  C37 POPCL   8     -55.278 -62.983  10.074  1.00  0.00      L11  C
ATOM   1043  H7X POPCL   8     -55.217 -61.946   9.643  1.00  0.00      L11  H
ATOM   1044  H7Y POPCL   8     -54.259 -63.325  10.095  1.00  0.00      L11  H
ATOM   1045  C38 POPCL   8     -56.130 -63.845   9.093  1.00  0.00      L11  C
ATOM   1046  H8X POPCL   8     -56.419 -64.765   9.481  1.00  0.00      L11  H
ATOM   1047  H8Y POPCL   8     -57.000 -63.264   8.805  1.00  0.00      L11  H
ATOM   1048  C39 POPCL   8     -55.333 -64.065   7.778  1.00  0.00      L11  C
ATOM   1049  H9X POPCL   8     -54.654 -63.250   7.493  1.00  0.00      L11  H
ATOM   1050  H9Y POPCL   8     -54.704 -64.931   7.793  1.00  0.00      L11  H
ATOM   1051 C310 POPCL   8     -56.204 -64.205   6.578  1.00  0.00      L11  C
ATOM   1052 H10X POPCL   8     -57.067 -64.809   6.794  1.00  0.00      L11  H
ATOM   1053 H10Y POPCL   8     -56.565 -63.165   6.363  1.00  0.00      L11  H
ATOM   1054 C311 POPCL   8     -55.506 -64.831   5.387  1.00  0.00      L11  C
ATOM   1055 H11X POPCL   8     -54.503 -64.327   5.376  1.00  0.00      L11  H
ATOM   1056 H11Y POPCL   8     -55.387 -65.924   5.476  1.00  0.00      L11  H
ATOM   1057 C312 POPCL   8     -56.328 -64.595   4.069  1.00  0.00      L11  C
ATOM   1058 H12X POPCL   8     -57.309 -65.158   4.132  1.00  0.00      L11  H
ATOM   1059 H12Y POPCL   8     -56.609 -63.506   4.033  1.00  0.00      L11  H
ATOM   1060 C313 POPCL   8     -55.522 -64.875   2.781  1.00  0.00      L11  C
ATOM   1061 H13X POPCL   8     -54.611 -64.286   2.860  1.00  0.00      L11  H
ATOM   1062 H13Y POPCL   8     -55.175 -65.922   2.790  1.00  0.00      L11  H
ATOM   1063 C314 POPCL   8     -56.300 -64.508   1.464  1.00  0.00      L11  C
ATOM   1064 H14X POPCL   8     -57.212 -65.125   1.406  1.00  0.00      L11  H
ATOM   1065 H14Y POPCL   8     -56.662 -63.455   1.561  1.00  0.00      L11  H
ATOM   1066 C315 POPCL   8     -55.469 -64.656   0.212  1.00  0.00      L11  C
ATOM   1067 H15X POPCL   8     -54.564 -63.993   0.342  1.00  0.00      L11  H
ATOM   1068 H15Y POPCL   8     -55.041 -65.706   0.171  1.00  0.00      L11  H
ATOM   1069 C316 POPCL   8     -56.325 -64.368  -0.999  1.00  0.00      L11  C
ATOM   1070 H16X POPCL   8     -56.464 -63.327  -1.061  1.00  0.00      L11  H
ATOM   1071 H16Y POPCL   8     -55.954 -64.583  -2.007  1.00  0.00      L11  H
ATOM   1072 H16Z POPCL   8     -57.305 -64.926  -0.834  1.00  0.00      L11  H
ATOM   1073  N   POPCL   9     -65.924 -54.330  21.778  1.00  0.00      L11  N
ATOM   1074  C11 POPCL   9     -65.857 -52.856  21.216  1.00  0.00      L11  C
ATOM   1075  C12 POPCL   9     -65.812 -54.324  23.203  1.00  0.00      L11  C
ATOM   1076  C13 POPCL   9     -64.769 -55.113  21.250  1.00  0.00      L11  C
ATOM   1077  C14 POPCL   9     -67.173 -54.898  21.233  1.00  0.00      L11  C
ATOM   1078  H11 POPCL   9     -66.551 -52.183  21.710  1.00  0.00      L11  H
ATOM   1079  H12 POPCL   9     -66.283 -53.003  20.208  1.00  0.00      L11  H
ATOM   1080  H21 POPCL   9     -65.066 -53.579  23.459  1.00  0.00      L11  H
ATOM   1081  H22 POPCL   9     -66.694 -54.015  23.748  1.00  0.00      L11  H
ATOM   1082  H23 POPCL   9     -65.358 -55.274  23.544  1.00  0.00      L11  H
ATOM   1083  H31 POPCL   9     -63.751 -54.750  21.498  1.00  0.00      L11  H
ATOM   1084  H32 POPCL   9     -64.838 -56.133  21.471  1.00  0.00      L11  H
ATOM   1085  H33 POPCL   9     -64.694 -55.052  20.155  1.00  0.00      L11  H
ATOM   1086  H41 POPCL   9     -67.429 -55.762  21.649  1.00  0.00      L11  H
ATOM   1087  H42 POPCL   9     -67.929 -54.097  21.236  1.00  0.00      L11  H
ATOM   1088  H43 POPCL   9     -67.001 -55.218  20.209  1.00  0.00      L11  H
ATOM   1089  C15 POPCL   9     -64.473 -52.038  21.188  1.00  0.00      L11  C
ATOM   1090  H51 POPCL   9     -63.796 -52.630  20.549  1.00  0.00      L11  H
ATOM   1091  H52 POPCL   9     -64.612 -50.988  20.719  1.00  0.00      L11  H
ATOM   1092  P1  POPCL   9     -62.604 -52.461  23.119  1.00  0.00      L11  P
ATOM   1093  O3  POPCL   9     -62.951 -53.614  23.982  1.00  0.00      L11  O
ATOM   1094  O4  POPCL   9     -61.954 -51.291  23.709  1.00  0.00      L11  O
ATOM   1095  O1  POPCL   9     -63.978 -51.790  22.484  1.00  0.00      L11  O
ATOM   1096  O2  POPCL   9     -61.793 -53.045  21.875  1.00  0.00      L11  O
ATOM   1097  C1  POPCL   9     -61.260 -52.031  20.998  1.00  0.00      L11  C
ATOM   1098  HA  POPCL   9     -62.053 -51.389  20.583  1.00  0.00      L11  H
ATOM   1099  HB  POPCL   9     -60.464 -51.429  21.495  1.00  0.00      L11  H
ATOM   1100  C2  POPCL   9     -60.636 -52.663  19.745  1.00  0.00      L11  C
ATOM   1101  HS  POPCL   9     -59.633 -52.978  20.144  1.00  0.00      L11  H
ATOM   1102  O21 POPCL   9     -60.505 -51.633  18.760  1.00  0.00      L11  O
ATOM   1103  C21 POPCL   9     -59.692 -52.090  17.810  1.00  0.00      L11  C
ATOM   1104  O22 POPCL   9     -58.799 -52.948  17.840  1.00  0.00      L11  O
ATOM   1105  C22 POPCL   9     -60.191 -51.542  16.486  1.00  0.00      L11  C
ATOM   1106  H2R POPCL   9     -61.311 -51.746  16.411  1.00  0.00      L11  H
ATOM   1107  H2S POPCL   9     -60.034 -50.432  16.417  1.00  0.00      L11  H
ATOM   1108  C3  POPCL   9     -61.386 -54.016  19.189  1.00  0.00      L11  C
ATOM   1109  HX  POPCL   9     -60.776 -54.575  18.484  1.00  0.00      L11  H
ATOM   1110  HY  POPCL   9     -61.523 -54.800  19.971  1.00  0.00      L11  H
ATOM   1111  O31 POPCL   9     -62.682 -53.699  18.661  1.00  0.00      L11  O
ATOM   1112  C31 POPCL   9     -63.301 -54.715  18.189  1.00  0.00      L11  C
ATOM   1113  O32 POPCL   9     -63.040 -55.950  18.384  1.00  0.00      L11  O
ATOM   1114  C32 POPCL   9     -64.489 -54.191  17.451  1.00  0.00      L11  C
ATOM   1115  H2X POPCL   9     -65.290 -54.273  18.197  1.00  0.00      L11  H
ATOM   1116  H2Y POPCL   9     -64.329 -53.087  17.208  1.00  0.00      L11  H
ATOM   1117  C23 POPCL   9     -59.527 -52.312  15.257  1.00  0.00      L11  C
ATOM   1118  H3R POPCL   9     -58.432 -52.122  15.291  1.00  0.00      L11  H
ATOM   1119  H3S POPCL   9     -59.754 -53.404  15.376  1.00  0.00      L11  H
ATOM   1120  C24 POPCL   9     -60.083 -51.947  13.893  1.00  0.00      L11  C
ATOM   1121  H4R POPCL   9     -61.175 -52.227  13.898  1.00  0.00      L11  H
ATOM   1122  H4S POPCL   9     -59.958 -50.908  13.705  1.00  0.00      L11  H
ATOM   1123  C25 POPCL   9     -59.362 -52.612  12.708  1.00  0.00      L11  C
ATOM   1124  H5R POPCL   9     -58.278 -52.307  12.770  1.00  0.00      L11  H
ATOM   1125  H5S POPCL   9     -59.368 -53.731  12.792  1.00  0.00      L11  H
ATOM   1126  C26 POPCL   9     -59.958 -52.359  11.333  1.00  0.00      L11  C
ATOM   1127  H6R POPCL   9     -61.069 -52.450  11.284  1.00  0.00      L11  H
ATOM   1128  H6S POPCL   9     -59.973 -51.192  11.140  1.00  0.00      L11  H
ATOM   1129  C27 POPCL   9     -59.121 -52.929  10.202  1.00  0.00      L11  C
ATOM   1130  H7R POPCL   9     -58.096 -52.432  10.162  1.00  0.00      L11  H
ATOM   1131  H7S POPCL   9     -58.813 -53.976  10.459  1.00  0.00      L11  H
ATOM   1132  C28 POPCL   9     -59.746 -52.593   8.835  1.00  0.00      L11  C
ATOM   1133  H8R POPCL   9     -60.845 -52.937   8.841  1.00  0.00      L11  H
ATOM   1134  H8S POPCL   9     -59.688 -51.506   8.760  1.00  0.00      L11  H
ATOM   1135  C29 POPCL   9     -59.255 -53.155   7.574  1.00  0.00      L11  C
ATOM   1136  H91 POPCL   9     -58.385 -53.774   7.630  1.00  0.00      L11  H
ATOM   1137 C210 POPCL   9     -59.685 -52.916   6.347  1.00  0.00      L11  C
ATOM   1138 H101 POPCL   9     -59.080 -53.350   5.494  1.00  0.00      L11  H
ATOM   1139 C211 POPCL   9     -60.949 -52.151   5.973  1.00  0.00      L11  C
ATOM   1140 H11R POPCL   9     -61.669 -52.275   6.865  1.00  0.00      L11  H
ATOM   1141 H11S POPCL   9     -60.690 -51.087   5.979  1.00  0.00      L11  H
ATOM   1142 C212 POPCL   9     -61.597 -52.612   4.705  1.00  0.00      L11  C
ATOM   1143 H12R POPCL   9     -61.442 -53.683   4.534  1.00  0.00      L11  H
ATOM   1144 H12S POPCL   9     -62.693 -52.484   4.770  1.00  0.00      L11  H
ATOM   1145 C213 POPCL   9     -61.164 -51.898   3.440  1.00  0.00      L11  C
ATOM   1146 H13R POPCL   9     -61.539 -50.829   3.478  1.00  0.00      L11  H
ATOM   1147 H13S POPCL   9     -60.011 -51.790   3.483  1.00  0.00      L11  H
ATOM   1148 C214 POPCL   9     -61.542 -52.567   2.103  1.00  0.00      L11  C
ATOM   1149 H14R POPCL   9     -60.937 -53.425   1.968  1.00  0.00      L11  H
ATOM   1150 H14S POPCL   9     -62.559 -52.892   2.141  1.00  0.00      L11  H
ATOM   1151 C215 POPCL   9     -61.477 -51.694   0.819  1.00  0.00      L11  C
ATOM   1152 H15R POPCL   9     -62.366 -50.946   0.822  1.00  0.00      L11  H
ATOM   1153 H15S POPCL   9     -60.536 -51.100   0.851  1.00  0.00      L11  H
ATOM   1154 C216 POPCL   9     -61.518 -52.475  -0.470  1.00  0.00      L11  C
ATOM   1155 H16R POPCL   9     -60.776 -53.217  -0.429  1.00  0.00      L11  H
ATOM   1156 H16S POPCL   9     -62.534 -52.913  -0.460  1.00  0.00      L11  H
ATOM   1157 C217 POPCL   9     -61.433 -51.598  -1.756  1.00  0.00      L11  C
ATOM   1158 H17R POPCL   9     -61.878 -50.647  -1.524  1.00  0.00      L11  H
ATOM   1159 H17S POPCL   9     -60.321 -51.450  -1.889  1.00  0.00      L11  H
ATOM   1160 C218 POPCL   9     -61.920 -52.286  -3.058  1.00  0.00      L11  C
ATOM   1161 H18R POPCL   9     -62.048 -51.620  -3.929  1.00  0.00      L11  H
ATOM   1162 H18S POPCL   9     -61.216 -53.013  -3.324  1.00  0.00      L11  H
ATOM   1163 H18T POPCL   9     -62.933 -52.741  -2.927  1.00  0.00      L11  H
ATOM   1164  C33 POPCL   9     -64.803 -55.075  16.231  1.00  0.00      L11  C
ATOM   1165  H3X POPCL   9     -65.118 -56.116  16.567  1.00  0.00      L11  H
ATOM   1166  H3Y POPCL   9     -65.788 -54.667  15.907  1.00  0.00      L11  H
ATOM   1167  C34 POPCL   9     -63.789 -54.984  15.124  1.00  0.00      L11  C
ATOM   1168  H4X POPCL   9     -63.747 -53.903  14.807  1.00  0.00      L11  H
ATOM   1169  H4Y POPCL   9     -62.780 -55.314  15.395  1.00  0.00      L11  H
ATOM   1170  C35 POPCL   9     -64.212 -55.848  14.035  1.00  0.00      L11  C
ATOM   1171  H5X POPCL   9     -63.877 -56.905  14.173  1.00  0.00      L11  H
ATOM   1172  H5Y POPCL   9     -65.311 -55.808  13.782  1.00  0.00      L11  H
ATOM   1173  C36 POPCL   9     -63.554 -55.331  12.617  1.00  0.00      L11  C
ATOM   1174  H6X POPCL   9     -63.825 -54.231  12.570  1.00  0.00      L11  H
ATOM   1175  H6Y POPCL   9     -62.390 -55.413  12.723  1.00  0.00      L11  H
ATOM   1176  C37 POPCL   9     -64.097 -56.081  11.402  1.00  0.00      L11  C
ATOM   1177  H7X POPCL   9     -63.746 -57.127  11.548  1.00  0.00      L11  H
ATOM   1178  H7Y POPCL   9     -65.217 -55.913  11.379  1.00  0.00      L11  H
ATOM   1179  C38 POPCL   9     -63.624 -55.496  10.072  1.00  0.00      L11  C
ATOM   1180  H8X POPCL   9     -64.002 -54.430   9.960  1.00  0.00      L11  H
ATOM   1181  H8Y POPCL   9     -62.480 -55.517  10.140  1.00  0.00      L11  H
ATOM   1182  C39 POPCL   9     -64.058 -56.299   8.824  1.00  0.00      L11  C
ATOM   1183  H9X POPCL   9     -63.612 -57.334   8.818  1.00  0.00      L11  H
ATOM   1184  H9Y POPCL   9     -65.173 -56.341   8.749  1.00  0.00      L11  H
ATOM   1185 C310 POPCL   9     -63.576 -55.536   7.550  1.00  0.00      L11  C
ATOM   1186 H10X POPCL   9     -64.090 -54.514   7.486  1.00  0.00      L11  H
ATOM   1187 H10Y POPCL   9     -62.515 -55.537   7.430  1.00  0.00      L11  H
ATOM   1188 C311 POPCL   9     -64.120 -56.157   6.292  1.00  0.00      L11  C
ATOM   1189 H11X POPCL   9     -63.579 -57.091   5.996  1.00  0.00      L11  H
ATOM   1190 H11Y POPCL   9     -65.154 -56.419   6.390  1.00  0.00      L11  H
ATOM   1191 C312 POPCL   9     -63.947 -55.280   5.001  1.00  0.00      L11  C
ATOM   1192 H12X POPCL   9     -64.647 -54.420   5.092  1.00  0.00      L11  H
ATOM   1193 H12Y POPCL   9     -62.930 -54.874   4.814  1.00  0.00      L11  H
ATOM   1194 C313 POPCL   9     -64.321 -56.082   3.781  1.00  0.00      L11  C
ATOM   1195 H13X POPCL   9     -63.919 -57.114   3.681  1.00  0.00      L11  H
ATOM   1196 H13Y POPCL   9     -65.384 -56.241   3.865  1.00  0.00      L11  H
ATOM   1197 C314 POPCL   9     -64.100 -55.379   2.429  1.00  0.00      L11  C
ATOM   1198 H14X POPCL   9     -64.563 -54.369   2.550  1.00  0.00      L11  H
ATOM   1199 H14Y POPCL   9     -62.987 -55.345   2.323  1.00  0.00      L11  H
ATOM   1200 C315 POPCL   9     -64.730 -56.122   1.259  1.00  0.00      L11  C
ATOM   1201 H15X POPCL   9     -64.317 -57.193   1.145  1.00  0.00      L11  H
ATOM   1202 H15Y POPCL   9     -65.733 -56.473   1.556  1.00  0.00      L11  H
ATOM   1203 C316 POPCL   9     -64.762 -55.404  -0.092  1.00  0.00      L11  C
ATOM   1204 H16X POPCL   9     -63.727 -54.969  -0.266  1.00  0.00      L11  H
ATOM   1205 H16Y POPCL   9     -65.014 -55.979  -0.952  1.00  0.00      L11  H
ATOM   1206 H16Z POPCL   9     -65.512 -54.616  -0.010  1.00  0.00      L11  H
ATOM   1207  N   POPCL  10     -54.041 -48.463  25.248  1.00  0.00      L11  N
ATOM   1208  C11 POPCL  10     -54.410 -47.584  24.118  1.00  0.00      L11  C
ATOM   1209  C12 POPCL  10     -52.630 -48.045  25.649  1.00  0.00      L11  C
ATOM   1210  C13 POPCL  10     -53.750 -49.804  24.712  1.00  0.00      L11  C
ATOM   1211  C14 POPCL  10     -55.042 -48.492  26.404  1.00  0.00      L11  C
ATOM   1212  H11 POPCL  10     -53.840 -47.799  23.238  1.00  0.00      L11  H
ATOM   1213  H12 POPCL  10     -54.182 -46.509  24.330  1.00  0.00      L11  H
ATOM   1214  H21 POPCL  10     -52.674 -47.062  26.065  1.00  0.00      L11  H
ATOM   1215  H22 POPCL  10     -52.300 -48.598  26.499  1.00  0.00      L11  H
ATOM   1216  H23 POPCL  10     -51.815 -48.204  24.892  1.00  0.00      L11  H
ATOM   1217  H31 POPCL  10     -53.210 -49.739  23.755  1.00  0.00      L11  H
ATOM   1218  H32 POPCL  10     -53.149 -50.448  25.315  1.00  0.00      L11  H
ATOM   1219  H33 POPCL  10     -54.687 -50.276  24.540  1.00  0.00      L11  H
ATOM   1220  H41 POPCL  10     -55.035 -49.307  27.073  1.00  0.00      L11  H
ATOM   1221  H42 POPCL  10     -55.079 -47.654  27.019  1.00  0.00      L11  H
ATOM   1222  H43 POPCL  10     -55.987 -48.422  25.892  1.00  0.00      L11  H
ATOM   1223  C15 POPCL  10     -55.859 -47.718  23.500  1.00  0.00      L11  C
ATOM   1224  H51 POPCL  10     -56.655 -47.621  24.288  1.00  0.00      L11  H
ATOM   1225  H52 POPCL  10     -56.003 -46.887  22.765  1.00  0.00      L11  H
ATOM   1226  P1  POPCL  10     -55.412 -49.187  21.470  1.00  0.00      L11  P
ATOM   1227  O3  POPCL  10     -55.682 -50.600  21.070  1.00  0.00      L11  O
ATOM   1228  O4  POPCL  10     -53.994 -48.837  21.615  1.00  0.00      L11  O
ATOM   1229  O1  POPCL  10     -56.079 -48.932  22.863  1.00  0.00      L11  O
ATOM   1230  O2  POPCL  10     -56.026 -48.142  20.463  1.00  0.00      L11  O
ATOM   1231  C1  POPCL  10     -55.592 -47.972  19.101  1.00  0.00      L11  C
ATOM   1232  HA  POPCL  10     -55.612 -46.873  18.829  1.00  0.00      L11  H
ATOM   1233  HB  POPCL  10     -54.538 -48.346  18.994  1.00  0.00      L11  H
ATOM   1234  C2  POPCL  10     -56.555 -48.653  18.077  1.00  0.00      L11  C
ATOM   1235  HS  POPCL  10     -56.496 -49.692  18.396  1.00  0.00      L11  H
ATOM   1236  O21 POPCL  10     -56.133 -48.403  16.729  1.00  0.00      L11  O
ATOM   1237  C21 POPCL  10     -56.349 -49.396  15.775  1.00  0.00      L11  C
ATOM   1238  O22 POPCL  10     -56.783 -50.488  16.097  1.00  0.00      L11  O
ATOM   1239  C22 POPCL  10     -56.010 -48.929  14.364  1.00  0.00      L11  C
ATOM   1240  H2R POPCL  10     -56.529 -47.964  14.191  1.00  0.00      L11  H
ATOM   1241  H2S POPCL  10     -54.880 -48.680  14.329  1.00  0.00      L11  H
ATOM   1242  C3  POPCL  10     -58.056 -48.277  18.198  1.00  0.00      L11  C
ATOM   1243  HX  POPCL  10     -58.537 -48.764  17.413  1.00  0.00      L11  H
ATOM   1244  HY  POPCL  10     -58.399 -48.864  19.100  1.00  0.00      L11  H
ATOM   1245  O31 POPCL  10     -58.286 -46.881  18.243  1.00  0.00      L11  O
ATOM   1246  C31 POPCL  10     -58.222 -46.198  17.045  1.00  0.00      L11  C
ATOM   1247  O32 POPCL  10     -58.274 -46.750  15.947  1.00  0.00      L11  O
ATOM   1248  C32 POPCL  10     -57.959 -44.723  17.245  1.00  0.00      L11  C
ATOM   1249  H2X POPCL  10     -58.853 -44.147  17.018  1.00  0.00      L11  H
ATOM   1250  H2Y POPCL  10     -57.662 -44.557  18.325  1.00  0.00      L11  H
ATOM   1251  C23 POPCL  10     -56.406 -49.821  13.213  1.00  0.00      L11  C
ATOM   1252  H3R POPCL  10     -55.868 -50.778  13.336  1.00  0.00      L11  H
ATOM   1253  H3S POPCL  10     -57.495 -50.182  13.180  1.00  0.00      L11  H
ATOM   1254  C24 POPCL  10     -56.015 -49.277  11.853  1.00  0.00      L11  C
ATOM   1255  H4R POPCL  10     -56.485 -48.229  11.753  1.00  0.00      L11  H
ATOM   1256  H4S POPCL  10     -54.908 -49.142  11.654  1.00  0.00      L11  H
ATOM   1257  C25 POPCL  10     -56.501 -50.014  10.577  1.00  0.00      L11  C
ATOM   1258  H5R POPCL  10     -56.031 -51.034  10.571  1.00  0.00      L11  H
ATOM   1259  H5S POPCL  10     -57.605 -50.087  10.662  1.00  0.00      L11  H
ATOM   1260  C26 POPCL  10     -56.200 -49.316   9.327  1.00  0.00      L11  C
ATOM   1261  H6R POPCL  10     -56.236 -48.185   9.376  1.00  0.00      L11  H
ATOM   1262  H6S POPCL  10     -55.157 -49.602   8.955  1.00  0.00      L11  H
ATOM   1263  C27 POPCL  10     -57.012 -49.838   8.147  1.00  0.00      L11  C
ATOM   1264  H7R POPCL  10     -56.893 -50.972   8.093  1.00  0.00      L11  H
ATOM   1265  H7S POPCL  10     -58.054 -49.607   8.306  1.00  0.00      L11  H
ATOM   1266  C28 POPCL  10     -56.670 -49.123   6.767  1.00  0.00      L11  C
ATOM   1267  H8R POPCL  10     -56.969 -48.052   7.048  1.00  0.00      L11  H
ATOM   1268  H8S POPCL  10     -55.538 -49.203   6.696  1.00  0.00      L11  H
ATOM   1269  C29 POPCL  10     -57.515 -49.624   5.662  1.00  0.00      L11  C
ATOM   1270  H91 POPCL  10     -58.554 -49.762   5.911  1.00  0.00      L11  H
ATOM   1271 C210 POPCL  10     -57.067 -49.927   4.419  1.00  0.00      L11  C
ATOM   1272 H101 POPCL  10     -57.694 -50.213   3.599  1.00  0.00      L11  H
ATOM   1273 C211 POPCL  10     -55.638 -49.855   3.877  1.00  0.00      L11  C
ATOM   1274 H11R POPCL  10     -54.865 -49.446   4.619  1.00  0.00      L11  H
ATOM   1275 H11S POPCL  10     -55.339 -50.789   3.400  1.00  0.00      L11  H
ATOM   1276 C212 POPCL  10     -55.682 -48.922   2.650  1.00  0.00      L11  C
ATOM   1277 H12R POPCL  10     -56.300 -47.977   2.868  1.00  0.00      L11  H
ATOM   1278 H12S POPCL  10     -54.588 -48.661   2.546  1.00  0.00      L11  H
ATOM   1279 C213 POPCL  10     -56.097 -49.654   1.384  1.00  0.00      L11  C
ATOM   1280 H13R POPCL  10     -55.651 -50.659   1.397  1.00  0.00      L11  H
ATOM   1281 H13S POPCL  10     -57.191 -49.827   1.321  1.00  0.00      L11  H
ATOM   1282 C214 POPCL  10     -55.721 -48.791   0.144  1.00  0.00      L11  C
ATOM   1283 H14R POPCL  10     -56.104 -47.783   0.369  1.00  0.00      L11  H
ATOM   1284 H14S POPCL  10     -54.585 -48.610   0.052  1.00  0.00      L11  H
ATOM   1285 C215 POPCL  10     -56.375 -49.297  -1.229  1.00  0.00      L11  C
ATOM   1286 H15R POPCL  10     -56.118 -50.364  -1.375  1.00  0.00      L11  H
ATOM   1287 H15S POPCL  10     -57.464 -49.281  -1.125  1.00  0.00      L11  H
ATOM   1288 C216 POPCL  10     -55.903 -48.563  -2.611  1.00  0.00      L11  C
ATOM   1289 H16R POPCL  10     -56.259 -47.536  -2.571  1.00  0.00      L11  H
ATOM   1290 H16S POPCL  10     -54.826 -48.601  -2.603  1.00  0.00      L11  H
ATOM   1291 C217 POPCL  10     -56.465 -49.111  -3.866  1.00  0.00      L11  C
ATOM   1292 H17R POPCL  10     -56.158 -50.180  -3.848  1.00  0.00      L11  H
ATOM   1293 H17S POPCL  10     -57.631 -49.254  -3.824  1.00  0.00      L11  H
ATOM   1294 C218 POPCL  10     -56.104 -48.294  -5.154  1.00  0.00      L11  C
ATOM   1295 H18R POPCL  10     -56.585 -48.691  -6.047  1.00  0.00      L11  H
ATOM   1296 H18S POPCL  10     -56.481 -47.284  -4.987  1.00  0.00      L11  H
ATOM   1297 H18T POPCL  10     -54.970 -48.113  -5.330  1.00  0.00      L11  H
ATOM   1298  C33 POPCL  10     -56.956 -44.318  16.195  1.00  0.00      L11  C
ATOM   1299  H3X POPCL  10     -57.248 -44.681  15.166  1.00  0.00      L11  H
ATOM   1300  H3Y POPCL  10     -56.916 -43.232  16.048  1.00  0.00      L11  H
ATOM   1301  C34 POPCL  10     -55.561 -44.955  16.494  1.00  0.00      L11  C
ATOM   1302  H4X POPCL  10     -55.215 -44.353  17.350  1.00  0.00      L11  H
ATOM   1303  H4Y POPCL  10     -55.552 -45.961  16.955  1.00  0.00      L11  H
ATOM   1304  C35 POPCL  10     -54.500 -44.802  15.394  1.00  0.00      L11  C
ATOM   1305  H5X POPCL  10     -54.782 -43.914  14.814  1.00  0.00      L11  H
ATOM   1306  H5Y POPCL  10     -53.420 -44.612  15.804  1.00  0.00      L11  H
ATOM   1307  C36 POPCL  10     -54.319 -45.978  14.430  1.00  0.00      L11  C
ATOM   1308  H6X POPCL  10     -53.673 -46.761  14.864  1.00  0.00      L11  H
ATOM   1309  H6Y POPCL  10     -55.357 -46.398  14.319  1.00  0.00      L11  H
ATOM   1310  C37 POPCL  10     -53.766 -45.548  13.121  1.00  0.00      L11  C
ATOM   1311  H7X POPCL  10     -54.335 -44.644  12.777  1.00  0.00      L11  H
ATOM   1312  H7Y POPCL  10     -52.695 -45.346  13.202  1.00  0.00      L11  H
ATOM   1313  C38 POPCL  10     -53.910 -46.533  11.942  1.00  0.00      L11  C
ATOM   1314  H8X POPCL  10     -53.333 -47.422  12.203  1.00  0.00      L11  H
ATOM   1315  H8Y POPCL  10     -54.960 -46.823  11.747  1.00  0.00      L11  H
ATOM   1316  C39 POPCL  10     -53.436 -45.795  10.684  1.00  0.00      L11  C
ATOM   1317  H9X POPCL  10     -53.884 -44.773  10.741  1.00  0.00      L11  H
ATOM   1318  H9Y POPCL  10     -52.341 -45.596  10.999  1.00  0.00      L11  H
ATOM   1319 C310 POPCL  10     -53.481 -46.498   9.362  1.00  0.00      L11  C
ATOM   1320 H10X POPCL  10     -52.845 -47.346   9.363  1.00  0.00      L11  H
ATOM   1321 H10Y POPCL  10     -54.517 -46.907   9.144  1.00  0.00      L11  H
ATOM   1322 C311 POPCL  10     -52.993 -45.684   8.162  1.00  0.00      L11  C
ATOM   1323 H11X POPCL  10     -53.254 -44.578   8.182  1.00  0.00      L11  H
ATOM   1324 H11Y POPCL  10     -51.872 -45.722   8.187  1.00  0.00      L11  H
ATOM   1325 C312 POPCL  10     -53.460 -46.366   6.879  1.00  0.00      L11  C
ATOM   1326 H12X POPCL  10     -52.999 -47.297   6.857  1.00  0.00      L11  H
ATOM   1327 H12Y POPCL  10     -54.516 -46.475   7.043  1.00  0.00      L11  H
ATOM   1328 C313 POPCL  10     -53.230 -45.697   5.566  1.00  0.00      L11  C
ATOM   1329 H13X POPCL  10     -53.764 -44.674   5.621  1.00  0.00      L11  H
ATOM   1330 H13Y POPCL  10     -52.139 -45.599   5.464  1.00  0.00      L11  H
ATOM   1331 C314 POPCL  10     -53.607 -46.469   4.325  1.00  0.00      L11  C
ATOM   1332 H14X POPCL  10     -53.135 -47.457   4.210  1.00  0.00      L11  H
ATOM   1333 H14Y POPCL  10     -54.709 -46.554   4.328  1.00  0.00      L11  H
ATOM   1334 C315 POPCL  10     -53.307 -45.716   3.028  1.00  0.00      L11  C
ATOM   1335 H15X POPCL  10     -53.821 -44.730   3.192  1.00  0.00      L11  H
ATOM   1336 H15Y POPCL  10     -52.145 -45.517   3.032  1.00  0.00      L11  H
ATOM   1337 C316 POPCL  10     -53.748 -46.187   1.605  1.00  0.00      L11  C
ATOM   1338 H16X POPCL  10     -54.840 -46.292   1.574  1.00  0.00      L11  H
ATOM   1339 H16Y POPCL  10     -53.297 -45.614   0.793  1.00  0.00      L11  H
ATOM   1340 H16Z POPCL  10     -53.310 -47.256   1.519  1.00  0.00      L11  H
ATOM   1341  N   POPCL  11     -61.156 -41.560  16.163  1.00  0.00      L11  N
ATOM   1342  C11 POPCL  11     -60.139 -41.222  17.333  1.00  0.00      L11  C
ATOM   1343  C12 POPCL  11     -60.935 -40.526  15.145  1.00  0.00      L11  C
ATOM   1344  C13 POPCL  11     -62.575 -41.493  16.696  1.00  0.00      L11  C
ATOM   1345  C14 POPCL  11     -60.822 -42.939  15.654  1.00  0.00      L11  C
ATOM   1346  H11 POPCL  11     -59.194 -41.054  16.814  1.00  0.00      L11  H
ATOM   1347  H12 POPCL  11     -60.080 -42.141  17.938  1.00  0.00      L11  H
ATOM   1348  H21 POPCL  11     -61.218 -39.558  15.582  1.00  0.00      L11  H
ATOM   1349  H22 POPCL  11     -59.825 -40.431  14.803  1.00  0.00      L11  H
ATOM   1350  H23 POPCL  11     -61.583 -40.619  14.251  1.00  0.00      L11  H
ATOM   1351  H31 POPCL  11     -62.692 -40.494  17.148  1.00  0.00      L11  H
ATOM   1352  H32 POPCL  11     -63.343 -41.606  16.029  1.00  0.00      L11  H
ATOM   1353  H33 POPCL  11     -62.704 -42.182  17.461  1.00  0.00      L11  H
ATOM   1354  H41 POPCL  11     -61.519 -43.189  14.782  1.00  0.00      L11  H
ATOM   1355  H42 POPCL  11     -59.742 -43.114  15.467  1.00  0.00      L11  H
ATOM   1356  H43 POPCL  11     -61.008 -43.579  16.481  1.00  0.00      L11  H
ATOM   1357  C15 POPCL  11     -60.418 -39.962  18.272  1.00  0.00      L11  C
ATOM   1358  H51 POPCL  11     -61.410 -40.206  18.812  1.00  0.00      L11  H
ATOM   1359  H52 POPCL  11     -59.638 -39.874  19.045  1.00  0.00      L11  H
ATOM   1360  P1  POPCL  11     -61.533 -37.756  17.392  1.00  0.00      L11  P
ATOM   1361  O3  POPCL  11     -61.677 -36.811  18.515  1.00  0.00      L11  O
ATOM   1362  O4  POPCL  11     -62.678 -38.685  17.112  1.00  0.00      L11  O
ATOM   1363  O1  POPCL  11     -60.285 -38.661  17.579  1.00  0.00      L11  O
ATOM   1364  O2  POPCL  11     -61.038 -37.105  16.049  1.00  0.00      L11  O
ATOM   1365  C1  POPCL  11     -61.987 -37.109  14.962  1.00  0.00      L11  C
ATOM   1366  HA  POPCL  11     -62.071 -38.177  14.672  1.00  0.00      L11  H
ATOM   1367  HB  POPCL  11     -62.939 -36.655  15.238  1.00  0.00      L11  H
ATOM   1368  C2  POPCL  11     -61.323 -36.499  13.731  1.00  0.00      L11  C
ATOM   1369  HS  POPCL  11     -61.270 -35.381  13.812  1.00  0.00      L11  H
ATOM   1370  O21 POPCL  11     -62.194 -36.970  12.623  1.00  0.00      L11  O
ATOM   1371  C21 POPCL  11     -62.320 -36.094  11.630  1.00  0.00      L11  C
ATOM   1372  O22 POPCL  11     -61.991 -34.944  11.529  1.00  0.00      L11  O
ATOM   1373  C22 POPCL  11     -63.143 -36.715  10.562  1.00  0.00      L11  C
ATOM   1374  H2R POPCL  11     -63.249 -37.824  10.772  1.00  0.00      L11  H
ATOM   1375  H2S POPCL  11     -64.226 -36.335  10.573  1.00  0.00      L11  H
ATOM   1376  C3  POPCL  11     -59.852 -36.893  13.424  1.00  0.00      L11  C
ATOM   1377  HX  POPCL  11     -59.437 -36.376  12.556  1.00  0.00      L11  H
ATOM   1378  HY  POPCL  11     -59.251 -36.618  14.256  1.00  0.00      L11  H
ATOM   1379  O31 POPCL  11     -59.796 -38.333  13.194  1.00  0.00      L11  O
ATOM   1380  C31 POPCL  11     -58.621 -38.742  12.584  1.00  0.00      L11  C
ATOM   1381  O32 POPCL  11     -57.808 -37.981  12.050  1.00  0.00      L11  O
ATOM   1382  C32 POPCL  11     -58.408 -40.227  12.598  1.00  0.00      L11  C
ATOM   1383  H2X POPCL  11     -57.814 -40.550  13.515  1.00  0.00      L11  H
ATOM   1384  H2Y POPCL  11     -59.430 -40.672  12.666  1.00  0.00      L11  H
ATOM   1385  C23 POPCL  11     -62.570 -36.397   9.176  1.00  0.00      L11  C
ATOM   1386  H3R POPCL  11     -62.648 -35.350   8.973  1.00  0.00      L11  H
ATOM   1387  H3S POPCL  11     -61.452 -36.682   9.177  1.00  0.00      L11  H
ATOM   1388  C24 POPCL  11     -63.169 -37.302   8.098  1.00  0.00      L11  C
ATOM   1389  H4R POPCL  11     -62.791 -38.268   8.322  1.00  0.00      L11  H
ATOM   1390  H4S POPCL  11     -64.320 -37.246   8.148  1.00  0.00      L11  H
ATOM   1391  C25 POPCL  11     -62.684 -36.860   6.721  1.00  0.00      L11  C
ATOM   1392  H5R POPCL  11     -63.012 -35.807   6.557  1.00  0.00      L11  H
ATOM   1393  H5S POPCL  11     -61.617 -36.807   6.713  1.00  0.00      L11  H
ATOM   1394  C26 POPCL  11     -63.236 -37.654   5.562  1.00  0.00      L11  C
ATOM   1395  H6R POPCL  11     -62.802 -38.655   5.628  1.00  0.00      L11  H
ATOM   1396  H6S POPCL  11     -64.360 -37.606   5.565  1.00  0.00      L11  H
ATOM   1397  C27 POPCL  11     -62.744 -37.071   4.246  1.00  0.00      L11  C
ATOM   1398  H7R POPCL  11     -63.064 -36.000   4.149  1.00  0.00      L11  H
ATOM   1399  H7S POPCL  11     -61.661 -37.073   4.161  1.00  0.00      L11  H
ATOM   1400  C28 POPCL  11     -63.335 -37.806   3.081  1.00  0.00      L11  C
ATOM   1401  H8R POPCL  11     -62.814 -38.778   3.102  1.00  0.00      L11  H
ATOM   1402  H8S POPCL  11     -64.443 -38.027   3.204  1.00  0.00      L11  H
ATOM   1403  C29 POPCL  11     -63.118 -37.078   1.776  1.00  0.00      L11  C
ATOM   1404  H91 POPCL  11     -62.636 -36.063   1.800  1.00  0.00      L11  H
ATOM   1405 C210 POPCL  11     -63.498 -37.481   0.479  1.00  0.00      L11  C
ATOM   1406 H101 POPCL  11     -63.309 -36.842  -0.402  1.00  0.00      L11  H
ATOM   1407 C211 POPCL  11     -64.242 -38.760   0.128  1.00  0.00      L11  C
ATOM   1408 H11R POPCL  11     -64.293 -39.486   0.976  1.00  0.00      L11  H
ATOM   1409 H11S POPCL  11     -65.331 -38.475  -0.124  1.00  0.00      L11  H
ATOM   1410 C212 POPCL  11     -63.546 -39.379  -1.175  1.00  0.00      L11  C
ATOM   1411 H12R POPCL  11     -62.484 -39.516  -0.924  1.00  0.00      L11  H
ATOM   1412 H12S POPCL  11     -63.965 -40.391  -1.322  1.00  0.00      L11  H
ATOM   1413 C213 POPCL  11     -63.495 -38.497  -2.371  1.00  0.00      L11  C
ATOM   1414 H13R POPCL  11     -64.586 -38.163  -2.487  1.00  0.00      L11  H
ATOM   1415 H13S POPCL  11     -62.940 -37.552  -2.176  1.00  0.00      L11  H
ATOM   1416 C214 POPCL  11     -63.202 -39.349  -3.661  1.00  0.00      L11  C
ATOM   1417 H14R POPCL  11     -62.109 -39.629  -3.684  1.00  0.00      L11  H
ATOM   1418 H14S POPCL  11     -63.923 -40.197  -3.515  1.00  0.00      L11  H
ATOM   1419 C215 POPCL  11     -63.822 -38.710  -4.965  1.00  0.00      L11  C
ATOM   1420 H15R POPCL  11     -64.930 -38.935  -5.036  1.00  0.00      L11  H
ATOM   1421 H15S POPCL  11     -63.776 -37.588  -4.903  1.00  0.00      L11  H
ATOM   1422 C216 POPCL  11     -63.040 -39.131  -6.271  1.00  0.00      L11  C
ATOM   1423 H16R POPCL  11     -62.071 -38.676  -6.119  1.00  0.00      L11  H
ATOM   1424 H16S POPCL  11     -62.907 -40.216  -6.501  1.00  0.00      L11  H
ATOM   1425 C217 POPCL  11     -63.532 -38.524  -7.569  1.00  0.00      L11  C
ATOM   1426 H17R POPCL  11     -64.593 -38.696  -7.689  1.00  0.00      L11  H
ATOM   1427 H17S POPCL  11     -63.243 -37.454  -7.523  1.00  0.00      L11  H
ATOM   1428 C218 POPCL  11     -62.820 -39.056  -8.829  1.00  0.00      L11  C
ATOM   1429 H18R POPCL  11     -63.261 -38.765  -9.833  1.00  0.00      L11  H
ATOM   1430 H18S POPCL  11     -61.765 -38.695  -8.809  1.00  0.00      L11  H
ATOM   1431 H18T POPCL  11     -62.895 -40.145  -8.831  1.00  0.00      L11  H
ATOM   1432  C33 POPCL  11     -57.724 -40.777  11.252  1.00  0.00      L11  C
ATOM   1433  H3X POPCL  11     -56.695 -40.400  11.022  1.00  0.00      L11  H
ATOM   1434  H3Y POPCL  11     -57.467 -41.810  11.500  1.00  0.00      L11  H
ATOM   1435  C34 POPCL  11     -58.696 -40.942  10.016  1.00  0.00      L11  C
ATOM   1436  H4X POPCL  11     -58.301 -41.690   9.280  1.00  0.00      L11  H
ATOM   1437  H4Y POPCL  11     -59.660 -41.434  10.318  1.00  0.00      L11  H
ATOM   1438  C35 POPCL  11     -59.079 -39.690   9.235  1.00  0.00      L11  C
ATOM   1439  H5X POPCL  11     -59.412 -38.933  10.035  1.00  0.00      L11  H
ATOM   1440  H5Y POPCL  11     -58.275 -39.309   8.588  1.00  0.00      L11  H
ATOM   1441  C36 POPCL  11     -60.354 -39.880   8.290  1.00  0.00      L11  C
ATOM   1442  H6X POPCL  11     -61.227 -40.009   9.005  1.00  0.00      L11  H
ATOM   1443  H6Y POPCL  11     -60.462 -38.859   7.704  1.00  0.00      L11  H
ATOM   1444  C37 POPCL  11     -60.330 -41.102   7.358  1.00  0.00      L11  C
ATOM   1445  H7X POPCL  11     -59.326 -41.157   6.903  1.00  0.00      L11  H
ATOM   1446  H7Y POPCL  11     -60.565 -42.041   7.947  1.00  0.00      L11  H
ATOM   1447  C38 POPCL  11     -61.321 -41.050   6.224  1.00  0.00      L11  C
ATOM   1448  H8X POPCL  11     -62.278 -40.739   6.539  1.00  0.00      L11  H
ATOM   1449  H8Y POPCL  11     -61.014 -40.189   5.613  1.00  0.00      L11  H
ATOM   1450  C39 POPCL  11     -61.402 -42.210   5.339  1.00  0.00      L11  C
ATOM   1451  H9X POPCL  11     -60.388 -42.645   5.241  1.00  0.00      L11  H
ATOM   1452  H9Y POPCL  11     -61.894 -43.127   5.870  1.00  0.00      L11  H
ATOM   1453 C310 POPCL  11     -61.918 -41.876   3.951  1.00  0.00      L11  C
ATOM   1454 H10X POPCL  11     -62.893 -41.557   4.121  1.00  0.00      L11  H
ATOM   1455 H10Y POPCL  11     -61.382 -41.028   3.559  1.00  0.00      L11  H
ATOM   1456 C311 POPCL  11     -61.913 -42.986   2.895  1.00  0.00      L11  C
ATOM   1457 H11X POPCL  11     -60.814 -43.315   2.972  1.00  0.00      L11  H
ATOM   1458 H11Y POPCL  11     -62.645 -43.808   3.086  1.00  0.00      L11  H
ATOM   1459 C312 POPCL  11     -62.129 -42.479   1.470  1.00  0.00      L11  C
ATOM   1460 H12X POPCL  11     -63.152 -42.052   1.471  1.00  0.00      L11  H
ATOM   1461 H12Y POPCL  11     -61.521 -41.618   1.229  1.00  0.00      L11  H
ATOM   1462 C313 POPCL  11     -62.115 -43.631   0.483  1.00  0.00      L11  C
ATOM   1463 H13X POPCL  11     -61.073 -44.063   0.532  1.00  0.00      L11  H
ATOM   1464 H13Y POPCL  11     -62.760 -44.491   0.751  1.00  0.00      L11  H
ATOM   1465 C314 POPCL  11     -62.084 -43.154  -1.002  1.00  0.00      L11  C
ATOM   1466 H14X POPCL  11     -63.047 -43.366  -1.570  1.00  0.00      L11  H
ATOM   1467 H14Y POPCL  11     -61.974 -41.999  -0.960  1.00  0.00      L11  H
ATOM   1468 C315 POPCL  11     -60.964 -43.674  -1.880  1.00  0.00      L11  C
ATOM   1469 H15X POPCL  11     -59.939 -43.284  -1.529  1.00  0.00      L11  H
ATOM   1470 H15Y POPCL  11     -60.889 -44.763  -1.687  1.00  0.00      L11  H
ATOM   1471 C316 POPCL  11     -61.048 -43.402  -3.404  1.00  0.00      L11  C
ATOM   1472 H16X POPCL  11     -61.428 -42.409  -3.599  1.00  0.00      L11  H
ATOM   1473 H16Y POPCL  11     -59.967 -43.619  -3.810  1.00  0.00      L11  H
ATOM   1474 H16Z POPCL  11     -61.847 -44.116  -3.769  1.00  0.00      L11  H
ATOM   1475  N   POPCL  12     -58.508 -35.532  18.955  1.00  0.00      L11  N
ATOM   1476  C11 POPCL  12     -59.383 -35.081  17.758  1.00  0.00      L11  C
ATOM   1477  C12 POPCL  12     -59.434 -35.452  20.171  1.00  0.00      L11  C
ATOM   1478  C13 POPCL  12     -57.311 -34.692  19.129  1.00  0.00      L11  C
ATOM   1479  C14 POPCL  12     -58.203 -36.967  18.780  1.00  0.00      L11  C
ATOM   1480  H11 POPCL  12     -60.418 -35.429  17.940  1.00  0.00      L11  H
ATOM   1481  H12 POPCL  12     -58.920 -35.516  16.922  1.00  0.00      L11  H
ATOM   1482  H21 POPCL  12     -59.811 -34.386  20.254  1.00  0.00      L11  H
ATOM   1483  H22 POPCL  12     -60.373 -35.982  19.943  1.00  0.00      L11  H
ATOM   1484  H23 POPCL  12     -58.895 -35.694  21.080  1.00  0.00      L11  H
ATOM   1485  H31 POPCL  12     -57.644 -33.616  19.161  1.00  0.00      L11  H
ATOM   1486  H32 POPCL  12     -56.825 -34.864  20.055  1.00  0.00      L11  H
ATOM   1487  H33 POPCL  12     -56.645 -34.727  18.281  1.00  0.00      L11  H
ATOM   1488  H41 POPCL  12     -57.545 -37.344  19.556  1.00  0.00      L11  H
ATOM   1489  H42 POPCL  12     -59.079 -37.582  18.825  1.00  0.00      L11  H
ATOM   1490  H43 POPCL  12     -57.722 -37.165  17.799  1.00  0.00      L11  H
ATOM   1491  C15 POPCL  12     -59.495 -33.527  17.435  1.00  0.00      L11  C
ATOM   1492  H51 POPCL  12     -58.483 -33.112  17.208  1.00  0.00      L11  H
ATOM   1493  H52 POPCL  12     -59.989 -33.308  16.397  1.00  0.00      L11  H
ATOM   1494  P1  POPCL  12     -59.398 -31.430  18.986  1.00  0.00      L11  P
ATOM   1495  O3  POPCL  12     -58.472 -31.994  19.936  1.00  0.00      L11  O
ATOM   1496  O4  POPCL  12     -60.370 -30.420  19.512  1.00  0.00      L11  O
ATOM   1497  O1  POPCL  12     -60.117 -32.744  18.486  1.00  0.00      L11  O
ATOM   1498  O2  POPCL  12     -58.707 -30.706  17.712  1.00  0.00      L11  O
ATOM   1499  C1  POPCL  12     -59.338 -30.304  16.524  1.00  0.00      L11  C
ATOM   1500  HA  POPCL  12     -59.957 -31.159  16.213  1.00  0.00      L11  H
ATOM   1501  HB  POPCL  12     -59.978 -29.445  16.732  1.00  0.00      L11  H
ATOM   1502  C2  POPCL  12     -58.266 -29.909  15.339  1.00  0.00      L11  C
ATOM   1503  HS  POPCL  12     -58.118 -28.862  15.698  1.00  0.00      L11  H
ATOM   1504  O21 POPCL  12     -58.992 -29.973  14.090  1.00  0.00      L11  O
ATOM   1505  C21 POPCL  12     -58.388 -29.391  13.019  1.00  0.00      L11  C
ATOM   1506  O22 POPCL  12     -57.408 -28.703  13.140  1.00  0.00      L11  O
ATOM   1507  C22 POPCL  12     -59.154 -29.508  11.647  1.00  0.00      L11  C
ATOM   1508  H2R POPCL  12     -59.516 -30.505  11.475  1.00  0.00      L11  H
ATOM   1509  H2S POPCL  12     -60.021 -28.807  11.604  1.00  0.00      L11  H
ATOM   1510  C3  POPCL  12     -56.951 -30.656  15.343  1.00  0.00      L11  C
ATOM   1511  HX  POPCL  12     -56.248 -30.290  14.587  1.00  0.00      L11  H
ATOM   1512  HY  POPCL  12     -56.462 -30.496  16.297  1.00  0.00      L11  H
ATOM   1513  O31 POPCL  12     -57.157 -32.082  15.168  1.00  0.00      L11  O
ATOM   1514  C31 POPCL  12     -56.076 -32.794  15.377  1.00  0.00      L11  C
ATOM   1515  O32 POPCL  12     -54.936 -32.300  15.557  1.00  0.00      L11  O
ATOM   1516  C32 POPCL  12     -56.326 -34.335  15.286  1.00  0.00      L11  C
ATOM   1517  H2X POPCL  12     -55.722 -34.927  16.052  1.00  0.00      L11  H
ATOM   1518  H2Y POPCL  12     -57.465 -34.476  15.467  1.00  0.00      L11  H
ATOM   1519  C23 POPCL  12     -58.242 -29.173  10.399  1.00  0.00      L11  C
ATOM   1520  H3R POPCL  12     -57.948 -28.067  10.440  1.00  0.00      L11  H
ATOM   1521  H3S POPCL  12     -57.327 -29.832  10.567  1.00  0.00      L11  H
ATOM   1522  C24 POPCL  12     -58.993 -29.571   9.114  1.00  0.00      L11  C
ATOM   1523  H4R POPCL  12     -59.419 -30.534   9.213  1.00  0.00      L11  H
ATOM   1524  H4S POPCL  12     -59.914 -28.924   9.080  1.00  0.00      L11  H
ATOM   1525  C25 POPCL  12     -58.143 -29.215   7.857  1.00  0.00      L11  C
ATOM   1526  H5R POPCL  12     -58.132 -28.056   7.683  1.00  0.00      L11  H
ATOM   1527  H5S POPCL  12     -57.144 -29.595   8.063  1.00  0.00      L11  H
ATOM   1528  C26 POPCL  12     -58.580 -30.002   6.621  1.00  0.00      L11  C
ATOM   1529  H6R POPCL  12     -58.642 -31.103   6.947  1.00  0.00      L11  H
ATOM   1530  H6S POPCL  12     -59.604 -29.589   6.394  1.00  0.00      L11  H
ATOM   1531  C27 POPCL  12     -57.735 -29.776   5.386  1.00  0.00      L11  C
ATOM   1532  H7R POPCL  12     -57.893 -28.686   5.118  1.00  0.00      L11  H
ATOM   1533  H7S POPCL  12     -56.691 -29.936   5.562  1.00  0.00      L11  H
ATOM   1534  C28 POPCL  12     -58.260 -30.642   4.195  1.00  0.00      L11  C
ATOM   1535  H8R POPCL  12     -58.430 -31.672   4.373  1.00  0.00      L11  H
ATOM   1536  H8S POPCL  12     -59.314 -30.253   4.026  1.00  0.00      L11  H
ATOM   1537  C29 POPCL  12     -57.344 -30.352   3.006  1.00  0.00      L11  C
ATOM   1538  H91 POPCL  12     -56.265 -30.441   3.191  1.00  0.00      L11  H
ATOM   1539 C210 POPCL  12     -57.720 -30.271   1.730  1.00  0.00      L11  C
ATOM   1540 H101 POPCL  12     -57.055 -30.052   0.863  1.00  0.00      L11  H
ATOM   1541 C211 POPCL  12     -59.138 -30.399   1.241  1.00  0.00      L11  C
ATOM   1542 H11R POPCL  12     -59.691 -30.967   2.040  1.00  0.00      L11  H
ATOM   1543 H11S POPCL  12     -59.536 -29.376   1.071  1.00  0.00      L11  H
ATOM   1544 C212 POPCL  12     -59.337 -30.974  -0.190  1.00  0.00      L11  C
ATOM   1545 H12R POPCL  12     -58.722 -31.902  -0.289  1.00  0.00      L11  H
ATOM   1546 H12S POPCL  12     -60.360 -31.345  -0.348  1.00  0.00      L11  H
ATOM   1547 C213 POPCL  12     -58.883 -30.024  -1.334  1.00  0.00      L11  C
ATOM   1548 H13R POPCL  12     -59.514 -29.097  -1.319  1.00  0.00      L11  H
ATOM   1549 H13S POPCL  12     -57.868 -29.789  -1.014  1.00  0.00      L11  H
ATOM   1550 C214 POPCL  12     -58.800 -30.764  -2.701  1.00  0.00      L11  C
ATOM   1551 H14R POPCL  12     -58.064 -31.583  -2.768  1.00  0.00      L11  H
ATOM   1552 H14S POPCL  12     -59.762 -31.343  -2.767  1.00  0.00      L11  H
ATOM   1553 C215 POPCL  12     -58.662 -29.785  -3.894  1.00  0.00      L11  C
ATOM   1554 H15R POPCL  12     -59.429 -28.939  -3.797  1.00  0.00      L11  H
ATOM   1555 H15S POPCL  12     -57.603 -29.434  -3.854  1.00  0.00      L11  H
ATOM   1556 C216 POPCL  12     -58.761 -30.406  -5.288  1.00  0.00      L11  C
ATOM   1557 H16R POPCL  12     -57.749 -30.847  -5.446  1.00  0.00      L11  H
ATOM   1558 H16S POPCL  12     -59.433 -31.351  -5.368  1.00  0.00      L11  H
ATOM   1559 C217 POPCL  12     -59.141 -29.360  -6.326  1.00  0.00      L11  C
ATOM   1560 H17R POPCL  12     -60.167 -29.043  -6.338  1.00  0.00      L11  H
ATOM   1561 H17S POPCL  12     -58.516 -28.433  -6.196  1.00  0.00      L11  H
ATOM   1562 C218 POPCL  12     -58.824 -29.802  -7.721  1.00  0.00      L11  C
ATOM   1563 H18R POPCL  12     -59.089 -29.063  -8.527  1.00  0.00      L11  H
ATOM   1564 H18S POPCL  12     -57.694 -29.880  -7.762  1.00  0.00      L11  H
ATOM   1565 H18T POPCL  12     -59.305 -30.768  -8.033  1.00  0.00      L11  H
ATOM   1566  C33 POPCL  12     -56.065 -35.095  13.942  1.00  0.00      L11  C
ATOM   1567  H3X POPCL  12     -54.995 -35.366  13.794  1.00  0.00      L11  H
ATOM   1568  H3Y POPCL  12     -56.704 -35.959  14.017  1.00  0.00      L11  H
ATOM   1569  C34 POPCL  12     -56.489 -34.189  12.777  1.00  0.00      L11  C
ATOM   1570  H4X POPCL  12     -57.436 -33.732  13.063  1.00  0.00      L11  H
ATOM   1571  H4Y POPCL  12     -55.782 -33.315  12.623  1.00  0.00      L11  H
ATOM   1572  C35 POPCL  12     -56.512 -34.966  11.402  1.00  0.00      L11  C
ATOM   1573  H5X POPCL  12     -55.554 -35.442  11.218  1.00  0.00      L11  H
ATOM   1574  H5Y POPCL  12     -57.223 -35.824  11.556  1.00  0.00      L11  H
ATOM   1575  C36 POPCL  12     -56.812 -34.126  10.187  1.00  0.00      L11  C
ATOM   1576  H6X POPCL  12     -57.737 -33.539  10.336  1.00  0.00      L11  H
ATOM   1577  H6Y POPCL  12     -56.044 -33.382  10.156  1.00  0.00      L11  H
ATOM   1578  C37 POPCL  12     -56.929 -34.984   8.985  1.00  0.00      L11  C
ATOM   1579  H7X POPCL  12     -56.130 -35.733   8.861  1.00  0.00      L11  H
ATOM   1580  H7Y POPCL  12     -57.835 -35.632   9.110  1.00  0.00      L11  H
ATOM   1581  C38 POPCL  12     -57.149 -34.294   7.583  1.00  0.00      L11  C
ATOM   1582  H8X POPCL  12     -58.090 -33.777   7.700  1.00  0.00      L11  H
ATOM   1583  H8Y POPCL  12     -56.313 -33.581   7.511  1.00  0.00      L11  H
ATOM   1584  C39 POPCL  12     -57.368 -35.248   6.407  1.00  0.00      L11  C
ATOM   1585  H9X POPCL  12     -57.084 -36.323   6.574  1.00  0.00      L11  H
ATOM   1586  H9Y POPCL  12     -58.468 -35.163   6.195  1.00  0.00      L11  H
ATOM   1587 C310 POPCL  12     -56.651 -34.792   5.139  1.00  0.00      L11  C
ATOM   1588 H10X POPCL  12     -57.151 -33.781   4.933  1.00  0.00      L11  H
ATOM   1589 H10Y POPCL  12     -55.520 -34.724   5.205  1.00  0.00      L11  H
ATOM   1590 C311 POPCL  12     -57.012 -35.784   4.017  1.00  0.00      L11  C
ATOM   1591 H11X POPCL  12     -56.478 -36.744   4.335  1.00  0.00      L11  H
ATOM   1592 H11Y POPCL  12     -58.094 -35.987   4.158  1.00  0.00      L11  H
ATOM   1593 C312 POPCL  12     -56.612 -35.291   2.632  1.00  0.00      L11  C
ATOM   1594 H12X POPCL  12     -56.763 -34.204   2.704  1.00  0.00      L11  H
ATOM   1595 H12Y POPCL  12     -55.493 -35.386   2.521  1.00  0.00      L11  H
ATOM   1596 C313 POPCL  12     -57.291 -35.863   1.392  1.00  0.00      L11  C
ATOM   1597 H13X POPCL  12     -56.947 -36.916   1.296  1.00  0.00      L11  H
ATOM   1598 H13Y POPCL  12     -58.339 -35.903   1.656  1.00  0.00      L11  H
ATOM   1599 C314 POPCL  12     -57.205 -34.960   0.145  1.00  0.00      L11  C
ATOM   1600 H14X POPCL  12     -57.496 -33.935   0.391  1.00  0.00      L11  H
ATOM   1601 H14Y POPCL  12     -56.108 -35.103  -0.075  1.00  0.00      L11  H
ATOM   1602 C315 POPCL  12     -58.160 -35.340  -0.932  1.00  0.00      L11  C
ATOM   1603 H15X POPCL  12     -58.753 -36.191  -0.473  1.00  0.00      L11  H
ATOM   1604 H15Y POPCL  12     -58.893 -34.592  -1.040  1.00  0.00      L11  H
ATOM   1605 C316 POPCL  12     -57.553 -35.820  -2.248  1.00  0.00      L11  C
ATOM   1606 H16X POPCL  12     -56.628 -36.452  -2.158  1.00  0.00      L11  H
ATOM   1607 H16Y POPCL  12     -58.343 -36.452  -2.719  1.00  0.00      L11  H
ATOM   1608 H16Z POPCL  12     -57.434 -34.892  -2.843  1.00  0.00      L11  H
ATOM   1609  N   POPCL  13     -55.062 -71.100  16.515  1.00  0.00      L11  N
ATOM   1610  C11 POPCL  13     -56.196 -70.178  16.891  1.00  0.00      L11  C
ATOM   1611  C12 POPCL  13     -53.915 -70.654  17.437  1.00  0.00      L11  C
ATOM   1612  C13 POPCL  13     -54.698 -71.082  15.123  1.00  0.00      L11  C
ATOM   1613  C14 POPCL  13     -55.391 -72.470  16.945  1.00  0.00      L11  C
ATOM   1614  H11 POPCL  13     -56.240 -70.189  17.945  1.00  0.00      L11  H
ATOM   1615  H12 POPCL  13     -57.118 -70.635  16.656  1.00  0.00      L11  H
ATOM   1616  H21 POPCL  13     -53.732 -69.542  17.179  1.00  0.00      L11  H
ATOM   1617  H22 POPCL  13     -54.188 -70.595  18.533  1.00  0.00      L11  H
ATOM   1618  H23 POPCL  13     -53.080 -71.312  17.291  1.00  0.00      L11  H
ATOM   1619  H31 POPCL  13     -54.335 -70.155  14.739  1.00  0.00      L11  H
ATOM   1620  H32 POPCL  13     -53.872 -71.771  15.014  1.00  0.00      L11  H
ATOM   1621  H33 POPCL  13     -55.564 -71.369  14.586  1.00  0.00      L11  H
ATOM   1622  H41 POPCL  13     -54.630 -73.201  16.700  1.00  0.00      L11  H
ATOM   1623  H42 POPCL  13     -55.644 -72.478  17.996  1.00  0.00      L11  H
ATOM   1624  H43 POPCL  13     -56.204 -72.799  16.368  1.00  0.00      L11  H
ATOM   1625  C15 POPCL  13     -56.291 -68.670  16.406  1.00  0.00      L11  C
ATOM   1626  H51 POPCL  13     -56.492 -68.598  15.329  1.00  0.00      L11  H
ATOM   1627  H52 POPCL  13     -57.208 -68.168  16.877  1.00  0.00      L11  H
ATOM   1628  P1  POPCL  13     -54.241 -66.848  16.054  1.00  0.00      L11  P
ATOM   1629  O3  POPCL  13     -53.155 -66.353  17.006  1.00  0.00      L11  O
ATOM   1630  O4  POPCL  13     -55.034 -65.768  15.556  1.00  0.00      L11  O
ATOM   1631  O1  POPCL  13     -55.154 -67.911  16.856  1.00  0.00      L11  O
ATOM   1632  O2  POPCL  13     -53.604 -67.763  14.941  1.00  0.00      L11  O
ATOM   1633  C1  POPCL  13     -54.239 -67.928  13.670  1.00  0.00      L11  C
ATOM   1634  HA  POPCL  13     -54.835 -68.830  13.593  1.00  0.00      L11  H
ATOM   1635  HB  POPCL  13     -54.880 -67.048  13.322  1.00  0.00      L11  H
ATOM   1636  C2  POPCL  13     -53.139 -68.110  12.615  1.00  0.00      L11  C
ATOM   1637  HS  POPCL  13     -52.487 -67.227  12.746  1.00  0.00      L11  H
ATOM   1638  O21 POPCL  13     -53.813 -68.123  11.306  1.00  0.00      L11  O
ATOM   1639  C21 POPCL  13     -53.069 -67.615  10.307  1.00  0.00      L11  C
ATOM   1640  O22 POPCL  13     -52.012 -66.982  10.416  1.00  0.00      L11  O
ATOM   1641  C22 POPCL  13     -53.756 -68.088   8.991  1.00  0.00      L11  C
ATOM   1642  H2R POPCL  13     -54.094 -69.088   9.101  1.00  0.00      L11  H
ATOM   1643  H2S POPCL  13     -54.661 -67.448   8.852  1.00  0.00      L11  H
ATOM   1644  C3  POPCL  13     -52.331 -69.390  12.818  1.00  0.00      L11  C
ATOM   1645  HX  POPCL  13     -51.453 -69.356  12.137  1.00  0.00      L11  H
ATOM   1646  HY  POPCL  13     -51.953 -69.301  13.840  1.00  0.00      L11  H
ATOM   1647  O31 POPCL  13     -53.090 -70.579  12.520  1.00  0.00      L11  O
ATOM   1648  C31 POPCL  13     -52.246 -71.678  12.322  1.00  0.00      L11  C
ATOM   1649  O32 POPCL  13     -51.072 -71.713  12.682  1.00  0.00      L11  O
ATOM   1650  C32 POPCL  13     -53.039 -72.858  11.812  1.00  0.00      L11  C
ATOM   1651  H2X POPCL  13     -53.200 -73.527  12.670  1.00  0.00      L11  H
ATOM   1652  H2Y POPCL  13     -54.004 -72.430  11.363  1.00  0.00      L11  H
ATOM   1653  C23 POPCL  13     -52.828 -67.796   7.760  1.00  0.00      L11  C
ATOM   1654  H3R POPCL  13     -52.678 -66.645   7.639  1.00  0.00      L11  H
ATOM   1655  H3S POPCL  13     -51.732 -68.125   7.855  1.00  0.00      L11  H
ATOM   1656  C24 POPCL  13     -53.373 -68.315   6.420  1.00  0.00      L11  C
ATOM   1657  H4R POPCL  13     -53.523 -69.436   6.363  1.00  0.00      L11  H
ATOM   1658  H4S POPCL  13     -54.441 -67.956   6.301  1.00  0.00      L11  H
ATOM   1659  C25 POPCL  13     -52.510 -67.864   5.173  1.00  0.00      L11  C
ATOM   1660  H5R POPCL  13     -52.281 -66.765   5.118  1.00  0.00      L11  H
ATOM   1661  H5S POPCL  13     -51.457 -68.308   5.148  1.00  0.00      L11  H
ATOM   1662  C26 POPCL  13     -53.037 -68.398   3.820  1.00  0.00      L11  C
ATOM   1663  H6R POPCL  13     -52.962 -69.527   3.708  1.00  0.00      L11  H
ATOM   1664  H6S POPCL  13     -54.045 -68.053   3.670  1.00  0.00      L11  H
ATOM   1665  C27 POPCL  13     -52.296 -67.833   2.620  1.00  0.00      L11  C
ATOM   1666  H7R POPCL  13     -52.525 -66.774   2.519  1.00  0.00      L11  H
ATOM   1667  H7S POPCL  13     -51.246 -67.963   2.667  1.00  0.00      L11  H
ATOM   1668  C28 POPCL  13     -52.659 -68.517   1.206  1.00  0.00      L11  C
ATOM   1669  H8R POPCL  13     -52.503 -69.539   1.386  1.00  0.00      L11  H
ATOM   1670  H8S POPCL  13     -53.788 -68.354   1.029  1.00  0.00      L11  H
ATOM   1671  C29 POPCL  13     -51.805 -68.152   0.017  1.00  0.00      L11  C
ATOM   1672  H91 POPCL  13     -50.760 -68.513   0.025  1.00  0.00      L11  H
ATOM   1673 C210 POPCL  13     -52.237 -67.594  -1.143  1.00  0.00      L11  C
ATOM   1674 H101 POPCL  13     -51.452 -67.482  -1.932  1.00  0.00      L11  H
ATOM   1675 C211 POPCL  13     -53.640 -67.115  -1.553  1.00  0.00      L11  C
ATOM   1676 H11R POPCL  13     -54.437 -67.407  -0.811  1.00  0.00      L11  H
ATOM   1677 H11S POPCL  13     -53.626 -66.019  -1.569  1.00  0.00      L11  H
ATOM   1678 C212 POPCL  13     -54.181 -67.486  -2.922  1.00  0.00      L11  C
ATOM   1679 H12R POPCL  13     -53.803 -68.505  -3.204  1.00  0.00      L11  H
ATOM   1680 H12S POPCL  13     -55.280 -67.345  -2.865  1.00  0.00      L11  H
ATOM   1681 C213 POPCL  13     -53.624 -66.643  -4.065  1.00  0.00      L11  C
ATOM   1682 H13R POPCL  13     -53.975 -65.649  -3.852  1.00  0.00      L11  H
ATOM   1683 H13S POPCL  13     -52.482 -66.615  -4.131  1.00  0.00      L11  H
ATOM   1684 C214 POPCL  13     -54.031 -67.003  -5.510  1.00  0.00      L11  C
ATOM   1685 H14R POPCL  13     -53.497 -67.967  -5.843  1.00  0.00      L11  H
ATOM   1686 H14S POPCL  13     -55.145 -67.243  -5.423  1.00  0.00      L11  H
ATOM   1687 C215 POPCL  13     -53.800 -66.027  -6.718  1.00  0.00      L11  C
ATOM   1688 H15R POPCL  13     -54.393 -65.082  -6.503  1.00  0.00      L11  H
ATOM   1689 H15S POPCL  13     -52.706 -65.839  -6.885  1.00  0.00      L11  H
ATOM   1690 C216 POPCL  13     -54.413 -66.535  -8.033  1.00  0.00      L11  C
ATOM   1691 H16R POPCL  13     -54.141 -67.630  -8.249  1.00  0.00      L11  H
ATOM   1692 H16S POPCL  13     -55.465 -66.531  -7.854  1.00  0.00      L11  H
ATOM   1693 C217 POPCL  13     -53.954 -65.697  -9.224  1.00  0.00      L11  C
ATOM   1694 H17R POPCL  13     -54.349 -64.671  -9.146  1.00  0.00      L11  H
ATOM   1695 H17S POPCL  13     -52.838 -65.644  -9.110  1.00  0.00      L11  H
ATOM   1696 C218 POPCL  13     -54.291 -66.375 -10.576  1.00  0.00      L11  C
ATOM   1697 H18R POPCL  13     -53.820 -65.864 -11.453  1.00  0.00      L11  H
ATOM   1698 H18S POPCL  13     -53.917 -67.378 -10.517  1.00  0.00      L11  H
ATOM   1699 H18T POPCL  13     -55.366 -66.466 -10.625  1.00  0.00      L11  H
ATOM   1700  C33 POPCL  13     -52.367 -73.800  10.717  1.00  0.00      L11  C
ATOM   1701  H3X POPCL  13     -51.280 -73.911  10.914  1.00  0.00      L11  H
ATOM   1702  H3Y POPCL  13     -52.896 -74.725  10.676  1.00  0.00      L11  H
ATOM   1703  C34 POPCL  13     -52.472 -73.214   9.286  1.00  0.00      L11  C
ATOM   1704  H4X POPCL  13     -53.553 -73.001   8.908  1.00  0.00      L11  H
ATOM   1705  H4Y POPCL  13     -51.936 -72.158   9.281  1.00  0.00      L11  H
ATOM   1706  C35 POPCL  13     -51.635 -74.183   8.323  1.00  0.00      L11  C
ATOM   1707  H5X POPCL  13     -50.588 -74.288   8.704  1.00  0.00      L11  H
ATOM   1708  H5Y POPCL  13     -52.138 -75.160   8.173  1.00  0.00      L11  H
ATOM   1709  C36 POPCL  13     -51.334 -73.719   6.907  1.00  0.00      L11  C
ATOM   1710  H6X POPCL  13     -50.580 -72.995   6.961  1.00  0.00      L11  H
ATOM   1711  H6Y POPCL  13     -50.819 -74.526   6.359  1.00  0.00      L11  H
ATOM   1712  C37 POPCL  13     -52.628 -73.469   6.164  1.00  0.00      L11  C
ATOM   1713  H7X POPCL  13     -53.277 -74.386   6.114  1.00  0.00      L11  H
ATOM   1714  H7Y POPCL  13     -53.309 -72.768   6.772  1.00  0.00      L11  H
ATOM   1715  C38 POPCL  13     -52.399 -72.805   4.792  1.00  0.00      L11  C
ATOM   1716  H8X POPCL  13     -51.845 -71.794   4.817  1.00  0.00      L11  H
ATOM   1717  H8Y POPCL  13     -51.771 -73.487   4.178  1.00  0.00      L11  H
ATOM   1718  C39 POPCL  13     -53.746 -72.711   4.025  1.00  0.00      L11  C
ATOM   1719  H9X POPCL  13     -54.272 -73.728   3.982  1.00  0.00      L11  H
ATOM   1720  H9Y POPCL  13     -54.401 -72.023   4.618  1.00  0.00      L11  H
ATOM   1721 C310 POPCL  13     -53.523 -72.148   2.598  1.00  0.00      L11  C
ATOM   1722 H10X POPCL  13     -53.263 -71.081   2.619  1.00  0.00      L11  H
ATOM   1723 H10Y POPCL  13     -52.680 -72.684   2.034  1.00  0.00      L11  H
ATOM   1724 C311 POPCL  13     -54.750 -72.024   1.703  1.00  0.00      L11  C
ATOM   1725 H11X POPCL  13     -55.193 -73.016   1.542  1.00  0.00      L11  H
ATOM   1726 H11Y POPCL  13     -55.425 -71.355   2.249  1.00  0.00      L11  H
ATOM   1727 C312 POPCL  13     -54.283 -71.415   0.338  1.00  0.00      L11  C
ATOM   1728 H12X POPCL  13     -54.225 -70.279   0.563  1.00  0.00      L11  H
ATOM   1729 H12Y POPCL  13     -53.265 -71.777   0.119  1.00  0.00      L11  H
ATOM   1730 C313 POPCL  13     -55.353 -71.535  -0.811  1.00  0.00      L11  C
ATOM   1731 H13X POPCL  13     -55.426 -72.638  -0.905  1.00  0.00      L11  H
ATOM   1732 H13Y POPCL  13     -56.316 -71.160  -0.466  1.00  0.00      L11  H
ATOM   1733 C314 POPCL  13     -54.992 -71.054  -2.254  1.00  0.00      L11  C
ATOM   1734 H14X POPCL  13     -54.757 -70.037  -2.216  1.00  0.00      L11  H
ATOM   1735 H14Y POPCL  13     -54.048 -71.565  -2.521  1.00  0.00      L11  H
ATOM   1736 C315 POPCL  13     -56.006 -71.227  -3.292  1.00  0.00      L11  C
ATOM   1737 H15X POPCL  13     -56.207 -72.342  -3.074  1.00  0.00      L11  H
ATOM   1738 H15Y POPCL  13     -56.971 -70.679  -3.114  1.00  0.00      L11  H
ATOM   1739 C316 POPCL  13     -55.611 -71.021  -4.729  1.00  0.00      L11  C
ATOM   1740 H16X POPCL  13     -54.902 -71.796  -5.047  1.00  0.00      L11  H
ATOM   1741 H16Y POPCL  13     -56.540 -71.024  -5.386  1.00  0.00      L11  H
ATOM   1742 H16Z POPCL  13     -55.024 -70.054  -4.702  1.00  0.00      L11  H
ATOM   1743  N   POPCL  14     -46.853 -60.471  19.281  1.00  0.00      L11  N
ATOM   1744  C11 POPCL  14     -47.953 -61.499  19.353  1.00  0.00      L11  C
ATOM   1745  C12 POPCL  14     -47.227 -59.216  20.003  1.00  0.00      L11  C
ATOM   1746  C13 POPCL  14     -46.566 -60.177  17.899  1.00  0.00      L11  C
ATOM   1747  C14 POPCL  14     -45.648 -60.973  19.843  1.00  0.00      L11  C
ATOM   1748  H11 POPCL  14     -48.272 -61.514  20.405  1.00  0.00      L11  H
ATOM   1749  H12 POPCL  14     -47.500 -62.476  19.124  1.00  0.00      L11  H
ATOM   1750  H21 POPCL  14     -48.051 -58.698  19.499  1.00  0.00      L11  H
ATOM   1751  H22 POPCL  14     -47.524 -59.470  20.980  1.00  0.00      L11  H
ATOM   1752  H23 POPCL  14     -46.410 -58.511  20.036  1.00  0.00      L11  H
ATOM   1753  H31 POPCL  14     -47.479 -59.837  17.360  1.00  0.00      L11  H
ATOM   1754  H32 POPCL  14     -45.726 -59.485  17.693  1.00  0.00      L11  H
ATOM   1755  H33 POPCL  14     -46.372 -61.069  17.379  1.00  0.00      L11  H
ATOM   1756  H41 POPCL  14     -44.807 -60.202  19.780  1.00  0.00      L11  H
ATOM   1757  H42 POPCL  14     -45.721 -61.225  20.894  1.00  0.00      L11  H
ATOM   1758  H43 POPCL  14     -45.250 -61.863  19.353  1.00  0.00      L11  H
ATOM   1759  C15 POPCL  14     -49.229 -61.439  18.445  1.00  0.00      L11  C
ATOM   1760  H51 POPCL  14     -48.964 -61.595  17.381  1.00  0.00      L11  H
ATOM   1761  H52 POPCL  14     -49.853 -62.333  18.647  1.00  0.00      L11  H
ATOM   1762  P1  POPCL  14     -50.525 -59.323  17.539  1.00  0.00      L11  P
ATOM   1763  O3  POPCL  14     -50.715 -58.023  18.199  1.00  0.00      L11  O
ATOM   1764  O4  POPCL  14     -51.760 -60.047  17.011  1.00  0.00      L11  O
ATOM   1765  O1  POPCL  14     -49.933 -60.266  18.685  1.00  0.00      L11  O
ATOM   1766  O2  POPCL  14     -49.386 -59.326  16.434  1.00  0.00      L11  O
ATOM   1767  C1  POPCL  14     -49.834 -59.530  15.085  1.00  0.00      L11  C
ATOM   1768  HA  POPCL  14     -50.353 -60.524  15.060  1.00  0.00      L11  H
ATOM   1769  HB  POPCL  14     -50.432 -58.698  14.859  1.00  0.00      L11  H
ATOM   1770  C2  POPCL  14     -48.616 -59.621  14.146  1.00  0.00      L11  C
ATOM   1771  HS  POPCL  14     -48.153 -58.631  14.152  1.00  0.00      L11  H
ATOM   1772  O21 POPCL  14     -49.154 -59.900  12.824  1.00  0.00      L11  O
ATOM   1773  C21 POPCL  14     -48.357 -59.529  11.859  1.00  0.00      L11  C
ATOM   1774  O22 POPCL  14     -47.425 -58.711  12.014  1.00  0.00      L11  O
ATOM   1775  C22 POPCL  14     -48.508 -60.326  10.587  1.00  0.00      L11  C
ATOM   1776  H2R POPCL  14     -48.337 -61.460  10.751  1.00  0.00      L11  H
ATOM   1777  H2S POPCL  14     -49.531 -60.135  10.184  1.00  0.00      L11  H
ATOM   1778  C3  POPCL  14     -47.577 -60.732  14.573  1.00  0.00      L11  C
ATOM   1779  HX  POPCL  14     -46.689 -60.554  13.963  1.00  0.00      L11  H
ATOM   1780  HY  POPCL  14     -47.291 -60.621  15.638  1.00  0.00      L11  H
ATOM   1781  O31 POPCL  14     -48.088 -62.051  14.379  1.00  0.00      L11  O
ATOM   1782  C31 POPCL  14     -47.530 -63.064  15.176  1.00  0.00      L11  C
ATOM   1783  O32 POPCL  14     -46.628 -62.961  15.945  1.00  0.00      L11  O
ATOM   1784  C32 POPCL  14     -48.422 -64.294  14.927  1.00  0.00      L11  C
ATOM   1785  H2X POPCL  14     -48.344 -64.983  15.747  1.00  0.00      L11  H
ATOM   1786  H2Y POPCL  14     -49.510 -64.028  14.915  1.00  0.00      L11  H
ATOM   1787  C23 POPCL  14     -47.408 -59.881   9.533  1.00  0.00      L11  C
ATOM   1788  H3R POPCL  14     -47.397 -58.777   9.341  1.00  0.00      L11  H
ATOM   1789  H3S POPCL  14     -46.416 -60.198   9.895  1.00  0.00      L11  H
ATOM   1790  C24 POPCL  14     -47.707 -60.573   8.172  1.00  0.00      L11  C
ATOM   1791  H4R POPCL  14     -47.402 -61.627   8.381  1.00  0.00      L11  H
ATOM   1792  H4S POPCL  14     -48.823 -60.442   8.044  1.00  0.00      L11  H
ATOM   1793  C25 POPCL  14     -47.048 -59.949   6.892  1.00  0.00      L11  C
ATOM   1794  H5R POPCL  14     -47.331 -58.925   6.626  1.00  0.00      L11  H
ATOM   1795  H5S POPCL  14     -45.976 -59.999   6.856  1.00  0.00      L11  H
ATOM   1796  C26 POPCL  14     -47.389 -60.707   5.585  1.00  0.00      L11  C
ATOM   1797  H6R POPCL  14     -47.109 -61.727   5.659  1.00  0.00      L11  H
ATOM   1798  H6S POPCL  14     -48.532 -60.923   5.547  1.00  0.00      L11  H
ATOM   1799  C27 POPCL  14     -46.661 -60.108   4.348  1.00  0.00      L11  C
ATOM   1800  H7R POPCL  14     -47.330 -59.258   3.904  1.00  0.00      L11  H
ATOM   1801  H7S POPCL  14     -45.722 -59.661   4.662  1.00  0.00      L11  H
ATOM   1802  C28 POPCL  14     -46.398 -61.216   3.302  1.00  0.00      L11  C
ATOM   1803  H8R POPCL  14     -45.766 -61.982   3.805  1.00  0.00      L11  H
ATOM   1804  H8S POPCL  14     -47.353 -61.715   3.131  1.00  0.00      L11  H
ATOM   1805  C29 POPCL  14     -45.691 -60.551   2.113  1.00  0.00      L11  C
ATOM   1806  H91 POPCL  14     -44.675 -60.245   2.163  1.00  0.00      L11  H
ATOM   1807 C210 POPCL  14     -46.420 -60.155   1.068  1.00  0.00      L11  C
ATOM   1808 H101 POPCL  14     -45.871 -59.631   0.261  1.00  0.00      L11  H
ATOM   1809 C211 POPCL  14     -47.903 -60.270   0.798  1.00  0.00      L11  C
ATOM   1810 H11R POPCL  14     -48.547 -60.970   1.490  1.00  0.00      L11  H
ATOM   1811 H11S POPCL  14     -48.384 -59.294   0.843  1.00  0.00      L11  H
ATOM   1812 C212 POPCL  14     -48.259 -60.845  -0.610  1.00  0.00      L11  C
ATOM   1813 H12R POPCL  14     -48.133 -61.938  -0.625  1.00  0.00      L11  H
ATOM   1814 H12S POPCL  14     -49.391 -60.618  -0.704  1.00  0.00      L11  H
ATOM   1815 C213 POPCL  14     -47.724 -60.215  -1.891  1.00  0.00      L11  C
ATOM   1816 H13R POPCL  14     -47.781 -59.095  -1.895  1.00  0.00      L11  H
ATOM   1817 H13S POPCL  14     -46.672 -60.530  -1.931  1.00  0.00      L11  H
ATOM   1818 C214 POPCL  14     -48.378 -60.869  -3.104  1.00  0.00      L11  C
ATOM   1819 H14R POPCL  14     -48.393 -61.907  -2.901  1.00  0.00      L11  H
ATOM   1820 H14S POPCL  14     -49.396 -60.476  -3.160  1.00  0.00      L11  H
ATOM   1821 C215 POPCL  14     -47.793 -60.517  -4.486  1.00  0.00      L11  C
ATOM   1822 H15R POPCL  14     -47.832 -59.335  -4.459  1.00  0.00      L11  H
ATOM   1823 H15S POPCL  14     -46.756 -60.908  -4.560  1.00  0.00      L11  H
ATOM   1824 C216 POPCL  14     -48.644 -61.085  -5.645  1.00  0.00      L11  C
ATOM   1825 H16R POPCL  14     -48.965 -62.160  -5.532  1.00  0.00      L11  H
ATOM   1826 H16S POPCL  14     -49.538 -60.485  -5.688  1.00  0.00      L11  H
ATOM   1827 C217 POPCL  14     -47.832 -60.934  -6.988  1.00  0.00      L11  C
ATOM   1828 H17R POPCL  14     -47.076 -60.109  -6.713  1.00  0.00      L11  H
ATOM   1829 H17S POPCL  14     -47.246 -61.869  -7.095  1.00  0.00      L11  H
ATOM   1830 C218 POPCL  14     -48.651 -60.702  -8.262  1.00  0.00      L11  C
ATOM   1831 H18R POPCL  14     -47.956 -60.427  -9.118  1.00  0.00      L11  H
ATOM   1832 H18S POPCL  14     -49.229 -61.631  -8.488  1.00  0.00      L11  H
ATOM   1833 H18T POPCL  14     -49.423 -59.886  -8.113  1.00  0.00      L11  H
ATOM   1834  C33 POPCL  14     -48.086 -64.998  13.629  1.00  0.00      L11  C
ATOM   1835  H3X POPCL  14     -47.095 -65.469  13.603  1.00  0.00      L11  H
ATOM   1836  H3Y POPCL  14     -48.776 -65.892  13.568  1.00  0.00      L11  H
ATOM   1837  C34 POPCL  14     -48.294 -64.235  12.296  1.00  0.00      L11  C
ATOM   1838  H4X POPCL  14     -49.048 -63.489  12.535  1.00  0.00      L11  H
ATOM   1839  H4Y POPCL  14     -47.314 -63.628  12.176  1.00  0.00      L11  H
ATOM   1840  C35 POPCL  14     -48.559 -64.986  11.012  1.00  0.00      L11  C
ATOM   1841  H5X POPCL  14     -47.849 -65.763  10.728  1.00  0.00      L11  H
ATOM   1842  H5Y POPCL  14     -49.554 -65.494  11.158  1.00  0.00      L11  H
ATOM   1843  C36 POPCL  14     -48.771 -64.077   9.746  1.00  0.00      L11  C
ATOM   1844  H6X POPCL  14     -49.313 -63.247  10.192  1.00  0.00      L11  H
ATOM   1845  H6Y POPCL  14     -47.728 -63.736   9.401  1.00  0.00      L11  H
ATOM   1846  C37 POPCL  14     -49.539 -64.780   8.579  1.00  0.00      L11  C
ATOM   1847  H7X POPCL  14     -48.890 -65.547   8.099  1.00  0.00      L11  H
ATOM   1848  H7Y POPCL  14     -50.478 -65.257   9.030  1.00  0.00      L11  H
ATOM   1849  C38 POPCL  14     -49.982 -63.777   7.508  1.00  0.00      L11  C
ATOM   1850  H8X POPCL  14     -50.680 -63.086   7.957  1.00  0.00      L11  H
ATOM   1851  H8Y POPCL  14     -49.218 -63.183   6.996  1.00  0.00      L11  H
ATOM   1852  C39 POPCL  14     -50.856 -64.467   6.336  1.00  0.00      L11  C
ATOM   1853  H9X POPCL  14     -50.316 -65.301   5.982  1.00  0.00      L11  H
ATOM   1854  H9Y POPCL  14     -51.789 -64.852   6.708  1.00  0.00      L11  H
ATOM   1855 C310 POPCL  14     -51.093 -63.451   5.117  1.00  0.00      L11  C
ATOM   1856 H10X POPCL  14     -51.706 -62.512   5.358  1.00  0.00      L11  H
ATOM   1857 H10Y POPCL  14     -50.014 -63.180   4.897  1.00  0.00      L11  H
ATOM   1858 C311 POPCL  14     -51.488 -64.221   3.885  1.00  0.00      L11  C
ATOM   1859 H11X POPCL  14     -50.798 -65.043   3.771  1.00  0.00      L11  H
ATOM   1860 H11Y POPCL  14     -52.499 -64.613   3.747  1.00  0.00      L11  H
ATOM   1861 C312 POPCL  14     -51.206 -63.318   2.678  1.00  0.00      L11  C
ATOM   1862 H12X POPCL  14     -51.783 -62.461   2.943  1.00  0.00      L11  H
ATOM   1863 H12Y POPCL  14     -50.214 -62.957   2.682  1.00  0.00      L11  H
ATOM   1864 C313 POPCL  14     -51.595 -64.016   1.397  1.00  0.00      L11  C
ATOM   1865 H13X POPCL  14     -51.220 -64.993   1.476  1.00  0.00      L11  H
ATOM   1866 H13Y POPCL  14     -52.710 -64.039   1.382  1.00  0.00      L11  H
ATOM   1867 C314 POPCL  14     -50.935 -63.455   0.084  1.00  0.00      L11  C
ATOM   1868 H14X POPCL  14     -51.189 -62.423  -0.139  1.00  0.00      L11  H
ATOM   1869 H14Y POPCL  14     -49.889 -63.531   0.333  1.00  0.00      L11  H
ATOM   1870 C315 POPCL  14     -51.522 -64.132  -1.158  1.00  0.00      L11  C
ATOM   1871 H15X POPCL  14     -51.375 -65.268  -1.061  1.00  0.00      L11  H
ATOM   1872 H15Y POPCL  14     -52.638 -63.965  -1.145  1.00  0.00      L11  H
ATOM   1873 C316 POPCL  14     -50.962 -63.659  -2.528  1.00  0.00      L11  C
ATOM   1874 H16X POPCL  14     -49.811 -63.842  -2.543  1.00  0.00      L11  H
ATOM   1875 H16Y POPCL  14     -51.514 -64.182  -3.306  1.00  0.00      L11  H
ATOM   1876 H16Z POPCL  14     -51.172 -62.529  -2.720  1.00  0.00      L11  H
ATOM   1877  N   POPCL  15     -54.486 -52.990  18.821  1.00  0.00      L11  N
ATOM   1878  C11 POPCL  15     -54.570 -51.594  18.177  1.00  0.00      L11  C
ATOM   1879  C12 POPCL  15     -53.532 -52.878  20.029  1.00  0.00      L11  C
ATOM   1880  C13 POPCL  15     -54.148 -54.050  17.818  1.00  0.00      L11  C
ATOM   1881  C14 POPCL  15     -55.846 -53.253  19.394  1.00  0.00      L11  C
ATOM   1882  H11 POPCL  15     -54.875 -50.785  18.851  1.00  0.00      L11  H
ATOM   1883  H12 POPCL  15     -55.384 -51.587  17.419  1.00  0.00      L11  H
ATOM   1884  H21 POPCL  15     -53.986 -52.259  20.808  1.00  0.00      L11  H
ATOM   1885  H22 POPCL  15     -52.739 -52.262  19.755  1.00  0.00      L11  H
ATOM   1886  H23 POPCL  15     -53.113 -53.843  20.462  1.00  0.00      L11  H
ATOM   1887  H31 POPCL  15     -53.125 -53.919  17.472  1.00  0.00      L11  H
ATOM   1888  H32 POPCL  15     -54.384 -55.035  18.195  1.00  0.00      L11  H
ATOM   1889  H33 POPCL  15     -54.705 -53.949  16.933  1.00  0.00      L11  H
ATOM   1890  H41 POPCL  15     -55.830 -54.044  20.069  1.00  0.00      L11  H
ATOM   1891  H42 POPCL  15     -56.021 -52.256  19.975  1.00  0.00      L11  H
ATOM   1892  H43 POPCL  15     -56.590 -53.240  18.580  1.00  0.00      L11  H
ATOM   1893  C15 POPCL  15     -53.386 -51.041  17.398  1.00  0.00      L11  C
ATOM   1894  H51 POPCL  15     -53.130 -51.791  16.733  1.00  0.00      L11  H
ATOM   1895  H52 POPCL  15     -53.680 -50.101  16.854  1.00  0.00      L11  H
ATOM   1896  P1  POPCL  15     -50.841 -50.721  17.963  1.00  0.00      L11  P
ATOM   1897  O3  POPCL  15     -50.106 -50.820  19.249  1.00  0.00      L11  O
ATOM   1898  O4  POPCL  15     -50.579 -49.523  17.139  1.00  0.00      L11  O
ATOM   1899  O1  POPCL  15     -52.368 -50.819  18.248  1.00  0.00      L11  O
ATOM   1900  O2  POPCL  15     -50.661 -51.990  17.107  1.00  0.00      L11  O
ATOM   1901  C1  POPCL  15     -50.583 -51.972  15.696  1.00  0.00      L11  C
ATOM   1902  HA  POPCL  15     -51.513 -52.093  15.103  1.00  0.00      L11  H
ATOM   1903  HB  POPCL  15     -50.232 -50.993  15.321  1.00  0.00      L11  H
ATOM   1904  C2  POPCL  15     -49.758 -53.202  15.192  1.00  0.00      L11  C
ATOM   1905  HS  POPCL  15     -48.698 -52.810  15.422  1.00  0.00      L11  H
ATOM   1906  O21 POPCL  15     -49.991 -53.491  13.802  1.00  0.00      L11  O
ATOM   1907  C21 POPCL  15     -49.101 -52.996  12.977  1.00  0.00      L11  C
ATOM   1908  O22 POPCL  15     -48.175 -52.240  13.146  1.00  0.00      L11  O
ATOM   1909  C22 POPCL  15     -49.462 -53.631  11.668  1.00  0.00      L11  C
ATOM   1910  H2R POPCL  15     -48.542 -54.002  11.225  1.00  0.00      L11  H
ATOM   1911  H2S POPCL  15     -50.102 -54.466  11.890  1.00  0.00      L11  H
ATOM   1912  C3  POPCL  15     -50.119 -54.527  15.951  1.00  0.00      L11  C
ATOM   1913  HX  POPCL  15     -49.325 -55.227  15.631  1.00  0.00      L11  H
ATOM   1914  HY  POPCL  15     -50.160 -54.466  17.031  1.00  0.00      L11  H
ATOM   1915  O31 POPCL  15     -51.347 -55.192  15.662  1.00  0.00      L11  O
ATOM   1916  C31 POPCL  15     -51.508 -56.108  14.738  1.00  0.00      L11  C
ATOM   1917  O32 POPCL  15     -50.635 -56.467  13.949  1.00  0.00      L11  O
ATOM   1918  C32 POPCL  15     -52.911 -56.724  14.914  1.00  0.00      L11  C
ATOM   1919  H2X POPCL  15     -52.851 -57.671  15.328  1.00  0.00      L11  H
ATOM   1920  H2Y POPCL  15     -53.492 -56.103  15.631  1.00  0.00      L11  H
ATOM   1921  C23 POPCL  15     -49.984 -52.598  10.549  1.00  0.00      L11  C
ATOM   1922  H3R POPCL  15     -50.985 -52.272  10.852  1.00  0.00      L11  H
ATOM   1923  H3S POPCL  15     -49.320 -51.716  10.531  1.00  0.00      L11  H
ATOM   1924  C24 POPCL  15     -50.108 -53.319   9.180  1.00  0.00      L11  C
ATOM   1925  H4R POPCL  15     -49.039 -53.737   9.059  1.00  0.00      L11  H
ATOM   1926  H4S POPCL  15     -50.877 -54.142   9.196  1.00  0.00      L11  H
ATOM   1927  C25 POPCL  15     -50.501 -52.280   8.071  1.00  0.00      L11  C
ATOM   1928  H5R POPCL  15     -51.383 -51.651   8.444  1.00  0.00      L11  H
ATOM   1929  H5S POPCL  15     -49.659 -51.573   7.872  1.00  0.00      L11  H
ATOM   1930  C26 POPCL  15     -50.948 -52.948   6.805  1.00  0.00      L11  C
ATOM   1931  H6R POPCL  15     -50.537 -54.008   6.731  1.00  0.00      L11  H
ATOM   1932  H6S POPCL  15     -52.020 -52.833   6.766  1.00  0.00      L11  H
ATOM   1933  C27 POPCL  15     -50.487 -52.198   5.558  1.00  0.00      L11  C
ATOM   1934  H7R POPCL  15     -50.865 -51.200   5.535  1.00  0.00      L11  H
ATOM   1935  H7S POPCL  15     -49.363 -52.061   5.696  1.00  0.00      L11  H
ATOM   1936  C28 POPCL  15     -50.791 -53.074   4.304  1.00  0.00      L11  C
ATOM   1937  H8R POPCL  15     -50.219 -53.985   4.479  1.00  0.00      L11  H
ATOM   1938  H8S POPCL  15     -51.866 -53.403   4.221  1.00  0.00      L11  H
ATOM   1939  C29 POPCL  15     -50.388 -52.352   3.057  1.00  0.00      L11  C
ATOM   1940  H91 POPCL  15     -49.357 -52.164   2.970  1.00  0.00      L11  H
ATOM   1941 C210 POPCL  15     -51.192 -51.683   2.144  1.00  0.00      L11  C
ATOM   1942 H101 POPCL  15     -50.616 -51.116   1.354  1.00  0.00      L11  H
ATOM   1943 C211 POPCL  15     -52.672 -51.587   2.088  1.00  0.00      L11  C
ATOM   1944 H11R POPCL  15     -53.096 -52.064   2.982  1.00  0.00      L11  H
ATOM   1945 H11S POPCL  15     -53.106 -50.594   2.287  1.00  0.00      L11  H
ATOM   1946 C212 POPCL  15     -53.211 -52.162   0.794  1.00  0.00      L11  C
ATOM   1947 H12R POPCL  15     -52.802 -53.158   0.748  1.00  0.00      L11  H
ATOM   1948 H12S POPCL  15     -54.265 -52.265   0.988  1.00  0.00      L11  H
ATOM   1949 C213 POPCL  15     -52.895 -51.494  -0.513  1.00  0.00      L11  C
ATOM   1950 H13R POPCL  15     -53.359 -50.450  -0.561  1.00  0.00      L11  H
ATOM   1951 H13S POPCL  15     -51.735 -51.537  -0.650  1.00  0.00      L11  H
ATOM   1952 C214 POPCL  15     -53.360 -52.267  -1.723  1.00  0.00      L11  C
ATOM   1953 H14R POPCL  15     -52.926 -53.329  -1.814  1.00  0.00      L11  H
ATOM   1954 H14S POPCL  15     -54.476 -52.363  -1.467  1.00  0.00      L11  H
ATOM   1955 C215 POPCL  15     -53.010 -51.649  -2.998  1.00  0.00      L11  C
ATOM   1956 H15R POPCL  15     -53.573 -50.667  -3.140  1.00  0.00      L11  H
ATOM   1957 H15S POPCL  15     -51.911 -51.493  -2.976  1.00  0.00      L11  H
ATOM   1958 C216 POPCL  15     -53.411 -52.577  -4.216  1.00  0.00      L11  C
ATOM   1959 H16R POPCL  15     -53.141 -53.648  -4.075  1.00  0.00      L11  H
ATOM   1960 H16S POPCL  15     -54.538 -52.486  -4.278  1.00  0.00      L11  H
ATOM   1961 C217 POPCL  15     -52.830 -52.018  -5.551  1.00  0.00      L11  C
ATOM   1962 H17R POPCL  15     -53.229 -51.023  -5.683  1.00  0.00      L11  H
ATOM   1963 H17S POPCL  15     -51.688 -51.941  -5.605  1.00  0.00      L11  H
ATOM   1964 C218 POPCL  15     -53.336 -52.721  -6.787  1.00  0.00      L11  C
ATOM   1965 H18R POPCL  15     -52.912 -53.730  -6.847  1.00  0.00      L11  H
ATOM   1966 H18S POPCL  15     -54.431 -52.953  -6.711  1.00  0.00      L11  H
ATOM   1967 H18T POPCL  15     -53.046 -52.220  -7.711  1.00  0.00      L11  H
ATOM   1968  C33 POPCL  15     -53.534 -56.516  13.462  1.00  0.00      L11  C
ATOM   1969  H3X POPCL  15     -52.837 -56.860  12.638  1.00  0.00      L11  H
ATOM   1970  H3Y POPCL  15     -54.412 -57.241  13.188  1.00  0.00      L11  H
ATOM   1971  C34 POPCL  15     -53.894 -55.012  13.237  1.00  0.00      L11  C
ATOM   1972  H4X POPCL  15     -54.411 -54.623  14.143  1.00  0.00      L11  H
ATOM   1973  H4Y POPCL  15     -52.981 -54.393  13.127  1.00  0.00      L11  H
ATOM   1974  C35 POPCL  15     -54.754 -54.679  12.049  1.00  0.00      L11  C
ATOM   1975  H5X POPCL  15     -55.621 -55.248  12.126  1.00  0.00      L11  H
ATOM   1976  H5Y POPCL  15     -54.943 -53.559  12.106  1.00  0.00      L11  H
ATOM   1977  C36 POPCL  15     -54.003 -54.892  10.680  1.00  0.00      L11  C
ATOM   1978  H6X POPCL  15     -53.073 -54.324  10.599  1.00  0.00      L11  H
ATOM   1979  H6Y POPCL  15     -53.631 -55.908  10.716  1.00  0.00      L11  H
ATOM   1980  C37 POPCL  15     -54.933 -54.767   9.525  1.00  0.00      L11  C
ATOM   1981  H7X POPCL  15     -55.737 -55.575   9.515  1.00  0.00      L11  H
ATOM   1982  H7Y POPCL  15     -55.435 -53.790   9.581  1.00  0.00      L11  H
ATOM   1983  C38 POPCL  15     -54.116 -54.787   8.146  1.00  0.00      L11  C
ATOM   1984  H8X POPCL  15     -53.901 -53.800   7.842  1.00  0.00      L11  H
ATOM   1985  H8Y POPCL  15     -53.149 -55.394   8.370  1.00  0.00      L11  H
ATOM   1986  C39 POPCL  15     -54.833 -55.605   7.018  1.00  0.00      L11  C
ATOM   1987  H9X POPCL  15     -54.619 -56.722   7.077  1.00  0.00      L11  H
ATOM   1988  H9Y POPCL  15     -55.882 -55.392   7.140  1.00  0.00      L11  H
ATOM   1989 C310 POPCL  15     -54.428 -55.203   5.663  1.00  0.00      L11  C
ATOM   1990 H10X POPCL  15     -54.735 -54.106   5.534  1.00  0.00      L11  H
ATOM   1991 H10Y POPCL  15     -53.322 -55.119   5.597  1.00  0.00      L11  H
ATOM   1992 C311 POPCL  15     -54.796 -56.138   4.578  1.00  0.00      L11  C
ATOM   1993 H11X POPCL  15     -54.437 -57.229   4.662  1.00  0.00      L11  H
ATOM   1994 H11Y POPCL  15     -55.959 -56.248   4.614  1.00  0.00      L11  H
ATOM   1995 C312 POPCL  15     -54.355 -55.589   3.169  1.00  0.00      L11  C
ATOM   1996 H12X POPCL  15     -54.684 -54.545   3.197  1.00  0.00      L11  H
ATOM   1997 H12Y POPCL  15     -53.212 -55.643   3.057  1.00  0.00      L11  H
ATOM   1998 C313 POPCL  15     -54.959 -56.263   2.018  1.00  0.00      L11  C
ATOM   1999 H13X POPCL  15     -54.985 -57.365   2.251  1.00  0.00      L11  H
ATOM   2000 H13Y POPCL  15     -56.082 -56.018   1.836  1.00  0.00      L11  H
ATOM   2001 C314 POPCL  15     -54.292 -55.842   0.680  1.00  0.00      L11  C
ATOM   2002 H14X POPCL  15     -54.220 -54.719   0.698  1.00  0.00      L11  H
ATOM   2003 H14Y POPCL  15     -53.208 -56.241   0.427  1.00  0.00      L11  H
ATOM   2004 C315 POPCL  15     -55.141 -56.227  -0.603  1.00  0.00      L11  C
ATOM   2005 H15X POPCL  15     -55.420 -57.267  -0.375  1.00  0.00      L11  H
ATOM   2006 H15Y POPCL  15     -56.060 -55.637  -0.830  1.00  0.00      L11  H
ATOM   2007 C316 POPCL  15     -54.320 -56.197  -1.893  1.00  0.00      L11  C
ATOM   2008 H16X POPCL  15     -53.283 -56.639  -1.778  1.00  0.00      L11  H
ATOM   2009 H16Y POPCL  15     -54.796 -56.856  -2.602  1.00  0.00      L11  H
ATOM   2010 H16Z POPCL  15     -54.263 -55.182  -2.293  1.00  0.00      L11  H
ATOM   2011  N   POPCL  16     -48.659 -47.716  20.283  1.00  0.00      L11  N
ATOM   2012  C11 POPCL  16     -49.772 -47.625  19.300  1.00  0.00      L11  C
ATOM   2013  C12 POPCL  16     -48.939 -46.960  21.512  1.00  0.00      L11  C
ATOM   2014  C13 POPCL  16     -47.417 -47.173  19.712  1.00  0.00      L11  C
ATOM   2015  C14 POPCL  16     -48.359 -49.159  20.631  1.00  0.00      L11  C
ATOM   2016  H11 POPCL  16     -50.752 -47.777  19.649  1.00  0.00      L11  H
ATOM   2017  H12 POPCL  16     -49.678 -48.386  18.508  1.00  0.00      L11  H
ATOM   2018  H21 POPCL  16     -48.765 -45.857  21.323  1.00  0.00      L11  H
ATOM   2019  H22 POPCL  16     -49.970 -46.969  21.645  1.00  0.00      L11  H
ATOM   2020  H23 POPCL  16     -48.364 -47.308  22.317  1.00  0.00      L11  H
ATOM   2021  H31 POPCL  16     -47.430 -46.035  19.746  1.00  0.00      L11  H
ATOM   2022  H32 POPCL  16     -46.488 -47.566  20.053  1.00  0.00      L11  H
ATOM   2023  H33 POPCL  16     -47.313 -47.397  18.644  1.00  0.00      L11  H
ATOM   2024  H41 POPCL  16     -47.649 -49.141  21.373  1.00  0.00      L11  H
ATOM   2025  H42 POPCL  16     -49.231 -49.632  21.102  1.00  0.00      L11  H
ATOM   2026  H43 POPCL  16     -48.122 -49.750  19.774  1.00  0.00      L11  H
ATOM   2027  C15 POPCL  16     -49.958 -46.225  18.507  1.00  0.00      L11  C
ATOM   2028  H51 POPCL  16     -49.193 -46.066  17.749  1.00  0.00      L11  H
ATOM   2029  H52 POPCL  16     -50.894 -46.468  17.956  1.00  0.00      L11  H
ATOM   2030  P1  POPCL  16     -49.449 -43.804  19.299  1.00  0.00      L11  P
ATOM   2031  O3  POPCL  16     -48.792 -43.677  20.588  1.00  0.00      L11  O
ATOM   2032  O4  POPCL  16     -50.492 -42.818  19.015  1.00  0.00      L11  O
ATOM   2033  O1  POPCL  16     -50.183 -45.179  19.335  1.00  0.00      L11  O
ATOM   2034  O2  POPCL  16     -48.377 -43.865  18.117  1.00  0.00      L11  O
ATOM   2035  C1  POPCL  16     -48.647 -43.604  16.787  1.00  0.00      L11  C
ATOM   2036  HA  POPCL  16     -49.345 -44.322  16.404  1.00  0.00      L11  H
ATOM   2037  HB  POPCL  16     -49.109 -42.623  16.681  1.00  0.00      L11  H
ATOM   2038  C2  POPCL  16     -47.411 -43.662  15.870  1.00  0.00      L11  C
ATOM   2039  HS  POPCL  16     -46.836 -42.910  16.342  1.00  0.00      L11  H
ATOM   2040  O21 POPCL  16     -47.729 -43.349  14.555  1.00  0.00      L11  O
ATOM   2041  C21 POPCL  16     -46.633 -42.930  13.822  1.00  0.00      L11  C
ATOM   2042  O22 POPCL  16     -45.620 -42.480  14.288  1.00  0.00      L11  O
ATOM   2043  C22 POPCL  16     -47.153 -42.875  12.335  1.00  0.00      L11  C
ATOM   2044  H2R POPCL  16     -47.720 -43.786  12.150  1.00  0.00      L11  H
ATOM   2045  H2S POPCL  16     -47.891 -42.010  12.409  1.00  0.00      L11  H
ATOM   2046  C3  POPCL  16     -46.555 -45.008  15.946  1.00  0.00      L11  C
ATOM   2047  HX  POPCL  16     -45.620 -44.828  15.412  1.00  0.00      L11  H
ATOM   2048  HY  POPCL  16     -46.425 -45.109  17.056  1.00  0.00      L11  H
ATOM   2049  O31 POPCL  16     -47.201 -46.140  15.384  1.00  0.00      L11  O
ATOM   2050  C31 POPCL  16     -47.233 -47.263  16.020  1.00  0.00      L11  C
ATOM   2051  O32 POPCL  16     -46.555 -47.635  16.998  1.00  0.00      L11  O
ATOM   2052  C32 POPCL  16     -48.223 -48.214  15.450  1.00  0.00      L11  C
ATOM   2053  H2X POPCL  16     -48.413 -48.925  16.233  1.00  0.00      L11  H
ATOM   2054  H2Y POPCL  16     -49.182 -47.690  15.200  1.00  0.00      L11  H
ATOM   2055  C23 POPCL  16     -46.071 -42.648  11.223  1.00  0.00      L11  C
ATOM   2056  H3R POPCL  16     -45.707 -41.602  11.258  1.00  0.00      L11  H
ATOM   2057  H3S POPCL  16     -45.241 -43.402  11.335  1.00  0.00      L11  H
ATOM   2058  C24 POPCL  16     -46.717 -42.947   9.871  1.00  0.00      L11  C
ATOM   2059  H4R POPCL  16     -47.186 -43.923  10.023  1.00  0.00      L11  H
ATOM   2060  H4S POPCL  16     -47.529 -42.268   9.550  1.00  0.00      L11  H
ATOM   2061  C25 POPCL  16     -45.721 -42.982   8.625  1.00  0.00      L11  C
ATOM   2062  H5R POPCL  16     -45.295 -41.982   8.516  1.00  0.00      L11  H
ATOM   2063  H5S POPCL  16     -44.909 -43.678   8.944  1.00  0.00      L11  H
ATOM   2064  C26 POPCL  16     -46.562 -43.353   7.476  1.00  0.00      L11  C
ATOM   2065  H6R POPCL  16     -47.057 -44.308   7.614  1.00  0.00      L11  H
ATOM   2066  H6S POPCL  16     -47.408 -42.685   7.390  1.00  0.00      L11  H
ATOM   2067  C27 POPCL  16     -45.784 -43.431   6.196  1.00  0.00      L11  C
ATOM   2068  H7R POPCL  16     -45.281 -42.512   5.879  1.00  0.00      L11  H
ATOM   2069  H7S POPCL  16     -44.977 -44.185   6.426  1.00  0.00      L11  H
ATOM   2070  C28 POPCL  16     -46.646 -44.006   5.012  1.00  0.00      L11  C
ATOM   2071  H8R POPCL  16     -47.312 -44.862   5.339  1.00  0.00      L11  H
ATOM   2072  H8S POPCL  16     -47.376 -43.215   4.625  1.00  0.00      L11  H
ATOM   2073  C29 POPCL  16     -45.695 -44.486   3.941  1.00  0.00      L11  C
ATOM   2074  H91 POPCL  16     -44.707 -44.876   4.207  1.00  0.00      L11  H
ATOM   2075 C210 POPCL  16     -46.064 -44.352   2.649  1.00  0.00      L11  C
ATOM   2076 H101 POPCL  16     -45.380 -44.659   1.911  1.00  0.00      L11  H
ATOM   2077 C211 POPCL  16     -47.422 -43.775   2.193  1.00  0.00      L11  C
ATOM   2078 H11R POPCL  16     -48.186 -43.837   2.958  1.00  0.00      L11  H
ATOM   2079 H11S POPCL  16     -47.394 -42.701   2.145  1.00  0.00      L11  H
ATOM   2080 C212 POPCL  16     -47.901 -44.339   0.863  1.00  0.00      L11  C
ATOM   2081 H12R POPCL  16     -47.872 -45.347   0.792  1.00  0.00      L11  H
ATOM   2082 H12S POPCL  16     -48.958 -43.974   0.762  1.00  0.00      L11  H
ATOM   2083 C213 POPCL  16     -47.104 -43.762  -0.299  1.00  0.00      L11  C
ATOM   2084 H13R POPCL  16     -47.206 -42.649  -0.324  1.00  0.00      L11  H
ATOM   2085 H13S POPCL  16     -46.039 -43.877  -0.213  1.00  0.00      L11  H
ATOM   2086 C214 POPCL  16     -47.668 -44.382  -1.551  1.00  0.00      L11  C
ATOM   2087 H14R POPCL  16     -47.548 -45.480  -1.406  1.00  0.00      L11  H
ATOM   2088 H14S POPCL  16     -48.736 -44.065  -1.608  1.00  0.00      L11  H
ATOM   2089 C215 POPCL  16     -47.005 -44.072  -2.896  1.00  0.00      L11  C
ATOM   2090 H15R POPCL  16     -47.021 -42.920  -3.085  1.00  0.00      L11  H
ATOM   2091 H15S POPCL  16     -45.958 -44.440  -2.718  1.00  0.00      L11  H
ATOM   2092 C216 POPCL  16     -47.506 -44.872  -4.110  1.00  0.00      L11  C
ATOM   2093 H16R POPCL  16     -47.051 -45.879  -4.102  1.00  0.00      L11  H
ATOM   2094 H16S POPCL  16     -48.607 -44.839  -4.148  1.00  0.00      L11  H
ATOM   2095 C217 POPCL  16     -46.888 -44.407  -5.464  1.00  0.00      L11  C
ATOM   2096 H17R POPCL  16     -47.193 -43.359  -5.668  1.00  0.00      L11  H
ATOM   2097 H17S POPCL  16     -45.813 -44.513  -5.373  1.00  0.00      L11  H
ATOM   2098 C218 POPCL  16     -47.475 -45.244  -6.585  1.00  0.00      L11  C
ATOM   2099 H18R POPCL  16     -47.006 -44.944  -7.549  1.00  0.00      L11  H
ATOM   2100 H18S POPCL  16     -47.243 -46.269  -6.344  1.00  0.00      L11  H
ATOM   2101 H18T POPCL  16     -48.551 -45.105  -6.571  1.00  0.00      L11  H
ATOM   2102  C33 POPCL  16     -47.857 -49.032  14.236  1.00  0.00      L11  C
ATOM   2103  H3X POPCL  16     -47.100 -49.849  14.450  1.00  0.00      L11  H
ATOM   2104  H3Y POPCL  16     -48.724 -49.642  13.870  1.00  0.00      L11  H
ATOM   2105  C34 POPCL  16     -47.445 -48.276  13.013  1.00  0.00      L11  C
ATOM   2106  H4X POPCL  16     -47.493 -47.154  13.077  1.00  0.00      L11  H
ATOM   2107  H4Y POPCL  16     -46.349 -48.506  12.787  1.00  0.00      L11  H
ATOM   2108  C35 POPCL  16     -48.178 -48.663  11.693  1.00  0.00      L11  C
ATOM   2109  H5X POPCL  16     -48.142 -49.745  11.642  1.00  0.00      L11  H
ATOM   2110  H5Y POPCL  16     -49.231 -48.443  11.895  1.00  0.00      L11  H
ATOM   2111  C36 POPCL  16     -47.699 -47.944  10.376  1.00  0.00      L11  C
ATOM   2112  H6X POPCL  16     -47.633 -46.857  10.563  1.00  0.00      L11  H
ATOM   2113  H6Y POPCL  16     -46.623 -48.309  10.171  1.00  0.00      L11  H
ATOM   2114  C37 POPCL  16     -48.521 -48.370   9.158  1.00  0.00      L11  C
ATOM   2115  H7X POPCL  16     -48.233 -49.387   8.986  1.00  0.00      L11  H
ATOM   2116  H7Y POPCL  16     -49.601 -48.315   9.383  1.00  0.00      L11  H
ATOM   2117  C38 POPCL  16     -48.155 -47.577   7.929  1.00  0.00      L11  C
ATOM   2118  H8X POPCL  16     -48.327 -46.496   8.137  1.00  0.00      L11  H
ATOM   2119  H8Y POPCL  16     -47.094 -47.871   7.688  1.00  0.00      L11  H
ATOM   2120  C39 POPCL  16     -49.131 -48.052   6.776  1.00  0.00      L11  C
ATOM   2121  H9X POPCL  16     -49.034 -49.057   6.471  1.00  0.00      L11  H
ATOM   2122  H9Y POPCL  16     -50.115 -47.944   7.225  1.00  0.00      L11  H
ATOM   2123 C310 POPCL  16     -48.958 -47.154   5.581  1.00  0.00      L11  C
ATOM   2124 H10X POPCL  16     -49.347 -46.149   5.811  1.00  0.00      L11  H
ATOM   2125 H10Y POPCL  16     -47.873 -47.067   5.302  1.00  0.00      L11  H
ATOM   2126 C311 POPCL  16     -49.747 -47.764   4.405  1.00  0.00      L11  C
ATOM   2127 H11X POPCL  16     -49.477 -48.874   4.263  1.00  0.00      L11  H
ATOM   2128 H11Y POPCL  16     -50.824 -47.707   4.653  1.00  0.00      L11  H
ATOM   2129 C312 POPCL  16     -49.612 -47.018   3.037  1.00  0.00      L11  C
ATOM   2130 H12X POPCL  16     -50.116 -45.994   3.046  1.00  0.00      L11  H
ATOM   2131 H12Y POPCL  16     -48.509 -46.688   2.887  1.00  0.00      L11  H
ATOM   2132 C313 POPCL  16     -50.296 -47.977   1.954  1.00  0.00      L11  C
ATOM   2133 H13X POPCL  16     -49.721 -48.867   1.694  1.00  0.00      L11  H
ATOM   2134 H13Y POPCL  16     -51.272 -48.254   2.391  1.00  0.00      L11  H
ATOM   2135 C314 POPCL  16     -50.603 -47.259   0.644  1.00  0.00      L11  C
ATOM   2136 H14X POPCL  16     -51.263 -46.356   0.854  1.00  0.00      L11  H
ATOM   2137 H14Y POPCL  16     -49.759 -46.763   0.241  1.00  0.00      L11  H
ATOM   2138 C315 POPCL  16     -51.344 -48.222  -0.401  1.00  0.00      L11  C
ATOM   2139 H15X POPCL  16     -50.620 -49.045  -0.743  1.00  0.00      L11  H
ATOM   2140 H15Y POPCL  16     -52.217 -48.771   0.082  1.00  0.00      L11  H
ATOM   2141 C316 POPCL  16     -52.026 -47.385  -1.466  1.00  0.00      L11  C
ATOM   2142 H16X POPCL  16     -51.434 -46.741  -2.153  1.00  0.00      L11  H
ATOM   2143 H16Y POPCL  16     -52.632 -48.060  -2.097  1.00  0.00      L11  H
ATOM   2144 H16Z POPCL  16     -52.728 -46.673  -0.947  1.00  0.00      L11  H
ATOM   2145  N   POPCL  17     -53.882 -42.709  19.607  1.00  0.00      L11  N
ATOM   2146  C11 POPCL  17     -53.269 -42.700  18.242  1.00  0.00      L11  C
ATOM   2147  C12 POPCL  17     -55.320 -43.060  19.584  1.00  0.00      L11  C
ATOM   2148  C13 POPCL  17     -53.823 -41.402  20.219  1.00  0.00      L11  C
ATOM   2149  C14 POPCL  17     -53.064 -43.661  20.399  1.00  0.00      L11  C
ATOM   2150  H11 POPCL  17     -53.597 -43.569  17.725  1.00  0.00      L11  H
ATOM   2151  H12 POPCL  17     -52.186 -42.651  18.272  1.00  0.00      L11  H
ATOM   2152  H21 POPCL  17     -55.886 -42.306  18.970  1.00  0.00      L11  H
ATOM   2153  H22 POPCL  17     -55.379 -44.010  19.108  1.00  0.00      L11  H
ATOM   2154  H23 POPCL  17     -55.764 -43.068  20.560  1.00  0.00      L11  H
ATOM   2155  H31 POPCL  17     -54.526 -40.718  19.744  1.00  0.00      L11  H
ATOM   2156  H32 POPCL  17     -54.035 -41.352  21.240  1.00  0.00      L11  H
ATOM   2157  H33 POPCL  17     -52.821 -40.894  20.065  1.00  0.00      L11  H
ATOM   2158  H41 POPCL  17     -53.207 -43.446  21.494  1.00  0.00      L11  H
ATOM   2159  H42 POPCL  17     -53.446 -44.656  20.253  1.00  0.00      L11  H
ATOM   2160  H43 POPCL  17     -52.087 -43.661  20.006  1.00  0.00      L11  H
ATOM   2161  C15 POPCL  17     -53.637 -41.483  17.377  1.00  0.00      L11  C
ATOM   2162  H51 POPCL  17     -53.288 -40.530  17.773  1.00  0.00      L11  H
ATOM   2163  H52 POPCL  17     -53.030 -41.567  16.481  1.00  0.00      L11  H
ATOM   2164  P1  POPCL  17     -55.967 -40.237  17.232  1.00  0.00      L11  P
ATOM   2165  O3  POPCL  17     -55.969 -39.791  18.634  1.00  0.00      L11  O
ATOM   2166  O4  POPCL  17     -57.276 -40.605  16.570  1.00  0.00      L11  O
ATOM   2167  O1  POPCL  17     -55.028 -41.499  17.041  1.00  0.00      L11  O
ATOM   2168  O2  POPCL  17     -55.225 -39.207  16.310  1.00  0.00      L11  O
ATOM   2169  C1  POPCL  17     -55.388 -39.379  14.856  1.00  0.00      L11  C
ATOM   2170  HA  POPCL  17     -55.230 -40.451  14.527  1.00  0.00      L11  H
ATOM   2171  HB  POPCL  17     -56.347 -38.914  14.623  1.00  0.00      L11  H
ATOM   2172  C2  POPCL  17     -54.282 -38.659  14.055  1.00  0.00      L11  C
ATOM   2173  HS  POPCL  17     -54.235 -37.569  14.402  1.00  0.00      L11  H
ATOM   2174  O21 POPCL  17     -54.722 -38.840  12.716  1.00  0.00      L11  O
ATOM   2175  C21 POPCL  17     -54.122 -38.028  11.825  1.00  0.00      L11  C
ATOM   2176  O22 POPCL  17     -53.258 -37.234  11.977  1.00  0.00      L11  O
ATOM   2177  C22 POPCL  17     -54.697 -38.403  10.463  1.00  0.00      L11  C
ATOM   2178  H2R POPCL  17     -54.902 -39.548  10.526  1.00  0.00      L11  H
ATOM   2179  H2S POPCL  17     -55.630 -37.839  10.401  1.00  0.00      L11  H
ATOM   2180  C3  POPCL  17     -52.850 -39.226  14.352  1.00  0.00      L11  C
ATOM   2181  HX  POPCL  17     -52.073 -38.592  13.828  1.00  0.00      L11  H
ATOM   2182  HY  POPCL  17     -52.642 -39.312  15.447  1.00  0.00      L11  H
ATOM   2183  O31 POPCL  17     -52.771 -40.558  13.912  1.00  0.00      L11  O
ATOM   2184  C31 POPCL  17     -51.605 -41.170  14.003  1.00  0.00      L11  C
ATOM   2185  O32 POPCL  17     -50.559 -40.693  14.321  1.00  0.00      L11  O
ATOM   2186  C32 POPCL  17     -51.633 -42.660  13.724  1.00  0.00      L11  C
ATOM   2187  H2X POPCL  17     -51.075 -43.014  14.557  1.00  0.00      L11  H
ATOM   2188  H2Y POPCL  17     -52.737 -42.999  13.700  1.00  0.00      L11  H
ATOM   2189  C23 POPCL  17     -53.797 -38.402   9.256  1.00  0.00      L11  C
ATOM   2190  H3R POPCL  17     -53.432 -37.368   9.104  1.00  0.00      L11  H
ATOM   2191  H3S POPCL  17     -52.793 -39.029   9.536  1.00  0.00      L11  H
ATOM   2192  C24 POPCL  17     -54.363 -39.112   7.979  1.00  0.00      L11  C
ATOM   2193  H4R POPCL  17     -54.253 -40.164   8.044  1.00  0.00      L11  H
ATOM   2194  H4S POPCL  17     -55.392 -38.863   7.933  1.00  0.00      L11  H
ATOM   2195  C25 POPCL  17     -53.825 -38.577   6.684  1.00  0.00      L11  C
ATOM   2196  H5R POPCL  17     -53.991 -37.490   6.677  1.00  0.00      L11  H
ATOM   2197  H5S POPCL  17     -52.703 -38.711   6.673  1.00  0.00      L11  H
ATOM   2198  C26 POPCL  17     -54.575 -39.164   5.459  1.00  0.00      L11  C
ATOM   2199  H6R POPCL  17     -54.450 -40.232   5.375  1.00  0.00      L11  H
ATOM   2200  H6S POPCL  17     -55.683 -38.979   5.544  1.00  0.00      L11  H
ATOM   2201  C27 POPCL  17     -53.966 -38.516   4.246  1.00  0.00      L11  C
ATOM   2202  H7R POPCL  17     -53.901 -37.378   4.352  1.00  0.00      L11  H
ATOM   2203  H7S POPCL  17     -52.907 -38.908   4.229  1.00  0.00      L11  H
ATOM   2204  C28 POPCL  17     -54.626 -38.876   2.876  1.00  0.00      L11  C
ATOM   2205  H8R POPCL  17     -54.598 -39.942   2.662  1.00  0.00      L11  H
ATOM   2206  H8S POPCL  17     -55.720 -38.716   2.790  1.00  0.00      L11  H
ATOM   2207  C29 POPCL  17     -54.009 -38.285   1.645  1.00  0.00      L11  C
ATOM   2208  H91 POPCL  17     -53.475 -37.398   1.814  1.00  0.00      L11  H
ATOM   2209 C210 POPCL  17     -54.294 -38.581   0.375  1.00  0.00      L11  C
ATOM   2210 H101 POPCL  17     -53.692 -37.967  -0.372  1.00  0.00      L11  H
ATOM   2211 C211 POPCL  17     -55.167 -39.629  -0.142  1.00  0.00      L11  C
ATOM   2212 H11R POPCL  17     -55.284 -40.484   0.604  1.00  0.00      L11  H
ATOM   2213 H11S POPCL  17     -56.189 -39.239  -0.201  1.00  0.00      L11  H
ATOM   2214 C212 POPCL  17     -54.672 -40.246  -1.457  1.00  0.00      L11  C
ATOM   2215 H12R POPCL  17     -53.581 -40.606  -1.260  1.00  0.00      L11  H
ATOM   2216 H12S POPCL  17     -55.353 -41.083  -1.800  1.00  0.00      L11  H
ATOM   2217 C213 POPCL  17     -54.688 -39.362  -2.665  1.00  0.00      L11  C
ATOM   2218 H13R POPCL  17     -55.676 -38.912  -2.658  1.00  0.00      L11  H
ATOM   2219 H13S POPCL  17     -54.011 -38.491  -2.493  1.00  0.00      L11  H
ATOM   2220 C214 POPCL  17     -54.367 -40.121  -3.870  1.00  0.00      L11  C
ATOM   2221 H14R POPCL  17     -53.342 -40.627  -3.894  1.00  0.00      L11  H
ATOM   2222 H14S POPCL  17     -55.053 -41.022  -3.968  1.00  0.00      L11  H
ATOM   2223 C215 POPCL  17     -54.472 -39.365  -5.214  1.00  0.00      L11  C
ATOM   2224 H15R POPCL  17     -55.517 -39.120  -5.339  1.00  0.00      L11  H
ATOM   2225 H15S POPCL  17     -53.901 -38.412  -5.120  1.00  0.00      L11  H
ATOM   2226 C216 POPCL  17     -53.958 -40.210  -6.391  1.00  0.00      L11  C
ATOM   2227 H16R POPCL  17     -52.827 -40.255  -6.509  1.00  0.00      L11  H
ATOM   2228 H16S POPCL  17     -54.479 -41.273  -6.423  1.00  0.00      L11  H
ATOM   2229 C217 POPCL  17     -54.432 -39.527  -7.688  1.00  0.00      L11  C
ATOM   2230 H17R POPCL  17     -55.570 -39.452  -7.556  1.00  0.00      L11  H
ATOM   2231 H17S POPCL  17     -54.114 -38.485  -7.730  1.00  0.00      L11  H
ATOM   2232 C218 POPCL  17     -54.008 -40.374  -8.927  1.00  0.00      L11  C
ATOM   2233 H18R POPCL  17     -54.221 -39.831  -9.857  1.00  0.00      L11  H
ATOM   2234 H18S POPCL  17     -52.934 -40.703  -8.839  1.00  0.00      L11  H
ATOM   2235 H18T POPCL  17     -54.634 -41.277  -9.014  1.00  0.00      L11  H
ATOM   2236  C33 POPCL  17     -51.023 -42.928  12.317  1.00  0.00      L11  C
ATOM   2237  H3X POPCL  17     -49.946 -42.886  12.420  1.00  0.00      L11  H
ATOM   2238  H3Y POPCL  17     -51.185 -44.008  12.004  1.00  0.00      L11  H
ATOM   2239  C34 POPCL  17     -51.589 -42.042  11.165  1.00  0.00      L11  C
ATOM   2240  H4X POPCL  17     -52.714 -42.214  11.214  1.00  0.00      L11  H
ATOM   2241  H4Y POPCL  17     -51.411 -40.957  11.293  1.00  0.00      L11  H
ATOM   2242  C35 POPCL  17     -51.081 -42.471   9.775  1.00  0.00      L11  C
ATOM   2243  H5X POPCL  17     -49.995 -42.288   9.804  1.00  0.00      L11  H
ATOM   2244  H5Y POPCL  17     -51.092 -43.587   9.624  1.00  0.00      L11  H
ATOM   2245  C36 POPCL  17     -51.719 -41.799   8.565  1.00  0.00      L11  C
ATOM   2246  H6X POPCL  17     -52.834 -41.907   8.649  1.00  0.00      L11  H
ATOM   2247  H6Y POPCL  17     -51.574 -40.769   8.671  1.00  0.00      L11  H
ATOM   2248  C37 POPCL  17     -51.161 -42.365   7.241  1.00  0.00      L11  C
ATOM   2249  H7X POPCL  17     -50.133 -42.036   7.014  1.00  0.00      L11  H
ATOM   2250  H7Y POPCL  17     -51.277 -43.506   7.293  1.00  0.00      L11  H
ATOM   2251  C38 POPCL  17     -51.790 -41.898   5.975  1.00  0.00      L11  C
ATOM   2252  H8X POPCL  17     -52.822 -42.212   5.993  1.00  0.00      L11  H
ATOM   2253  H8Y POPCL  17     -51.756 -40.774   5.969  1.00  0.00      L11  H
ATOM   2254  C39 POPCL  17     -51.206 -42.425   4.655  1.00  0.00      L11  C
ATOM   2255  H9X POPCL  17     -50.298 -41.828   4.370  1.00  0.00      L11  H
ATOM   2256  H9Y POPCL  17     -50.974 -43.446   4.738  1.00  0.00      L11  H
ATOM   2257 C310 POPCL  17     -52.135 -42.410   3.369  1.00  0.00      L11  C
ATOM   2258 H10X POPCL  17     -52.996 -43.187   3.504  1.00  0.00      L11  H
ATOM   2259 H10Y POPCL  17     -52.525 -41.397   3.325  1.00  0.00      L11  H
ATOM   2260 C311 POPCL  17     -51.425 -42.837   2.086  1.00  0.00      L11  C
ATOM   2261 H11X POPCL  17     -50.544 -42.182   1.853  1.00  0.00      L11  H
ATOM   2262 H11Y POPCL  17     -51.096 -43.933   2.180  1.00  0.00      L11  H
ATOM   2263 C312 POPCL  17     -52.322 -42.749   0.872  1.00  0.00      L11  C
ATOM   2264 H12X POPCL  17     -53.207 -43.414   1.071  1.00  0.00      L11  H
ATOM   2265 H12Y POPCL  17     -52.757 -41.721   0.667  1.00  0.00      L11  H
ATOM   2266 C313 POPCL  17     -51.564 -43.136  -0.427  1.00  0.00      L11  C
ATOM   2267 H13X POPCL  17     -50.840 -42.399  -0.804  1.00  0.00      L11  H
ATOM   2268 H13Y POPCL  17     -50.924 -44.063  -0.325  1.00  0.00      L11  H
ATOM   2269 C314 POPCL  17     -52.593 -43.478  -1.517  1.00  0.00      L11  C
ATOM   2270 H14X POPCL  17     -53.183 -44.280  -1.136  1.00  0.00      L11  H
ATOM   2271 H14Y POPCL  17     -53.238 -42.641  -1.722  1.00  0.00      L11  H
ATOM   2272 C315 POPCL  17     -51.931 -43.994  -2.802  1.00  0.00      L11  C
ATOM   2273 H15X POPCL  17     -51.108 -43.393  -2.981  1.00  0.00      L11  H
ATOM   2274 H15Y POPCL  17     -51.513 -44.968  -2.656  1.00  0.00      L11  H
ATOM   2275 C316 POPCL  17     -52.873 -44.071  -4.039  1.00  0.00      L11  C
ATOM   2276 H16X POPCL  17     -53.074 -43.045  -4.408  1.00  0.00      L11  H
ATOM   2277 H16Y POPCL  17     -52.402 -44.662  -4.841  1.00  0.00      L11  H
ATOM   2278 H16Z POPCL  17     -53.795 -44.631  -3.860  1.00  0.00      L11  H
ATOM   2279  N   POPCL  18     -46.458 -28.569  22.679  1.00  0.00      L11  N
ATOM   2280  C11 POPCL  18     -46.456 -29.304  21.407  1.00  0.00      L11  C
ATOM   2281  C12 POPCL  18     -45.241 -29.232  23.410  1.00  0.00      L11  C
ATOM   2282  C13 POPCL  18     -47.763 -28.716  23.482  1.00  0.00      L11  C
ATOM   2283  C14 POPCL  18     -46.177 -27.113  22.434  1.00  0.00      L11  C
ATOM   2284  H11 POPCL  18     -45.405 -29.235  21.203  1.00  0.00      L11  H
ATOM   2285  H12 POPCL  18     -46.956 -28.802  20.583  1.00  0.00      L11  H
ATOM   2286  H21 POPCL  18     -45.453 -30.160  23.855  1.00  0.00      L11  H
ATOM   2287  H22 POPCL  18     -44.381 -29.432  22.750  1.00  0.00      L11  H
ATOM   2288  H23 POPCL  18     -44.792 -28.556  24.169  1.00  0.00      L11  H
ATOM   2289  H31 POPCL  18     -48.122 -29.733  23.535  1.00  0.00      L11  H
ATOM   2290  H32 POPCL  18     -47.750 -28.217  24.450  1.00  0.00      L11  H
ATOM   2291  H33 POPCL  18     -48.531 -28.202  22.974  1.00  0.00      L11  H
ATOM   2292  H41 POPCL  18     -46.164 -26.615  23.379  1.00  0.00      L11  H
ATOM   2293  H42 POPCL  18     -45.182 -27.107  21.972  1.00  0.00      L11  H
ATOM   2294  H43 POPCL  18     -46.814 -26.617  21.779  1.00  0.00      L11  H
ATOM   2295  C15 POPCL  18     -46.742 -30.883  21.386  1.00  0.00      L11  C
ATOM   2296  H51 POPCL  18     -46.936 -31.384  22.351  1.00  0.00      L11  H
ATOM   2297  H52 POPCL  18     -47.579 -31.115  20.781  1.00  0.00      L11  H
ATOM   2298  P1  POPCL  18     -44.172 -31.342  20.978  1.00  0.00      L11  P
ATOM   2299  O3  POPCL  18     -43.806 -32.102  22.148  1.00  0.00      L11  O
ATOM   2300  O4  POPCL  18     -43.722 -29.935  20.989  1.00  0.00      L11  O
ATOM   2301  O1  POPCL  18     -45.671 -31.532  20.662  1.00  0.00      L11  O
ATOM   2302  O2  POPCL  18     -43.444 -31.991  19.711  1.00  0.00      L11  O
ATOM   2303  C1  POPCL  18     -43.678 -31.587  18.382  1.00  0.00      L11  C
ATOM   2304  HA  POPCL  18     -44.478 -30.851  18.293  1.00  0.00      L11  H
ATOM   2305  HB  POPCL  18     -42.798 -31.137  17.913  1.00  0.00      L11  H
ATOM   2306  C2  POPCL  18     -44.082 -32.787  17.453  1.00  0.00      L11  C
ATOM   2307  HS  POPCL  18     -43.267 -33.488  17.352  1.00  0.00      L11  H
ATOM   2308  O21 POPCL  18     -44.194 -32.228  16.112  1.00  0.00      L11  O
ATOM   2309  C21 POPCL  18     -44.439 -32.994  15.057  1.00  0.00      L11  C
ATOM   2310  O22 POPCL  18     -44.458 -34.206  15.038  1.00  0.00      L11  O
ATOM   2311  C22 POPCL  18     -44.377 -32.179  13.779  1.00  0.00      L11  C
ATOM   2312  H2R POPCL  18     -45.139 -31.352  13.841  1.00  0.00      L11  H
ATOM   2313  H2S POPCL  18     -43.348 -31.761  13.738  1.00  0.00      L11  H
ATOM   2314  C3  POPCL  18     -45.314 -33.513  18.084  1.00  0.00      L11  C
ATOM   2315  HX  POPCL  18     -45.231 -34.519  17.667  1.00  0.00      L11  H
ATOM   2316  HY  POPCL  18     -45.156 -33.660  19.251  1.00  0.00      L11  H
ATOM   2317  O31 POPCL  18     -46.582 -32.865  17.862  1.00  0.00      L11  O
ATOM   2318  C31 POPCL  18     -47.718 -33.148  18.611  1.00  0.00      L11  C
ATOM   2319  O32 POPCL  18     -47.819 -33.916  19.516  1.00  0.00      L11  O
ATOM   2320  C32 POPCL  18     -48.840 -32.197  18.169  1.00  0.00      L11  C
ATOM   2321  H2X POPCL  18     -49.561 -32.248  19.027  1.00  0.00      L11  H
ATOM   2322  H2Y POPCL  18     -48.478 -31.141  18.062  1.00  0.00      L11  H
ATOM   2323  C23 POPCL  18     -44.559 -33.140  12.551  1.00  0.00      L11  C
ATOM   2324  H3R POPCL  18     -43.824 -34.021  12.457  1.00  0.00      L11  H
ATOM   2325  H3S POPCL  18     -45.530 -33.702  12.644  1.00  0.00      L11  H
ATOM   2326  C24 POPCL  18     -44.688 -32.365  11.220  1.00  0.00      L11  C
ATOM   2327  H4R POPCL  18     -45.595 -31.656  11.264  1.00  0.00      L11  H
ATOM   2328  H4S POPCL  18     -43.762 -31.681  11.054  1.00  0.00      L11  H
ATOM   2329  C25 POPCL  18     -44.943 -33.320  10.085  1.00  0.00      L11  C
ATOM   2330  H5R POPCL  18     -44.236 -34.160  10.006  1.00  0.00      L11  H
ATOM   2331  H5S POPCL  18     -46.014 -33.758  10.157  1.00  0.00      L11  H
ATOM   2332  C26 POPCL  18     -44.988 -32.484   8.808  1.00  0.00      L11  C
ATOM   2333  H6R POPCL  18     -45.602 -31.608   8.928  1.00  0.00      L11  H
ATOM   2334  H6S POPCL  18     -43.969 -32.076   8.665  1.00  0.00      L11  H
ATOM   2335  C27 POPCL  18     -45.402 -33.115   7.486  1.00  0.00      L11  C
ATOM   2336  H7R POPCL  18     -44.842 -34.060   7.399  1.00  0.00      L11  H
ATOM   2337  H7S POPCL  18     -46.492 -33.214   7.545  1.00  0.00      L11  H
ATOM   2338  C28 POPCL  18     -44.995 -32.268   6.280  1.00  0.00      L11  C
ATOM   2339  H8R POPCL  18     -45.595 -31.343   6.245  1.00  0.00      L11  H
ATOM   2340  H8S POPCL  18     -43.990 -31.953   6.382  1.00  0.00      L11  H
ATOM   2341  C29 POPCL  18     -45.092 -33.074   4.990  1.00  0.00      L11  C
ATOM   2342  H91 POPCL  18     -45.056 -34.176   5.257  1.00  0.00      L11  H
ATOM   2343 C210 POPCL  18     -45.066 -32.639   3.748  1.00  0.00      L11  C
ATOM   2344 H101 POPCL  18     -45.153 -33.432   2.945  1.00  0.00      L11  H
ATOM   2345 C211 POPCL  18     -44.823 -31.131   3.392  1.00  0.00      L11  C
ATOM   2346 H11R POPCL  18     -45.119 -30.491   4.223  1.00  0.00      L11  H
ATOM   2347 H11S POPCL  18     -43.691 -31.028   3.329  1.00  0.00      L11  H
ATOM   2348 C212 POPCL  18     -45.530 -30.574   2.210  1.00  0.00      L11  C
ATOM   2349 H12R POPCL  18     -46.669 -30.631   2.322  1.00  0.00      L11  H
ATOM   2350 H12S POPCL  18     -45.198 -29.562   2.170  1.00  0.00      L11  H
ATOM   2351 C213 POPCL  18     -45.159 -31.309   0.851  1.00  0.00      L11  C
ATOM   2352 H13R POPCL  18     -44.053 -31.556   0.989  1.00  0.00      L11  H
ATOM   2353 H13S POPCL  18     -45.658 -32.303   0.777  1.00  0.00      L11  H
ATOM   2354 C214 POPCL  18     -45.550 -30.642  -0.483  1.00  0.00      L11  C
ATOM   2355 H14R POPCL  18     -46.669 -30.665  -0.578  1.00  0.00      L11  H
ATOM   2356 H14S POPCL  18     -45.243 -29.546  -0.404  1.00  0.00      L11  H
ATOM   2357 C215 POPCL  18     -44.881 -31.250  -1.728  1.00  0.00      L11  C
ATOM   2358 H15R POPCL  18     -43.796 -31.331  -1.622  1.00  0.00      L11  H
ATOM   2359 H15S POPCL  18     -45.195 -32.325  -1.691  1.00  0.00      L11  H
ATOM   2360 C216 POPCL  18     -45.443 -30.557  -2.913  1.00  0.00      L11  C
ATOM   2361 H16R POPCL  18     -46.517 -30.507  -2.886  1.00  0.00      L11  H
ATOM   2362 H16S POPCL  18     -45.098 -29.483  -2.917  1.00  0.00      L11  H
ATOM   2363 C217 POPCL  18     -45.066 -31.267  -4.260  1.00  0.00      L11  C
ATOM   2364 H17R POPCL  18     -44.059 -31.204  -4.458  1.00  0.00      L11  H
ATOM   2365 H17S POPCL  18     -45.405 -32.331  -4.339  1.00  0.00      L11  H
ATOM   2366 C218 POPCL  18     -45.765 -30.543  -5.489  1.00  0.00      L11  C
ATOM   2367 H18R POPCL  18     -45.180 -30.669  -6.504  1.00  0.00      L11  H
ATOM   2368 H18S POPCL  18     -46.830 -30.854  -5.518  1.00  0.00      L11  H
ATOM   2369 H18T POPCL  18     -45.912 -29.475  -5.385  1.00  0.00      L11  H
ATOM   2370  C33 POPCL  18     -49.480 -32.769  16.860  1.00  0.00      L11  C
ATOM   2371  H3X POPCL  18     -49.658 -33.856  16.881  1.00  0.00      L11  H
ATOM   2372  H3Y POPCL  18     -50.398 -32.132  16.730  1.00  0.00      L11  H
ATOM   2373  C34 POPCL  18     -48.635 -32.498  15.655  1.00  0.00      L11  C
ATOM   2374  H4X POPCL  18     -48.312 -31.354  15.717  1.00  0.00      L11  H
ATOM   2375  H4Y POPCL  18     -47.768 -33.200  15.562  1.00  0.00      L11  H
ATOM   2376  C35 POPCL  18     -49.439 -32.752  14.378  1.00  0.00      L11  C
ATOM   2377  H5X POPCL  18     -49.724 -33.824  14.333  1.00  0.00      L11  H
ATOM   2378  H5Y POPCL  18     -50.383 -32.109  14.341  1.00  0.00      L11  H
ATOM   2379  C36 POPCL  18     -48.550 -32.440  13.076  1.00  0.00      L11  C
ATOM   2380  H6X POPCL  18     -47.968 -31.493  13.228  1.00  0.00      L11  H
ATOM   2381  H6Y POPCL  18     -47.886 -33.298  12.973  1.00  0.00      L11  H
ATOM   2382  C37 POPCL  18     -49.452 -32.182  11.836  1.00  0.00      L11  C
ATOM   2383  H7X POPCL  18     -49.975 -33.171  11.568  1.00  0.00      L11  H
ATOM   2384  H7Y POPCL  18     -50.214 -31.450  12.129  1.00  0.00      L11  H
ATOM   2385  C38 POPCL  18     -48.607 -31.684  10.649  1.00  0.00      L11  C
ATOM   2386  H8X POPCL  18     -48.023 -30.769  10.923  1.00  0.00      L11  H
ATOM   2387  H8Y POPCL  18     -48.003 -32.479  10.110  1.00  0.00      L11  H
ATOM   2388  C39 POPCL  18     -49.495 -31.166   9.549  1.00  0.00      L11  C
ATOM   2389  H9X POPCL  18     -50.277 -31.954   9.410  1.00  0.00      L11  H
ATOM   2390  H9Y POPCL  18     -50.182 -30.267   9.791  1.00  0.00      L11  H
ATOM   2391 C310 POPCL  18     -48.601 -30.748   8.372  1.00  0.00      L11  C
ATOM   2392 H10X POPCL  18     -47.878 -30.015   8.734  1.00  0.00      L11  H
ATOM   2393 H10Y POPCL  18     -48.042 -31.596   8.087  1.00  0.00      L11  H
ATOM   2394 C311 POPCL  18     -49.413 -30.439   7.123  1.00  0.00      L11  C
ATOM   2395 H11X POPCL  18     -49.917 -31.396   6.778  1.00  0.00      L11  H
ATOM   2396 H11Y POPCL  18     -50.286 -29.772   7.442  1.00  0.00      L11  H
ATOM   2397 C312 POPCL  18     -48.560 -29.844   6.002  1.00  0.00      L11  C
ATOM   2398 H12X POPCL  18     -48.113 -28.933   6.462  1.00  0.00      L11  H
ATOM   2399 H12Y POPCL  18     -47.755 -30.547   5.645  1.00  0.00      L11  H
ATOM   2400 C313 POPCL  18     -49.396 -29.377   4.760  1.00  0.00      L11  C
ATOM   2401 H13X POPCL  18     -49.771 -30.309   4.309  1.00  0.00      L11  H
ATOM   2402 H13Y POPCL  18     -50.210 -28.826   5.121  1.00  0.00      L11  H
ATOM   2403 C314 POPCL  18     -48.446 -28.544   3.790  1.00  0.00      L11  C
ATOM   2404 H14X POPCL  18     -48.073 -27.557   4.141  1.00  0.00      L11  H
ATOM   2405 H14Y POPCL  18     -47.600 -29.233   3.656  1.00  0.00      L11  H
ATOM   2406 C315 POPCL  18     -49.129 -28.396   2.341  1.00  0.00      L11  C
ATOM   2407 H15X POPCL  18     -49.475 -29.451   2.212  1.00  0.00      L11  H
ATOM   2408 H15Y POPCL  18     -50.056 -27.693   2.513  1.00  0.00      L11  H
ATOM   2409 C316 POPCL  18     -48.185 -27.884   1.294  1.00  0.00      L11  C
ATOM   2410 H16X POPCL  18     -47.474 -28.723   0.980  1.00  0.00      L11  H
ATOM   2411 H16Y POPCL  18     -48.716 -27.612   0.367  1.00  0.00      L11  H
ATOM   2412 H16Z POPCL  18     -47.550 -27.064   1.714  1.00  0.00      L11  H
ATOM   2413  N   POPCL  19     -40.223 -73.507  17.337  1.00  0.00      L11  N
ATOM   2414  C11 POPCL  19     -39.612 -74.584  16.484  1.00  0.00      L11  C
ATOM   2415  C12 POPCL  19     -41.094 -74.032  18.369  1.00  0.00      L11  C
ATOM   2416  C13 POPCL  19     -41.096 -72.665  16.448  1.00  0.00      L11  C
ATOM   2417  C14 POPCL  19     -39.149 -72.698  18.037  1.00  0.00      L11  C
ATOM   2418  H11 POPCL  19     -39.206 -75.314  17.207  1.00  0.00      L11  H
ATOM   2419  H12 POPCL  19     -38.732 -74.229  15.986  1.00  0.00      L11  H
ATOM   2420  H21 POPCL  19     -41.802 -74.772  17.811  1.00  0.00      L11  H
ATOM   2421  H22 POPCL  19     -40.571 -74.762  18.925  1.00  0.00      L11  H
ATOM   2422  H23 POPCL  19     -41.543 -73.356  19.024  1.00  0.00      L11  H
ATOM   2423  H31 POPCL  19     -41.915 -73.206  16.053  1.00  0.00      L11  H
ATOM   2424  H32 POPCL  19     -41.577 -71.856  16.913  1.00  0.00      L11  H
ATOM   2425  H33 POPCL  19     -40.520 -72.316  15.588  1.00  0.00      L11  H
ATOM   2426  H41 POPCL  19     -39.770 -72.034  18.748  1.00  0.00      L11  H
ATOM   2427  H42 POPCL  19     -38.527 -73.388  18.545  1.00  0.00      L11  H
ATOM   2428  H43 POPCL  19     -38.641 -72.128  17.324  1.00  0.00      L11  H
ATOM   2429  C15 POPCL  19     -40.478 -75.286  15.377  1.00  0.00      L11  C
ATOM   2430  H51 POPCL  19     -40.797 -74.491  14.607  1.00  0.00      L11  H
ATOM   2431  H52 POPCL  19     -39.869 -76.061  14.851  1.00  0.00      L11  H
ATOM   2432  P1  POPCL  19     -43.130 -75.698  15.650  1.00  0.00      L11  P
ATOM   2433  O3  POPCL  19     -43.704 -75.269  16.925  1.00  0.00      L11  O
ATOM   2434  O4  POPCL  19     -43.539 -76.892  14.986  1.00  0.00      L11  O
ATOM   2435  O1  POPCL  19     -41.619 -75.911  15.884  1.00  0.00      L11  O
ATOM   2436  O2  POPCL  19     -43.169 -74.520  14.613  1.00  0.00      L11  O
ATOM   2437  C1  POPCL  19     -42.968 -74.590  13.192  1.00  0.00      L11  C
ATOM   2438  HA  POPCL  19     -41.869 -74.638  12.904  1.00  0.00      L11  H
ATOM   2439  HB  POPCL  19     -43.446 -75.556  12.785  1.00  0.00      L11  H
ATOM   2440  C2  POPCL  19     -43.640 -73.470  12.390  1.00  0.00      L11  C
ATOM   2441  HS  POPCL  19     -44.742 -73.656  12.429  1.00  0.00      L11  H
ATOM   2442  O21 POPCL  19     -43.029 -73.547  11.068  1.00  0.00      L11  O
ATOM   2443  C21 POPCL  19     -43.562 -74.190  10.138  1.00  0.00      L11  C
ATOM   2444  O22 POPCL  19     -44.579 -74.917  10.186  1.00  0.00      L11  O
ATOM   2445  C22 POPCL  19     -42.723 -73.889   8.827  1.00  0.00      L11  C
ATOM   2446  H2R POPCL  19     -42.723 -72.782   8.685  1.00  0.00      L11  H
ATOM   2447  H2S POPCL  19     -41.625 -74.091   9.016  1.00  0.00      L11  H
ATOM   2448  C3  POPCL  19     -43.352 -72.020  12.939  1.00  0.00      L11  C
ATOM   2449  HX  POPCL  19     -43.955 -71.303  12.272  1.00  0.00      L11  H
ATOM   2450  HY  POPCL  19     -43.675 -71.999  13.981  1.00  0.00      L11  H
ATOM   2451  O31 POPCL  19     -42.018 -71.701  12.856  1.00  0.00      L11  O
ATOM   2452  C31 POPCL  19     -41.767 -70.576  13.466  1.00  0.00      L11  C
ATOM   2453  O32 POPCL  19     -42.576 -69.792  13.928  1.00  0.00      L11  O
ATOM   2454  C32 POPCL  19     -40.306 -70.255  13.518  1.00  0.00      L11  C
ATOM   2455  H2X POPCL  19     -40.047 -69.820  14.505  1.00  0.00      L11  H
ATOM   2456  H2Y POPCL  19     -39.697 -71.180  13.601  1.00  0.00      L11  H
ATOM   2457  C23 POPCL  19     -43.124 -74.623   7.511  1.00  0.00      L11  C
ATOM   2458  H3R POPCL  19     -42.869 -75.669   7.691  1.00  0.00      L11  H
ATOM   2459  H3S POPCL  19     -44.237 -74.369   7.305  1.00  0.00      L11  H
ATOM   2460  C24 POPCL  19     -42.441 -74.124   6.253  1.00  0.00      L11  C
ATOM   2461  H4R POPCL  19     -42.282 -73.049   6.217  1.00  0.00      L11  H
ATOM   2462  H4S POPCL  19     -41.446 -74.596   6.208  1.00  0.00      L11  H
ATOM   2463  C25 POPCL  19     -43.294 -74.423   4.963  1.00  0.00      L11  C
ATOM   2464  H5R POPCL  19     -43.132 -75.465   4.712  1.00  0.00      L11  H
ATOM   2465  H5S POPCL  19     -44.405 -74.290   5.159  1.00  0.00      L11  H
ATOM   2466  C26 POPCL  19     -42.976 -73.462   3.817  1.00  0.00      L11  C
ATOM   2467  H6R POPCL  19     -43.346 -72.447   4.186  1.00  0.00      L11  H
ATOM   2468  H6S POPCL  19     -41.884 -73.412   3.697  1.00  0.00      L11  H
ATOM   2469  C27 POPCL  19     -43.827 -73.813   2.556  1.00  0.00      L11  C
ATOM   2470  H7R POPCL  19     -43.818 -74.903   2.431  1.00  0.00      L11  H
ATOM   2471  H7S POPCL  19     -44.852 -73.610   2.849  1.00  0.00      L11  H
ATOM   2472  C28 POPCL  19     -43.394 -72.896   1.301  1.00  0.00      L11  C
ATOM   2473  H8R POPCL  19     -43.689 -71.814   1.684  1.00  0.00      L11  H
ATOM   2474  H8S POPCL  19     -42.292 -73.214   1.274  1.00  0.00      L11  H
ATOM   2475  C29 POPCL  19     -43.983 -73.107  -0.109  1.00  0.00      L11  C
ATOM   2476  H91 POPCL  19     -45.000 -73.495  -0.188  1.00  0.00      L11  H
ATOM   2477 C210 POPCL  19     -43.298 -72.859  -1.207  1.00  0.00      L11  C
ATOM   2478 H101 POPCL  19     -43.822 -73.112  -2.150  1.00  0.00      L11  H
ATOM   2479 C211 POPCL  19     -41.896 -72.354  -1.312  1.00  0.00      L11  C
ATOM   2480 H11R POPCL  19     -41.657 -71.720  -0.416  1.00  0.00      L11  H
ATOM   2481 H11S POPCL  19     -41.315 -73.306  -1.240  1.00  0.00      L11  H
ATOM   2482 C212 POPCL  19     -41.574 -71.638  -2.619  1.00  0.00      L11  C
ATOM   2483 H12R POPCL  19     -42.219 -70.812  -2.803  1.00  0.00      L11  H
ATOM   2484 H12S POPCL  19     -40.510 -71.277  -2.447  1.00  0.00      L11  H
ATOM   2485 C213 POPCL  19     -41.311 -72.495  -3.871  1.00  0.00      L11  C
ATOM   2486 H13R POPCL  19     -40.597 -73.375  -3.565  1.00  0.00      L11  H
ATOM   2487 H13S POPCL  19     -42.244 -72.939  -4.248  1.00  0.00      L11  H
ATOM   2488 C214 POPCL  19     -40.705 -71.631  -5.030  1.00  0.00      L11  C
ATOM   2489 H14R POPCL  19     -41.380 -70.764  -5.277  1.00  0.00      L11  H
ATOM   2490 H14S POPCL  19     -39.655 -71.217  -4.834  1.00  0.00      L11  H
ATOM   2491 C215 POPCL  19     -40.609 -72.446  -6.345  1.00  0.00      L11  C
ATOM   2492 H15R POPCL  19     -39.829 -73.259  -6.241  1.00  0.00      L11  H
ATOM   2493 H15S POPCL  19     -41.562 -72.988  -6.459  1.00  0.00      L11  H
ATOM   2494 C216 POPCL  19     -40.114 -71.580  -7.560  1.00  0.00      L11  C
ATOM   2495 H16R POPCL  19     -40.564 -70.612  -7.535  1.00  0.00      L11  H
ATOM   2496 H16S POPCL  19     -39.069 -71.321  -7.379  1.00  0.00      L11  H
ATOM   2497 C217 POPCL  19     -40.368 -72.202  -8.933  1.00  0.00      L11  C
ATOM   2498 H17R POPCL  19     -39.920 -73.242  -8.997  1.00  0.00      L11  H
ATOM   2499 H17S POPCL  19     -41.444 -72.254  -8.996  1.00  0.00      L11  H
ATOM   2500 C218 POPCL  19     -39.840 -71.411 -10.168  1.00  0.00      L11  C
ATOM   2501 H18R POPCL  19     -40.276 -71.929 -11.082  1.00  0.00      L11  H
ATOM   2502 H18S POPCL  19     -40.111 -70.309 -10.167  1.00  0.00      L11  H
ATOM   2503 H18T POPCL  19     -38.770 -71.402 -10.294  1.00  0.00      L11  H
ATOM   2504  C33 POPCL  19     -39.829 -69.310  12.363  1.00  0.00      L11  C
ATOM   2505  H3X POPCL  19     -40.326 -68.283  12.432  1.00  0.00      L11  H
ATOM   2506  H3Y POPCL  19     -38.698 -69.180  12.392  1.00  0.00      L11  H
ATOM   2507  C34 POPCL  19     -40.136 -69.990  10.990  1.00  0.00      L11  C
ATOM   2508  H4X POPCL  19     -39.678 -70.931  11.059  1.00  0.00      L11  H
ATOM   2509  H4Y POPCL  19     -41.224 -70.203  10.933  1.00  0.00      L11  H
ATOM   2510  C35 POPCL  19     -39.649 -69.283   9.731  1.00  0.00      L11  C
ATOM   2511  H5X POPCL  19     -39.755 -68.212   9.906  1.00  0.00      L11  H
ATOM   2512  H5Y POPCL  19     -38.564 -69.379   9.610  1.00  0.00      L11  H
ATOM   2513  C36 POPCL  19     -40.448 -69.637   8.415  1.00  0.00      L11  C
ATOM   2514  H6X POPCL  19     -40.138 -70.653   8.089  1.00  0.00      L11  H
ATOM   2515  H6Y POPCL  19     -41.579 -69.537   8.645  1.00  0.00      L11  H
ATOM   2516  C37 POPCL  19     -40.145 -68.721   7.181  1.00  0.00      L11  C
ATOM   2517  H7X POPCL  19     -40.547 -67.732   7.301  1.00  0.00      L11  H
ATOM   2518  H7Y POPCL  19     -39.033 -68.635   7.164  1.00  0.00      L11  H
ATOM   2519  C38 POPCL  19     -40.529 -69.371   5.815  1.00  0.00      L11  C
ATOM   2520  H8X POPCL  19     -40.218 -70.481   5.684  1.00  0.00      L11  H
ATOM   2521  H8Y POPCL  19     -41.656 -69.422   5.807  1.00  0.00      L11  H
ATOM   2522  C39 POPCL  19     -40.032 -68.556   4.653  1.00  0.00      L11  C
ATOM   2523  H9X POPCL  19     -40.548 -67.557   4.670  1.00  0.00      L11  H
ATOM   2524  H9Y POPCL  19     -38.923 -68.443   4.690  1.00  0.00      L11  H
ATOM   2525 C310 POPCL  19     -40.484 -69.199   3.279  1.00  0.00      L11  C
ATOM   2526 H10X POPCL  19     -40.253 -70.296   3.334  1.00  0.00      L11  H
ATOM   2527 H10Y POPCL  19     -41.603 -69.020   3.221  1.00  0.00      L11  H
ATOM   2528 C311 POPCL  19     -39.828 -68.504   2.066  1.00  0.00      L11  C
ATOM   2529 H11X POPCL  19     -40.257 -67.531   2.067  1.00  0.00      L11  H
ATOM   2530 H11Y POPCL  19     -38.725 -68.448   2.267  1.00  0.00      L11  H
ATOM   2531 C312 POPCL  19     -39.992 -69.215   0.722  1.00  0.00      L11  C
ATOM   2532 H12X POPCL  19     -39.463 -70.209   0.786  1.00  0.00      L11  H
ATOM   2533 H12Y POPCL  19     -41.084 -69.490   0.392  1.00  0.00      L11  H
ATOM   2534 C313 POPCL  19     -39.471 -68.305  -0.357  1.00  0.00      L11  C
ATOM   2535 H13X POPCL  19     -40.176 -67.447  -0.392  1.00  0.00      L11  H
ATOM   2536 H13Y POPCL  19     -38.485 -67.923  -0.115  1.00  0.00      L11  H
ATOM   2537 C314 POPCL  19     -39.531 -68.792  -1.790  1.00  0.00      L11  C
ATOM   2538 H14X POPCL  19     -39.029 -69.727  -1.949  1.00  0.00      L11  H
ATOM   2539 H14Y POPCL  19     -40.609 -69.044  -1.920  1.00  0.00      L11  H
ATOM   2540 C315 POPCL  19     -39.110 -67.665  -2.695  1.00  0.00      L11  C
ATOM   2541 H15X POPCL  19     -39.494 -66.667  -2.340  1.00  0.00      L11  H
ATOM   2542 H15Y POPCL  19     -37.927 -67.584  -2.599  1.00  0.00      L11  H
ATOM   2543 C316 POPCL  19     -39.399 -67.902  -4.152  1.00  0.00      L11  C
ATOM   2544 H16X POPCL  19     -40.480 -68.024  -4.228  1.00  0.00      L11  H
ATOM   2545 H16Y POPCL  19     -39.207 -67.011  -4.718  1.00  0.00      L11  H
ATOM   2546 H16Z POPCL  19     -38.941 -68.799  -4.609  1.00  0.00      L11  H
ATOM   2547  N   POPCL  20     -35.927 -63.721  21.706  1.00  0.00      L11  N
ATOM   2548  C11 POPCL  20     -35.342 -63.225  20.348  1.00  0.00      L11  C
ATOM   2549  C12 POPCL  20     -35.986 -65.285  21.765  1.00  0.00      L11  C
ATOM   2550  C13 POPCL  20     -37.341 -63.226  21.884  1.00  0.00      L11  C
ATOM   2551  C14 POPCL  20     -35.034 -63.156  22.770  1.00  0.00      L11  C
ATOM   2552  H11 POPCL  20     -34.297 -63.484  20.320  1.00  0.00      L11  H
ATOM   2553  H12 POPCL  20     -35.363 -62.130  20.293  1.00  0.00      L11  H
ATOM   2554  H21 POPCL  20     -36.472 -65.760  20.999  1.00  0.00      L11  H
ATOM   2555  H22 POPCL  20     -34.941 -65.641  21.781  1.00  0.00      L11  H
ATOM   2556  H23 POPCL  20     -36.269 -65.599  22.795  1.00  0.00      L11  H
ATOM   2557  H31 POPCL  20     -38.130 -63.818  21.456  1.00  0.00      L11  H
ATOM   2558  H32 POPCL  20     -37.601 -63.328  22.943  1.00  0.00      L11  H
ATOM   2559  H33 POPCL  20     -37.391 -62.138  21.660  1.00  0.00      L11  H
ATOM   2560  H41 POPCL  20     -35.396 -63.181  23.756  1.00  0.00      L11  H
ATOM   2561  H42 POPCL  20     -34.000 -63.616  22.809  1.00  0.00      L11  H
ATOM   2562  H43 POPCL  20     -34.746 -62.109  22.545  1.00  0.00      L11  H
ATOM   2563  C15 POPCL  20     -35.894 -63.812  19.026  1.00  0.00      L11  C
ATOM   2564  H51 POPCL  20     -37.024 -63.976  19.131  1.00  0.00      L11  H
ATOM   2565  H52 POPCL  20     -35.661 -63.010  18.266  1.00  0.00      L11  H
ATOM   2566  P1  POPCL  20     -35.744 -66.363  18.171  1.00  0.00      L11  P
ATOM   2567  O3  POPCL  20     -36.263 -67.165  19.344  1.00  0.00      L11  O
ATOM   2568  O4  POPCL  20     -34.659 -66.994  17.373  1.00  0.00      L11  O
ATOM   2569  O1  POPCL  20     -35.228 -64.982  18.717  1.00  0.00      L11  O
ATOM   2570  O2  POPCL  20     -37.006 -66.007  17.321  1.00  0.00      L11  O
ATOM   2571  C1  POPCL  20     -36.805 -65.273  16.116  1.00  0.00      L11  C
ATOM   2572  HA  POPCL  20     -36.129 -64.425  16.244  1.00  0.00      L11  H
ATOM   2573  HB  POPCL  20     -36.363 -65.966  15.358  1.00  0.00      L11  H
ATOM   2574  C2  POPCL  20     -38.220 -64.821  15.625  1.00  0.00      L11  C
ATOM   2575  HS  POPCL  20     -38.847 -65.738  15.597  1.00  0.00      L11  H
ATOM   2576  O21 POPCL  20     -38.198 -64.235  14.252  1.00  0.00      L11  O
ATOM   2577  C21 POPCL  20     -38.662 -64.991  13.238  1.00  0.00      L11  C
ATOM   2578  O22 POPCL  20     -39.252 -66.036  13.360  1.00  0.00      L11  O
ATOM   2579  C22 POPCL  20     -38.371 -64.306  11.889  1.00  0.00      L11  C
ATOM   2580  H2R POPCL  20     -38.997 -63.380  11.783  1.00  0.00      L11  H
ATOM   2581  H2S POPCL  20     -37.361 -63.977  11.854  1.00  0.00      L11  H
ATOM   2582  C3  POPCL  20     -38.780 -63.851  16.652  1.00  0.00      L11  C
ATOM   2583  HX  POPCL  20     -39.782 -63.632  16.288  1.00  0.00      L11  H
ATOM   2584  HY  POPCL  20     -38.822 -64.206  17.701  1.00  0.00      L11  H
ATOM   2585  O31 POPCL  20     -37.925 -62.670  16.680  1.00  0.00      L11  O
ATOM   2586  C31 POPCL  20     -38.346 -61.530  16.090  1.00  0.00      L11  C
ATOM   2587  O32 POPCL  20     -39.492 -61.311  15.710  1.00  0.00      L11  O
ATOM   2588  C32 POPCL  20     -37.223 -60.423  15.955  1.00  0.00      L11  C
ATOM   2589  H2X POPCL  20     -37.749 -59.534  15.756  1.00  0.00      L11  H
ATOM   2590  H2Y POPCL  20     -36.820 -60.273  16.965  1.00  0.00      L11  H
ATOM   2591  C23 POPCL  20     -38.740 -65.123  10.687  1.00  0.00      L11  C
ATOM   2592  H3R POPCL  20     -38.334 -66.185  10.779  1.00  0.00      L11  H
ATOM   2593  H3S POPCL  20     -39.846 -65.195  10.603  1.00  0.00      L11  H
ATOM   2594  C24 POPCL  20     -38.223 -64.460   9.417  1.00  0.00      L11  C
ATOM   2595  H4R POPCL  20     -38.644 -63.443   9.366  1.00  0.00      L11  H
ATOM   2596  H4S POPCL  20     -37.122 -64.360   9.382  1.00  0.00      L11  H
ATOM   2597  C25 POPCL  20     -38.823 -65.210   8.227  1.00  0.00      L11  C
ATOM   2598  H5R POPCL  20     -38.715 -66.316   8.302  1.00  0.00      L11  H
ATOM   2599  H5S POPCL  20     -39.929 -65.034   8.262  1.00  0.00      L11  H
ATOM   2600  C26 POPCL  20     -38.208 -64.839   6.956  1.00  0.00      L11  C
ATOM   2601  H6R POPCL  20     -38.116 -63.778   6.741  1.00  0.00      L11  H
ATOM   2602  H6S POPCL  20     -37.114 -65.273   6.827  1.00  0.00      L11  H
ATOM   2603  C27 POPCL  20     -38.820 -65.422   5.651  1.00  0.00      L11  C
ATOM   2604  H7R POPCL  20     -38.690 -66.537   5.751  1.00  0.00      L11  H
ATOM   2605  H7S POPCL  20     -39.936 -65.232   5.526  1.00  0.00      L11  H
ATOM   2606  C28 POPCL  20     -38.146 -64.877   4.402  1.00  0.00      L11  C
ATOM   2607  H8R POPCL  20     -38.333 -63.750   4.435  1.00  0.00      L11  H
ATOM   2608  H8S POPCL  20     -37.074 -64.964   4.389  1.00  0.00      L11  H
ATOM   2609  C29 POPCL  20     -38.787 -65.389   3.084  1.00  0.00      L11  C
ATOM   2610  H91 POPCL  20     -39.743 -65.838   3.153  1.00  0.00      L11  H
ATOM   2611 C210 POPCL  20     -38.255 -65.277   1.862  1.00  0.00      L11  C
ATOM   2612 H101 POPCL  20     -38.717 -65.624   0.933  1.00  0.00      L11  H
ATOM   2613 C211 POPCL  20     -36.919 -64.609   1.602  1.00  0.00      L11  C
ATOM   2614 H11R POPCL  20     -36.583 -63.973   2.492  1.00  0.00      L11  H
ATOM   2615 H11S POPCL  20     -36.236 -65.462   1.473  1.00  0.00      L11  H
ATOM   2616 C212 POPCL  20     -36.856 -63.830   0.242  1.00  0.00      L11  C
ATOM   2617 H12R POPCL  20     -37.650 -63.070   0.193  1.00  0.00      L11  H
ATOM   2618 H12S POPCL  20     -35.907 -63.222   0.158  1.00  0.00      L11  H
ATOM   2619 C213 POPCL  20     -36.843 -64.768  -0.952  1.00  0.00      L11  C
ATOM   2620 H13R POPCL  20     -36.115 -65.655  -0.703  1.00  0.00      L11  H
ATOM   2621 H13S POPCL  20     -37.882 -65.103  -1.099  1.00  0.00      L11  H
ATOM   2622 C214 POPCL  20     -36.500 -64.112  -2.340  1.00  0.00      L11  C
ATOM   2623 H14R POPCL  20     -37.045 -63.097  -2.359  1.00  0.00      L11  H
ATOM   2624 H14S POPCL  20     -35.468 -63.768  -2.274  1.00  0.00      L11  H
ATOM   2625 C215 POPCL  20     -36.684 -64.967  -3.566  1.00  0.00      L11  C
ATOM   2626 H15R POPCL  20     -36.057 -65.858  -3.422  1.00  0.00      L11  H
ATOM   2627 H15S POPCL  20     -37.764 -65.268  -3.567  1.00  0.00      L11  H
ATOM   2628 C216 POPCL  20     -36.344 -64.386  -4.978  1.00  0.00      L11  C
ATOM   2629 H16R POPCL  20     -36.973 -63.499  -5.217  1.00  0.00      L11  H
ATOM   2630 H16S POPCL  20     -35.227 -64.193  -5.010  1.00  0.00      L11  H
ATOM   2631 C217 POPCL  20     -36.670 -65.439  -6.052  1.00  0.00      L11  C
ATOM   2632 H17R POPCL  20     -36.021 -66.375  -5.892  1.00  0.00      L11  H
ATOM   2633 H17S POPCL  20     -37.657 -65.854  -5.944  1.00  0.00      L11  H
ATOM   2634 C218 POPCL  20     -36.375 -64.898  -7.440  1.00  0.00      L11  C
ATOM   2635 H18R POPCL  20     -36.718 -65.680  -8.222  1.00  0.00      L11  H
ATOM   2636 H18S POPCL  20     -36.948 -63.941  -7.547  1.00  0.00      L11  H
ATOM   2637 H18T POPCL  20     -35.305 -64.824  -7.540  1.00  0.00      L11  H
ATOM   2638  C33 POPCL  20     -36.213 -60.699  14.812  1.00  0.00      L11  C
ATOM   2639  H3X POPCL  20     -35.353 -59.953  14.773  1.00  0.00      L11  H
ATOM   2640  H3Y POPCL  20     -35.755 -61.690  14.878  1.00  0.00      L11  H
ATOM   2641  C34 POPCL  20     -36.834 -60.687  13.415  1.00  0.00      L11  C
ATOM   2642  H4X POPCL  20     -37.727 -61.427  13.347  1.00  0.00      L11  H
ATOM   2643  H4Y POPCL  20     -37.352 -59.738  13.264  1.00  0.00      L11  H
ATOM   2644  C35 POPCL  20     -35.893 -60.973  12.245  1.00  0.00      L11  C
ATOM   2645  H5X POPCL  20     -34.931 -60.310  12.271  1.00  0.00      L11  H
ATOM   2646  H5Y POPCL  20     -35.571 -62.034  12.300  1.00  0.00      L11  H
ATOM   2647  C36 POPCL  20     -36.556 -60.694  10.834  1.00  0.00      L11  C
ATOM   2648  H6X POPCL  20     -37.417 -61.447  10.802  1.00  0.00      L11  H
ATOM   2649  H6Y POPCL  20     -37.074 -59.667  10.811  1.00  0.00      L11  H
ATOM   2650  C37 POPCL  20     -35.657 -61.265   9.669  1.00  0.00      L11  C
ATOM   2651  H7X POPCL  20     -34.678 -60.745   9.512  1.00  0.00      L11  H
ATOM   2652  H7Y POPCL  20     -35.342 -62.328   9.902  1.00  0.00      L11  H
ATOM   2653  C38 POPCL  20     -36.349 -61.126   8.279  1.00  0.00      L11  C
ATOM   2654  H8X POPCL  20     -37.276 -61.724   8.320  1.00  0.00      L11  H
ATOM   2655  H8Y POPCL  20     -36.654 -60.083   8.014  1.00  0.00      L11  H
ATOM   2656  C39 POPCL  20     -35.467 -61.568   7.099  1.00  0.00      L11  C
ATOM   2657  H9X POPCL  20     -34.646 -60.831   7.113  1.00  0.00      L11  H
ATOM   2658  H9Y POPCL  20     -35.006 -62.573   7.464  1.00  0.00      L11  H
ATOM   2659 C310 POPCL  20     -36.095 -61.646   5.733  1.00  0.00      L11  C
ATOM   2660 H10X POPCL  20     -35.625 -62.410   5.089  1.00  0.00      L11  H
ATOM   2661 H10Y POPCL  20     -37.122 -61.893   5.742  1.00  0.00      L11  H
ATOM   2662 C311 POPCL  20     -35.889 -60.435   4.879  1.00  0.00      L11  C
ATOM   2663 H11X POPCL  20     -36.215 -59.510   5.431  1.00  0.00      L11  H
ATOM   2664 H11Y POPCL  20     -34.800 -60.360   4.810  1.00  0.00      L11  H
ATOM   2665 C312 POPCL  20     -36.571 -60.681   3.501  1.00  0.00      L11  C
ATOM   2666 H12X POPCL  20     -36.119 -61.690   3.132  1.00  0.00      L11  H
ATOM   2667 H12Y POPCL  20     -37.614 -60.888   3.674  1.00  0.00      L11  H
ATOM   2668 C313 POPCL  20     -36.256 -59.547   2.573  1.00  0.00      L11  C
ATOM   2669 H13X POPCL  20     -36.769 -58.545   2.807  1.00  0.00      L11  H
ATOM   2670 H13Y POPCL  20     -35.133 -59.359   2.607  1.00  0.00      L11  H
ATOM   2671 C314 POPCL  20     -36.693 -59.834   1.184  1.00  0.00      L11  C
ATOM   2672 H14X POPCL  20     -36.321 -60.896   0.971  1.00  0.00      L11  H
ATOM   2673 H14Y POPCL  20     -37.792 -59.739   1.120  1.00  0.00      L11  H
ATOM   2674 C315 POPCL  20     -36.082 -58.861   0.178  1.00  0.00      L11  C
ATOM   2675 H15X POPCL  20     -36.099 -57.826   0.415  1.00  0.00      L11  H
ATOM   2676 H15Y POPCL  20     -35.041 -59.134   0.196  1.00  0.00      L11  H
ATOM   2677 C316 POPCL  20     -36.594 -59.036  -1.255  1.00  0.00      L11  C
ATOM   2678 H16X POPCL  20     -37.510 -58.499  -1.394  1.00  0.00      L11  H
ATOM   2679 H16Y POPCL  20     -35.909 -58.439  -1.911  1.00  0.00      L11  H
ATOM   2680 H16Z POPCL  20     -36.617 -60.062  -1.751  1.00  0.00      L11  H
ATOM   2681  N   POPCL  21     -41.258 -55.248  21.872  1.00  0.00      L11  N
ATOM   2682  C11 POPCL  21     -40.229 -56.217  21.367  1.00  0.00      L11  C
ATOM   2683  C12 POPCL  21     -41.834 -55.651  23.170  1.00  0.00      L11  C
ATOM   2684  C13 POPCL  21     -42.433 -55.006  21.053  1.00  0.00      L11  C
ATOM   2685  C14 POPCL  21     -40.425 -53.927  22.029  1.00  0.00      L11  C
ATOM   2686  H11 POPCL  21     -39.678 -56.636  22.237  1.00  0.00      L11  H
ATOM   2687  H12 POPCL  21     -39.412 -55.666  20.825  1.00  0.00      L11  H
ATOM   2688  H21 POPCL  21     -42.259 -56.646  23.132  1.00  0.00      L11  H
ATOM   2689  H22 POPCL  21     -40.981 -55.724  23.921  1.00  0.00      L11  H
ATOM   2690  H23 POPCL  21     -42.661 -55.026  23.501  1.00  0.00      L11  H
ATOM   2691  H31 POPCL  21     -43.077 -55.908  21.070  1.00  0.00      L11  H
ATOM   2692  H32 POPCL  21     -42.995 -54.105  21.380  1.00  0.00      L11  H
ATOM   2693  H33 POPCL  21     -42.193 -54.837  20.037  1.00  0.00      L11  H
ATOM   2694  H41 POPCL  21     -41.022 -53.145  22.479  1.00  0.00      L11  H
ATOM   2695  H42 POPCL  21     -39.513 -54.072  22.662  1.00  0.00      L11  H
ATOM   2696  H43 POPCL  21     -40.093 -53.505  21.076  1.00  0.00      L11  H
ATOM   2697  C15 POPCL  21     -40.771 -57.436  20.550  1.00  0.00      L11  C
ATOM   2698  H51 POPCL  21     -41.196 -57.174  19.588  1.00  0.00      L11  H
ATOM   2699  H52 POPCL  21     -40.022 -58.166  20.286  1.00  0.00      L11  H
ATOM   2700  P1  POPCL  21     -43.154 -58.460  21.114  1.00  0.00      L11  P
ATOM   2701  O3  POPCL  21     -44.028 -57.883  22.159  1.00  0.00      L11  O
ATOM   2702  O4  POPCL  21     -43.270 -59.910  20.909  1.00  0.00      L11  O
ATOM   2703  O1  POPCL  21     -41.678 -58.093  21.393  1.00  0.00      L11  O
ATOM   2704  O2  POPCL  21     -43.659 -57.799  19.689  1.00  0.00      L11  O
ATOM   2705  C1  POPCL  21     -43.248 -58.383  18.431  1.00  0.00      L11  C
ATOM   2706  HA  POPCL  21     -42.080 -58.346  18.339  1.00  0.00      L11  H
ATOM   2707  HB  POPCL  21     -43.670 -59.433  18.254  1.00  0.00      L11  H
ATOM   2708  C2  POPCL  21     -43.920 -57.505  17.301  1.00  0.00      L11  C
ATOM   2709  HS  POPCL  21     -45.039 -57.572  17.441  1.00  0.00      L11  H
ATOM   2710  O21 POPCL  21     -43.579 -58.035  15.940  1.00  0.00      L11  O
ATOM   2711  C21 POPCL  21     -44.454 -57.828  14.991  1.00  0.00      L11  C
ATOM   2712  O22 POPCL  21     -45.513 -57.252  15.168  1.00  0.00      L11  O
ATOM   2713  C22 POPCL  21     -44.010 -58.446  13.641  1.00  0.00      L11  C
ATOM   2714  H2R POPCL  21     -42.921 -58.721  13.642  1.00  0.00      L11  H
ATOM   2715  H2S POPCL  21     -44.658 -59.344  13.540  1.00  0.00      L11  H
ATOM   2716  C3  POPCL  21     -43.534 -56.031  17.392  1.00  0.00      L11  C
ATOM   2717  HX  POPCL  21     -43.982 -55.428  16.595  1.00  0.00      L11  H
ATOM   2718  HY  POPCL  21     -44.006 -55.702  18.371  1.00  0.00      L11  H
ATOM   2719  O31 POPCL  21     -42.124 -55.886  17.325  1.00  0.00      L11  O
ATOM   2720  C31 POPCL  21     -41.686 -54.708  17.714  1.00  0.00      L11  C
ATOM   2721  O32 POPCL  21     -42.381 -53.857  18.272  1.00  0.00      L11  O
ATOM   2722  C32 POPCL  21     -40.166 -54.547  17.572  1.00  0.00      L11  C
ATOM   2723  H2X POPCL  21     -39.753 -54.020  18.482  1.00  0.00      L11  H
ATOM   2724  H2Y POPCL  21     -39.708 -55.473  17.394  1.00  0.00      L11  H
ATOM   2725  C23 POPCL  21     -44.368 -57.490  12.491  1.00  0.00      L11  C
ATOM   2726  H3R POPCL  21     -45.429 -57.575  12.129  1.00  0.00      L11  H
ATOM   2727  H3S POPCL  21     -44.182 -56.487  12.891  1.00  0.00      L11  H
ATOM   2728  C24 POPCL  21     -43.502 -57.774  11.293  1.00  0.00      L11  C
ATOM   2729  H4R POPCL  21     -42.477 -57.261  11.486  1.00  0.00      L11  H
ATOM   2730  H4S POPCL  21     -43.192 -58.858  11.280  1.00  0.00      L11  H
ATOM   2731  C25 POPCL  21     -44.078 -57.458   9.912  1.00  0.00      L11  C
ATOM   2732  H5R POPCL  21     -44.941 -58.142   9.755  1.00  0.00      L11  H
ATOM   2733  H5S POPCL  21     -44.391 -56.343   9.947  1.00  0.00      L11  H
ATOM   2734  C26 POPCL  21     -43.170 -57.700   8.757  1.00  0.00      L11  C
ATOM   2735  H6R POPCL  21     -42.292 -57.061   9.110  1.00  0.00      L11  H
ATOM   2736  H6S POPCL  21     -42.765 -58.688   8.720  1.00  0.00      L11  H
ATOM   2737  C27 POPCL  21     -43.784 -57.096   7.468  1.00  0.00      L11  C
ATOM   2738  H7R POPCL  21     -44.790 -57.453   7.194  1.00  0.00      L11  H
ATOM   2739  H7S POPCL  21     -43.780 -56.006   7.764  1.00  0.00      L11  H
ATOM   2740  C28 POPCL  21     -42.816 -57.259   6.204  1.00  0.00      L11  C
ATOM   2741  H8R POPCL  21     -41.753 -57.046   6.427  1.00  0.00      L11  H
ATOM   2742  H8S POPCL  21     -42.798 -58.454   6.062  1.00  0.00      L11  H
ATOM   2743  C29 POPCL  21     -43.402 -56.377   5.069  1.00  0.00      L11  C
ATOM   2744  H91 POPCL  21     -43.754 -55.465   5.460  1.00  0.00      L11  H
ATOM   2745 C210 POPCL  21     -43.362 -56.701   3.783  1.00  0.00      L11  C
ATOM   2746 H101 POPCL  21     -43.900 -55.981   3.145  1.00  0.00      L11  H
ATOM   2747 C211 POPCL  21     -42.821 -57.997   3.255  1.00  0.00      L11  C
ATOM   2748 H11R POPCL  21     -42.459 -58.651   4.046  1.00  0.00      L11  H
ATOM   2749 H11S POPCL  21     -43.700 -58.589   2.907  1.00  0.00      L11  H
ATOM   2750 C212 POPCL  21     -41.862 -57.837   2.145  1.00  0.00      L11  C
ATOM   2751 H12R POPCL  21     -40.953 -57.224   2.471  1.00  0.00      L11  H
ATOM   2752 H12S POPCL  21     -41.313 -58.826   1.938  1.00  0.00      L11  H
ATOM   2753 C213 POPCL  21     -42.515 -57.312   0.842  1.00  0.00      L11  C
ATOM   2754 H13R POPCL  21     -43.499 -57.897   0.734  1.00  0.00      L11  H
ATOM   2755 H13S POPCL  21     -42.603 -56.196   0.967  1.00  0.00      L11  H
ATOM   2756 C214 POPCL  21     -41.611 -57.567  -0.383  1.00  0.00      L11  C
ATOM   2757 H14R POPCL  21     -40.739 -57.008  -0.129  1.00  0.00      L11  H
ATOM   2758 H14S POPCL  21     -41.270 -58.622  -0.395  1.00  0.00      L11  H
ATOM   2759 C215 POPCL  21     -42.272 -57.187  -1.744  1.00  0.00      L11  C
ATOM   2760 H15R POPCL  21     -43.128 -57.903  -1.686  1.00  0.00      L11  H
ATOM   2761 H15S POPCL  21     -42.744 -56.169  -1.669  1.00  0.00      L11  H
ATOM   2762 C216 POPCL  21     -41.475 -57.228  -3.076  1.00  0.00      L11  C
ATOM   2763 H16R POPCL  21     -40.575 -56.589  -3.016  1.00  0.00      L11  H
ATOM   2764 H16S POPCL  21     -41.238 -58.248  -3.312  1.00  0.00      L11  H
ATOM   2765 C217 POPCL  21     -42.380 -56.749  -4.232  1.00  0.00      L11  C
ATOM   2766 H17R POPCL  21     -43.351 -57.245  -4.140  1.00  0.00      L11  H
ATOM   2767 H17S POPCL  21     -42.593 -55.617  -4.031  1.00  0.00      L11  H
ATOM   2768 C218 POPCL  21     -41.797 -56.869  -5.676  1.00  0.00      L11  C
ATOM   2769 H18R POPCL  21     -42.382 -56.193  -6.403  1.00  0.00      L11  H
ATOM   2770 H18S POPCL  21     -40.772 -56.390  -5.692  1.00  0.00      L11  H
ATOM   2771 H18T POPCL  21     -41.683 -57.909  -6.007  1.00  0.00      L11  H
ATOM   2772  C33 POPCL  21     -39.700 -53.704  16.370  1.00  0.00      L11  C
ATOM   2773  H3X POPCL  21     -40.144 -52.710  16.306  1.00  0.00      L11  H
ATOM   2774  H3Y POPCL  21     -38.633 -53.645  16.553  1.00  0.00      L11  H
ATOM   2775  C34 POPCL  21     -39.784 -54.331  14.970  1.00  0.00      L11  C
ATOM   2776  H4X POPCL  21     -39.134 -53.786  14.279  1.00  0.00      L11  H
ATOM   2777  H4Y POPCL  21     -39.491 -55.425  14.990  1.00  0.00      L11  H
ATOM   2778  C35 POPCL  21     -41.200 -54.164  14.327  1.00  0.00      L11  C
ATOM   2779  H5X POPCL  21     -41.984 -54.812  14.890  1.00  0.00      L11  H
ATOM   2780  H5Y POPCL  21     -41.582 -53.147  14.379  1.00  0.00      L11  H
ATOM   2781  C36 POPCL  21     -41.283 -54.825  12.935  1.00  0.00      L11  C
ATOM   2782  H6X POPCL  21     -40.912 -55.887  13.065  1.00  0.00      L11  H
ATOM   2783  H6Y POPCL  21     -42.322 -54.880  12.527  1.00  0.00      L11  H
ATOM   2784  C37 POPCL  21     -40.426 -54.146  11.900  1.00  0.00      L11  C
ATOM   2785  H7X POPCL  21     -40.537 -53.066  12.038  1.00  0.00      L11  H
ATOM   2786  H7Y POPCL  21     -39.333 -54.390  12.228  1.00  0.00      L11  H
ATOM   2787  C38 POPCL  21     -40.762 -54.706  10.520  1.00  0.00      L11  C
ATOM   2788  H8X POPCL  21     -40.544 -55.733  10.400  1.00  0.00      L11  H
ATOM   2789  H8Y POPCL  21     -41.840 -54.535  10.316  1.00  0.00      L11  H
ATOM   2790  C39 POPCL  21     -40.091 -53.951   9.366  1.00  0.00      L11  C
ATOM   2791  H9X POPCL  21     -40.436 -52.896   9.371  1.00  0.00      L11  H
ATOM   2792  H9Y POPCL  21     -39.011 -53.854   9.523  1.00  0.00      L11  H
ATOM   2793 C310 POPCL  21     -40.292 -54.499   7.947  1.00  0.00      L11  C
ATOM   2794 H10X POPCL  21     -40.115 -55.594   8.073  1.00  0.00      L11  H
ATOM   2795 H10Y POPCL  21     -41.375 -54.359   7.713  1.00  0.00      L11  H
ATOM   2796 C311 POPCL  21     -39.412 -53.985   6.805  1.00  0.00      L11  C
ATOM   2797 H11X POPCL  21     -39.577 -52.929   6.573  1.00  0.00      L11  H
ATOM   2798 H11Y POPCL  21     -38.292 -54.064   6.990  1.00  0.00      L11  H
ATOM   2799 C312 POPCL  21     -39.628 -54.891   5.609  1.00  0.00      L11  C
ATOM   2800 H12X POPCL  21     -39.415 -55.947   5.734  1.00  0.00      L11  H
ATOM   2801 H12Y POPCL  21     -40.736 -54.900   5.371  1.00  0.00      L11  H
ATOM   2802 C313 POPCL  21     -38.900 -54.380   4.396  1.00  0.00      L11  C
ATOM   2803 H13X POPCL  21     -39.332 -53.429   4.114  1.00  0.00      L11  H
ATOM   2804 H13Y POPCL  21     -37.834 -54.153   4.712  1.00  0.00      L11  H
ATOM   2805 C314 POPCL  21     -39.029 -55.391   3.269  1.00  0.00      L11  C
ATOM   2806 H14X POPCL  21     -38.622 -56.428   3.552  1.00  0.00      L11  H
ATOM   2807 H14Y POPCL  21     -40.147 -55.565   3.178  1.00  0.00      L11  H
ATOM   2808 C315 POPCL  21     -38.366 -55.037   1.922  1.00  0.00      L11  C
ATOM   2809 H15X POPCL  21     -37.359 -54.657   2.362  1.00  0.00      L11  H
ATOM   2810 H15Y POPCL  21     -38.153 -55.885   1.250  1.00  0.00      L11  H
ATOM   2811 C316 POPCL  21     -39.170 -54.024   1.051  1.00  0.00      L11  C
ATOM   2812 H16X POPCL  21     -39.502 -53.087   1.623  1.00  0.00      L11  H
ATOM   2813 H16Y POPCL  21     -38.598 -53.794   0.061  1.00  0.00      L11  H
ATOM   2814 H16Z POPCL  21     -40.121 -54.598   0.925  1.00  0.00      L11  H
ATOM   2815  N   POPCL  22     -35.832 -46.185  18.281  1.00  0.00      L11  N
ATOM   2816  C11 POPCL  22     -36.409 -47.505  18.831  1.00  0.00      L11  C
ATOM   2817  C12 POPCL  22     -34.490 -45.848  18.750  1.00  0.00      L11  C
ATOM   2818  C13 POPCL  22     -36.678 -45.022  18.675  1.00  0.00      L11  C
ATOM   2819  C14 POPCL  22     -35.965 -46.283  16.814  1.00  0.00      L11  C
ATOM   2820  H11 POPCL  22     -35.797 -48.318  18.370  1.00  0.00      L11  H
ATOM   2821  H12 POPCL  22     -37.387 -47.688  18.404  1.00  0.00      L11  H
ATOM   2822  H21 POPCL  22     -34.523 -45.678  19.834  1.00  0.00      L11  H
ATOM   2823  H22 POPCL  22     -33.892 -46.799  18.657  1.00  0.00      L11  H
ATOM   2824  H23 POPCL  22     -33.951 -45.108  18.275  1.00  0.00      L11  H
ATOM   2825  H31 POPCL  22     -36.556 -44.888  19.759  1.00  0.00      L11  H
ATOM   2826  H32 POPCL  22     -36.590 -44.183  18.123  1.00  0.00      L11  H
ATOM   2827  H33 POPCL  22     -37.700 -45.258  18.580  1.00  0.00      L11  H
ATOM   2828  H41 POPCL  22     -35.362 -45.487  16.310  1.00  0.00      L11  H
ATOM   2829  H42 POPCL  22     -35.494 -47.221  16.453  1.00  0.00      L11  H
ATOM   2830  H43 POPCL  22     -36.920 -46.113  16.357  1.00  0.00      L11  H
ATOM   2831  C15 POPCL  22     -36.654 -47.735  20.297  1.00  0.00      L11  C
ATOM   2832  H51 POPCL  22     -35.642 -47.734  20.726  1.00  0.00      L11  H
ATOM   2833  H52 POPCL  22     -37.137 -46.839  20.689  1.00  0.00      L11  H
ATOM   2834  P1  POPCL  22     -37.227 -50.241  19.695  1.00  0.00      L11  P
ATOM   2835  O3  POPCL  22     -37.784 -51.361  20.505  1.00  0.00      L11  O
ATOM   2836  O4  POPCL  22     -35.840 -50.319  19.235  1.00  0.00      L11  O
ATOM   2837  O1  POPCL  22     -37.362 -48.924  20.610  1.00  0.00      L11  O
ATOM   2838  O2  POPCL  22     -38.110 -49.873  18.433  1.00  0.00      L11  O
ATOM   2839  C1  POPCL  22     -37.665 -49.847  17.136  1.00  0.00      L11  C
ATOM   2840  HA  POPCL  22     -37.067 -48.905  16.884  1.00  0.00      L11  H
ATOM   2841  HB  POPCL  22     -37.095 -50.793  16.976  1.00  0.00      L11  H
ATOM   2842  C2  POPCL  22     -38.859 -49.814  16.161  1.00  0.00      L11  C
ATOM   2843  HS  POPCL  22     -39.553 -50.746  16.270  1.00  0.00      L11  H
ATOM   2844  O21 POPCL  22     -38.388 -49.518  14.837  1.00  0.00      L11  O
ATOM   2845  C21 POPCL  22     -38.830 -50.341  13.887  1.00  0.00      L11  C
ATOM   2846  O22 POPCL  22     -39.254 -51.503  14.042  1.00  0.00      L11  O
ATOM   2847  C22 POPCL  22     -38.834 -49.635  12.621  1.00  0.00      L11  C
ATOM   2848  H2R POPCL  22     -39.646 -48.793  12.591  1.00  0.00      L11  H
ATOM   2849  H2S POPCL  22     -37.799 -49.160  12.559  1.00  0.00      L11  H
ATOM   2850  C3  POPCL  22     -39.832 -48.669  16.586  1.00  0.00      L11  C
ATOM   2851  HX  POPCL  22     -40.678 -48.719  15.832  1.00  0.00      L11  H
ATOM   2852  HY  POPCL  22     -40.346 -48.727  17.585  1.00  0.00      L11  H
ATOM   2853  O31 POPCL  22     -39.332 -47.332  16.346  1.00  0.00      L11  O
ATOM   2854  C31 POPCL  22     -40.098 -46.398  16.800  1.00  0.00      L11  C
ATOM   2855  O32 POPCL  22     -40.973 -46.510  17.593  1.00  0.00      L11  O
ATOM   2856  C32 POPCL  22     -39.713 -45.068  16.188  1.00  0.00      L11  C
ATOM   2857  H2X POPCL  22     -40.516 -44.397  16.417  1.00  0.00      L11  H
ATOM   2858  H2Y POPCL  22     -38.871 -44.548  16.601  1.00  0.00      L11  H
ATOM   2859  C23 POPCL  22     -38.984 -50.494  11.398  1.00  0.00      L11  C
ATOM   2860  H3R POPCL  22     -38.370 -51.429  11.485  1.00  0.00      L11  H
ATOM   2861  H3S POPCL  22     -40.049 -50.776  11.317  1.00  0.00      L11  H
ATOM   2862  C24 POPCL  22     -38.521 -49.806  10.108  1.00  0.00      L11  C
ATOM   2863  H4R POPCL  22     -39.106 -48.843  10.037  1.00  0.00      L11  H
ATOM   2864  H4S POPCL  22     -37.500 -49.402  10.255  1.00  0.00      L11  H
ATOM   2865  C25 POPCL  22     -38.730 -50.574   8.844  1.00  0.00      L11  C
ATOM   2866  H5R POPCL  22     -38.210 -51.605   8.921  1.00  0.00      L11  H
ATOM   2867  H5S POPCL  22     -39.857 -50.799   8.677  1.00  0.00      L11  H
ATOM   2868  C26 POPCL  22     -38.276 -49.763   7.534  1.00  0.00      L11  C
ATOM   2869  H6R POPCL  22     -38.621 -48.768   7.687  1.00  0.00      L11  H
ATOM   2870  H6S POPCL  22     -37.115 -49.736   7.521  1.00  0.00      L11  H
ATOM   2871  C27 POPCL  22     -38.940 -50.237   6.280  1.00  0.00      L11  C
ATOM   2872  H7R POPCL  22     -38.528 -51.221   6.018  1.00  0.00      L11  H
ATOM   2873  H7S POPCL  22     -40.015 -50.381   6.360  1.00  0.00      L11  H
ATOM   2874  C28 POPCL  22     -38.821 -49.271   5.125  1.00  0.00      L11  C
ATOM   2875  H8R POPCL  22     -39.325 -48.305   5.450  1.00  0.00      L11  H
ATOM   2876  H8S POPCL  22     -37.751 -49.032   4.989  1.00  0.00      L11  H
ATOM   2877  C29 POPCL  22     -39.366 -49.708   3.813  1.00  0.00      L11  C
ATOM   2878  H91 POPCL  22     -40.465 -49.794   3.803  1.00  0.00      L11  H
ATOM   2879 C210 POPCL  22     -38.764 -50.245   2.662  1.00  0.00      L11  C
ATOM   2880 H101 POPCL  22     -39.516 -50.577   1.856  1.00  0.00      L11  H
ATOM   2881 C211 POPCL  22     -37.253 -50.425   2.311  1.00  0.00      L11  C
ATOM   2882 H11R POPCL  22     -36.686 -50.002   3.136  1.00  0.00      L11  H
ATOM   2883 H11S POPCL  22     -36.991 -51.493   2.496  1.00  0.00      L11  H
ATOM   2884 C212 POPCL  22     -36.734 -49.912   0.976  1.00  0.00      L11  C
ATOM   2885 H12R POPCL  22     -37.098 -48.785   0.853  1.00  0.00      L11  H
ATOM   2886 H12S POPCL  22     -35.665 -49.949   0.878  1.00  0.00      L11  H
ATOM   2887 C213 POPCL  22     -37.368 -50.682  -0.171  1.00  0.00      L11  C
ATOM   2888 H13R POPCL  22     -37.291 -51.821   0.037  1.00  0.00      L11  H
ATOM   2889 H13S POPCL  22     -38.471 -50.328  -0.182  1.00  0.00      L11  H
ATOM   2890 C214 POPCL  22     -36.500 -50.372  -1.441  1.00  0.00      L11  C
ATOM   2891 H14R POPCL  22     -35.842 -49.429  -1.258  1.00  0.00      L11  H
ATOM   2892 H14S POPCL  22     -35.824 -51.245  -1.738  1.00  0.00      L11  H
ATOM   2893 C215 POPCL  22     -37.330 -50.058  -2.697  1.00  0.00      L11  C
ATOM   2894 H15R POPCL  22     -37.968 -50.963  -2.755  1.00  0.00      L11  H
ATOM   2895 H15S POPCL  22     -37.895 -49.097  -2.602  1.00  0.00      L11  H
ATOM   2896 C216 POPCL  22     -36.389 -50.026  -3.880  1.00  0.00      L11  C
ATOM   2897 H16R POPCL  22     -35.667 -49.243  -3.819  1.00  0.00      L11  H
ATOM   2898 H16S POPCL  22     -35.774 -50.934  -3.902  1.00  0.00      L11  H
ATOM   2899 C217 POPCL  22     -37.178 -49.728  -5.165  1.00  0.00      L11  C
ATOM   2900 H17R POPCL  22     -37.637 -50.607  -5.641  1.00  0.00      L11  H
ATOM   2901 H17S POPCL  22     -37.877 -48.986  -4.943  1.00  0.00      L11  H
ATOM   2902 C218 POPCL  22     -36.266 -49.162  -6.199  1.00  0.00      L11  C
ATOM   2903 H18R POPCL  22     -36.672 -49.308  -7.218  1.00  0.00      L11  H
ATOM   2904 H18S POPCL  22     -36.134 -48.134  -6.030  1.00  0.00      L11  H
ATOM   2905 H18T POPCL  22     -35.296 -49.760  -6.254  1.00  0.00      L11  H
ATOM   2906  C33 POPCL  22     -39.618 -45.149  14.591  1.00  0.00      L11  C
ATOM   2907  H3X POPCL  22     -40.499 -45.682  14.087  1.00  0.00      L11  H
ATOM   2908  H3Y POPCL  22     -39.795 -44.131  14.259  1.00  0.00      L11  H
ATOM   2909  C34 POPCL  22     -38.380 -45.670  13.908  1.00  0.00      L11  C
ATOM   2910  H4X POPCL  22     -37.491 -45.065  14.218  1.00  0.00      L11  H
ATOM   2911  H4Y POPCL  22     -38.131 -46.670  14.194  1.00  0.00      L11  H
ATOM   2912  C35 POPCL  22     -38.606 -45.699  12.379  1.00  0.00      L11  C
ATOM   2913  H5X POPCL  22     -39.539 -46.351  12.177  1.00  0.00      L11  H
ATOM   2914  H5Y POPCL  22     -38.905 -44.635  12.108  1.00  0.00      L11  H
ATOM   2915  C36 POPCL  22     -37.383 -46.154  11.675  1.00  0.00      L11  C
ATOM   2916  H6X POPCL  22     -36.499 -45.989  12.314  1.00  0.00      L11  H
ATOM   2917  H6Y POPCL  22     -37.467 -47.210  11.683  1.00  0.00      L11  H
ATOM   2918  C37 POPCL  22     -37.169 -45.586  10.303  1.00  0.00      L11  C
ATOM   2919  H7X POPCL  22     -38.103 -45.312   9.785  1.00  0.00      L11  H
ATOM   2920  H7Y POPCL  22     -36.537 -44.639  10.434  1.00  0.00      L11  H
ATOM   2921  C38 POPCL  22     -36.452 -46.500   9.288  1.00  0.00      L11  C
ATOM   2922  H8X POPCL  22     -35.670 -47.071   9.799  1.00  0.00      L11  H
ATOM   2923  H8Y POPCL  22     -37.076 -47.302   9.094  1.00  0.00      L11  H
ATOM   2924  C39 POPCL  22     -35.951 -45.915   7.933  1.00  0.00      L11  C
ATOM   2925  H9X POPCL  22     -36.708 -45.221   7.606  1.00  0.00      L11  H
ATOM   2926  H9Y POPCL  22     -35.029 -45.341   8.066  1.00  0.00      L11  H
ATOM   2927 C310 POPCL  22     -35.628 -47.025   6.914  1.00  0.00      L11  C
ATOM   2928 H10X POPCL  22     -35.061 -47.872   7.310  1.00  0.00      L11  H
ATOM   2929 H10Y POPCL  22     -36.579 -47.499   6.605  1.00  0.00      L11  H
ATOM   2930 C311 POPCL  22     -34.962 -46.390   5.656  1.00  0.00      L11  C
ATOM   2931 H11X POPCL  22     -35.737 -45.694   5.191  1.00  0.00      L11  H
ATOM   2932 H11Y POPCL  22     -34.084 -45.830   6.035  1.00  0.00      L11  H
ATOM   2933 C312 POPCL  22     -34.458 -47.527   4.750  1.00  0.00      L11  C
ATOM   2934 H12X POPCL  22     -33.768 -48.224   5.335  1.00  0.00      L11  H
ATOM   2935 H12Y POPCL  22     -35.266 -48.127   4.364  1.00  0.00      L11  H
ATOM   2936 C313 POPCL  22     -33.785 -46.966   3.422  1.00  0.00      L11  C
ATOM   2937 H13X POPCL  22     -34.588 -46.292   3.064  1.00  0.00      L11  H
ATOM   2938 H13Y POPCL  22     -32.764 -46.526   3.579  1.00  0.00      L11  H
ATOM   2939 C314 POPCL  22     -33.604 -47.842   2.205  1.00  0.00      L11  C
ATOM   2940 H14X POPCL  22     -32.840 -48.626   2.410  1.00  0.00      L11  H
ATOM   2941 H14Y POPCL  22     -34.577 -48.273   2.119  1.00  0.00      L11  H
ATOM   2942 C315 POPCL  22     -33.207 -46.988   0.972  1.00  0.00      L11  C
ATOM   2943 H15X POPCL  22     -33.996 -46.330   0.654  1.00  0.00      L11  H
ATOM   2944 H15Y POPCL  22     -32.296 -46.387   1.261  1.00  0.00      L11  H
ATOM   2945 C316 POPCL  22     -32.705 -47.768  -0.237  1.00  0.00      L11  C
ATOM   2946 H16X POPCL  22     -31.727 -48.220   0.007  1.00  0.00      L11  H
ATOM   2947 H16Y POPCL  22     -33.306 -48.678  -0.376  1.00  0.00      L11  H
ATOM   2948 H16Z POPCL  22     -32.708 -47.158  -1.143  1.00  0.00      L11  H
ATOM   2949  N   POPCL  23     -42.847 -40.857  17.761  1.00  0.00      L11  N
ATOM   2950  C11 POPCL  23     -42.227 -39.520  17.500  1.00  0.00      L11  C
ATOM   2951  C12 POPCL  23     -42.007 -41.645  18.654  1.00  0.00      L11  C
ATOM   2952  C13 POPCL  23     -43.058 -41.642  16.495  1.00  0.00      L11  C
ATOM   2953  C14 POPCL  23     -44.146 -40.720  18.488  1.00  0.00      L11  C
ATOM   2954  H11 POPCL  23     -41.965 -39.105  18.349  1.00  0.00      L11  H
ATOM   2955  H12 POPCL  23     -43.093 -38.961  17.067  1.00  0.00      L11  H
ATOM   2956  H21 POPCL  23     -41.128 -42.022  18.159  1.00  0.00      L11  H
ATOM   2957  H22 POPCL  23     -41.599 -41.132  19.455  1.00  0.00      L11  H
ATOM   2958  H23 POPCL  23     -42.513 -42.534  19.014  1.00  0.00      L11  H
ATOM   2959  H31 POPCL  23     -42.110 -41.841  16.033  1.00  0.00      L11  H
ATOM   2960  H32 POPCL  23     -43.580 -42.529  16.655  1.00  0.00      L11  H
ATOM   2961  H33 POPCL  23     -43.746 -41.120  15.885  1.00  0.00      L11  H
ATOM   2962  H41 POPCL  23     -44.523 -41.701  18.715  1.00  0.00      L11  H
ATOM   2963  H42 POPCL  23     -44.026 -39.974  19.283  1.00  0.00      L11  H
ATOM   2964  H43 POPCL  23     -44.930 -40.277  17.867  1.00  0.00      L11  H
ATOM   2965  C15 POPCL  23     -41.054 -39.444  16.598  1.00  0.00      L11  C
ATOM   2966  H51 POPCL  23     -41.276 -39.635  15.469  1.00  0.00      L11  H
ATOM   2967  H52 POPCL  23     -40.644 -38.422  16.557  1.00  0.00      L11  H
ATOM   2968  P1  POPCL  23     -39.054 -41.296  16.593  1.00  0.00      L11  P
ATOM   2969  O3  POPCL  23     -39.072 -42.308  17.609  1.00  0.00      L11  O
ATOM   2970  O4  POPCL  23     -37.811 -40.858  16.040  1.00  0.00      L11  O
ATOM   2971  O1  POPCL  23     -39.920 -40.112  17.091  1.00  0.00      L11  O
ATOM   2972  O2  POPCL  23     -39.932 -41.759  15.367  1.00  0.00      L11  O
ATOM   2973  C1  POPCL  23     -39.451 -41.456  14.036  1.00  0.00      L11  C
ATOM   2974  HA  POPCL  23     -39.106 -40.345  13.995  1.00  0.00      L11  H
ATOM   2975  HB  POPCL  23     -38.649 -42.153  13.752  1.00  0.00      L11  H
ATOM   2976  C2  POPCL  23     -40.538 -41.642  12.952  1.00  0.00      L11  C
ATOM   2977  HS  POPCL  23     -40.856 -42.710  13.099  1.00  0.00      L11  H
ATOM   2978  O21 POPCL  23     -40.032 -41.344  11.660  1.00  0.00      L11  O
ATOM   2979  C21 POPCL  23     -40.595 -42.062  10.565  1.00  0.00      L11  C
ATOM   2980  O22 POPCL  23     -41.299 -43.053  10.695  1.00  0.00      L11  O
ATOM   2981  C22 POPCL  23     -40.158 -41.455   9.233  1.00  0.00      L11  C
ATOM   2982  H2R POPCL  23     -40.028 -40.318   9.359  1.00  0.00      L11  H
ATOM   2983  H2S POPCL  23     -39.173 -41.871   8.940  1.00  0.00      L11  H
ATOM   2984  C3  POPCL  23     -42.019 -40.920  13.042  1.00  0.00      L11  C
ATOM   2985  HX  POPCL  23     -42.743 -41.493  12.568  1.00  0.00      L11  H
ATOM   2986  HY  POPCL  23     -42.071 -41.072  14.121  1.00  0.00      L11  H
ATOM   2987  O31 POPCL  23     -42.004 -39.523  12.653  1.00  0.00      L11  O
ATOM   2988  C31 POPCL  23     -42.813 -38.737  13.304  1.00  0.00      L11  C
ATOM   2989  O32 POPCL  23     -43.477 -39.059  14.235  1.00  0.00      L11  O
ATOM   2990  C32 POPCL  23     -42.617 -37.261  12.882  1.00  0.00      L11  C
ATOM   2991  H2X POPCL  23     -43.120 -36.594  13.635  1.00  0.00      L11  H
ATOM   2992  H2Y POPCL  23     -41.583 -37.039  12.871  1.00  0.00      L11  H
ATOM   2993  C23 POPCL  23     -41.152 -41.788   8.099  1.00  0.00      L11  C
ATOM   2994  H3R POPCL  23     -41.148 -42.870   7.932  1.00  0.00      L11  H
ATOM   2995  H3S POPCL  23     -42.134 -41.446   8.429  1.00  0.00      L11  H
ATOM   2996  C24 POPCL  23     -40.684 -41.112   6.795  1.00  0.00      L11  C
ATOM   2997  H4R POPCL  23     -40.783 -40.030   6.886  1.00  0.00      L11  H
ATOM   2998  H4S POPCL  23     -39.593 -41.294   6.725  1.00  0.00      L11  H
ATOM   2999  C25 POPCL  23     -41.432 -41.706   5.590  1.00  0.00      L11  C
ATOM   3000  H5R POPCL  23     -41.402 -42.834   5.736  1.00  0.00      L11  H
ATOM   3001  H5S POPCL  23     -42.436 -41.368   5.793  1.00  0.00      L11  H
ATOM   3002  C26 POPCL  23     -40.931 -41.394   4.237  1.00  0.00      L11  C
ATOM   3003  H6R POPCL  23     -41.135 -40.328   3.971  1.00  0.00      L11  H
ATOM   3004  H6S POPCL  23     -39.837 -41.456   4.142  1.00  0.00      L11  H
ATOM   3005  C27 POPCL  23     -41.555 -42.138   2.963  1.00  0.00      L11  C
ATOM   3006  H7R POPCL  23     -41.263 -43.176   2.936  1.00  0.00      L11  H
ATOM   3007  H7S POPCL  23     -42.693 -41.987   3.247  1.00  0.00      L11  H
ATOM   3008  C28 POPCL  23     -41.491 -41.237   1.660  1.00  0.00      L11  C
ATOM   3009  H8R POPCL  23     -42.185 -40.394   1.780  1.00  0.00      L11  H
ATOM   3010  H8S POPCL  23     -40.443 -40.815   1.661  1.00  0.00      L11  H
ATOM   3011  C29 POPCL  23     -41.829 -42.050   0.463  1.00  0.00      L11  C
ATOM   3012  H91 POPCL  23     -42.622 -42.840   0.565  1.00  0.00      L11  H
ATOM   3013 C210 POPCL  23     -41.335 -41.869  -0.731  1.00  0.00      L11  C
ATOM   3014 H101 POPCL  23     -41.630 -42.500  -1.568  1.00  0.00      L11  H
ATOM   3015 C211 POPCL  23     -40.257 -40.879  -1.179  1.00  0.00      L11  C
ATOM   3016 H11R POPCL  23     -39.706 -40.322  -0.343  1.00  0.00      L11  H
ATOM   3017 H11S POPCL  23     -39.452 -41.594  -1.596  1.00  0.00      L11  H
ATOM   3018 C212 POPCL  23     -40.689 -39.858  -2.243  1.00  0.00      L11  C
ATOM   3019 H12R POPCL  23     -41.696 -39.518  -1.991  1.00  0.00      L11  H
ATOM   3020 H12S POPCL  23     -40.022 -38.999  -2.218  1.00  0.00      L11  H
ATOM   3021 C213 POPCL  23     -40.816 -40.401  -3.714  1.00  0.00      L11  C
ATOM   3022 H13R POPCL  23     -39.824 -40.969  -3.917  1.00  0.00      L11  H
ATOM   3023 H13S POPCL  23     -41.662 -41.178  -3.776  1.00  0.00      L11  H
ATOM   3024 C214 POPCL  23     -41.066 -39.341  -4.739  1.00  0.00      L11  C
ATOM   3025 H14R POPCL  23     -42.085 -38.963  -4.714  1.00  0.00      L11  H
ATOM   3026 H14S POPCL  23     -40.425 -38.507  -4.472  1.00  0.00      L11  H
ATOM   3027 C215 POPCL  23     -40.881 -39.889  -6.123  1.00  0.00      L11  C
ATOM   3028 H15R POPCL  23     -39.876 -40.380  -6.334  1.00  0.00      L11  H
ATOM   3029 H15S POPCL  23     -41.672 -40.765  -6.168  1.00  0.00      L11  H
ATOM   3030 C216 POPCL  23     -41.246 -38.863  -7.171  1.00  0.00      L11  C
ATOM   3031 H16R POPCL  23     -42.140 -38.222  -6.792  1.00  0.00      L11  H
ATOM   3032 H16S POPCL  23     -40.433 -38.054  -7.263  1.00  0.00      L11  H
ATOM   3033 C217 POPCL  23     -41.628 -39.461  -8.521  1.00  0.00      L11  C
ATOM   3034 H17R POPCL  23     -40.723 -39.941  -8.945  1.00  0.00      L11  H
ATOM   3035 H17S POPCL  23     -42.468 -40.164  -8.359  1.00  0.00      L11  H
ATOM   3036 C218 POPCL  23     -42.067 -38.277  -9.437  1.00  0.00      L11  C
ATOM   3037 H18R POPCL  23     -42.387 -38.684 -10.355  1.00  0.00      L11  H
ATOM   3038 H18S POPCL  23     -42.891 -37.639  -8.970  1.00  0.00      L11  H
ATOM   3039 H18T POPCL  23     -41.272 -37.464  -9.523  1.00  0.00      L11  H
ATOM   3040  C33 POPCL  23     -43.317 -36.901  11.603  1.00  0.00      L11  C
ATOM   3041  H3X POPCL  23     -44.379 -37.081  11.670  1.00  0.00      L11  H
ATOM   3042  H3Y POPCL  23     -43.233 -35.828  11.470  1.00  0.00      L11  H
ATOM   3043  C34 POPCL  23     -42.503 -37.473  10.441  1.00  0.00      L11  C
ATOM   3044  H4X POPCL  23     -41.436 -37.260  10.546  1.00  0.00      L11  H
ATOM   3045  H4Y POPCL  23     -42.637 -38.596  10.249  1.00  0.00      L11  H
ATOM   3046  C35 POPCL  23     -42.943 -36.806   9.117  1.00  0.00      L11  C
ATOM   3047  H5X POPCL  23     -44.042 -36.713   8.895  1.00  0.00      L11  H
ATOM   3048  H5Y POPCL  23     -42.529 -35.739   9.135  1.00  0.00      L11  H
ATOM   3049  C36 POPCL  23     -42.173 -37.570   7.941  1.00  0.00      L11  C
ATOM   3050  H6X POPCL  23     -41.094 -37.585   8.097  1.00  0.00      L11  H
ATOM   3051  H6Y POPCL  23     -42.735 -38.578   7.951  1.00  0.00      L11  H
ATOM   3052  C37 POPCL  23     -42.413 -36.838   6.641  1.00  0.00      L11  C
ATOM   3053  H7X POPCL  23     -43.503 -36.730   6.529  1.00  0.00      L11  H
ATOM   3054  H7Y POPCL  23     -41.925 -35.804   6.548  1.00  0.00      L11  H
ATOM   3055  C38 POPCL  23     -42.032 -37.557   5.350  1.00  0.00      L11  C
ATOM   3056  H8X POPCL  23     -40.939 -37.749   5.408  1.00  0.00      L11  H
ATOM   3057  H8Y POPCL  23     -42.699 -38.467   5.321  1.00  0.00      L11  H
ATOM   3058  C39 POPCL  23     -42.258 -36.848   4.112  1.00  0.00      L11  C
ATOM   3059  H9X POPCL  23     -43.356 -36.538   4.112  1.00  0.00      L11  H
ATOM   3060  H9Y POPCL  23     -41.544 -36.014   4.046  1.00  0.00      L11  H
ATOM   3061 C310 POPCL  23     -42.165 -37.662   2.757  1.00  0.00      L11  C
ATOM   3062 H10X POPCL  23     -41.140 -38.124   2.740  1.00  0.00      L11  H
ATOM   3063 H10Y POPCL  23     -43.054 -38.389   2.900  1.00  0.00      L11  H
ATOM   3064 C311 POPCL  23     -42.203 -36.729   1.599  1.00  0.00      L11  C
ATOM   3065 H11X POPCL  23     -43.176 -36.114   1.790  1.00  0.00      L11  H
ATOM   3066 H11Y POPCL  23     -41.278 -36.134   1.577  1.00  0.00      L11  H
ATOM   3067 C312 POPCL  23     -42.365 -37.399   0.208  1.00  0.00      L11  C
ATOM   3068 H12X POPCL  23     -41.528 -38.072   0.072  1.00  0.00      L11  H
ATOM   3069 H12Y POPCL  23     -43.283 -38.033   0.284  1.00  0.00      L11  H
ATOM   3070 C313 POPCL  23     -42.524 -36.254  -0.874  1.00  0.00      L11  C
ATOM   3071 H13X POPCL  23     -43.496 -35.768  -0.729  1.00  0.00      L11  H
ATOM   3072 H13Y POPCL  23     -41.777 -35.412  -0.696  1.00  0.00      L11  H
ATOM   3073 C314 POPCL  23     -42.368 -36.648  -2.312  1.00  0.00      L11  C
ATOM   3074 H14X POPCL  23     -41.346 -36.950  -2.525  1.00  0.00      L11  H
ATOM   3075 H14Y POPCL  23     -43.024 -37.508  -2.629  1.00  0.00      L11  H
ATOM   3076 C315 POPCL  23     -42.663 -35.573  -3.329  1.00  0.00      L11  C
ATOM   3077 H15X POPCL  23     -43.729 -35.232  -3.322  1.00  0.00      L11  H
ATOM   3078 H15Y POPCL  23     -42.066 -34.696  -3.008  1.00  0.00      L11  H
ATOM   3079 C316 POPCL  23     -42.266 -35.947  -4.778  1.00  0.00      L11  C
ATOM   3080 H16X POPCL  23     -43.117 -36.553  -5.191  1.00  0.00      L11  H
ATOM   3081 H16Y POPCL  23     -42.115 -35.019  -5.423  1.00  0.00      L11  H
ATOM   3082 H16Z POPCL  23     -41.289 -36.481  -4.853  1.00  0.00      L11  H
ATOM   3083  N   POPCL  24     -40.101 -31.301  21.536  1.00  0.00      L11  N
ATOM   3084  C11 POPCL  24     -40.878 -30.733  20.345  1.00  0.00      L11  C
ATOM   3085  C12 POPCL  24     -39.655 -30.168  22.461  1.00  0.00      L11  C
ATOM   3086  C13 POPCL  24     -38.914 -32.028  20.946  1.00  0.00      L11  C
ATOM   3087  C14 POPCL  24     -40.912 -32.141  22.311  1.00  0.00      L11  C
ATOM   3088  H11 POPCL  24     -41.514 -29.957  20.761  1.00  0.00      L11  H
ATOM   3089  H12 POPCL  24     -41.533 -31.547  20.040  1.00  0.00      L11  H
ATOM   3090  H21 POPCL  24     -38.899 -29.619  22.028  1.00  0.00      L11  H
ATOM   3091  H22 POPCL  24     -40.538 -29.529  22.640  1.00  0.00      L11  H
ATOM   3092  H23 POPCL  24     -39.289 -30.450  23.398  1.00  0.00      L11  H
ATOM   3093  H31 POPCL  24     -38.324 -31.294  20.366  1.00  0.00      L11  H
ATOM   3094  H32 POPCL  24     -38.277 -32.284  21.683  1.00  0.00      L11  H
ATOM   3095  H33 POPCL  24     -39.240 -32.801  20.290  1.00  0.00      L11  H
ATOM   3096  H41 POPCL  24     -40.229 -32.718  22.925  1.00  0.00      L11  H
ATOM   3097  H42 POPCL  24     -41.744 -31.720  22.965  1.00  0.00      L11  H
ATOM   3098  H43 POPCL  24     -41.342 -32.875  21.597  1.00  0.00      L11  H
ATOM   3099  C15 POPCL  24     -40.193 -30.122  19.142  1.00  0.00      L11  C
ATOM   3100  H51 POPCL  24     -39.571 -30.947  18.688  1.00  0.00      L11  H
ATOM   3101  H52 POPCL  24     -40.933 -29.808  18.403  1.00  0.00      L11  H
ATOM   3102  P1  POPCL  24     -37.934 -28.711  19.646  1.00  0.00      L11  P
ATOM   3103  O3  POPCL  24     -37.586 -28.858  21.015  1.00  0.00      L11  O
ATOM   3104  O4  POPCL  24     -37.602 -27.404  18.988  1.00  0.00      L11  O
ATOM   3105  O1  POPCL  24     -39.542 -28.942  19.573  1.00  0.00      L11  O
ATOM   3106  O2  POPCL  24     -37.258 -29.923  18.775  1.00  0.00      L11  O
ATOM   3107  C1  POPCL  24     -37.347 -29.850  17.353  1.00  0.00      L11  C
ATOM   3108  HA  POPCL  24     -38.365 -30.033  17.069  1.00  0.00      L11  H
ATOM   3109  HB  POPCL  24     -37.028 -28.876  17.014  1.00  0.00      L11  H
ATOM   3110  C2  POPCL  24     -36.654 -31.051  16.628  1.00  0.00      L11  C
ATOM   3111  HS  POPCL  24     -35.576 -30.852  16.607  1.00  0.00      L11  H
ATOM   3112  O21 POPCL  24     -37.154 -31.090  15.235  1.00  0.00      L11  O
ATOM   3113  C21 POPCL  24     -36.290 -30.890  14.228  1.00  0.00      L11  C
ATOM   3114  O22 POPCL  24     -35.088 -30.897  14.364  1.00  0.00      L11  O
ATOM   3115  C22 POPCL  24     -37.152 -30.692  12.898  1.00  0.00      L11  C
ATOM   3116  H2R POPCL  24     -37.560 -31.664  12.636  1.00  0.00      L11  H
ATOM   3117  H2S POPCL  24     -38.017 -30.048  13.109  1.00  0.00      L11  H
ATOM   3118  C3  POPCL  24     -36.954 -32.380  17.396  1.00  0.00      L11  C
ATOM   3119  HX  POPCL  24     -36.290 -33.155  16.948  1.00  0.00      L11  H
ATOM   3120  HY  POPCL  24     -36.853 -32.334  18.488  1.00  0.00      L11  H
ATOM   3121  O31 POPCL  24     -38.253 -32.856  17.060  1.00  0.00      L11  O
ATOM   3122  C31 POPCL  24     -38.889 -33.727  17.817  1.00  0.00      L11  C
ATOM   3123  O32 POPCL  24     -38.543 -34.224  18.872  1.00  0.00      L11  O
ATOM   3124  C32 POPCL  24     -40.124 -34.224  17.082  1.00  0.00      L11  C
ATOM   3125  H2X POPCL  24     -40.475 -35.131  17.707  1.00  0.00      L11  H
ATOM   3126  H2Y POPCL  24     -40.858 -33.394  17.090  1.00  0.00      L11  H
ATOM   3127  C23 POPCL  24     -36.302 -30.172  11.722  1.00  0.00      L11  C
ATOM   3128  H3R POPCL  24     -36.061 -29.120  11.803  1.00  0.00      L11  H
ATOM   3129  H3S POPCL  24     -35.389 -30.785  11.568  1.00  0.00      L11  H
ATOM   3130  C24 POPCL  24     -37.098 -30.170  10.399  1.00  0.00      L11  C
ATOM   3131  H4R POPCL  24     -37.161 -31.215  10.129  1.00  0.00      L11  H
ATOM   3132  H4S POPCL  24     -38.053 -29.672  10.683  1.00  0.00      L11  H
ATOM   3133  C25 POPCL  24     -36.551 -29.332   9.182  1.00  0.00      L11  C
ATOM   3134  H5R POPCL  24     -36.289 -28.335   9.528  1.00  0.00      L11  H
ATOM   3135  H5S POPCL  24     -35.613 -29.881   8.943  1.00  0.00      L11  H
ATOM   3136  C26 POPCL  24     -37.507 -29.249   7.933  1.00  0.00      L11  C
ATOM   3137  H6R POPCL  24     -37.613 -30.325   7.604  1.00  0.00      L11  H
ATOM   3138  H6S POPCL  24     -38.484 -28.937   8.250  1.00  0.00      L11  H
ATOM   3139  C27 POPCL  24     -36.934 -28.411   6.668  1.00  0.00      L11  C
ATOM   3140  H7R POPCL  24     -36.828 -27.355   6.897  1.00  0.00      L11  H
ATOM   3141  H7S POPCL  24     -35.912 -28.903   6.431  1.00  0.00      L11  H
ATOM   3142  C28 POPCL  24     -37.931 -28.642   5.425  1.00  0.00      L11  C
ATOM   3143  H8R POPCL  24     -38.062 -29.726   5.439  1.00  0.00      L11  H
ATOM   3144  H8S POPCL  24     -38.899 -28.118   5.817  1.00  0.00      L11  H
ATOM   3145  C29 POPCL  24     -37.544 -28.036   4.107  1.00  0.00      L11  C
ATOM   3146  H91 POPCL  24     -36.443 -27.944   3.980  1.00  0.00      L11  H
ATOM   3147 C210 POPCL  24     -38.413 -27.596   3.147  1.00  0.00      L11  C
ATOM   3148 H101 POPCL  24     -38.085 -27.184   2.201  1.00  0.00      L11  H
ATOM   3149 C211 POPCL  24     -39.873 -27.678   3.168  1.00  0.00      L11  C
ATOM   3150 H11R POPCL  24     -40.193 -27.988   4.246  1.00  0.00      L11  H
ATOM   3151 H11S POPCL  24     -40.243 -26.642   2.919  1.00  0.00      L11  H
ATOM   3152 C212 POPCL  24     -40.413 -28.697   2.186  1.00  0.00      L11  C
ATOM   3153 H12R POPCL  24     -39.873 -29.642   2.376  1.00  0.00      L11  H
ATOM   3154 H12S POPCL  24     -41.438 -28.876   2.383  1.00  0.00      L11  H
ATOM   3155 C213 POPCL  24     -40.285 -28.275   0.738  1.00  0.00      L11  C
ATOM   3156 H13R POPCL  24     -40.854 -27.337   0.734  1.00  0.00      L11  H
ATOM   3157 H13S POPCL  24     -39.230 -28.050   0.683  1.00  0.00      L11  H
ATOM   3158 C214 POPCL  24     -40.760 -29.154  -0.340  1.00  0.00      L11  C
ATOM   3159 H14R POPCL  24     -40.107 -30.082  -0.189  1.00  0.00      L11  H
ATOM   3160 H14S POPCL  24     -41.817 -29.448  -0.184  1.00  0.00      L11  H
ATOM   3161 C215 POPCL  24     -40.546 -28.664  -1.752  1.00  0.00      L11  C
ATOM   3162 H15R POPCL  24     -41.219 -27.715  -2.014  1.00  0.00      L11  H
ATOM   3163 H15S POPCL  24     -39.475 -28.432  -1.955  1.00  0.00      L11  H
ATOM   3164 C216 POPCL  24     -40.771 -29.792  -2.861  1.00  0.00      L11  C
ATOM   3165 H16R POPCL  24     -40.160 -30.740  -2.577  1.00  0.00      L11  H
ATOM   3166 H16S POPCL  24     -41.852 -30.111  -2.768  1.00  0.00      L11  H
ATOM   3167 C217 POPCL  24     -40.599 -29.345  -4.335  1.00  0.00      L11  C
ATOM   3168 H17R POPCL  24     -41.338 -28.552  -4.676  1.00  0.00      L11  H
ATOM   3169 H17S POPCL  24     -39.671 -28.771  -4.323  1.00  0.00      L11  H
ATOM   3170 C218 POPCL  24     -40.605 -30.403  -5.400  1.00  0.00      L11  C
ATOM   3171 H18R POPCL  24     -40.559 -29.925  -6.434  1.00  0.00      L11  H
ATOM   3172 H18S POPCL  24     -39.705 -31.058  -5.309  1.00  0.00      L11  H
ATOM   3173 H18T POPCL  24     -41.518 -31.046  -5.318  1.00  0.00      L11  H
ATOM   3174  C33 POPCL  24     -39.954 -34.557  15.559  1.00  0.00      L11  C
ATOM   3175  H3X POPCL  24     -39.052 -35.187  15.363  1.00  0.00      L11  H
ATOM   3176  H3Y POPCL  24     -40.803 -35.194  15.233  1.00  0.00      L11  H
ATOM   3177  C34 POPCL  24     -40.182 -33.339  14.568  1.00  0.00      L11  C
ATOM   3178  H4X POPCL  24     -41.187 -33.010  14.721  1.00  0.00      L11  H
ATOM   3179  H4Y POPCL  24     -39.393 -32.533  14.685  1.00  0.00      L11  H
ATOM   3180  C35 POPCL  24     -40.077 -33.744  13.082  1.00  0.00      L11  C
ATOM   3181  H5X POPCL  24     -39.046 -34.075  12.939  1.00  0.00      L11  H
ATOM   3182  H5Y POPCL  24     -40.696 -34.666  12.974  1.00  0.00      L11  H
ATOM   3183  C36 POPCL  24     -40.559 -32.707  12.116  1.00  0.00      L11  C
ATOM   3184  H6X POPCL  24     -41.343 -32.017  12.552  1.00  0.00      L11  H
ATOM   3185  H6Y POPCL  24     -39.607 -32.120  11.929  1.00  0.00      L11  H
ATOM   3186  C37 POPCL  24     -40.975 -33.336  10.745  1.00  0.00      L11  C
ATOM   3187  H7X POPCL  24     -40.402 -34.234  10.502  1.00  0.00      L11  H
ATOM   3188  H7Y POPCL  24     -42.067 -33.661  10.874  1.00  0.00      L11  H
ATOM   3189  C38 POPCL  24     -40.847 -32.287   9.624  1.00  0.00      L11  C
ATOM   3190  H8X POPCL  24     -41.529 -31.409   9.836  1.00  0.00      L11  H
ATOM   3191  H8Y POPCL  24     -39.832 -31.816   9.656  1.00  0.00      L11  H
ATOM   3192  C39 POPCL  24     -41.041 -33.012   8.298  1.00  0.00      L11  C
ATOM   3193  H9X POPCL  24     -40.289 -33.802   8.128  1.00  0.00      L11  H
ATOM   3194  H9Y POPCL  24     -42.083 -33.326   8.097  1.00  0.00      L11  H
ATOM   3195 C310 POPCL  24     -40.672 -32.072   7.153  1.00  0.00      L11  C
ATOM   3196 H10X POPCL  24     -41.528 -31.393   6.970  1.00  0.00      L11  H
ATOM   3197 H10Y POPCL  24     -39.689 -31.601   7.366  1.00  0.00      L11  H
ATOM   3198 C311 POPCL  24     -40.580 -32.882   5.852  1.00  0.00      L11  C
ATOM   3199 H11X POPCL  24     -39.631 -33.483   5.756  1.00  0.00      L11  H
ATOM   3200 H11Y POPCL  24     -41.436 -33.574   5.845  1.00  0.00      L11  H
ATOM   3201 C312 POPCL  24     -40.666 -32.082   4.501  1.00  0.00      L11  C
ATOM   3202 H12X POPCL  24     -41.369 -31.270   4.554  1.00  0.00      L11  H
ATOM   3203 H12Y POPCL  24     -39.699 -31.654   4.301  1.00  0.00      L11  H
ATOM   3204 C313 POPCL  24     -41.126 -32.964   3.415  1.00  0.00      L11  C
ATOM   3205 H13X POPCL  24     -40.422 -33.834   3.226  1.00  0.00      L11  H
ATOM   3206 H13Y POPCL  24     -42.106 -33.338   3.564  1.00  0.00      L11  H
ATOM   3207 C314 POPCL  24     -41.056 -32.256   1.998  1.00  0.00      L11  C
ATOM   3208 H14X POPCL  24     -41.656 -31.327   1.895  1.00  0.00      L11  H
ATOM   3209 H14Y POPCL  24     -39.997 -32.171   1.775  1.00  0.00      L11  H
ATOM   3210 C315 POPCL  24     -41.596 -33.127   0.863  1.00  0.00      L11  C
ATOM   3211 H15X POPCL  24     -40.985 -33.996   0.886  1.00  0.00      L11  H
ATOM   3212 H15Y POPCL  24     -42.652 -33.321   1.209  1.00  0.00      L11  H
ATOM   3213 C316 POPCL  24     -41.431 -32.698  -0.612  1.00  0.00      L11  C
ATOM   3214 H16X POPCL  24     -40.318 -32.658  -0.765  1.00  0.00      L11  H
ATOM   3215 H16Y POPCL  24     -42.014 -33.339  -1.277  1.00  0.00      L11  H
ATOM   3216 H16Z POPCL  24     -41.819 -31.708  -0.750  1.00  0.00      L11  H
ATOM   3217  N   POPCL  25     -33.330 -69.283  20.142  1.00  0.00      L11  N
ATOM   3218  C11 POPCL  25     -32.641 -68.560  18.993  1.00  0.00      L11  C
ATOM   3219  C12 POPCL  25     -32.440 -70.196  20.932  1.00  0.00      L11  C
ATOM   3220  C13 POPCL  25     -34.421 -70.105  19.476  1.00  0.00      L11  C
ATOM   3221  C14 POPCL  25     -33.966 -68.285  21.038  1.00  0.00      L11  C
ATOM   3222  H11 POPCL  25     -31.830 -68.117  19.448  1.00  0.00      L11  H
ATOM   3223  H12 POPCL  25     -33.430 -67.866  18.649  1.00  0.00      L11  H
ATOM   3224  H21 POPCL  25     -31.780 -70.714  20.255  1.00  0.00      L11  H
ATOM   3225  H22 POPCL  25     -31.744 -69.623  21.605  1.00  0.00      L11  H
ATOM   3226  H23 POPCL  25     -32.975 -71.034  21.331  1.00  0.00      L11  H
ATOM   3227  H31 POPCL  25     -33.982 -70.796  18.811  1.00  0.00      L11  H
ATOM   3228  H32 POPCL  25     -34.912 -70.703  20.252  1.00  0.00      L11  H
ATOM   3229  H33 POPCL  25     -35.102 -69.379  19.061  1.00  0.00      L11  H
ATOM   3230  H41 POPCL  25     -33.155 -67.598  21.453  1.00  0.00      L11  H
ATOM   3231  H42 POPCL  25     -34.522 -68.577  21.904  1.00  0.00      L11  H
ATOM   3232  H43 POPCL  25     -34.677 -67.650  20.485  1.00  0.00      L11  H
ATOM   3233  C15 POPCL  25     -32.029 -69.331  17.784  1.00  0.00      L11  C
ATOM   3234  H51 POPCL  25     -32.872 -69.828  17.214  1.00  0.00      L11  H
ATOM   3235  H52 POPCL  25     -31.657 -68.625  17.054  1.00  0.00      L11  H
ATOM   3236  P1  POPCL  25     -31.009 -71.754  17.867  1.00  0.00      L11  P
ATOM   3237  O3  POPCL  25     -32.010 -72.364  18.815  1.00  0.00      L11  O
ATOM   3238  O4  POPCL  25     -29.598 -72.295  18.032  1.00  0.00      L11  O
ATOM   3239  O1  POPCL  25     -30.978 -70.216  18.127  1.00  0.00      L11  O
ATOM   3240  O2  POPCL  25     -31.608 -72.002  16.446  1.00  0.00      L11  O
ATOM   3241  C1  POPCL  25     -31.145 -71.459  15.305  1.00  0.00      L11  C
ATOM   3242  HA  POPCL  25     -30.958 -70.349  15.449  1.00  0.00      L11  H
ATOM   3243  HB  POPCL  25     -30.178 -71.958  15.008  1.00  0.00      L11  H
ATOM   3244  C2  POPCL  25     -32.118 -71.693  14.112  1.00  0.00      L11  C
ATOM   3245  HS  POPCL  25     -32.052 -72.873  14.021  1.00  0.00      L11  H
ATOM   3246  O21 POPCL  25     -31.637 -71.059  12.889  1.00  0.00      L11  O
ATOM   3247  C21 POPCL  25     -31.915 -71.697  11.800  1.00  0.00      L11  C
ATOM   3248  O22 POPCL  25     -32.547 -72.772  11.701  1.00  0.00      L11  O
ATOM   3249  C22 POPCL  25     -31.355 -70.808  10.670  1.00  0.00      L11  C
ATOM   3250  H2R POPCL  25     -31.895 -69.817  10.518  1.00  0.00      L11  H
ATOM   3251  H2S POPCL  25     -30.339 -70.700  10.736  1.00  0.00      L11  H
ATOM   3252  C3  POPCL  25     -33.646 -71.394  14.372  1.00  0.00      L11  C
ATOM   3253  HX  POPCL  25     -34.253 -71.953  13.614  1.00  0.00      L11  H
ATOM   3254  HY  POPCL  25     -33.862 -71.766  15.418  1.00  0.00      L11  H
ATOM   3255  O31 POPCL  25     -33.777 -69.959  14.410  1.00  0.00      L11  O
ATOM   3256  C31 POPCL  25     -34.949 -69.498  14.137  1.00  0.00      L11  C
ATOM   3257  O32 POPCL  25     -35.938 -70.227  14.019  1.00  0.00      L11  O
ATOM   3258  C32 POPCL  25     -34.947 -68.012  14.009  1.00  0.00      L11  C
ATOM   3259  H2X POPCL  25     -35.632 -67.678  14.855  1.00  0.00      L11  H
ATOM   3260  H2Y POPCL  25     -33.960 -67.635  14.345  1.00  0.00      L11  H
ATOM   3261  C23 POPCL  25     -31.664 -71.604   9.353  1.00  0.00      L11  C
ATOM   3262  H3R POPCL  25     -31.169 -72.668   9.407  1.00  0.00      L11  H
ATOM   3263  H3S POPCL  25     -32.759 -71.719   9.206  1.00  0.00      L11  H
ATOM   3264  C24 POPCL  25     -31.182 -70.818   8.141  1.00  0.00      L11  C
ATOM   3265  H4R POPCL  25     -31.638 -69.854   8.168  1.00  0.00      L11  H
ATOM   3266  H4S POPCL  25     -30.056 -70.584   8.289  1.00  0.00      L11  H
ATOM   3267  C25 POPCL  25     -31.558 -71.597   6.946  1.00  0.00      L11  C
ATOM   3268  H5R POPCL  25     -30.887 -72.489   6.803  1.00  0.00      L11  H
ATOM   3269  H5S POPCL  25     -32.629 -71.989   6.932  1.00  0.00      L11  H
ATOM   3270  C26 POPCL  25     -31.412 -70.766   5.671  1.00  0.00      L11  C
ATOM   3271  H6R POPCL  25     -32.230 -69.960   5.505  1.00  0.00      L11  H
ATOM   3272  H6S POPCL  25     -30.442 -70.375   5.566  1.00  0.00      L11  H
ATOM   3273  C27 POPCL  25     -31.556 -71.820   4.532  1.00  0.00      L11  C
ATOM   3274  H7R POPCL  25     -30.712 -72.554   4.644  1.00  0.00      L11  H
ATOM   3275  H7S POPCL  25     -32.566 -72.364   4.627  1.00  0.00      L11  H
ATOM   3276  C28 POPCL  25     -31.456 -71.193   3.117  1.00  0.00      L11  C
ATOM   3277  H8R POPCL  25     -32.202 -70.337   3.100  1.00  0.00      L11  H
ATOM   3278  H8S POPCL  25     -30.529 -70.649   2.922  1.00  0.00      L11  H
ATOM   3279  C29 POPCL  25     -31.858 -72.126   1.950  1.00  0.00      L11  C
ATOM   3280  H91 POPCL  25     -32.783 -72.734   2.110  1.00  0.00      L11  H
ATOM   3281 C210 POPCL  25     -31.175 -72.253   0.773  1.00  0.00      L11  C
ATOM   3282 H101 POPCL  25     -31.564 -73.048  -0.020  1.00  0.00      L11  H
ATOM   3283 C211 POPCL  25     -29.919 -71.575   0.239  1.00  0.00      L11  C
ATOM   3284 H11R POPCL  25     -29.361 -70.973   1.085  1.00  0.00      L11  H
ATOM   3285 H11S POPCL  25     -29.213 -72.320  -0.114  1.00  0.00      L11  H
ATOM   3286 C212 POPCL  25     -30.150 -70.559  -0.901  1.00  0.00      L11  C
ATOM   3287 H12R POPCL  25     -30.967 -69.872  -0.622  1.00  0.00      L11  H
ATOM   3288 H12S POPCL  25     -29.224 -69.887  -0.876  1.00  0.00      L11  H
ATOM   3289 C213 POPCL  25     -30.367 -71.276  -2.174  1.00  0.00      L11  C
ATOM   3290 H13R POPCL  25     -29.441 -71.745  -2.449  1.00  0.00      L11  H
ATOM   3291 H13S POPCL  25     -31.230 -71.981  -2.051  1.00  0.00      L11  H
ATOM   3292 C214 POPCL  25     -30.609 -70.426  -3.395  1.00  0.00      L11  C
ATOM   3293 H14R POPCL  25     -31.556 -69.830  -3.249  1.00  0.00      L11  H
ATOM   3294 H14S POPCL  25     -29.781 -69.782  -3.438  1.00  0.00      L11  H
ATOM   3295 C215 POPCL  25     -30.794 -71.200  -4.752  1.00  0.00      L11  C
ATOM   3296 H15R POPCL  25     -30.009 -71.978  -5.020  1.00  0.00      L11  H
ATOM   3297 H15S POPCL  25     -31.811 -71.713  -4.541  1.00  0.00      L11  H
ATOM   3298 C216 POPCL  25     -31.008 -70.206  -5.896  1.00  0.00      L11  C
ATOM   3299 H16R POPCL  25     -31.970 -69.677  -5.722  1.00  0.00      L11  H
ATOM   3300 H16S POPCL  25     -30.141 -69.433  -5.937  1.00  0.00      L11  H
ATOM   3301 C217 POPCL  25     -31.344 -70.944  -7.196  1.00  0.00      L11  C
ATOM   3302 H17R POPCL  25     -30.530 -71.590  -7.552  1.00  0.00      L11  H
ATOM   3303 H17S POPCL  25     -32.223 -71.628  -7.013  1.00  0.00      L11  H
ATOM   3304 C218 POPCL  25     -31.716 -70.022  -8.392  1.00  0.00      L11  C
ATOM   3305 H18R POPCL  25     -32.574 -70.469  -9.005  1.00  0.00      L11  H
ATOM   3306 H18S POPCL  25     -32.156 -69.106  -7.972  1.00  0.00      L11  H
ATOM   3307 H18T POPCL  25     -30.886 -69.855  -9.130  1.00  0.00      L11  H
ATOM   3308  C33 POPCL  25     -35.415 -67.421  12.626  1.00  0.00      L11  C
ATOM   3309  H3X POPCL  25     -36.457 -67.921  12.435  1.00  0.00      L11  H
ATOM   3310  H3Y POPCL  25     -35.535 -66.310  12.744  1.00  0.00      L11  H
ATOM   3311  C34 POPCL  25     -34.414 -67.866  11.487  1.00  0.00      L11  C
ATOM   3312  H4X POPCL  25     -33.419 -67.548  11.802  1.00  0.00      L11  H
ATOM   3313  H4Y POPCL  25     -34.409 -68.944  11.519  1.00  0.00      L11  H
ATOM   3314  C35 POPCL  25     -34.764 -67.210  10.128  1.00  0.00      L11  C
ATOM   3315  H5X POPCL  25     -35.798 -67.541   9.949  1.00  0.00      L11  H
ATOM   3316  H5Y POPCL  25     -34.757 -66.124  10.373  1.00  0.00      L11  H
ATOM   3317  C36 POPCL  25     -33.963 -67.496   8.916  1.00  0.00      L11  C
ATOM   3318  H6X POPCL  25     -32.880 -67.516   9.154  1.00  0.00      L11  H
ATOM   3319  H6Y POPCL  25     -34.182 -68.489   8.458  1.00  0.00      L11  H
ATOM   3320  C37 POPCL  25     -34.274 -66.411   7.799  1.00  0.00      L11  C
ATOM   3321  H7X POPCL  25     -35.413 -66.424   7.576  1.00  0.00      L11  H
ATOM   3322  H7Y POPCL  25     -34.062 -65.368   8.151  1.00  0.00      L11  H
ATOM   3323  C38 POPCL  25     -33.568 -66.757   6.456  1.00  0.00      L11  C
ATOM   3324  H8X POPCL  25     -32.532 -67.014   6.752  1.00  0.00      L11  H
ATOM   3325  H8Y POPCL  25     -33.992 -67.685   6.217  1.00  0.00      L11  H
ATOM   3326  C39 POPCL  25     -33.783 -65.827   5.284  1.00  0.00      L11  C
ATOM   3327  H9X POPCL  25     -34.895 -65.557   5.385  1.00  0.00      L11  H
ATOM   3328  H9Y POPCL  25     -33.118 -64.907   5.340  1.00  0.00      L11  H
ATOM   3329 C310 POPCL  25     -33.591 -66.619   3.933  1.00  0.00      L11  C
ATOM   3330 H10X POPCL  25     -32.713 -67.333   4.067  1.00  0.00      L11  H
ATOM   3331 H10Y POPCL  25     -34.447 -67.351   3.793  1.00  0.00      L11  H
ATOM   3332 C311 POPCL  25     -33.500 -65.837   2.665  1.00  0.00      L11  C
ATOM   3333 H11X POPCL  25     -34.322 -65.060   2.569  1.00  0.00      L11  H
ATOM   3334 H11Y POPCL  25     -32.555 -65.300   2.647  1.00  0.00      L11  H
ATOM   3335 C312 POPCL  25     -33.459 -66.694   1.333  1.00  0.00      L11  C
ATOM   3336 H12X POPCL  25     -32.889 -67.673   1.510  1.00  0.00      L11  H
ATOM   3337 H12Y POPCL  25     -34.499 -67.019   1.105  1.00  0.00      L11  H
ATOM   3338 C313 POPCL  25     -32.988 -65.905   0.088  1.00  0.00      L11  C
ATOM   3339 H13X POPCL  25     -33.794 -65.186  -0.079  1.00  0.00      L11  H
ATOM   3340 H13Y POPCL  25     -32.042 -65.306   0.381  1.00  0.00      L11  H
ATOM   3341 C314 POPCL  25     -32.541 -66.748  -1.070  1.00  0.00      L11  C
ATOM   3342 H14X POPCL  25     -31.469 -67.028  -0.998  1.00  0.00      L11  H
ATOM   3343 H14Y POPCL  25     -33.110 -67.697  -1.095  1.00  0.00      L11  H
ATOM   3344 C315 POPCL  25     -32.725 -65.965  -2.370  1.00  0.00      L11  C
ATOM   3345 H15X POPCL  25     -33.765 -65.606  -2.469  1.00  0.00      L11  H
ATOM   3346 H15Y POPCL  25     -32.053 -65.034  -2.295  1.00  0.00      L11  H
ATOM   3347 C316 POPCL  25     -32.301 -66.723  -3.598  1.00  0.00      L11  C
ATOM   3348 H16X POPCL  25     -32.776 -67.712  -3.733  1.00  0.00      L11  H
ATOM   3349 H16Y POPCL  25     -32.234 -66.114  -4.516  1.00  0.00      L11  H
ATOM   3350 H16Z POPCL  25     -31.260 -66.973  -3.445  1.00  0.00      L11  H
ATOM   3351  N   POPCL  26     -28.218 -66.675  22.633  1.00  0.00      L11  N
ATOM   3352  C11 POPCL  26     -29.033 -67.605  21.684  1.00  0.00      L11  C
ATOM   3353  C12 POPCL  26     -28.942 -66.403  23.907  1.00  0.00      L11  C
ATOM   3354  C13 POPCL  26     -27.875 -65.383  22.008  1.00  0.00      L11  C
ATOM   3355  C14 POPCL  26     -26.919 -67.396  22.985  1.00  0.00      L11  C
ATOM   3356  H11 POPCL  26     -29.551 -68.390  22.292  1.00  0.00      L11  H
ATOM   3357  H12 POPCL  26     -28.373 -68.002  20.963  1.00  0.00      L11  H
ATOM   3358  H21 POPCL  26     -29.901 -65.958  23.712  1.00  0.00      L11  H
ATOM   3359  H22 POPCL  26     -29.063 -67.327  24.399  1.00  0.00      L11  H
ATOM   3360  H23 POPCL  26     -28.497 -65.661  24.431  1.00  0.00      L11  H
ATOM   3361  H31 POPCL  26     -28.792 -64.784  21.963  1.00  0.00      L11  H
ATOM   3362  H32 POPCL  26     -27.211 -64.795  22.508  1.00  0.00      L11  H
ATOM   3363  H33 POPCL  26     -27.479 -65.589  20.972  1.00  0.00      L11  H
ATOM   3364  H41 POPCL  26     -26.254 -66.776  23.540  1.00  0.00      L11  H
ATOM   3365  H42 POPCL  26     -26.994 -68.213  23.753  1.00  0.00      L11  H
ATOM   3366  H43 POPCL  26     -26.345 -67.772  22.135  1.00  0.00      L11  H
ATOM   3367  C15 POPCL  26     -30.117 -66.801  20.863  1.00  0.00      L11  C
ATOM   3368  H51 POPCL  26     -29.729 -65.865  20.336  1.00  0.00      L11  H
ATOM   3369  H52 POPCL  26     -30.368 -67.476  19.983  1.00  0.00      L11  H
ATOM   3370  P1  POPCL  26     -31.970 -65.184  21.984  1.00  0.00      L11  P
ATOM   3371  O3  POPCL  26     -30.886 -64.298  22.545  1.00  0.00      L11  O
ATOM   3372  O4  POPCL  26     -33.183 -65.340  22.823  1.00  0.00      L11  O
ATOM   3373  O1  POPCL  26     -31.306 -66.598  21.687  1.00  0.00      L11  O
ATOM   3374  O2  POPCL  26     -32.457 -64.539  20.611  1.00  0.00      L11  O
ATOM   3375  C1  POPCL  26     -32.110 -64.855  19.261  1.00  0.00      L11  C
ATOM   3376  HA  POPCL  26     -31.076 -65.117  19.130  1.00  0.00      L11  H
ATOM   3377  HB  POPCL  26     -32.824 -65.650  18.925  1.00  0.00      L11  H
ATOM   3378  C2  POPCL  26     -32.241 -63.684  18.224  1.00  0.00      L11  C
ATOM   3379  HS  POPCL  26     -33.280 -63.247  18.284  1.00  0.00      L11  H
ATOM   3380  O21 POPCL  26     -31.993 -64.161  16.957  1.00  0.00      L11  O
ATOM   3381  C21 POPCL  26     -32.680 -63.800  15.906  1.00  0.00      L11  C
ATOM   3382  O22 POPCL  26     -33.396 -62.820  15.863  1.00  0.00      L11  O
ATOM   3383  C22 POPCL  26     -32.329 -64.655  14.704  1.00  0.00      L11  C
ATOM   3384  H2R POPCL  26     -31.239 -64.754  14.821  1.00  0.00      L11  H
ATOM   3385  H2S POPCL  26     -32.881 -65.666  14.628  1.00  0.00      L11  H
ATOM   3386  C3  POPCL  26     -31.375 -62.436  18.462  1.00  0.00      L11  C
ATOM   3387  HX  POPCL  26     -31.717 -61.697  17.681  1.00  0.00      L11  H
ATOM   3388  HY  POPCL  26     -31.628 -62.086  19.504  1.00  0.00      L11  H
ATOM   3389  O31 POPCL  26     -29.976 -62.734  18.398  1.00  0.00      L11  O
ATOM   3390  C31 POPCL  26     -29.187 -61.648  18.148  1.00  0.00      L11  C
ATOM   3391  O32 POPCL  26     -29.487 -60.505  18.328  1.00  0.00      L11  O
ATOM   3392  C32 POPCL  26     -27.806 -62.115  17.737  1.00  0.00      L11  C
ATOM   3393  H2X POPCL  26     -27.090 -62.018  18.606  1.00  0.00      L11  H
ATOM   3394  H2Y POPCL  26     -27.656 -63.143  17.367  1.00  0.00      L11  H
ATOM   3395  C23 POPCL  26     -32.547 -63.894  13.371  1.00  0.00      L11  C
ATOM   3396  H3R POPCL  26     -33.628 -64.065  12.999  1.00  0.00      L11  H
ATOM   3397  H3S POPCL  26     -32.434 -62.791  13.483  1.00  0.00      L11  H
ATOM   3398  C24 POPCL  26     -31.644 -64.521  12.362  1.00  0.00      L11  C
ATOM   3399  H4R POPCL  26     -30.631 -64.727  12.751  1.00  0.00      L11  H
ATOM   3400  H4S POPCL  26     -32.049 -65.455  12.135  1.00  0.00      L11  H
ATOM   3401  C25 POPCL  26     -31.549 -63.821  11.031  1.00  0.00      L11  C
ATOM   3402  H5R POPCL  26     -32.570 -63.874  10.478  1.00  0.00      L11  H
ATOM   3403  H5S POPCL  26     -31.135 -62.819  11.150  1.00  0.00      L11  H
ATOM   3404  C26 POPCL  26     -30.567 -64.623  10.103  1.00  0.00      L11  C
ATOM   3405  H6R POPCL  26     -29.504 -64.434  10.460  1.00  0.00      L11  H
ATOM   3406  H6S POPCL  26     -30.746 -65.693  10.166  1.00  0.00      L11  H
ATOM   3407  C27 POPCL  26     -30.722 -63.981   8.710  1.00  0.00      L11  C
ATOM   3408  H7R POPCL  26     -31.664 -64.095   8.258  1.00  0.00      L11  H
ATOM   3409  H7S POPCL  26     -30.692 -62.881   8.884  1.00  0.00      L11  H
ATOM   3410  C28 POPCL  26     -29.704 -64.492   7.649  1.00  0.00      L11  C
ATOM   3411  H8R POPCL  26     -28.802 -64.585   8.337  1.00  0.00      L11  H
ATOM   3412  H8S POPCL  26     -30.024 -65.515   7.325  1.00  0.00      L11  H
ATOM   3413  C29 POPCL  26     -29.475 -63.501   6.495  1.00  0.00      L11  C
ATOM   3414  H91 POPCL  26     -29.104 -62.516   6.880  1.00  0.00      L11  H
ATOM   3415 C210 POPCL  26     -29.615 -63.733   5.144  1.00  0.00      L11  C
ATOM   3416 H101 POPCL  26     -29.557 -62.871   4.409  1.00  0.00      L11  H
ATOM   3417 C211 POPCL  26     -29.977 -65.054   4.545  1.00  0.00      L11  C
ATOM   3418 H11R POPCL  26     -30.061 -65.928   5.270  1.00  0.00      L11  H
ATOM   3419 H11S POPCL  26     -30.924 -64.859   4.031  1.00  0.00      L11  H
ATOM   3420 C212 POPCL  26     -28.867 -65.368   3.556  1.00  0.00      L11  C
ATOM   3421 H12R POPCL  26     -27.840 -65.126   3.890  1.00  0.00      L11  H
ATOM   3422 H12S POPCL  26     -28.932 -66.444   3.398  1.00  0.00      L11  H
ATOM   3423 C213 POPCL  26     -29.120 -64.601   2.288  1.00  0.00      L11  C
ATOM   3424 H13R POPCL  26     -30.062 -64.995   2.022  1.00  0.00      L11  H
ATOM   3425 H13S POPCL  26     -29.171 -63.471   2.366  1.00  0.00      L11  H
ATOM   3426 C214 POPCL  26     -28.166 -64.962   1.192  1.00  0.00      L11  C
ATOM   3427 H14R POPCL  26     -27.176 -64.589   1.504  1.00  0.00      L11  H
ATOM   3428 H14S POPCL  26     -28.092 -66.073   0.979  1.00  0.00      L11  H
ATOM   3429 C215 POPCL  26     -28.491 -64.278  -0.126  1.00  0.00      L11  C
ATOM   3430 H15R POPCL  26     -29.532 -64.728  -0.442  1.00  0.00      L11  H
ATOM   3431 H15S POPCL  26     -28.501 -63.167   0.151  1.00  0.00      L11  H
ATOM   3432 C216 POPCL  26     -27.541 -64.483  -1.310  1.00  0.00      L11  C
ATOM   3433 H16R POPCL  26     -26.441 -64.213  -1.036  1.00  0.00      L11  H
ATOM   3434 H16S POPCL  26     -27.512 -65.517  -1.517  1.00  0.00      L11  H
ATOM   3435 C217 POPCL  26     -27.826 -63.714  -2.565  1.00  0.00      L11  C
ATOM   3436 H17R POPCL  26     -28.907 -63.816  -2.762  1.00  0.00      L11  H
ATOM   3437 H17S POPCL  26     -27.596 -62.639  -2.327  1.00  0.00      L11  H
ATOM   3438 C218 POPCL  26     -26.899 -64.102  -3.710  1.00  0.00      L11  C
ATOM   3439 H18R POPCL  26     -27.305 -63.786  -4.682  1.00  0.00      L11  H
ATOM   3440 H18S POPCL  26     -25.915 -63.595  -3.589  1.00  0.00      L11  H
ATOM   3441 H18T POPCL  26     -26.716 -65.128  -3.729  1.00  0.00      L11  H
ATOM   3442  C33 POPCL  26     -27.271 -61.210  16.554  1.00  0.00      L11  C
ATOM   3443  H3X POPCL  26     -27.389 -60.133  16.903  1.00  0.00      L11  H
ATOM   3444  H3Y POPCL  26     -26.263 -61.356  16.344  1.00  0.00      L11  H
ATOM   3445  C34 POPCL  26     -27.993 -61.568  15.253  1.00  0.00      L11  C
ATOM   3446  H4X POPCL  26     -28.017 -62.603  15.265  1.00  0.00      L11  H
ATOM   3447  H4Y POPCL  26     -29.074 -61.267  15.292  1.00  0.00      L11  H
ATOM   3448  C35 POPCL  26     -27.536 -61.025  13.877  1.00  0.00      L11  C
ATOM   3449  H5X POPCL  26     -27.759 -59.939  13.763  1.00  0.00      L11  H
ATOM   3450  H5Y POPCL  26     -26.435 -61.128  13.927  1.00  0.00      L11  H
ATOM   3451  C36 POPCL  26     -27.827 -61.888  12.597  1.00  0.00      L11  C
ATOM   3452  H6X POPCL  26     -27.538 -62.966  12.794  1.00  0.00      L11  H
ATOM   3453  H6Y POPCL  26     -28.930 -61.918  12.370  1.00  0.00      L11  H
ATOM   3454  C37 POPCL  26     -26.948 -61.439  11.485  1.00  0.00      L11  C
ATOM   3455  H7X POPCL  26     -27.123 -60.310  11.259  1.00  0.00      L11  H
ATOM   3456  H7Y POPCL  26     -25.895 -61.423  11.934  1.00  0.00      L11  H
ATOM   3457  C38 POPCL  26     -27.045 -62.303  10.241  1.00  0.00      L11  C
ATOM   3458  H8X POPCL  26     -26.883 -63.387  10.476  1.00  0.00      L11  H
ATOM   3459  H8Y POPCL  26     -28.087 -62.143   9.826  1.00  0.00      L11  H
ATOM   3460  C39 POPCL  26     -26.017 -61.770   9.179  1.00  0.00      L11  C
ATOM   3461  H9X POPCL  26     -26.193 -60.706   8.949  1.00  0.00      L11  H
ATOM   3462  H9Y POPCL  26     -24.919 -61.777   9.646  1.00  0.00      L11  H
ATOM   3463 C310 POPCL  26     -26.041 -62.529   7.862  1.00  0.00      L11  C
ATOM   3464 H10X POPCL  26     -25.930 -63.580   8.131  1.00  0.00      L11  H
ATOM   3465 H10Y POPCL  26     -27.059 -62.225   7.455  1.00  0.00      L11  H
ATOM   3466 C311 POPCL  26     -25.037 -62.033   6.867  1.00  0.00      L11  C
ATOM   3467 H11X POPCL  26     -24.861 -60.886   7.022  1.00  0.00      L11  H
ATOM   3468 H11Y POPCL  26     -23.984 -62.520   6.961  1.00  0.00      L11  H
ATOM   3469 C312 POPCL  26     -25.509 -62.413   5.420  1.00  0.00      L11  C
ATOM   3470 H12X POPCL  26     -26.025 -63.367   5.497  1.00  0.00      L11  H
ATOM   3471 H12Y POPCL  26     -26.300 -61.673   5.168  1.00  0.00      L11  H
ATOM   3472 C313 POPCL  26     -24.405 -62.631   4.324  1.00  0.00      L11  C
ATOM   3473 H13X POPCL  26     -23.694 -61.786   4.356  1.00  0.00      L11  H
ATOM   3474 H13Y POPCL  26     -24.004 -63.622   4.515  1.00  0.00      L11  H
ATOM   3475 C314 POPCL  26     -24.947 -62.635   2.891  1.00  0.00      L11  C
ATOM   3476 H14X POPCL  26     -25.577 -63.548   2.836  1.00  0.00      L11  H
ATOM   3477 H14Y POPCL  26     -25.643 -61.790   2.837  1.00  0.00      L11  H
ATOM   3478 C315 POPCL  26     -23.907 -62.497   1.762  1.00  0.00      L11  C
ATOM   3479 H15X POPCL  26     -23.640 -61.406   1.901  1.00  0.00      L11  H
ATOM   3480 H15Y POPCL  26     -22.980 -63.137   1.976  1.00  0.00      L11  H
ATOM   3481 C316 POPCL  26     -24.394 -62.938   0.367  1.00  0.00      L11  C
ATOM   3482 H16X POPCL  26     -25.182 -62.377  -0.090  1.00  0.00      L11  H
ATOM   3483 H16Y POPCL  26     -23.640 -62.914  -0.418  1.00  0.00      L11  H
ATOM   3484 H16Z POPCL  26     -24.748 -63.974   0.398  1.00  0.00      L11  H
ATOM   3485  N   POPCL  27     -34.592 -52.628  22.137  1.00  0.00      L11  N
ATOM   3486  C11 POPCL  27     -33.796 -53.788  22.678  1.00  0.00      L11  C
ATOM   3487  C12 POPCL  27     -36.011 -52.675  22.597  1.00  0.00      L11  C
ATOM   3488  C13 POPCL  27     -34.471 -52.578  20.662  1.00  0.00      L11  C
ATOM   3489  C14 POPCL  27     -33.899 -51.347  22.606  1.00  0.00      L11  C
ATOM   3490  H11 POPCL  27     -34.158 -53.938  23.668  1.00  0.00      L11  H
ATOM   3491  H12 POPCL  27     -32.704 -53.584  22.607  1.00  0.00      L11  H
ATOM   3492  H21 POPCL  27     -36.257 -53.779  22.457  1.00  0.00      L11  H
ATOM   3493  H22 POPCL  27     -36.080 -52.374  23.628  1.00  0.00      L11  H
ATOM   3494  H23 POPCL  27     -36.797 -52.156  21.931  1.00  0.00      L11  H
ATOM   3495  H31 POPCL  27     -34.989 -53.515  20.257  1.00  0.00      L11  H
ATOM   3496  H32 POPCL  27     -34.969 -51.777  20.191  1.00  0.00      L11  H
ATOM   3497  H33 POPCL  27     -33.472 -52.567  20.338  1.00  0.00      L11  H
ATOM   3498  H41 POPCL  27     -34.313 -50.613  21.908  1.00  0.00      L11  H
ATOM   3499  H42 POPCL  27     -33.946 -51.057  23.656  1.00  0.00      L11  H
ATOM   3500  H43 POPCL  27     -32.813 -51.441  22.319  1.00  0.00      L11  H
ATOM   3501  C15 POPCL  27     -33.949 -55.186  21.962  1.00  0.00      L11  C
ATOM   3502  H51 POPCL  27     -33.636 -55.038  20.902  1.00  0.00      L11  H
ATOM   3503  H52 POPCL  27     -33.101 -55.901  22.294  1.00  0.00      L11  H
ATOM   3504  P1  POPCL  27     -36.539 -55.800  21.244  1.00  0.00      L11  P
ATOM   3505  O3  POPCL  27     -37.634 -55.080  21.948  1.00  0.00      L11  O
ATOM   3506  O4  POPCL  27     -36.894 -57.207  20.843  1.00  0.00      L11  O
ATOM   3507  O1  POPCL  27     -35.208 -55.760  22.122  1.00  0.00      L11  O
ATOM   3508  O2  POPCL  27     -36.217 -54.919  19.918  1.00  0.00      L11  O
ATOM   3509  C1  POPCL  27     -36.530 -55.262  18.575  1.00  0.00      L11  C
ATOM   3510  HA  POPCL  27     -36.533 -56.405  18.413  1.00  0.00      L11  H
ATOM   3511  HB  POPCL  27     -37.542 -54.981  18.415  1.00  0.00      L11  H
ATOM   3512  C2  POPCL  27     -35.556 -54.527  17.635  1.00  0.00      L11  C
ATOM   3513  HS  POPCL  27     -35.663 -53.435  18.009  1.00  0.00      L11  H
ATOM   3514  O21 POPCL  27     -36.010 -54.692  16.247  1.00  0.00      L11  O
ATOM   3515  C21 POPCL  27     -35.603 -53.692  15.468  1.00  0.00      L11  C
ATOM   3516  O22 POPCL  27     -34.950 -52.744  15.926  1.00  0.00      L11  O
ATOM   3517  C22 POPCL  27     -35.976 -53.926  13.987  1.00  0.00      L11  C
ATOM   3518  H2R POPCL  27     -35.855 -55.025  13.717  1.00  0.00      L11  H
ATOM   3519  H2S POPCL  27     -37.005 -53.610  13.791  1.00  0.00      L11  H
ATOM   3520  C3  POPCL  27     -34.079 -55.069  17.743  1.00  0.00      L11  C
ATOM   3521  HX  POPCL  27     -33.454 -54.504  17.043  1.00  0.00      L11  H
ATOM   3522  HY  POPCL  27     -33.816 -54.874  18.780  1.00  0.00      L11  H
ATOM   3523  O31 POPCL  27     -33.958 -56.500  17.527  1.00  0.00      L11  O
ATOM   3524  C31 POPCL  27     -32.750 -56.891  17.753  1.00  0.00      L11  C
ATOM   3525  O32 POPCL  27     -31.817 -56.236  18.187  1.00  0.00      L11  O
ATOM   3526  C32 POPCL  27     -32.709 -58.466  17.414  1.00  0.00      L11  C
ATOM   3527  H2X POPCL  27     -31.914 -58.947  18.040  1.00  0.00      L11  H
ATOM   3528  H2Y POPCL  27     -33.737 -58.851  17.467  1.00  0.00      L11  H
ATOM   3529  C23 POPCL  27     -34.986 -53.055  13.153  1.00  0.00      L11  C
ATOM   3530  H3R POPCL  27     -35.042 -52.009  13.487  1.00  0.00      L11  H
ATOM   3531  H3S POPCL  27     -33.951 -53.367  13.290  1.00  0.00      L11  H
ATOM   3532  C24 POPCL  27     -35.383 -53.222  11.652  1.00  0.00      L11  C
ATOM   3533  H4R POPCL  27     -35.520 -54.322  11.456  1.00  0.00      L11  H
ATOM   3534  H4S POPCL  27     -36.287 -52.821  11.416  1.00  0.00      L11  H
ATOM   3535  C25 POPCL  27     -34.405 -52.638  10.660  1.00  0.00      L11  C
ATOM   3536  H5R POPCL  27     -34.102 -51.575  11.040  1.00  0.00      L11  H
ATOM   3537  H5S POPCL  27     -33.567 -53.393  10.675  1.00  0.00      L11  H
ATOM   3538  C26 POPCL  27     -35.120 -52.650   9.305  1.00  0.00      L11  C
ATOM   3539  H6R POPCL  27     -35.332 -53.697   9.001  1.00  0.00      L11  H
ATOM   3540  H6S POPCL  27     -36.084 -52.206   9.338  1.00  0.00      L11  H
ATOM   3541  C27 POPCL  27     -34.247 -51.891   8.236  1.00  0.00      L11  C
ATOM   3542  H7R POPCL  27     -34.031 -50.826   8.612  1.00  0.00      L11  H
ATOM   3543  H7S POPCL  27     -33.339 -52.597   8.105  1.00  0.00      L11  H
ATOM   3544  C28 POPCL  27     -35.029 -51.777   6.906  1.00  0.00      L11  C
ATOM   3545  H8R POPCL  27     -35.290 -52.865   6.808  1.00  0.00      L11  H
ATOM   3546  H8S POPCL  27     -35.844 -51.120   7.051  1.00  0.00      L11  H
ATOM   3547  C29 POPCL  27     -34.218 -51.321   5.704  1.00  0.00      L11  C
ATOM   3548  H91 POPCL  27     -33.514 -50.423   5.835  1.00  0.00      L11  H
ATOM   3549 C210 POPCL  27     -34.231 -51.940   4.512  1.00  0.00      L11  C
ATOM   3550 H101 POPCL  27     -33.658 -51.459   3.745  1.00  0.00      L11  H
ATOM   3551 C211 POPCL  27     -35.069 -53.193   4.191  1.00  0.00      L11  C
ATOM   3552 H11R POPCL  27     -35.060 -53.919   5.059  1.00  0.00      L11  H
ATOM   3553 H11S POPCL  27     -36.129 -52.939   3.895  1.00  0.00      L11  H
ATOM   3554 C212 POPCL  27     -34.635 -54.059   2.981  1.00  0.00      L11  C
ATOM   3555 H12R POPCL  27     -33.615 -54.422   3.162  1.00  0.00      L11  H
ATOM   3556 H12S POPCL  27     -35.275 -54.973   3.095  1.00  0.00      L11  H
ATOM   3557 C213 POPCL  27     -34.912 -53.491   1.574  1.00  0.00      L11  C
ATOM   3558 H13R POPCL  27     -35.925 -53.063   1.619  1.00  0.00      L11  H
ATOM   3559 H13S POPCL  27     -34.216 -52.651   1.328  1.00  0.00      L11  H
ATOM   3560 C214 POPCL  27     -34.969 -54.584   0.504  1.00  0.00      L11  C
ATOM   3561 H14R POPCL  27     -33.953 -55.048   0.308  1.00  0.00      L11  H
ATOM   3562 H14S POPCL  27     -35.715 -55.319   0.850  1.00  0.00      L11  H
ATOM   3563 C215 POPCL  27     -35.442 -54.146  -0.853  1.00  0.00      L11  C
ATOM   3564 H15R POPCL  27     -36.403 -53.602  -0.756  1.00  0.00      L11  H
ATOM   3565 H15S POPCL  27     -34.714 -53.418  -1.356  1.00  0.00      L11  H
ATOM   3566 C216 POPCL  27     -35.611 -55.401  -1.791  1.00  0.00      L11  C
ATOM   3567 H16R POPCL  27     -34.655 -55.969  -1.810  1.00  0.00      L11  H
ATOM   3568 H16S POPCL  27     -36.316 -56.135  -1.234  1.00  0.00      L11  H
ATOM   3569 C217 POPCL  27     -36.135 -55.149  -3.218  1.00  0.00      L11  C
ATOM   3570 H17R POPCL  27     -37.172 -54.767  -3.221  1.00  0.00      L11  H
ATOM   3571 H17S POPCL  27     -35.400 -54.349  -3.501  1.00  0.00      L11  H
ATOM   3572 C218 POPCL  27     -36.098 -56.389  -4.160  1.00  0.00      L11  C
ATOM   3573 H18R POPCL  27     -36.776 -56.093  -4.975  1.00  0.00      L11  H
ATOM   3574 H18S POPCL  27     -35.081 -56.632  -4.480  1.00  0.00      L11  H
ATOM   3575 H18T POPCL  27     -36.632 -57.261  -3.574  1.00  0.00      L11  H
ATOM   3576  C33 POPCL  27     -32.274 -58.609  15.937  1.00  0.00      L11  C
ATOM   3577  H3X POPCL  27     -31.128 -58.494  15.906  1.00  0.00      L11  H
ATOM   3578  H3Y POPCL  27     -32.648 -59.633  15.474  1.00  0.00      L11  H
ATOM   3579  C34 POPCL  27     -32.968 -57.673  14.889  1.00  0.00      L11  C
ATOM   3580  H4X POPCL  27     -34.039 -57.709  15.050  1.00  0.00      L11  H
ATOM   3581  H4Y POPCL  27     -32.576 -56.618  14.850  1.00  0.00      L11  H
ATOM   3582  C35 POPCL  27     -32.806 -58.137  13.411  1.00  0.00      L11  C
ATOM   3583  H5X POPCL  27     -31.705 -58.208  13.125  1.00  0.00      L11  H
ATOM   3584  H5Y POPCL  27     -33.354 -59.122  13.396  1.00  0.00      L11  H
ATOM   3585  C36 POPCL  27     -33.599 -57.196  12.429  1.00  0.00      L11  C
ATOM   3586  H6X POPCL  27     -34.690 -57.123  12.641  1.00  0.00      L11  H
ATOM   3587  H6Y POPCL  27     -33.163 -56.128  12.432  1.00  0.00      L11  H
ATOM   3588  C37 POPCL  27     -33.518 -57.537  10.912  1.00  0.00      L11  C
ATOM   3589  H7X POPCL  27     -32.395 -57.603  10.721  1.00  0.00      L11  H
ATOM   3590  H7Y POPCL  27     -33.928 -58.503  10.822  1.00  0.00      L11  H
ATOM   3591  C38 POPCL  27     -34.061 -56.484   9.939  1.00  0.00      L11  C
ATOM   3592  H8X POPCL  27     -35.156 -56.460  10.251  1.00  0.00      L11  H
ATOM   3593  H8Y POPCL  27     -33.462 -55.517  10.010  1.00  0.00      L11  H
ATOM   3594  C39 POPCL  27     -33.833 -57.014   8.526  1.00  0.00      L11  C
ATOM   3595  H9X POPCL  27     -32.722 -56.896   8.404  1.00  0.00      L11  H
ATOM   3596  H9Y POPCL  27     -34.136 -58.067   8.424  1.00  0.00      L11  H
ATOM   3597 C310 POPCL  27     -34.637 -56.335   7.383  1.00  0.00      L11  C
ATOM   3598 H10X POPCL  27     -35.652 -56.241   7.849  1.00  0.00      L11  H
ATOM   3599 H10Y POPCL  27     -34.282 -55.282   7.384  1.00  0.00      L11  H
ATOM   3600 C311 POPCL  27     -34.582 -56.974   5.997  1.00  0.00      L11  C
ATOM   3601 H11X POPCL  27     -34.925 -58.029   6.188  1.00  0.00      L11  H
ATOM   3602 H11Y POPCL  27     -35.292 -56.475   5.365  1.00  0.00      L11  H
ATOM   3603 C312 POPCL  27     -33.249 -56.998   5.251  1.00  0.00      L11  C
ATOM   3604 H12X POPCL  27     -32.779 -55.961   5.265  1.00  0.00      L11  H
ATOM   3605 H12Y POPCL  27     -32.474 -57.576   5.788  1.00  0.00      L11  H
ATOM   3606 C313 POPCL  27     -33.472 -57.683   3.861  1.00  0.00      L11  C
ATOM   3607 H13X POPCL  27     -33.586 -58.756   4.112  1.00  0.00      L11  H
ATOM   3608 H13Y POPCL  27     -34.471 -57.375   3.552  1.00  0.00      L11  H
ATOM   3609 C314 POPCL  27     -32.383 -57.313   2.814  1.00  0.00      L11  C
ATOM   3610 H14X POPCL  27     -32.289 -56.227   3.024  1.00  0.00      L11  H
ATOM   3611 H14Y POPCL  27     -31.463 -57.693   3.183  1.00  0.00      L11  H
ATOM   3612 C315 POPCL  27     -32.706 -57.680   1.385  1.00  0.00      L11  C
ATOM   3613 H15X POPCL  27     -32.696 -58.771   1.208  1.00  0.00      L11  H
ATOM   3614 H15Y POPCL  27     -33.669 -57.271   1.276  1.00  0.00      L11  H
ATOM   3615 C316 POPCL  27     -31.950 -56.948   0.267  1.00  0.00      L11  C
ATOM   3616 H16X POPCL  27     -30.985 -57.406   0.129  1.00  0.00      L11  H
ATOM   3617 H16Y POPCL  27     -32.449 -57.080  -0.727  1.00  0.00      L11  H
ATOM   3618 H16Z POPCL  27     -31.979 -55.885   0.606  1.00  0.00      L11  H
ATOM   3619  N   POPCL  28     -27.142 -46.950  22.549  1.00  0.00      L11  N
ATOM   3620  C11 POPCL  28     -26.971 -47.080  20.998  1.00  0.00      L11  C
ATOM   3621  C12 POPCL  28     -26.348 -47.986  23.289  1.00  0.00      L11  C
ATOM   3622  C13 POPCL  28     -28.647 -47.049  22.715  1.00  0.00      L11  C
ATOM   3623  C14 POPCL  28     -26.619 -45.569  22.982  1.00  0.00      L11  C
ATOM   3624  H11 POPCL  28     -25.967 -47.083  20.774  1.00  0.00      L11  H
ATOM   3625  H12 POPCL  28     -27.405 -46.197  20.545  1.00  0.00      L11  H
ATOM   3626  H21 POPCL  28     -26.503 -49.019  22.892  1.00  0.00      L11  H
ATOM   3627  H22 POPCL  28     -25.301 -47.827  23.123  1.00  0.00      L11  H
ATOM   3628  H23 POPCL  28     -26.502 -48.007  24.341  1.00  0.00      L11  H
ATOM   3629  H31 POPCL  28     -28.941 -48.084  22.415  1.00  0.00      L11  H
ATOM   3630  H32 POPCL  28     -28.926 -46.811  23.711  1.00  0.00      L11  H
ATOM   3631  H33 POPCL  28     -29.232 -46.345  22.142  1.00  0.00      L11  H
ATOM   3632  H41 POPCL  28     -26.542 -45.612  24.066  1.00  0.00      L11  H
ATOM   3633  H42 POPCL  28     -25.625 -45.428  22.525  1.00  0.00      L11  H
ATOM   3634  H43 POPCL  28     -27.280 -44.732  22.776  1.00  0.00      L11  H
ATOM   3635  C15 POPCL  28     -27.572 -48.235  20.178  1.00  0.00      L11  C
ATOM   3636  H51 POPCL  28     -28.694 -48.111  20.145  1.00  0.00      L11  H
ATOM   3637  H52 POPCL  28     -27.268 -48.041  19.107  1.00  0.00      L11  H
ATOM   3638  P1  POPCL  28     -27.965 -50.648  21.094  1.00  0.00      L11  P
ATOM   3639  O3  POPCL  28     -28.815 -50.041  22.203  1.00  0.00      L11  O
ATOM   3640  O4  POPCL  28     -27.123 -51.770  21.501  1.00  0.00      L11  O
ATOM   3641  O1  POPCL  28     -27.012 -49.452  20.634  1.00  0.00      L11  O
ATOM   3642  O2  POPCL  28     -28.822 -51.104  19.884  1.00  0.00      L11  O
ATOM   3643  C1  POPCL  28     -28.375 -51.011  18.473  1.00  0.00      L11  C
ATOM   3644  HA  POPCL  28     -27.939 -50.087  18.232  1.00  0.00      L11  H
ATOM   3645  HB  POPCL  28     -27.726 -51.892  18.283  1.00  0.00      L11  H
ATOM   3646  C2  POPCL  28     -29.647 -51.157  17.545  1.00  0.00      L11  C
ATOM   3647  HS  POPCL  28     -30.146 -52.199  17.660  1.00  0.00      L11  H
ATOM   3648  O21 POPCL  28     -29.195 -50.914  16.184  1.00  0.00      L11  O
ATOM   3649  C21 POPCL  28     -30.175 -51.048  15.274  1.00  0.00      L11  C
ATOM   3650  O22 POPCL  28     -31.155 -51.759  15.299  1.00  0.00      L11  O
ATOM   3651  C22 POPCL  28     -29.976 -50.083  14.098  1.00  0.00      L11  C
ATOM   3652  H2R POPCL  28     -30.963 -49.914  13.609  1.00  0.00      L11  H
ATOM   3653  H2S POPCL  28     -29.531 -49.179  14.480  1.00  0.00      L11  H
ATOM   3654  C3  POPCL  28     -30.728 -50.114  17.939  1.00  0.00      L11  C
ATOM   3655  HX  POPCL  28     -31.567 -50.234  17.184  1.00  0.00      L11  H
ATOM   3656  HY  POPCL  28     -31.094 -50.463  18.887  1.00  0.00      L11  H
ATOM   3657  O31 POPCL  28     -30.129 -48.790  17.978  1.00  0.00      L11  O
ATOM   3658  C31 POPCL  28     -30.983 -47.787  18.019  1.00  0.00      L11  C
ATOM   3659  O32 POPCL  28     -32.215 -47.795  17.991  1.00  0.00      L11  O
ATOM   3660  C32 POPCL  28     -30.202 -46.492  17.981  1.00  0.00      L11  C
ATOM   3661  H2X POPCL  28     -30.381 -45.970  18.991  1.00  0.00      L11  H
ATOM   3662  H2Y POPCL  28     -29.117 -46.744  17.988  1.00  0.00      L11  H
ATOM   3663  C23 POPCL  28     -29.049 -50.635  13.046  1.00  0.00      L11  C
ATOM   3664  H3R POPCL  28     -28.112 -50.958  13.594  1.00  0.00      L11  H
ATOM   3665  H3S POPCL  28     -29.613 -51.516  12.760  1.00  0.00      L11  H
ATOM   3666  C24 POPCL  28     -28.872 -49.578  11.902  1.00  0.00      L11  C
ATOM   3667  H4R POPCL  28     -29.851 -49.034  11.818  1.00  0.00      L11  H
ATOM   3668  H4S POPCL  28     -28.155 -48.858  12.196  1.00  0.00      L11  H
ATOM   3669  C25 POPCL  28     -28.366 -50.249  10.582  1.00  0.00      L11  C
ATOM   3670  H5R POPCL  28     -27.469 -50.968  10.736  1.00  0.00      L11  H
ATOM   3671  H5S POPCL  28     -29.194 -50.710   9.986  1.00  0.00      L11  H
ATOM   3672  C26 POPCL  28     -27.754 -49.213   9.599  1.00  0.00      L11  C
ATOM   3673  H6R POPCL  28     -28.395 -48.332   9.486  1.00  0.00      L11  H
ATOM   3674  H6S POPCL  28     -26.914 -48.726  10.152  1.00  0.00      L11  H
ATOM   3675  C27 POPCL  28     -27.389 -49.578   8.156  1.00  0.00      L11  C
ATOM   3676  H7R POPCL  28     -26.628 -50.370   8.098  1.00  0.00      L11  H
ATOM   3677  H7S POPCL  28     -28.341 -50.110   7.780  1.00  0.00      L11  H
ATOM   3678  C28 POPCL  28     -26.959 -48.402   7.383  1.00  0.00      L11  C
ATOM   3679  H8R POPCL  28     -27.536 -47.454   7.659  1.00  0.00      L11  H
ATOM   3680  H8S POPCL  28     -25.859 -48.180   7.504  1.00  0.00      L11  H
ATOM   3681  C29 POPCL  28     -27.456 -48.646   5.995  1.00  0.00      L11  C
ATOM   3682  H91 POPCL  28     -28.562 -48.790   5.921  1.00  0.00      L11  H
ATOM   3683 C210 POPCL  28     -26.735 -48.862   4.916  1.00  0.00      L11  C
ATOM   3684 H101 POPCL  28     -27.175 -48.879   3.935  1.00  0.00      L11  H
ATOM   3685 C211 POPCL  28     -25.250 -48.758   4.648  1.00  0.00      L11  C
ATOM   3686 H11R POPCL  28     -24.650 -48.745   5.615  1.00  0.00      L11  H
ATOM   3687 H11S POPCL  28     -24.945 -49.761   4.251  1.00  0.00      L11  H
ATOM   3688 C212 POPCL  28     -24.633 -47.613   3.774  1.00  0.00      L11  C
ATOM   3689 H12R POPCL  28     -24.977 -46.614   4.204  1.00  0.00      L11  H
ATOM   3690 H12S POPCL  28     -23.551 -47.667   3.724  1.00  0.00      L11  H
ATOM   3691 C213 POPCL  28     -25.145 -47.759   2.358  1.00  0.00      L11  C
ATOM   3692 H13R POPCL  28     -25.188 -48.839   2.096  1.00  0.00      L11  H
ATOM   3693 H13S POPCL  28     -26.063 -47.253   2.339  1.00  0.00      L11  H
ATOM   3694 C214 POPCL  28     -24.290 -47.158   1.222  1.00  0.00      L11  C
ATOM   3695 H14R POPCL  28     -24.413 -46.082   1.402  1.00  0.00      L11  H
ATOM   3696 H14S POPCL  28     -23.210 -47.412   1.293  1.00  0.00      L11  H
ATOM   3697 C215 POPCL  28     -24.723 -47.458  -0.294  1.00  0.00      L11  C
ATOM   3698 H15R POPCL  28     -24.201 -48.308  -0.599  1.00  0.00      L11  H
ATOM   3699 H15S POPCL  28     -25.784 -47.727  -0.357  1.00  0.00      L11  H
ATOM   3700 C216 POPCL  28     -24.673 -46.248  -1.189  1.00  0.00      L11  C
ATOM   3701 H16R POPCL  28     -25.247 -45.358  -0.912  1.00  0.00      L11  H
ATOM   3702 H16S POPCL  28     -23.601 -45.877  -1.354  1.00  0.00      L11  H
ATOM   3703 C217 POPCL  28     -25.108 -46.565  -2.650  1.00  0.00      L11  C
ATOM   3704 H17R POPCL  28     -24.169 -46.970  -3.151  1.00  0.00      L11  H
ATOM   3705 H17S POPCL  28     -25.912 -47.301  -2.640  1.00  0.00      L11  H
ATOM   3706 C218 POPCL  28     -25.472 -45.363  -3.465  1.00  0.00      L11  C
ATOM   3707 H18R POPCL  28     -25.475 -45.556  -4.623  1.00  0.00      L11  H
ATOM   3708 H18S POPCL  28     -26.505 -45.090  -3.248  1.00  0.00      L11  H
ATOM   3709 H18T POPCL  28     -24.760 -44.587  -3.082  1.00  0.00      L11  H
ATOM   3710  C33 POPCL  28     -30.645 -45.649  16.766  1.00  0.00      L11  C
ATOM   3711  H3X POPCL  28     -31.794 -45.687  16.641  1.00  0.00      L11  H
ATOM   3712  H3Y POPCL  28     -30.235 -44.611  17.039  1.00  0.00      L11  H
ATOM   3713  C34 POPCL  28     -30.060 -46.127  15.446  1.00  0.00      L11  C
ATOM   3714  H4X POPCL  28     -29.096 -46.649  15.557  1.00  0.00      L11  H
ATOM   3715  H4Y POPCL  28     -30.739 -46.909  15.149  1.00  0.00      L11  H
ATOM   3716  C35 POPCL  28     -30.153 -45.165  14.277  1.00  0.00      L11  C
ATOM   3717  H5X POPCL  28     -31.262 -44.878  14.186  1.00  0.00      L11  H
ATOM   3718  H5Y POPCL  28     -29.474 -44.303  14.415  1.00  0.00      L11  H
ATOM   3719  C36 POPCL  28     -29.766 -45.800  12.966  1.00  0.00      L11  C
ATOM   3720  H6X POPCL  28     -28.837 -46.394  13.133  1.00  0.00      L11  H
ATOM   3721  H6Y POPCL  28     -30.438 -46.500  12.429  1.00  0.00      L11  H
ATOM   3722  C37 POPCL  28     -29.396 -44.575  12.027  1.00  0.00      L11  C
ATOM   3723  H7X POPCL  28     -30.336 -43.950  11.903  1.00  0.00      L11  H
ATOM   3724  H7Y POPCL  28     -28.583 -43.855  12.500  1.00  0.00      L11  H
ATOM   3725  C38 POPCL  28     -28.840 -45.124  10.681  1.00  0.00      L11  C
ATOM   3726  H8X POPCL  28     -27.938 -45.732  10.849  1.00  0.00      L11  H
ATOM   3727  H8Y POPCL  28     -29.605 -45.644  10.116  1.00  0.00      L11  H
ATOM   3728  C39 POPCL  28     -28.425 -43.944   9.714  1.00  0.00      L11  C
ATOM   3729  H9X POPCL  28     -29.354 -43.492   9.392  1.00  0.00      L11  H
ATOM   3730  H9Y POPCL  28     -27.736 -43.305  10.282  1.00  0.00      L11  H
ATOM   3731 C310 POPCL  28     -27.754 -44.407   8.452  1.00  0.00      L11  C
ATOM   3732 H10X POPCL  28     -26.739 -44.908   8.665  1.00  0.00      L11  H
ATOM   3733 H10Y POPCL  28     -28.370 -45.188   7.956  1.00  0.00      L11  H
ATOM   3734 C311 POPCL  28     -27.607 -43.294   7.364  1.00  0.00      L11  C
ATOM   3735 H11X POPCL  28     -28.651 -43.001   7.217  1.00  0.00      L11  H
ATOM   3736 H11Y POPCL  28     -26.955 -42.435   7.738  1.00  0.00      L11  H
ATOM   3737 C312 POPCL  28     -26.971 -43.909   6.116  1.00  0.00      L11  C
ATOM   3738 H12X POPCL  28     -26.063 -44.468   6.444  1.00  0.00      L11  H
ATOM   3739 H12Y POPCL  28     -27.609 -44.720   5.645  1.00  0.00      L11  H
ATOM   3740 C313 POPCL  28     -26.584 -42.807   5.131  1.00  0.00      L11  C
ATOM   3741 H13X POPCL  28     -27.467 -42.217   4.916  1.00  0.00      L11  H
ATOM   3742 H13Y POPCL  28     -25.868 -42.069   5.564  1.00  0.00      L11  H
ATOM   3743 C314 POPCL  28     -25.939 -43.372   3.813  1.00  0.00      L11  C
ATOM   3744 H14X POPCL  28     -24.852 -43.240   3.870  1.00  0.00      L11  H
ATOM   3745 H14Y POPCL  28     -26.076 -44.435   3.708  1.00  0.00      L11  H
ATOM   3746 C315 POPCL  28     -26.253 -42.638   2.479  1.00  0.00      L11  C
ATOM   3747 H15X POPCL  28     -27.307 -42.595   2.430  1.00  0.00      L11  H
ATOM   3748 H15Y POPCL  28     -25.873 -41.621   2.619  1.00  0.00      L11  H
ATOM   3749 C316 POPCL  28     -25.499 -43.201   1.328  1.00  0.00      L11  C
ATOM   3750 H16X POPCL  28     -25.919 -44.283   1.149  1.00  0.00      L11  H
ATOM   3751 H16Y POPCL  28     -25.790 -42.651   0.385  1.00  0.00      L11  H
ATOM   3752 H16Z POPCL  28     -24.388 -43.318   1.391  1.00  0.00      L11  H
ATOM   3753  N   POPCL  29     -33.134 -38.769  21.556  1.00  0.00      L11  N
ATOM   3754  C11 POPCL  29     -31.948 -38.693  20.593  1.00  0.00      L11  C
ATOM   3755  C12 POPCL  29     -32.678 -39.451  22.736  1.00  0.00      L11  C
ATOM   3756  C13 POPCL  29     -34.232 -39.626  20.902  1.00  0.00      L11  C
ATOM   3757  C14 POPCL  29     -33.555 -37.396  21.923  1.00  0.00      L11  C
ATOM   3758  H11 POPCL  29     -31.087 -38.363  21.161  1.00  0.00      L11  H
ATOM   3759  H12 POPCL  29     -32.074 -37.999  19.793  1.00  0.00      L11  H
ATOM   3760  H21 POPCL  29     -32.324 -40.448  22.385  1.00  0.00      L11  H
ATOM   3761  H22 POPCL  29     -31.936 -39.025  23.258  1.00  0.00      L11  H
ATOM   3762  H23 POPCL  29     -33.505 -39.758  23.444  1.00  0.00      L11  H
ATOM   3763  H31 POPCL  29     -33.875 -40.480  20.424  1.00  0.00      L11  H
ATOM   3764  H32 POPCL  29     -34.927 -39.961  21.646  1.00  0.00      L11  H
ATOM   3765  H33 POPCL  29     -34.698 -39.132  20.041  1.00  0.00      L11  H
ATOM   3766  H41 POPCL  29     -34.370 -37.552  22.622  1.00  0.00      L11  H
ATOM   3767  H42 POPCL  29     -32.828 -36.899  22.597  1.00  0.00      L11  H
ATOM   3768  H43 POPCL  29     -33.909 -36.832  21.037  1.00  0.00      L11  H
ATOM   3769  C15 POPCL  29     -31.538 -39.992  19.794  1.00  0.00      L11  C
ATOM   3770  H51 POPCL  29     -32.291 -40.285  19.143  1.00  0.00      L11  H
ATOM   3771  H52 POPCL  29     -30.692 -39.751  19.103  1.00  0.00      L11  H
ATOM   3772  P1  POPCL  29     -31.881 -42.432  20.747  1.00  0.00      L11  P
ATOM   3773  O3  POPCL  29     -32.718 -42.455  21.978  1.00  0.00      L11  O
ATOM   3774  O4  POPCL  29     -30.993 -43.601  20.586  1.00  0.00      L11  O
ATOM   3775  O1  POPCL  29     -31.078 -41.062  20.609  1.00  0.00      L11  O
ATOM   3776  O2  POPCL  29     -32.928 -42.464  19.465  1.00  0.00      L11  O
ATOM   3777  C1  POPCL  29     -32.570 -42.725  18.116  1.00  0.00      L11  C
ATOM   3778  HA  POPCL  29     -31.738 -42.022  17.786  1.00  0.00      L11  H
ATOM   3779  HB  POPCL  29     -32.196 -43.774  18.147  1.00  0.00      L11  H
ATOM   3780  C2  POPCL  29     -33.712 -42.614  17.094  1.00  0.00      L11  C
ATOM   3781  HS  POPCL  29     -34.435 -43.347  17.298  1.00  0.00      L11  H
ATOM   3782  O21 POPCL  29     -33.161 -42.853  15.810  1.00  0.00      L11  O
ATOM   3783  C21 POPCL  29     -33.916 -43.377  14.867  1.00  0.00      L11  C
ATOM   3784  O22 POPCL  29     -34.856 -44.146  15.029  1.00  0.00      L11  O
ATOM   3785  C22 POPCL  29     -33.488 -42.767  13.533  1.00  0.00      L11  C
ATOM   3786  H2R POPCL  29     -34.029 -41.782  13.336  1.00  0.00      L11  H
ATOM   3787  H2S POPCL  29     -32.394 -42.642  13.660  1.00  0.00      L11  H
ATOM   3788  C3  POPCL  29     -34.377 -41.206  17.142  1.00  0.00      L11  C
ATOM   3789  HX  POPCL  29     -35.223 -41.302  16.354  1.00  0.00      L11  H
ATOM   3790  HY  POPCL  29     -34.913 -41.076  18.146  1.00  0.00      L11  H
ATOM   3791  O31 POPCL  29     -33.487 -40.113  16.874  1.00  0.00      L11  O
ATOM   3792  C31 POPCL  29     -33.996 -38.960  17.227  1.00  0.00      L11  C
ATOM   3793  O32 POPCL  29     -34.985 -38.756  17.940  1.00  0.00      L11  O
ATOM   3794  C32 POPCL  29     -33.209 -37.796  16.559  1.00  0.00      L11  C
ATOM   3795  H2X POPCL  29     -33.346 -36.933  17.179  1.00  0.00      L11  H
ATOM   3796  H2Y POPCL  29     -32.163 -38.086  16.581  1.00  0.00      L11  H
ATOM   3797  C23 POPCL  29     -33.789 -43.547  12.223  1.00  0.00      L11  C
ATOM   3798  H3R POPCL  29     -33.186 -44.498  12.182  1.00  0.00      L11  H
ATOM   3799  H3S POPCL  29     -34.858 -43.826  12.270  1.00  0.00      L11  H
ATOM   3800  C24 POPCL  29     -33.543 -42.659  10.940  1.00  0.00      L11  C
ATOM   3801  H4R POPCL  29     -34.220 -41.761  10.990  1.00  0.00      L11  H
ATOM   3802  H4S POPCL  29     -32.480 -42.314  11.085  1.00  0.00      L11  H
ATOM   3803  C25 POPCL  29     -33.788 -43.278   9.544  1.00  0.00      L11  C
ATOM   3804  H5R POPCL  29     -32.944 -43.961   9.428  1.00  0.00      L11  H
ATOM   3805  H5S POPCL  29     -34.754 -43.884   9.565  1.00  0.00      L11  H
ATOM   3806  C26 POPCL  29     -33.775 -42.301   8.361  1.00  0.00      L11  C
ATOM   3807  H6R POPCL  29     -34.441 -41.466   8.732  1.00  0.00      L11  H
ATOM   3808  H6S POPCL  29     -32.795 -41.767   8.231  1.00  0.00      L11  H
ATOM   3809  C27 POPCL  29     -34.219 -42.839   7.051  1.00  0.00      L11  C
ATOM   3810  H7R POPCL  29     -33.543 -43.664   6.652  1.00  0.00      L11  H
ATOM   3811  H7S POPCL  29     -35.217 -43.339   7.128  1.00  0.00      L11  H
ATOM   3812  C28 POPCL  29     -34.314 -41.702   6.002  1.00  0.00      L11  C
ATOM   3813  H8R POPCL  29     -34.853 -40.877   6.464  1.00  0.00      L11  H
ATOM   3814  H8S POPCL  29     -33.236 -41.383   5.799  1.00  0.00      L11  H
ATOM   3815  C29 POPCL  29     -35.036 -41.999   4.744  1.00  0.00      L11  C
ATOM   3816  H91 POPCL  29     -36.064 -41.761   4.826  1.00  0.00      L11  H
ATOM   3817 C210 POPCL  29     -34.499 -42.622   3.652  1.00  0.00      L11  C
ATOM   3818 H101 POPCL  29     -35.174 -42.812   2.780  1.00  0.00      L11  H
ATOM   3819 C211 POPCL  29     -33.061 -43.127   3.616  1.00  0.00      L11  C
ATOM   3820 H11R POPCL  29     -32.536 -42.843   4.606  1.00  0.00      L11  H
ATOM   3821 H11S POPCL  29     -33.102 -44.157   3.281  1.00  0.00      L11  H
ATOM   3822 C212 POPCL  29     -32.265 -42.384   2.507  1.00  0.00      L11  C
ATOM   3823 H12R POPCL  29     -32.227 -41.292   2.832  1.00  0.00      L11  H
ATOM   3824 H12S POPCL  29     -31.293 -42.937   2.395  1.00  0.00      L11  H
ATOM   3825 C213 POPCL  29     -32.968 -42.563   1.140  1.00  0.00      L11  C
ATOM   3826 H13R POPCL  29     -32.880 -43.680   0.992  1.00  0.00      L11  H
ATOM   3827 H13S POPCL  29     -34.017 -42.226   1.182  1.00  0.00      L11  H
ATOM   3828 C214 POPCL  29     -32.203 -41.832  -0.010  1.00  0.00      L11  C
ATOM   3829 H14R POPCL  29     -32.031 -40.720   0.176  1.00  0.00      L11  H
ATOM   3830 H14S POPCL  29     -31.206 -42.339   0.112  1.00  0.00      L11  H
ATOM   3831 C215 POPCL  29     -32.814 -41.981  -1.429  1.00  0.00      L11  C
ATOM   3832 H15R POPCL  29     -32.589 -43.030  -1.715  1.00  0.00      L11  H
ATOM   3833 H15S POPCL  29     -33.926 -41.937  -1.499  1.00  0.00      L11  H
ATOM   3834 C216 POPCL  29     -32.156 -40.999  -2.445  1.00  0.00      L11  C
ATOM   3835 H16R POPCL  29     -32.373 -39.998  -2.075  1.00  0.00      L11  H
ATOM   3836 H16S POPCL  29     -31.042 -41.120  -2.368  1.00  0.00      L11  H
ATOM   3837 C217 POPCL  29     -32.642 -41.130  -3.905  1.00  0.00      L11  C
ATOM   3838 H17R POPCL  29     -32.471 -42.186  -4.189  1.00  0.00      L11  H
ATOM   3839 H17S POPCL  29     -33.779 -41.023  -3.942  1.00  0.00      L11  H
ATOM   3840 C218 POPCL  29     -31.957 -40.205  -4.916  1.00  0.00      L11  C
ATOM   3841 H18R POPCL  29     -32.319 -40.334  -5.952  1.00  0.00      L11  H
ATOM   3842 H18S POPCL  29     -32.164 -39.174  -4.567  1.00  0.00      L11  H
ATOM   3843 H18T POPCL  29     -30.865 -40.353  -4.892  1.00  0.00      L11  H
ATOM   3844  C33 POPCL  29     -33.533 -37.503  15.063  1.00  0.00      L11  C
ATOM   3845  H3X POPCL  29     -34.655 -37.345  14.899  1.00  0.00      L11  H
ATOM   3846  H3Y POPCL  29     -32.907 -36.652  14.890  1.00  0.00      L11  H
ATOM   3847  C34 POPCL  29     -33.063 -38.600  14.117  1.00  0.00      L11  C
ATOM   3848  H4X POPCL  29     -32.271 -39.168  14.583  1.00  0.00      L11  H
ATOM   3849  H4Y POPCL  29     -33.765 -39.450  14.145  1.00  0.00      L11  H
ATOM   3850  C35 POPCL  29     -32.631 -38.166  12.701  1.00  0.00      L11  C
ATOM   3851  H5X POPCL  29     -33.541 -37.852  12.091  1.00  0.00      L11  H
ATOM   3852  H5Y POPCL  29     -31.878 -37.317  12.818  1.00  0.00      L11  H
ATOM   3853  C36 POPCL  29     -31.973 -39.404  11.956  1.00  0.00      L11  C
ATOM   3854  H6X POPCL  29     -31.118 -39.783  12.656  1.00  0.00      L11  H
ATOM   3855  H6Y POPCL  29     -32.704 -40.207  11.864  1.00  0.00      L11  H
ATOM   3856  C37 POPCL  29     -31.274 -38.915  10.710  1.00  0.00      L11  C
ATOM   3857  H7X POPCL  29     -31.964 -38.189  10.135  1.00  0.00      L11  H
ATOM   3858  H7Y POPCL  29     -30.468 -38.245  11.068  1.00  0.00      L11  H
ATOM   3859  C38 POPCL  29     -30.528 -39.963   9.809  1.00  0.00      L11  C
ATOM   3860  H8X POPCL  29     -29.760 -40.519  10.363  1.00  0.00      L11  H
ATOM   3861  H8Y POPCL  29     -31.217 -40.753   9.375  1.00  0.00      L11  H
ATOM   3862  C39 POPCL  29     -29.686 -39.248   8.763  1.00  0.00      L11  C
ATOM   3863  H9X POPCL  29     -30.166 -38.211   8.795  1.00  0.00      L11  H
ATOM   3864  H9Y POPCL  29     -28.653 -39.162   9.064  1.00  0.00      L11  H
ATOM   3865 C310 POPCL  29     -29.872 -39.797   7.379  1.00  0.00      L11  C
ATOM   3866 H10X POPCL  29     -29.892 -40.898   7.398  1.00  0.00      L11  H
ATOM   3867 H10Y POPCL  29     -30.968 -39.674   7.010  1.00  0.00      L11  H
ATOM   3868 C311 POPCL  29     -28.904 -39.383   6.356  1.00  0.00      L11  C
ATOM   3869 H11X POPCL  29     -28.836 -38.314   6.295  1.00  0.00      L11  H
ATOM   3870 H11Y POPCL  29     -27.882 -39.726   6.572  1.00  0.00      L11  H
ATOM   3871 C312 POPCL  29     -29.368 -39.926   4.975  1.00  0.00      L11  C
ATOM   3872 H12X POPCL  29     -29.531 -41.006   5.118  1.00  0.00      L11  H
ATOM   3873 H12Y POPCL  29     -30.401 -39.507   4.793  1.00  0.00      L11  H
ATOM   3874 C313 POPCL  29     -28.421 -39.587   3.803  1.00  0.00      L11  C
ATOM   3875 H13X POPCL  29     -28.157 -38.540   3.770  1.00  0.00      L11  H
ATOM   3876 H13Y POPCL  29     -27.436 -39.967   3.864  1.00  0.00      L11  H
ATOM   3877 C314 POPCL  29     -29.020 -39.952   2.397  1.00  0.00      L11  C
ATOM   3878 H14X POPCL  29     -29.278 -41.070   2.405  1.00  0.00      L11  H
ATOM   3879 H14Y POPCL  29     -29.953 -39.262   2.238  1.00  0.00      L11  H
ATOM   3880 C315 POPCL  29     -28.027 -39.501   1.377  1.00  0.00      L11  C
ATOM   3881 H15X POPCL  29     -28.128 -38.381   1.274  1.00  0.00      L11  H
ATOM   3882 H15Y POPCL  29     -27.043 -39.711   1.765  1.00  0.00      L11  H
ATOM   3883 C316 POPCL  29     -28.265 -40.169   0.031  1.00  0.00      L11  C
ATOM   3884 H16X POPCL  29     -29.348 -39.944  -0.204  1.00  0.00      L11  H
ATOM   3885 H16Y POPCL  29     -27.628 -40.010  -0.838  1.00  0.00      L11  H
ATOM   3886 H16Z POPCL  29     -28.294 -41.313   0.194  1.00  0.00      L11  H
ATOM   3887  N   POPCL  30     -29.727 -27.880  19.883  1.00  0.00      L11  N
ATOM   3888  C11 POPCL  30     -28.955 -27.672  18.611  1.00  0.00      L11  C
ATOM   3889  C12 POPCL  30     -28.835 -28.560  20.850  1.00  0.00      L11  C
ATOM   3890  C13 POPCL  30     -30.948 -28.613  19.539  1.00  0.00      L11  C
ATOM   3891  C14 POPCL  30     -30.017 -26.544  20.377  1.00  0.00      L11  C
ATOM   3892  H11 POPCL  30     -27.994 -27.129  18.785  1.00  0.00      L11  H
ATOM   3893  H12 POPCL  30     -29.480 -26.911  18.027  1.00  0.00      L11  H
ATOM   3894  H21 POPCL  30     -28.833 -29.585  20.566  1.00  0.00      L11  H
ATOM   3895  H22 POPCL  30     -27.822 -28.194  20.790  1.00  0.00      L11  H
ATOM   3896  H23 POPCL  30     -29.162 -28.553  21.849  1.00  0.00      L11  H
ATOM   3897  H31 POPCL  30     -30.773 -29.559  19.125  1.00  0.00      L11  H
ATOM   3898  H32 POPCL  30     -31.560 -28.763  20.469  1.00  0.00      L11  H
ATOM   3899  H33 POPCL  30     -31.558 -28.068  18.849  1.00  0.00      L11  H
ATOM   3900  H41 POPCL  30     -30.672 -26.552  21.216  1.00  0.00      L11  H
ATOM   3901  H42 POPCL  30     -29.150 -25.891  20.575  1.00  0.00      L11  H
ATOM   3902  H43 POPCL  30     -30.545 -25.956  19.537  1.00  0.00      L11  H
ATOM   3903  C15 POPCL  30     -28.679 -28.922  17.710  1.00  0.00      L11  C
ATOM   3904  H51 POPCL  30     -29.642 -29.468  17.506  1.00  0.00      L11  H
ATOM   3905  H52 POPCL  30     -28.233 -28.524  16.772  1.00  0.00      L11  H
ATOM   3906  P1  POPCL  30     -27.663 -31.182  18.783  1.00  0.00      L11  P
ATOM   3907  O3  POPCL  30     -29.006 -31.269  19.368  1.00  0.00      L11  O
ATOM   3908  O4  POPCL  30     -26.518 -31.415  19.690  1.00  0.00      L11  O
ATOM   3909  O1  POPCL  30     -27.591 -29.664  18.148  1.00  0.00      L11  O
ATOM   3910  O2  POPCL  30     -27.679 -32.121  17.552  1.00  0.00      L11  O
ATOM   3911  C1  POPCL  30     -27.925 -31.700  16.242  1.00  0.00      L11  C
ATOM   3912  HA  POPCL  30     -28.983 -31.213  16.128  1.00  0.00      L11  H
ATOM   3913  HB  POPCL  30     -27.064 -31.078  16.001  1.00  0.00      L11  H
ATOM   3914  C2  POPCL  30     -28.014 -32.900  15.300  1.00  0.00      L11  C
ATOM   3915  HS  POPCL  30     -27.088 -33.450  15.449  1.00  0.00      L11  H
ATOM   3916  O21 POPCL  30     -28.277 -32.322  13.987  1.00  0.00      L11  O
ATOM   3917  C21 POPCL  30     -27.489 -32.701  12.977  1.00  0.00      L11  C
ATOM   3918  O22 POPCL  30     -26.801 -33.744  12.926  1.00  0.00      L11  O
ATOM   3919  C22 POPCL  30     -27.806 -31.840  11.750  1.00  0.00      L11  C
ATOM   3920  H2R POPCL  30     -28.915 -31.898  11.609  1.00  0.00      L11  H
ATOM   3921  H2S POPCL  30     -27.683 -30.759  11.993  1.00  0.00      L11  H
ATOM   3922  C3  POPCL  30     -29.148 -33.912  15.582  1.00  0.00      L11  C
ATOM   3923  HX  POPCL  30     -29.095 -34.722  14.887  1.00  0.00      L11  H
ATOM   3924  HY  POPCL  30     -29.087 -34.280  16.672  1.00  0.00      L11  H
ATOM   3925  O31 POPCL  30     -30.465 -33.406  15.343  1.00  0.00      L11  O
ATOM   3926  C31 POPCL  30     -31.467 -34.123  15.724  1.00  0.00      L11  C
ATOM   3927  O32 POPCL  30     -31.429 -35.272  16.166  1.00  0.00      L11  O
ATOM   3928  C32 POPCL  30     -32.798 -33.364  15.454  1.00  0.00      L11  C
ATOM   3929  H2X POPCL  30     -33.461 -33.618  16.260  1.00  0.00      L11  H
ATOM   3930  H2Y POPCL  30     -32.706 -32.281  15.471  1.00  0.00      L11  H
ATOM   3931  C23 POPCL  30     -27.035 -32.197  10.457  1.00  0.00      L11  C
ATOM   3932  H3R POPCL  30     -25.989 -32.092  10.674  1.00  0.00      L11  H
ATOM   3933  H3S POPCL  30     -27.176 -33.288  10.136  1.00  0.00      L11  H
ATOM   3934  C24 POPCL  30     -27.451 -31.370   9.245  1.00  0.00      L11  C
ATOM   3935  H4R POPCL  30     -28.557 -31.598   9.119  1.00  0.00      L11  H
ATOM   3936  H4S POPCL  30     -27.394 -30.245   9.573  1.00  0.00      L11  H
ATOM   3937  C25 POPCL  30     -26.624 -31.784   7.992  1.00  0.00      L11  C
ATOM   3938  H5R POPCL  30     -25.606 -31.242   8.048  1.00  0.00      L11  H
ATOM   3939  H5S POPCL  30     -26.495 -32.832   7.948  1.00  0.00      L11  H
ATOM   3940  C26 POPCL  30     -27.464 -31.389   6.749  1.00  0.00      L11  C
ATOM   3941  H6R POPCL  30     -28.357 -32.040   6.598  1.00  0.00      L11  H
ATOM   3942  H6S POPCL  30     -27.677 -30.310   6.872  1.00  0.00      L11  H
ATOM   3943  C27 POPCL  30     -26.652 -31.513   5.492  1.00  0.00      L11  C
ATOM   3944  H7R POPCL  30     -25.824 -30.790   5.493  1.00  0.00      L11  H
ATOM   3945  H7S POPCL  30     -26.287 -32.579   5.479  1.00  0.00      L11  H
ATOM   3946  C28 POPCL  30     -27.531 -31.308   4.145  1.00  0.00      L11  C
ATOM   3947  H8R POPCL  30     -28.377 -32.022   4.203  1.00  0.00      L11  H
ATOM   3948  H8S POPCL  30     -27.781 -30.242   4.346  1.00  0.00      L11  H
ATOM   3949  C29 POPCL  30     -26.752 -31.487   2.918  1.00  0.00      L11  C
ATOM   3950  H91 POPCL  30     -26.322 -32.534   2.810  1.00  0.00      L11  H
ATOM   3951 C210 POPCL  30     -26.577 -30.627   1.934  1.00  0.00      L11  C
ATOM   3952 H101 POPCL  30     -26.034 -30.941   0.964  1.00  0.00      L11  H
ATOM   3953 C211 POPCL  30     -27.195 -29.247   1.877  1.00  0.00      L11  C
ATOM   3954 H11R POPCL  30     -27.736 -28.942   2.787  1.00  0.00      L11  H
ATOM   3955 H11S POPCL  30     -26.467 -28.372   1.723  1.00  0.00      L11  H
ATOM   3956 C212 POPCL  30     -28.209 -29.166   0.672  1.00  0.00      L11  C
ATOM   3957 H12R POPCL  30     -28.892 -30.043   0.809  1.00  0.00      L11  H
ATOM   3958 H12S POPCL  30     -28.656 -28.095   0.645  1.00  0.00      L11  H
ATOM   3959 C213 POPCL  30     -27.528 -29.296  -0.779  1.00  0.00      L11  C
ATOM   3960 H13R POPCL  30     -26.794 -28.436  -0.792  1.00  0.00      L11  H
ATOM   3961 H13S POPCL  30     -26.998 -30.218  -0.815  1.00  0.00      L11  H
ATOM   3962 C214 POPCL  30     -28.526 -29.057  -1.980  1.00  0.00      L11  C
ATOM   3963 H14R POPCL  30     -29.314 -29.863  -1.974  1.00  0.00      L11  H
ATOM   3964 H14S POPCL  30     -29.002 -28.086  -1.778  1.00  0.00      L11  H
ATOM   3965 C215 POPCL  30     -27.756 -29.258  -3.290  1.00  0.00      L11  C
ATOM   3966 H15R POPCL  30     -27.204 -28.323  -3.424  1.00  0.00      L11  H
ATOM   3967 H15S POPCL  30     -27.069 -30.117  -3.423  1.00  0.00      L11  H
ATOM   3968 C216 POPCL  30     -28.639 -29.320  -4.576  1.00  0.00      L11  C
ATOM   3969 H16R POPCL  30     -29.430 -30.126  -4.368  1.00  0.00      L11  H
ATOM   3970 H16S POPCL  30     -29.198 -28.402  -4.793  1.00  0.00      L11  H
ATOM   3971 C217 POPCL  30     -27.780 -29.707  -5.812  1.00  0.00      L11  C
ATOM   3972 H17R POPCL  30     -26.938 -29.034  -5.911  1.00  0.00      L11  H
ATOM   3973 H17S POPCL  30     -27.396 -30.710  -5.809  1.00  0.00      L11  H
ATOM   3974 C218 POPCL  30     -28.562 -29.618  -7.114  1.00  0.00      L11  C
ATOM   3975 H18R POPCL  30     -27.913 -29.685  -8.002  1.00  0.00      L11  H
ATOM   3976 H18S POPCL  30     -29.366 -30.420  -7.251  1.00  0.00      L11  H
ATOM   3977 H18T POPCL  30     -29.151 -28.662  -7.194  1.00  0.00      L11  H
ATOM   3978  C33 POPCL  30     -33.420 -33.883  14.157  1.00  0.00      L11  C
ATOM   3979  H3X POPCL  30     -33.855 -34.931  14.278  1.00  0.00      L11  H
ATOM   3980  H3Y POPCL  30     -34.257 -33.125  14.047  1.00  0.00      L11  H
ATOM   3981  C34 POPCL  30     -32.676 -33.655  12.822  1.00  0.00      L11  C
ATOM   3982  H4X POPCL  30     -32.273 -32.546  12.853  1.00  0.00      L11  H
ATOM   3983  H4Y POPCL  30     -31.710 -34.248  12.857  1.00  0.00      L11  H
ATOM   3984  C35 POPCL  30     -33.435 -33.826  11.564  1.00  0.00      L11  C
ATOM   3985  H5X POPCL  30     -33.687 -34.867  11.293  1.00  0.00      L11  H
ATOM   3986  H5Y POPCL  30     -34.424 -33.351  11.844  1.00  0.00      L11  H
ATOM   3987  C36 POPCL  30     -32.811 -33.139  10.404  1.00  0.00      L11  C
ATOM   3988  H6X POPCL  30     -32.477 -32.110  10.685  1.00  0.00      L11  H
ATOM   3989  H6Y POPCL  30     -31.920 -33.766  10.110  1.00  0.00      L11  H
ATOM   3990  C37 POPCL  30     -33.641 -33.167   9.071  1.00  0.00      L11  C
ATOM   3991  H7X POPCL  30     -33.767 -34.263   8.917  1.00  0.00      L11  H
ATOM   3992  H7Y POPCL  30     -34.606 -32.703   9.288  1.00  0.00      L11  H
ATOM   3993  C38 POPCL  30     -32.809 -32.598   7.904  1.00  0.00      L11  C
ATOM   3994  H8X POPCL  30     -32.675 -31.540   7.980  1.00  0.00      L11  H
ATOM   3995  H8Y POPCL  30     -31.781 -33.047   7.952  1.00  0.00      L11  H
ATOM   3996  C39 POPCL  30     -33.384 -32.784   6.424  1.00  0.00      L11  C
ATOM   3997  H9X POPCL  30     -33.378 -33.891   6.261  1.00  0.00      L11  H
ATOM   3998  H9Y POPCL  30     -34.478 -32.620   6.296  1.00  0.00      L11  H
ATOM   3999 C310 POPCL  30     -32.577 -32.067   5.334  1.00  0.00      L11  C
ATOM   4000 H10X POPCL  30     -32.856 -31.011   5.375  1.00  0.00      L11  H
ATOM   4001 H10Y POPCL  30     -31.484 -32.181   5.492  1.00  0.00      L11  H
ATOM   4002 C311 POPCL  30     -32.932 -32.761   4.034  1.00  0.00      L11  C
ATOM   4003 H11X POPCL  30     -32.926 -33.860   3.962  1.00  0.00      L11  H
ATOM   4004 H11Y POPCL  30     -34.085 -32.654   4.059  1.00  0.00      L11  H
ATOM   4005 C312 POPCL  30     -32.321 -32.082   2.836  1.00  0.00      L11  C
ATOM   4006 H12X POPCL  30     -32.343 -31.023   2.848  1.00  0.00      L11  H
ATOM   4007 H12Y POPCL  30     -31.251 -32.317   2.840  1.00  0.00      L11  H
ATOM   4008 C313 POPCL  30     -32.801 -32.500   1.398  1.00  0.00      L11  C
ATOM   4009 H13X POPCL  30     -32.465 -33.499   1.031  1.00  0.00      L11  H
ATOM   4010 H13Y POPCL  30     -33.879 -32.500   1.420  1.00  0.00      L11  H
ATOM   4011 C314 POPCL  30     -32.524 -31.240   0.483  1.00  0.00      L11  C
ATOM   4012 H14X POPCL  30     -33.031 -30.302   0.813  1.00  0.00      L11  H
ATOM   4013 H14Y POPCL  30     -31.428 -31.092   0.608  1.00  0.00      L11  H
ATOM   4014 C315 POPCL  30     -32.746 -31.451  -1.040  1.00  0.00      L11  C
ATOM   4015 H15X POPCL  30     -32.082 -32.324  -1.330  1.00  0.00      L11  H
ATOM   4016 H15Y POPCL  30     -33.840 -31.728  -1.144  1.00  0.00      L11  H
ATOM   4017 C316 POPCL  30     -32.442 -30.283  -1.954  1.00  0.00      L11  C
ATOM   4018 H16X POPCL  30     -31.287 -30.125  -1.909  1.00  0.00      L11  H
ATOM   4019 H16Y POPCL  30     -32.609 -30.410  -3.048  1.00  0.00      L11  H
ATOM   4020 H16Z POPCL  30     -33.042 -29.339  -1.588  1.00  0.00      L11  H
ATOM   4021  N   POPCL   1     -71.298 -67.524 -18.489  1.00  0.00      L21  N
ATOM   4022  C11 POPCL   1     -72.353 -68.660 -18.235  1.00  0.00      L21  C
ATOM   4023  C12 POPCL   1     -70.249 -67.972 -19.524  1.00  0.00      L21  C
ATOM   4024  C13 POPCL   1     -70.649 -67.198 -17.168  1.00  0.00      L21  C
ATOM   4025  C14 POPCL   1     -72.000 -66.281 -18.930  1.00  0.00      L21  C
ATOM   4026  H11 POPCL   1     -72.660 -68.982 -19.233  1.00  0.00      L21  H
ATOM   4027  H12 POPCL   1     -73.239 -68.356 -17.833  1.00  0.00      L21  H
ATOM   4028  H21 POPCL   1     -69.651 -68.729 -19.049  1.00  0.00      L21  H
ATOM   4029  H22 POPCL   1     -70.674 -68.308 -20.343  1.00  0.00      L21  H
ATOM   4030  H23 POPCL   1     -69.575 -67.158 -19.748  1.00  0.00      L21  H
ATOM   4031  H31 POPCL   1     -70.076 -68.014 -16.757  1.00  0.00      L21  H
ATOM   4032  H32 POPCL   1     -70.036 -66.297 -17.157  1.00  0.00      L21  H
ATOM   4033  H33 POPCL   1     -71.415 -67.070 -16.419  1.00  0.00      L21  H
ATOM   4034  H41 POPCL   1     -71.349 -65.574 -19.418  1.00  0.00      L21  H
ATOM   4035  H42 POPCL   1     -72.693 -66.651 -19.653  1.00  0.00      L21  H
ATOM   4036  H43 POPCL   1     -72.646 -65.809 -18.109  1.00  0.00      L21  H
ATOM   4037  C15 POPCL   1     -71.796 -69.949 -17.554  1.00  0.00      L21  C
ATOM   4038  H51 POPCL   1     -71.568 -69.866 -16.451  1.00  0.00      L21  H
ATOM   4039  H52 POPCL   1     -72.581 -70.746 -17.575  1.00  0.00      L21  H
ATOM   4040  P1  POPCL   1     -69.345 -70.772 -17.557  1.00  0.00      L21  P
ATOM   4041  O3  POPCL   1     -68.270 -70.449 -18.470  1.00  0.00      L21  O
ATOM   4042  O4  POPCL   1     -69.476 -72.143 -16.983  1.00  0.00      L21  O
ATOM   4043  O1  POPCL   1     -70.786 -70.554 -18.275  1.00  0.00      L21  O
ATOM   4044  O2  POPCL   1     -69.203 -69.744 -16.399  1.00  0.00      L21  O
ATOM   4045  C1  POPCL   1     -69.028 -70.328 -15.091  1.00  0.00      L21  C
ATOM   4046  HA  POPCL   1     -69.811 -71.033 -14.879  1.00  0.00      L21  H
ATOM   4047  HB  POPCL   1     -68.053 -70.889 -15.031  1.00  0.00      L21  H
ATOM   4048  C2  POPCL   1     -68.931 -69.259 -13.984  1.00  0.00      L21  C
ATOM   4049  HS  POPCL   1     -68.035 -68.653 -14.299  1.00  0.00      L21  H
ATOM   4050  O21 POPCL   1     -68.697 -69.968 -12.772  1.00  0.00      L21  O
ATOM   4051  C21 POPCL   1     -68.482 -69.211 -11.695  1.00  0.00      L21  C
ATOM   4052  O22 POPCL   1     -68.210 -68.049 -11.766  1.00  0.00      L21  O
ATOM   4053  C22 POPCL   1     -68.686 -69.980 -10.339  1.00  0.00      L21  C
ATOM   4054  H2R POPCL   1     -69.790 -70.016 -10.191  1.00  0.00      L21  H
ATOM   4055  H2S POPCL   1     -68.349 -71.044 -10.568  1.00  0.00      L21  H
ATOM   4056  C3  POPCL   1     -70.177 -68.278 -13.799  1.00  0.00      L21  C
ATOM   4057  HX  POPCL   1     -69.995 -67.502 -13.052  1.00  0.00      L21  H
ATOM   4058  HY  POPCL   1     -70.261 -67.750 -14.811  1.00  0.00      L21  H
ATOM   4059  O31 POPCL   1     -71.480 -68.918 -13.539  1.00  0.00      L21  O
ATOM   4060  C31 POPCL   1     -72.517 -68.370 -14.068  1.00  0.00      L21  C
ATOM   4061  O32 POPCL   1     -72.575 -67.384 -14.772  1.00  0.00      L21  O
ATOM   4062  C32 POPCL   1     -73.748 -69.229 -13.873  1.00  0.00      L21  C
ATOM   4063  H2X POPCL   1     -74.292 -69.157 -14.808  1.00  0.00      L21  H
ATOM   4064  H2Y POPCL   1     -73.492 -70.315 -13.678  1.00  0.00      L21  H
ATOM   4065  C23 POPCL   1     -68.230 -69.203  -9.080  1.00  0.00      L21  C
ATOM   4066  H3R POPCL   1     -67.187 -69.074  -9.295  1.00  0.00      L21  H
ATOM   4067  H3S POPCL   1     -68.783 -68.240  -9.175  1.00  0.00      L21  H
ATOM   4068  C24 POPCL   1     -68.386 -69.909  -7.703  1.00  0.00      L21  C
ATOM   4069  H4R POPCL   1     -69.452 -70.157  -7.608  1.00  0.00      L21  H
ATOM   4070  H4S POPCL   1     -67.693 -70.740  -7.507  1.00  0.00      L21  H
ATOM   4071  C25 POPCL   1     -68.048 -68.822  -6.580  1.00  0.00      L21  C
ATOM   4072  H5R POPCL   1     -66.917 -68.606  -6.749  1.00  0.00      L21  H
ATOM   4073  H5S POPCL   1     -68.625 -67.914  -6.847  1.00  0.00      L21  H
ATOM   4074  C26 POPCL   1     -68.369 -69.322  -5.189  1.00  0.00      L21  C
ATOM   4075  H6R POPCL   1     -69.476 -69.416  -4.978  1.00  0.00      L21  H
ATOM   4076  H6S POPCL   1     -67.968 -70.378  -5.209  1.00  0.00      L21  H
ATOM   4077  C27 POPCL   1     -67.654 -68.565  -4.012  1.00  0.00      L21  C
ATOM   4078  H7R POPCL   1     -66.559 -68.753  -4.205  1.00  0.00      L21  H
ATOM   4079  H7S POPCL   1     -68.008 -67.517  -4.121  1.00  0.00      L21  H
ATOM   4080  C28 POPCL   1     -67.982 -69.277  -2.667  1.00  0.00      L21  C
ATOM   4081  H8R POPCL   1     -69.079 -69.482  -2.592  1.00  0.00      L21  H
ATOM   4082  H8S POPCL   1     -67.542 -70.363  -2.725  1.00  0.00      L21  H
ATOM   4083  C29 POPCL   1     -67.433 -68.710  -1.380  1.00  0.00      L21  C
ATOM   4084  H91 POPCL   1     -66.366 -68.831  -1.190  1.00  0.00      L21  H
ATOM   4085 C210 POPCL   1     -68.034 -68.011  -0.433  1.00  0.00      L21  C
ATOM   4086 H101 POPCL   1     -67.395 -67.643   0.377  1.00  0.00      L21  H
ATOM   4087 C211 POPCL   1     -69.468 -67.585  -0.257  1.00  0.00      L21  C
ATOM   4088 H11R POPCL   1     -69.538 -66.468  -0.224  1.00  0.00      L21  H
ATOM   4089 H11S POPCL   1     -70.178 -67.945  -1.067  1.00  0.00      L21  H
ATOM   4090 C212 POPCL   1     -70.076 -68.040   1.137  1.00  0.00      L21  C
ATOM   4091 H12R POPCL   1     -71.157 -67.924   1.083  1.00  0.00      L21  H
ATOM   4092 H12S POPCL   1     -69.986 -69.203   1.137  1.00  0.00      L21  H
ATOM   4093 C213 POPCL   1     -69.398 -67.433   2.323  1.00  0.00      L21  C
ATOM   4094 H13R POPCL   1     -68.592 -68.026   2.616  1.00  0.00      L21  H
ATOM   4095 H13S POPCL   1     -69.075 -66.387   2.248  1.00  0.00      L21  H
ATOM   4096 C214 POPCL   1     -70.297 -67.519   3.544  1.00  0.00      L21  C
ATOM   4097 H14R POPCL   1     -71.080 -66.794   3.492  1.00  0.00      L21  H
ATOM   4098 H14S POPCL   1     -70.651 -68.566   3.523  1.00  0.00      L21  H
ATOM   4099 C215 POPCL   1     -69.467 -67.321   4.782  1.00  0.00      L21  C
ATOM   4100 H15R POPCL   1     -68.695 -68.093   4.875  1.00  0.00      L21  H
ATOM   4101 H15S POPCL   1     -68.917 -66.334   4.626  1.00  0.00      L21  H
ATOM   4102 C216 POPCL   1     -70.309 -67.144   6.060  1.00  0.00      L21  C
ATOM   4103 H16R POPCL   1     -71.155 -66.286   5.980  1.00  0.00      L21  H
ATOM   4104 H16S POPCL   1     -70.901 -68.074   6.355  1.00  0.00      L21  H
ATOM   4105 C217 POPCL   1     -69.522 -66.765   7.364  1.00  0.00      L21  C
ATOM   4106 H17R POPCL   1     -68.728 -67.535   7.497  1.00  0.00      L21  H
ATOM   4107 H17S POPCL   1     -69.106 -65.753   7.156  1.00  0.00      L21  H
ATOM   4108 C218 POPCL   1     -70.453 -66.682   8.589  1.00  0.00      L21  C
ATOM   4109 H18R POPCL   1     -71.188 -67.518   8.664  1.00  0.00      L21  H
ATOM   4110 H18S POPCL   1     -69.903 -66.558   9.494  1.00  0.00      L21  H
ATOM   4111 H18T POPCL   1     -71.087 -65.810   8.395  1.00  0.00      L21  H
ATOM   4112  C33 POPCL   1     -74.501 -68.643 -12.672  1.00  0.00      L21  C
ATOM   4113  H3X POPCL   1     -74.948 -67.673 -12.837  1.00  0.00      L21  H
ATOM   4114  H3Y POPCL   1     -75.304 -69.329 -12.529  1.00  0.00      L21  H
ATOM   4115  C34 POPCL   1     -73.609 -68.580 -11.375  1.00  0.00      L21  C
ATOM   4116  H4X POPCL   1     -73.034 -69.511 -11.192  1.00  0.00      L21  H
ATOM   4117  H4Y POPCL   1     -72.906 -67.729 -11.400  1.00  0.00      L21  H
ATOM   4118  C35 POPCL   1     -74.523 -68.357 -10.117  1.00  0.00      L21  C
ATOM   4119  H5X POPCL   1     -75.268 -67.607 -10.376  1.00  0.00      L21  H
ATOM   4120  H5Y POPCL   1     -74.989 -69.409 -10.109  1.00  0.00      L21  H
ATOM   4121  C36 POPCL   1     -73.660 -68.134  -8.844  1.00  0.00      L21  C
ATOM   4122  H6X POPCL   1     -73.179 -69.137  -8.661  1.00  0.00      L21  H
ATOM   4123  H6Y POPCL   1     -72.920 -67.321  -8.966  1.00  0.00      L21  H
ATOM   4124  C37 POPCL   1     -74.561 -67.818  -7.622  1.00  0.00      L21  C
ATOM   4125  H7X POPCL   1     -75.055 -66.881  -7.853  1.00  0.00      L21  H
ATOM   4126  H7Y POPCL   1     -75.346 -68.523  -7.444  1.00  0.00      L21  H
ATOM   4127  C38 POPCL   1     -73.671 -67.771  -6.270  1.00  0.00      L21  C
ATOM   4128  H8X POPCL   1     -73.013 -68.708  -6.109  1.00  0.00      L21  H
ATOM   4129  H8Y POPCL   1     -72.954 -66.884  -6.335  1.00  0.00      L21  H
ATOM   4130  C39 POPCL   1     -74.603 -67.582  -5.015  1.00  0.00      L21  C
ATOM   4131  H9X POPCL   1     -75.159 -66.598  -5.096  1.00  0.00      L21  H
ATOM   4132  H9Y POPCL   1     -75.332 -68.484  -5.131  1.00  0.00      L21  H
ATOM   4133 C310 POPCL   1     -73.848 -67.695  -3.708  1.00  0.00      L21  C
ATOM   4134 H10X POPCL   1     -73.224 -68.688  -3.749  1.00  0.00      L21  H
ATOM   4135 H10Y POPCL   1     -73.104 -66.898  -3.788  1.00  0.00      L21  H
ATOM   4136 C311 POPCL   1     -74.764 -67.575  -2.531  1.00  0.00      L21  C
ATOM   4137 H11X POPCL   1     -75.423 -66.694  -2.594  1.00  0.00      L21  H
ATOM   4138 H11Y POPCL   1     -75.430 -68.439  -2.502  1.00  0.00      L21  H
ATOM   4139 C312 POPCL   1     -73.950 -67.677  -1.266  1.00  0.00      L21  C
ATOM   4140 H12X POPCL   1     -73.279 -68.598  -1.266  1.00  0.00      L21  H
ATOM   4141 H12Y POPCL   1     -73.337 -66.715  -1.265  1.00  0.00      L21  H
ATOM   4142 C313 POPCL   1     -74.839 -67.774   0.016  1.00  0.00      L21  C
ATOM   4143 H13X POPCL   1     -75.378 -66.803   0.268  1.00  0.00      L21  H
ATOM   4144 H13Y POPCL   1     -75.615 -68.495  -0.251  1.00  0.00      L21  H
ATOM   4145 C314 POPCL   1     -74.021 -68.087   1.202  1.00  0.00      L21  C
ATOM   4146 H14X POPCL   1     -73.540 -69.026   1.046  1.00  0.00      L21  H
ATOM   4147 H14Y POPCL   1     -73.293 -67.301   1.281  1.00  0.00      L21  H
ATOM   4148 C315 POPCL   1     -74.805 -68.110   2.488  1.00  0.00      L21  C
ATOM   4149 H15X POPCL   1     -75.456 -67.160   2.517  1.00  0.00      L21  H
ATOM   4150 H15Y POPCL   1     -75.457 -69.034   2.560  1.00  0.00      L21  H
ATOM   4151 C316 POPCL   1     -73.910 -68.081   3.715  1.00  0.00      L21  C
ATOM   4152 H16X POPCL   1     -73.326 -67.217   3.881  1.00  0.00      L21  H
ATOM   4153 H16Y POPCL   1     -74.536 -68.000   4.609  1.00  0.00      L21  H
ATOM   4154 H16Z POPCL   1     -73.311 -69.032   3.816  1.00  0.00      L21  H
ATOM   4155  N   POPCL   2     -65.205 -61.867 -22.864  1.00  0.00      L21  N
ATOM   4156  C11 POPCL   2     -64.456 -63.058 -22.351  1.00  0.00      L21  C
ATOM   4157  C12 POPCL   2     -64.334 -60.942 -23.710  1.00  0.00      L21  C
ATOM   4158  C13 POPCL   2     -65.777 -61.036 -21.770  1.00  0.00      L21  C
ATOM   4159  C14 POPCL   2     -66.284 -62.399 -23.743  1.00  0.00      L21  C
ATOM   4160  H11 POPCL   2     -63.776 -63.401 -23.137  1.00  0.00      L21  H
ATOM   4161  H12 POPCL   2     -65.064 -63.904 -22.155  1.00  0.00      L21  H
ATOM   4162  H21 POPCL   2     -63.513 -60.505 -23.068  1.00  0.00      L21  H
ATOM   4163  H22 POPCL   2     -63.695 -61.487 -24.415  1.00  0.00      L21  H
ATOM   4164  H23 POPCL   2     -64.920 -60.098 -24.165  1.00  0.00      L21  H
ATOM   4165  H31 POPCL   2     -64.880 -60.818 -21.107  1.00  0.00      L21  H
ATOM   4166  H32 POPCL   2     -66.147 -60.080 -22.008  1.00  0.00      L21  H
ATOM   4167  H33 POPCL   2     -66.432 -61.532 -21.127  1.00  0.00      L21  H
ATOM   4168  H41 POPCL   2     -66.803 -61.561 -24.182  1.00  0.00      L21  H
ATOM   4169  H42 POPCL   2     -65.801 -62.919 -24.521  1.00  0.00      L21  H
ATOM   4170  H43 POPCL   2     -67.108 -62.933 -23.244  1.00  0.00      L21  H
ATOM   4171  C15 POPCL   2     -63.422 -62.863 -21.107  1.00  0.00      L21  C
ATOM   4172  H51 POPCL   2     -64.040 -62.472 -20.315  1.00  0.00      L21  H
ATOM   4173  H52 POPCL   2     -62.896 -63.786 -20.794  1.00  0.00      L21  H
ATOM   4174  P1  POPCL   2     -62.008 -60.549 -20.861  1.00  0.00      L21  P
ATOM   4175  O3  POPCL   2     -62.234 -59.486 -21.818  1.00  0.00      L21  O
ATOM   4176  O4  POPCL   2     -60.675 -60.551 -20.222  1.00  0.00      L21  O
ATOM   4177  O1  POPCL   2     -62.386 -61.963 -21.554  1.00  0.00      L21  O
ATOM   4178  O2  POPCL   2     -63.100 -60.369 -19.708  1.00  0.00      L21  O
ATOM   4179  C1  POPCL   2     -62.800 -60.822 -18.368  1.00  0.00      L21  C
ATOM   4180  HA  POPCL   2     -62.582 -61.930 -18.408  1.00  0.00      L21  H
ATOM   4181  HB  POPCL   2     -62.013 -60.197 -17.954  1.00  0.00      L21  H
ATOM   4182  C2  POPCL   2     -64.040 -60.627 -17.481  1.00  0.00      L21  C
ATOM   4183  HS  POPCL   2     -64.305 -59.536 -17.575  1.00  0.00      L21  H
ATOM   4184  O21 POPCL   2     -63.819 -61.035 -16.072  1.00  0.00      L21  O
ATOM   4185  C21 POPCL   2     -63.299 -60.108 -15.335  1.00  0.00      L21  C
ATOM   4186  O22 POPCL   2     -63.015 -58.992 -15.646  1.00  0.00      L21  O
ATOM   4187  C22 POPCL   2     -63.299 -60.545 -13.858  1.00  0.00      L21  C
ATOM   4188  H2R POPCL   2     -63.775 -61.548 -13.825  1.00  0.00      L21  H
ATOM   4189  H2S POPCL   2     -62.271 -60.615 -13.423  1.00  0.00      L21  H
ATOM   4190  C3  POPCL   2     -65.314 -61.385 -17.920  1.00  0.00      L21  C
ATOM   4191  HX  POPCL   2     -66.104 -61.182 -17.094  1.00  0.00      L21  H
ATOM   4192  HY  POPCL   2     -65.638 -60.984 -18.917  1.00  0.00      L21  H
ATOM   4193  O31 POPCL   2     -65.051 -62.765 -17.791  1.00  0.00      L21  O
ATOM   4194  C31 POPCL   2     -65.967 -63.479 -18.487  1.00  0.00      L21  C
ATOM   4195  O32 POPCL   2     -66.569 -63.115 -19.490  1.00  0.00      L21  O
ATOM   4196  C32 POPCL   2     -66.137 -64.815 -17.789  1.00  0.00      L21  C
ATOM   4197  H2X POPCL   2     -66.070 -65.578 -18.596  1.00  0.00      L21  H
ATOM   4198  H2Y POPCL   2     -65.280 -64.922 -17.077  1.00  0.00      L21  H
ATOM   4199  C23 POPCL   2     -64.089 -59.513 -12.958  1.00  0.00      L21  C
ATOM   4200  H3R POPCL   2     -63.499 -58.557 -12.782  1.00  0.00      L21  H
ATOM   4201  H3S POPCL   2     -64.983 -59.166 -13.392  1.00  0.00      L21  H
ATOM   4202  C24 POPCL   2     -64.376 -60.158 -11.579  1.00  0.00      L21  C
ATOM   4203  H4R POPCL   2     -65.040 -61.111 -11.695  1.00  0.00      L21  H
ATOM   4204  H4S POPCL   2     -63.420 -60.325 -11.064  1.00  0.00      L21  H
ATOM   4205  C25 POPCL   2     -65.162 -59.192 -10.682  1.00  0.00      L21  C
ATOM   4206  H5R POPCL   2     -64.777 -58.170 -10.892  1.00  0.00      L21  H
ATOM   4207  H5S POPCL   2     -66.201 -59.114 -11.070  1.00  0.00      L21  H
ATOM   4208  C26 POPCL   2     -65.171 -59.497  -9.231  1.00  0.00      L21  C
ATOM   4209  H6R POPCL   2     -65.770 -60.396  -9.074  1.00  0.00      L21  H
ATOM   4210  H6S POPCL   2     -64.150 -59.726  -8.876  1.00  0.00      L21  H
ATOM   4211  C27 POPCL   2     -65.688 -58.412  -8.326  1.00  0.00      L21  C
ATOM   4212  H7R POPCL   2     -65.200 -57.455  -8.633  1.00  0.00      L21  H
ATOM   4213  H7S POPCL   2     -66.798 -58.345  -8.297  1.00  0.00      L21  H
ATOM   4214  C28 POPCL   2     -65.252 -58.783  -6.907  1.00  0.00      L21  C
ATOM   4215  H8R POPCL   2     -65.640 -59.747  -6.712  1.00  0.00      L21  H
ATOM   4216  H8S POPCL   2     -64.117 -58.811  -6.805  1.00  0.00      L21  H
ATOM   4217  C29 POPCL   2     -65.697 -57.862  -5.883  1.00  0.00      L21  C
ATOM   4218  H91 POPCL   2     -65.912 -56.849  -6.229  1.00  0.00      L21  H
ATOM   4219 C210 POPCL   2     -65.747 -58.015  -4.510  1.00  0.00      L21  C
ATOM   4220 H101 POPCL   2     -66.116 -57.245  -3.795  1.00  0.00      L21  H
ATOM   4221 C211 POPCL   2     -65.304 -59.350  -3.820  1.00  0.00      L21  C
ATOM   4222 H11R POPCL   2     -65.136 -60.199  -4.561  1.00  0.00      L21  H
ATOM   4223 H11S POPCL   2     -64.408 -59.212  -3.201  1.00  0.00      L21  H
ATOM   4224 C212 POPCL   2     -66.420 -59.857  -2.811  1.00  0.00      L21  C
ATOM   4225 H12R POPCL   2     -67.465 -59.659  -3.199  1.00  0.00      L21  H
ATOM   4226 H12S POPCL   2     -66.384 -60.924  -2.584  1.00  0.00      L21  H
ATOM   4227 C213 POPCL   2     -66.354 -59.168  -1.469  1.00  0.00      L21  C
ATOM   4228 H13R POPCL   2     -65.351 -59.143  -1.138  1.00  0.00      L21  H
ATOM   4229 H13S POPCL   2     -66.790 -58.107  -1.581  1.00  0.00      L21  H
ATOM   4230 C214 POPCL   2     -67.260 -59.961  -0.503  1.00  0.00      L21  C
ATOM   4231 H14R POPCL   2     -68.320 -59.890  -0.854  1.00  0.00      L21  H
ATOM   4232 H14S POPCL   2     -67.112 -61.074  -0.530  1.00  0.00      L21  H
ATOM   4233 C215 POPCL   2     -67.003 -59.517   0.918  1.00  0.00      L21  C
ATOM   4234 H15R POPCL   2     -65.963 -59.670   1.239  1.00  0.00      L21  H
ATOM   4235 H15S POPCL   2     -67.098 -58.469   1.023  1.00  0.00      L21  H
ATOM   4236 C216 POPCL   2     -67.930 -60.335   1.837  1.00  0.00      L21  C
ATOM   4237 H16R POPCL   2     -69.017 -59.967   1.546  1.00  0.00      L21  H
ATOM   4238 H16S POPCL   2     -67.753 -61.420   1.663  1.00  0.00      L21  H
ATOM   4239 C217 POPCL   2     -67.680 -60.123   3.276  1.00  0.00      L21  C
ATOM   4240 H17R POPCL   2     -66.592 -60.345   3.566  1.00  0.00      L21  H
ATOM   4241 H17S POPCL   2     -67.908 -59.033   3.497  1.00  0.00      L21  H
ATOM   4242 C218 POPCL   2     -68.624 -60.902   4.241  1.00  0.00      L21  C
ATOM   4243 H18R POPCL   2     -68.284 -60.577   5.278  1.00  0.00      L21  H
ATOM   4244 H18S POPCL   2     -69.700 -60.753   4.143  1.00  0.00      L21  H
ATOM   4245 H18T POPCL   2     -68.429 -61.991   4.201  1.00  0.00      L21  H
ATOM   4246  C33 POPCL   2     -67.401 -65.009 -16.952  1.00  0.00      L21  C
ATOM   4247  H3X POPCL   2     -68.209 -64.924 -17.722  1.00  0.00      L21  H
ATOM   4248  H3Y POPCL   2     -67.444 -66.057 -16.524  1.00  0.00      L21  H
ATOM   4249  C34 POPCL   2     -67.506 -63.926 -15.862  1.00  0.00      L21  C
ATOM   4250  H4X POPCL   2     -66.457 -63.696 -15.338  1.00  0.00      L21  H
ATOM   4251  H4Y POPCL   2     -67.835 -62.969 -16.179  1.00  0.00      L21  H
ATOM   4252  C35 POPCL   2     -68.196 -64.534 -14.551  1.00  0.00      L21  C
ATOM   4253  H5X POPCL   2     -69.289 -64.532 -14.673  1.00  0.00      L21  H
ATOM   4254  H5Y POPCL   2     -67.734 -65.504 -14.469  1.00  0.00      L21  H
ATOM   4255  C36 POPCL   2     -67.848 -63.723 -13.293  1.00  0.00      L21  C
ATOM   4256  H6X POPCL   2     -66.770 -63.393 -13.343  1.00  0.00      L21  H
ATOM   4257  H6Y POPCL   2     -68.497 -62.807 -13.407  1.00  0.00      L21  H
ATOM   4258  C37 POPCL   2     -68.132 -64.475 -12.039  1.00  0.00      L21  C
ATOM   4259  H7X POPCL   2     -69.227 -64.881 -11.986  1.00  0.00      L21  H
ATOM   4260  H7Y POPCL   2     -67.520 -65.393 -11.789  1.00  0.00      L21  H
ATOM   4261  C38 POPCL   2     -67.999 -63.555 -10.799  1.00  0.00      L21  C
ATOM   4262  H8X POPCL   2     -66.935 -63.266 -10.632  1.00  0.00      L21  H
ATOM   4263  H8Y POPCL   2     -68.610 -62.613 -10.982  1.00  0.00      L21  H
ATOM   4264  C39 POPCL   2     -68.622 -64.231  -9.524  1.00  0.00      L21  C
ATOM   4265  H9X POPCL   2     -69.611 -64.583  -9.597  1.00  0.00      L21  H
ATOM   4266  H9Y POPCL   2     -68.078 -65.128  -9.221  1.00  0.00      L21  H
ATOM   4267 C310 POPCL   2     -68.651 -63.316  -8.299  1.00  0.00      L21  C
ATOM   4268 H10X POPCL   2     -67.571 -63.125  -8.072  1.00  0.00      L21  H
ATOM   4269 H10Y POPCL   2     -69.133 -62.324  -8.626  1.00  0.00      L21  H
ATOM   4270 C311 POPCL   2     -69.391 -63.891  -7.102  1.00  0.00      L21  C
ATOM   4271 H11X POPCL   2     -70.460 -63.925  -7.367  1.00  0.00      L21  H
ATOM   4272 H11Y POPCL   2     -69.032 -64.927  -6.945  1.00  0.00      L21  H
ATOM   4273 C312 POPCL   2     -69.243 -63.129  -5.767  1.00  0.00      L21  C
ATOM   4274 H12X POPCL   2     -68.138 -62.918  -5.572  1.00  0.00      L21  H
ATOM   4275 H12Y POPCL   2     -69.726 -62.125  -5.893  1.00  0.00      L21  H
ATOM   4276 C313 POPCL   2     -69.885 -63.905  -4.625  1.00  0.00      L21  C
ATOM   4277 H13X POPCL   2     -71.019 -64.009  -4.829  1.00  0.00      L21  H
ATOM   4278 H13Y POPCL   2     -69.410 -64.864  -4.502  1.00  0.00      L21  H
ATOM   4279 C314 POPCL   2     -69.735 -63.122  -3.305  1.00  0.00      L21  C
ATOM   4280 H14X POPCL   2     -68.713 -62.864  -3.020  1.00  0.00      L21  H
ATOM   4281 H14Y POPCL   2     -70.207 -62.133  -3.503  1.00  0.00      L21  H
ATOM   4282 C315 POPCL   2     -70.446 -63.800  -2.102  1.00  0.00      L21  C
ATOM   4283 H15X POPCL   2     -71.442 -64.217  -2.489  1.00  0.00      L21  H
ATOM   4284 H15Y POPCL   2     -69.868 -64.790  -1.922  1.00  0.00      L21  H
ATOM   4285 C316 POPCL   2     -70.500 -62.906  -0.845  1.00  0.00      L21  C
ATOM   4286 H16X POPCL   2     -71.200 -62.055  -1.141  1.00  0.00      L21  H
ATOM   4287 H16Y POPCL   2     -70.899 -63.360   0.075  1.00  0.00      L21  H
ATOM   4288 H16Z POPCL   2     -69.442 -62.556  -0.773  1.00  0.00      L21  H
ATOM   4289  N   POPCL   3     -67.091 -52.330 -19.574  1.00  0.00      L21  N
ATOM   4290  C11 POPCL   3     -67.830 -52.414 -18.288  1.00  0.00      L21  C
ATOM   4291  C12 POPCL   3     -68.169 -52.039 -20.600  1.00  0.00      L21  C
ATOM   4292  C13 POPCL   3     -66.535 -53.671 -19.794  1.00  0.00      L21  C
ATOM   4293  C14 POPCL   3     -66.058 -51.274 -19.511  1.00  0.00      L21  C
ATOM   4294  H11 POPCL   3     -68.557 -51.600 -18.305  1.00  0.00      L21  H
ATOM   4295  H12 POPCL   3     -67.098 -52.153 -17.433  1.00  0.00      L21  H
ATOM   4296  H21 POPCL   3     -68.852 -52.834 -20.556  1.00  0.00      L21  H
ATOM   4297  H22 POPCL   3     -68.697 -51.115 -20.313  1.00  0.00      L21  H
ATOM   4298  H23 POPCL   3     -67.761 -52.165 -21.610  1.00  0.00      L21  H
ATOM   4299  H31 POPCL   3     -67.373 -54.309 -19.750  1.00  0.00      L21  H
ATOM   4300  H32 POPCL   3     -65.869 -53.773 -20.680  1.00  0.00      L21  H
ATOM   4301  H33 POPCL   3     -65.888 -53.915 -18.920  1.00  0.00      L21  H
ATOM   4302  H41 POPCL   3     -65.763 -51.018 -20.518  1.00  0.00      L21  H
ATOM   4303  H42 POPCL   3     -66.522 -50.384 -19.138  1.00  0.00      L21  H
ATOM   4304  H43 POPCL   3     -65.253 -51.518 -18.768  1.00  0.00      L21  H
ATOM   4305  C15 POPCL   3     -68.563 -53.751 -17.815  1.00  0.00      L21  C
ATOM   4306  H51 POPCL   3     -67.937 -54.640 -17.781  1.00  0.00      L21  H
ATOM   4307  H52 POPCL   3     -68.794 -53.613 -16.688  1.00  0.00      L21  H
ATOM   4308  P1  POPCL   3     -70.144 -55.020 -19.603  1.00  0.00      L21  P
ATOM   4309  O3  POPCL   3     -69.087 -54.927 -20.643  1.00  0.00      L21  O
ATOM   4310  O4  POPCL   3     -71.537 -54.819 -20.052  1.00  0.00      L21  O
ATOM   4311  O1  POPCL   3     -69.851 -53.941 -18.438  1.00  0.00      L21  O
ATOM   4312  O2  POPCL   3     -69.894 -56.353 -18.752  1.00  0.00      L21  O
ATOM   4313  C1  POPCL   3     -70.492 -56.361 -17.438  1.00  0.00      L21  C
ATOM   4314  HA  POPCL   3     -70.050 -55.558 -16.832  1.00  0.00      L21  H
ATOM   4315  HB  POPCL   3     -71.604 -56.338 -17.490  1.00  0.00      L21  H
ATOM   4316  C2  POPCL   3     -70.098 -57.712 -16.740  1.00  0.00      L21  C
ATOM   4317  HS  POPCL   3     -70.664 -58.561 -17.138  1.00  0.00      L21  H
ATOM   4318  O21 POPCL   3     -70.357 -57.395 -15.376  1.00  0.00      L21  O
ATOM   4319  C21 POPCL   3     -70.408 -58.285 -14.376  1.00  0.00      L21  C
ATOM   4320  O22 POPCL   3     -70.156 -59.425 -14.504  1.00  0.00      L21  O
ATOM   4321  C22 POPCL   3     -70.620 -57.542 -13.026  1.00  0.00      L21  C
ATOM   4322  H2R POPCL   3     -69.921 -56.648 -13.027  1.00  0.00      L21  H
ATOM   4323  H2S POPCL   3     -71.627 -57.142 -13.020  1.00  0.00      L21  H
ATOM   4324  C3  POPCL   3     -68.564 -58.039 -16.816  1.00  0.00      L21  C
ATOM   4325  HX  POPCL   3     -68.522 -59.016 -16.287  1.00  0.00      L21  H
ATOM   4326  HY  POPCL   3     -68.321 -58.230 -17.954  1.00  0.00      L21  H
ATOM   4327  O31 POPCL   3     -67.611 -57.069 -16.242  1.00  0.00      L21  O
ATOM   4328  C31 POPCL   3     -66.540 -57.546 -15.655  1.00  0.00      L21  C
ATOM   4329  O32 POPCL   3     -66.385 -58.739 -15.301  1.00  0.00      L21  O
ATOM   4330  C32 POPCL   3     -65.526 -56.471 -15.327  1.00  0.00      L21  C
ATOM   4331  H2X POPCL   3     -65.008 -56.662 -14.377  1.00  0.00      L21  H
ATOM   4332  H2Y POPCL   3     -64.896 -56.515 -16.188  1.00  0.00      L21  H
ATOM   4333  C23 POPCL   3     -70.340 -58.448 -11.763  1.00  0.00      L21  C
ATOM   4334  H3R POPCL   3     -71.148 -59.192 -11.687  1.00  0.00      L21  H
ATOM   4335  H3S POPCL   3     -69.359 -58.987 -11.775  1.00  0.00      L21  H
ATOM   4336  C24 POPCL   3     -70.424 -57.587 -10.542  1.00  0.00      L21  C
ATOM   4337  H4R POPCL   3     -69.550 -56.873 -10.518  1.00  0.00      L21  H
ATOM   4338  H4S POPCL   3     -71.331 -57.069 -10.589  1.00  0.00      L21  H
ATOM   4339  C25 POPCL   3     -70.409 -58.358  -9.163  1.00  0.00      L21  C
ATOM   4340  H5R POPCL   3     -71.369 -58.853  -9.169  1.00  0.00      L21  H
ATOM   4341  H5S POPCL   3     -69.545 -59.085  -9.132  1.00  0.00      L21  H
ATOM   4342  C26 POPCL   3     -70.179 -57.365  -7.993  1.00  0.00      L21  C
ATOM   4343  H6R POPCL   3     -69.273 -56.737  -8.020  1.00  0.00      L21  H
ATOM   4344  H6S POPCL   3     -71.012 -56.705  -7.927  1.00  0.00      L21  H
ATOM   4345  C27 POPCL   3     -70.042 -58.183  -6.701  1.00  0.00      L21  C
ATOM   4346  H7R POPCL   3     -70.900 -58.872  -6.614  1.00  0.00      L21  H
ATOM   4347  H7S POPCL   3     -69.123 -58.877  -6.662  1.00  0.00      L21  H
ATOM   4348  C28 POPCL   3     -70.098 -57.164  -5.565  1.00  0.00      L21  C
ATOM   4349  H8R POPCL   3     -69.223 -56.448  -5.566  1.00  0.00      L21  H
ATOM   4350  H8S POPCL   3     -71.005 -56.546  -5.762  1.00  0.00      L21  H
ATOM   4351  C29 POPCL   3     -70.140 -57.938  -4.269  1.00  0.00      L21  C
ATOM   4352  H91 POPCL   3     -70.677 -58.928  -4.277  1.00  0.00      L21  H
ATOM   4353 C210 POPCL   3     -69.605 -57.683  -3.029  1.00  0.00      L21  C
ATOM   4354 H101 POPCL   3     -69.639 -58.338  -2.142  1.00  0.00      L21  H
ATOM   4355 C211 POPCL   3     -68.807 -56.357  -2.651  1.00  0.00      L21  C
ATOM   4356 H11R POPCL   3     -67.722 -56.604  -2.780  1.00  0.00      L21  H
ATOM   4357 H11S POPCL   3     -68.936 -55.634  -3.459  1.00  0.00      L21  H
ATOM   4358 C212 POPCL   3     -69.129 -55.764  -1.282  1.00  0.00      L21  C
ATOM   4359 H12R POPCL   3     -68.586 -54.769  -1.308  1.00  0.00      L21  H
ATOM   4360 H12S POPCL   3     -70.195 -55.608  -1.367  1.00  0.00      L21  H
ATOM   4361 C213 POPCL   3     -68.800 -56.571  -0.044  1.00  0.00      L21  C
ATOM   4362 H13R POPCL   3     -69.557 -57.386   0.058  1.00  0.00      L21  H
ATOM   4363 H13S POPCL   3     -67.789 -57.033  -0.187  1.00  0.00      L21  H
ATOM   4364 C214 POPCL   3     -68.877 -55.707   1.272  1.00  0.00      L21  C
ATOM   4365 H14R POPCL   3     -67.997 -55.057   1.336  1.00  0.00      L21  H
ATOM   4366 H14S POPCL   3     -69.875 -55.125   1.147  1.00  0.00      L21  H
ATOM   4367 C215 POPCL   3     -68.855 -56.608   2.570  1.00  0.00      L21  C
ATOM   4368 H15R POPCL   3     -69.730 -57.288   2.498  1.00  0.00      L21  H
ATOM   4369 H15S POPCL   3     -67.897 -57.163   2.535  1.00  0.00      L21  H
ATOM   4370 C216 POPCL   3     -69.050 -55.929   3.875  1.00  0.00      L21  C
ATOM   4371 H16R POPCL   3     -68.250 -55.184   3.919  1.00  0.00      L21  H
ATOM   4372 H16S POPCL   3     -69.998 -55.394   3.935  1.00  0.00      L21  H
ATOM   4373 C217 POPCL   3     -68.789 -56.853   5.110  1.00  0.00      L21  C
ATOM   4374 H17R POPCL   3     -69.680 -57.531   5.073  1.00  0.00      L21  H
ATOM   4375 H17S POPCL   3     -67.966 -57.543   4.872  1.00  0.00      L21  H
ATOM   4376 C218 POPCL   3     -68.611 -56.163   6.514  1.00  0.00      L21  C
ATOM   4377 H18R POPCL   3     -68.736 -55.067   6.434  1.00  0.00      L21  H
ATOM   4378 H18S POPCL   3     -69.302 -56.652   7.277  1.00  0.00      L21  H
ATOM   4379 H18T POPCL   3     -67.519 -56.406   6.861  1.00  0.00      L21  H
ATOM   4380  C33 POPCL   3     -66.062 -55.015 -15.307  1.00  0.00      L21  C
ATOM   4381  H3X POPCL   3     -65.226 -54.404 -14.900  1.00  0.00      L21  H
ATOM   4382  H3Y POPCL   3     -66.378 -54.761 -16.339  1.00  0.00      L21  H
ATOM   4383  C34 POPCL   3     -67.361 -54.711 -14.418  1.00  0.00      L21  C
ATOM   4384  H4X POPCL   3     -67.958 -53.854 -14.914  1.00  0.00      L21  H
ATOM   4385  H4Y POPCL   3     -68.033 -55.581 -14.357  1.00  0.00      L21  H
ATOM   4386  C35 POPCL   3     -66.944 -54.248 -12.969  1.00  0.00      L21  C
ATOM   4387  H5X POPCL   3     -66.141 -54.918 -12.658  1.00  0.00      L21  H
ATOM   4388  H5Y POPCL   3     -66.407 -53.254 -13.055  1.00  0.00      L21  H
ATOM   4389  C36 POPCL   3     -68.171 -54.082 -11.968  1.00  0.00      L21  C
ATOM   4390  H6X POPCL   3     -69.005 -53.660 -12.662  1.00  0.00      L21  H
ATOM   4391  H6Y POPCL   3     -68.489 -55.149 -11.772  1.00  0.00      L21  H
ATOM   4392  C37 POPCL   3     -67.790 -53.274 -10.756  1.00  0.00      L21  C
ATOM   4393  H7X POPCL   3     -66.792 -53.643 -10.421  1.00  0.00      L21  H
ATOM   4394  H7Y POPCL   3     -67.561 -52.267 -11.085  1.00  0.00      L21  H
ATOM   4395  C38 POPCL   3     -68.685 -53.577  -9.589  1.00  0.00      L21  C
ATOM   4396  H8X POPCL   3     -69.697 -53.240  -9.924  1.00  0.00      L21  H
ATOM   4397  H8Y POPCL   3     -68.811 -54.657  -9.287  1.00  0.00      L21  H
ATOM   4398  C39 POPCL   3     -68.206 -52.719  -8.309  1.00  0.00      L21  C
ATOM   4399  H9X POPCL   3     -67.065 -52.663  -8.119  1.00  0.00      L21  H
ATOM   4400  H9Y POPCL   3     -68.662 -51.700  -8.540  1.00  0.00      L21  H
ATOM   4401 C310 POPCL   3     -68.877 -53.241  -6.974  1.00  0.00      L21  C
ATOM   4402 H10X POPCL   3     -69.881 -53.582  -7.189  1.00  0.00      L21  H
ATOM   4403 H10Y POPCL   3     -68.140 -54.061  -6.636  1.00  0.00      L21  H
ATOM   4404 C311 POPCL   3     -68.880 -52.236  -5.822  1.00  0.00      L21  C
ATOM   4405 H11X POPCL   3     -67.995 -51.540  -5.904  1.00  0.00      L21  H
ATOM   4406 H11Y POPCL   3     -69.662 -51.596  -6.181  1.00  0.00      L21  H
ATOM   4407 C312 POPCL   3     -69.114 -52.837  -4.451  1.00  0.00      L21  C
ATOM   4408 H12X POPCL   3     -69.784 -53.686  -4.553  1.00  0.00      L21  H
ATOM   4409 H12Y POPCL   3     -68.101 -53.225  -4.078  1.00  0.00      L21  H
ATOM   4410 C313 POPCL   3     -69.678 -51.821  -3.518  1.00  0.00      L21  C
ATOM   4411 H13X POPCL   3     -69.092 -50.862  -3.590  1.00  0.00      L21  H
ATOM   4412 H13Y POPCL   3     -70.742 -51.523  -3.787  1.00  0.00      L21  H
ATOM   4413 C314 POPCL   3     -69.499 -52.327  -2.068  1.00  0.00      L21  C
ATOM   4414 H14X POPCL   3     -70.110 -53.210  -2.016  1.00  0.00      L21  H
ATOM   4415 H14Y POPCL   3     -68.466 -52.591  -1.803  1.00  0.00      L21  H
ATOM   4416 C315 POPCL   3     -70.103 -51.421  -0.962  1.00  0.00      L21  C
ATOM   4417 H15X POPCL   3     -69.534 -50.419  -0.925  1.00  0.00      L21  H
ATOM   4418 H15Y POPCL   3     -71.180 -51.144  -1.272  1.00  0.00      L21  H
ATOM   4419 C316 POPCL   3     -69.994 -52.156   0.439  1.00  0.00      L21  C
ATOM   4420 H16X POPCL   3     -69.063 -51.954   1.011  1.00  0.00      L21  H
ATOM   4421 H16Y POPCL   3     -70.848 -51.864   1.099  1.00  0.00      L21  H
ATOM   4422 H16Z POPCL   3     -70.173 -53.223   0.163  1.00  0.00      L21  H
ATOM   4423  N   POPCL   4     -62.363 -45.603 -18.672  1.00  0.00      L21  N
ATOM   4424  C11 POPCL   4     -63.215 -45.957 -17.475  1.00  0.00      L21  C
ATOM   4425  C12 POPCL   4     -62.434 -44.212 -19.057  1.00  0.00      L21  C
ATOM   4426  C13 POPCL   4     -62.815 -46.427 -19.801  1.00  0.00      L21  C
ATOM   4427  C14 POPCL   4     -60.876 -45.954 -18.323  1.00  0.00      L21  C
ATOM   4428  H11 POPCL   4     -62.879 -45.236 -16.702  1.00  0.00      L21  H
ATOM   4429  H12 POPCL   4     -62.895 -46.950 -17.192  1.00  0.00      L21  H
ATOM   4430  H21 POPCL   4     -63.455 -43.981 -19.165  1.00  0.00      L21  H
ATOM   4431  H22 POPCL   4     -62.130 -43.448 -18.382  1.00  0.00      L21  H
ATOM   4432  H23 POPCL   4     -61.978 -44.070 -20.021  1.00  0.00      L21  H
ATOM   4433  H31 POPCL   4     -63.856 -46.104 -20.079  1.00  0.00      L21  H
ATOM   4434  H32 POPCL   4     -62.368 -46.142 -20.811  1.00  0.00      L21  H
ATOM   4435  H33 POPCL   4     -62.718 -47.493 -19.644  1.00  0.00      L21  H
ATOM   4436  H41 POPCL   4     -60.322 -45.873 -19.277  1.00  0.00      L21  H
ATOM   4437  H42 POPCL   4     -60.390 -45.285 -17.621  1.00  0.00      L21  H
ATOM   4438  H43 POPCL   4     -60.784 -46.952 -17.931  1.00  0.00      L21  H
ATOM   4439  C15 POPCL   4     -64.746 -45.957 -17.671  1.00  0.00      L21  C
ATOM   4440  H51 POPCL   4     -65.052 -46.670 -18.460  1.00  0.00      L21  H
ATOM   4441  H52 POPCL   4     -65.249 -46.300 -16.709  1.00  0.00      L21  H
ATOM   4442  P1  POPCL   4     -66.411 -44.494 -18.977  1.00  0.00      L21  P
ATOM   4443  O3  POPCL   4     -65.988 -45.149 -20.213  1.00  0.00      L21  O
ATOM   4444  O4  POPCL   4     -66.929 -43.106 -19.160  1.00  0.00      L21  O
ATOM   4445  O1  POPCL   4     -65.258 -44.612 -17.937  1.00  0.00      L21  O
ATOM   4446  O2  POPCL   4     -67.596 -45.379 -18.353  1.00  0.00      L21  O
ATOM   4447  C1  POPCL   4     -67.829 -45.198 -16.943  1.00  0.00      L21  C
ATOM   4448  HA  POPCL   4     -66.962 -45.199 -16.401  1.00  0.00      L21  H
ATOM   4449  HB  POPCL   4     -68.297 -44.197 -16.762  1.00  0.00      L21  H
ATOM   4450  C2  POPCL   4     -68.803 -46.153 -16.255  1.00  0.00      L21  C
ATOM   4451  HS  POPCL   4     -69.755 -45.824 -16.650  1.00  0.00      L21  H
ATOM   4452  O21 POPCL   4     -68.709 -45.822 -14.812  1.00  0.00      L21  O
ATOM   4453  C21 POPCL   4     -68.985 -46.707 -13.856  1.00  0.00      L21  C
ATOM   4454  O22 POPCL   4     -69.575 -47.785 -13.907  1.00  0.00      L21  O
ATOM   4455  C22 POPCL   4     -68.387 -46.005 -12.586  1.00  0.00      L21  C
ATOM   4456  H2R POPCL   4     -67.344 -45.660 -12.622  1.00  0.00      L21  H
ATOM   4457  H2S POPCL   4     -69.045 -45.159 -12.373  1.00  0.00      L21  H
ATOM   4458  C3  POPCL   4     -68.599 -47.596 -16.650  1.00  0.00      L21  C
ATOM   4459  HX  POPCL   4     -69.405 -48.196 -16.075  1.00  0.00      L21  H
ATOM   4460  HY  POPCL   4     -68.845 -47.733 -17.670  1.00  0.00      L21  H
ATOM   4461  O31 POPCL   4     -67.193 -48.008 -16.331  1.00  0.00      L21  O
ATOM   4462  C31 POPCL   4     -66.946 -49.182 -16.710  1.00  0.00      L21  C
ATOM   4463  O32 POPCL   4     -67.653 -49.994 -17.302  1.00  0.00      L21  O
ATOM   4464  C32 POPCL   4     -65.433 -49.590 -16.366  1.00  0.00      L21  C
ATOM   4465  H2X POPCL   4     -65.093 -50.233 -17.183  1.00  0.00      L21  H
ATOM   4466  H2Y POPCL   4     -64.889 -48.619 -16.326  1.00  0.00      L21  H
ATOM   4467  C23 POPCL   4     -68.491 -46.993 -11.361  1.00  0.00      L21  C
ATOM   4468  H3R POPCL   4     -69.513 -47.402 -11.392  1.00  0.00      L21  H
ATOM   4469  H3S POPCL   4     -67.844 -47.813 -11.594  1.00  0.00      L21  H
ATOM   4470  C24 POPCL   4     -68.168 -46.476  -9.926  1.00  0.00      L21  C
ATOM   4471  H4R POPCL   4     -67.076 -46.337  -9.902  1.00  0.00      L21  H
ATOM   4472  H4S POPCL   4     -68.733 -45.556  -9.626  1.00  0.00      L21  H
ATOM   4473  C25 POPCL   4     -68.673 -47.496  -8.896  1.00  0.00      L21  C
ATOM   4474  H5R POPCL   4     -69.761 -47.644  -9.151  1.00  0.00      L21  H
ATOM   4475  H5S POPCL   4     -68.086 -48.499  -9.082  1.00  0.00      L21  H
ATOM   4476  C26 POPCL   4     -68.257 -47.151  -7.515  1.00  0.00      L21  C
ATOM   4477  H6R POPCL   4     -67.240 -47.331  -7.269  1.00  0.00      L21  H
ATOM   4478  H6S POPCL   4     -68.558 -46.122  -7.291  1.00  0.00      L21  H
ATOM   4479  C27 POPCL   4     -69.150 -47.955  -6.512  1.00  0.00      L21  C
ATOM   4480  H7R POPCL   4     -70.196 -47.753  -6.833  1.00  0.00      L21  H
ATOM   4481  H7S POPCL   4     -69.062 -49.057  -6.712  1.00  0.00      L21  H
ATOM   4482  C28 POPCL   4     -68.722 -47.573  -5.058  1.00  0.00      L21  C
ATOM   4483  H8R POPCL   4     -67.723 -48.091  -4.845  1.00  0.00      L21  H
ATOM   4484  H8S POPCL   4     -68.440 -46.476  -5.095  1.00  0.00      L21  H
ATOM   4485  C29 POPCL   4     -69.785 -48.018  -4.146  1.00  0.00      L21  C
ATOM   4486  H91 POPCL   4     -70.506 -48.865  -4.415  1.00  0.00      L21  H
ATOM   4487 C210 POPCL   4     -69.863 -47.541  -2.909  1.00  0.00      L21  C
ATOM   4488 H101 POPCL   4     -70.569 -48.008  -2.195  1.00  0.00      L21  H
ATOM   4489 C211 POPCL   4     -68.958 -46.468  -2.260  1.00  0.00      L21  C
ATOM   4490 H11R POPCL   4     -68.084 -46.277  -3.004  1.00  0.00      L21  H
ATOM   4491 H11S POPCL   4     -69.577 -45.648  -2.028  1.00  0.00      L21  H
ATOM   4492 C212 POPCL   4     -68.376 -46.801  -0.888  1.00  0.00      L21  C
ATOM   4493 H12R POPCL   4     -68.064 -47.851  -1.106  1.00  0.00      L21  H
ATOM   4494 H12S POPCL   4     -67.487 -46.248  -0.654  1.00  0.00      L21  H
ATOM   4495 C213 POPCL   4     -69.381 -46.722   0.292  1.00  0.00      L21  C
ATOM   4496 H13R POPCL   4     -69.769 -45.628   0.428  1.00  0.00      L21  H
ATOM   4497 H13S POPCL   4     -70.193 -47.483   0.148  1.00  0.00      L21  H
ATOM   4498 C214 POPCL   4     -68.571 -47.035   1.627  1.00  0.00      L21  C
ATOM   4499 H14R POPCL   4     -68.375 -48.145   1.596  1.00  0.00      L21  H
ATOM   4500 H14S POPCL   4     -67.646 -46.420   1.559  1.00  0.00      L21  H
ATOM   4501 C215 POPCL   4     -69.399 -46.906   2.917  1.00  0.00      L21  C
ATOM   4502 H15R POPCL   4     -69.437 -45.819   3.238  1.00  0.00      L21  H
ATOM   4503 H15S POPCL   4     -70.380 -47.304   2.699  1.00  0.00      L21  H
ATOM   4504 C216 POPCL   4     -68.748 -47.685   4.125  1.00  0.00      L21  C
ATOM   4505 H16R POPCL   4     -68.563 -48.747   3.705  1.00  0.00      L21  H
ATOM   4506 H16S POPCL   4     -67.806 -47.221   4.247  1.00  0.00      L21  H
ATOM   4507 C217 POPCL   4     -69.636 -47.832   5.391  1.00  0.00      L21  C
ATOM   4508 H17R POPCL   4     -69.791 -46.849   5.944  1.00  0.00      L21  H
ATOM   4509 H17S POPCL   4     -70.678 -48.162   5.174  1.00  0.00      L21  H
ATOM   4510 C218 POPCL   4     -68.939 -48.809   6.388  1.00  0.00      L21  C
ATOM   4511 H18R POPCL   4     -69.559 -48.924   7.308  1.00  0.00      L21  H
ATOM   4512 H18S POPCL   4     -68.882 -49.769   5.861  1.00  0.00      L21  H
ATOM   4513 H18T POPCL   4     -67.970 -48.479   6.670  1.00  0.00      L21  H
ATOM   4514  C33 POPCL   4     -65.239 -50.358 -15.017  1.00  0.00      L21  C
ATOM   4515  H3X POPCL   4     -65.752 -51.362 -14.894  1.00  0.00      L21  H
ATOM   4516  H3Y POPCL   4     -64.100 -50.545 -15.070  1.00  0.00      L21  H
ATOM   4517  C34 POPCL   4     -65.591 -49.527 -13.746  1.00  0.00      L21  C
ATOM   4518  H4X POPCL   4     -65.248 -48.481 -13.785  1.00  0.00      L21  H
ATOM   4519  H4Y POPCL   4     -66.676 -49.561 -13.612  1.00  0.00      L21  H
ATOM   4520  C35 POPCL   4     -64.848 -50.109 -12.453  1.00  0.00      L21  C
ATOM   4521  H5X POPCL   4     -64.863 -51.221 -12.505  1.00  0.00      L21  H
ATOM   4522  H5Y POPCL   4     -63.787 -49.683 -12.541  1.00  0.00      L21  H
ATOM   4523  C36 POPCL   4     -65.574 -49.671 -11.127  1.00  0.00      L21  C
ATOM   4524  H6X POPCL   4     -65.615 -48.536 -11.087  1.00  0.00      L21  H
ATOM   4525  H6Y POPCL   4     -66.555 -50.046 -11.122  1.00  0.00      L21  H
ATOM   4526  C37 POPCL   4     -64.872 -50.189  -9.920  1.00  0.00      L21  C
ATOM   4527  H7X POPCL   4     -64.616 -51.219 -10.103  1.00  0.00      L21  H
ATOM   4528  H7Y POPCL   4     -63.882 -49.748  -9.652  1.00  0.00      L21  H
ATOM   4529  C38 POPCL   4     -65.655 -49.956  -8.623  1.00  0.00      L21  C
ATOM   4530  H8X POPCL   4     -65.980 -48.951  -8.430  1.00  0.00      L21  H
ATOM   4531  H8Y POPCL   4     -66.504 -50.622  -8.627  1.00  0.00      L21  H
ATOM   4532  C39 POPCL   4     -64.738 -50.226  -7.387  1.00  0.00      L21  C
ATOM   4533  H9X POPCL   4     -64.408 -51.267  -7.366  1.00  0.00      L21  H
ATOM   4534  H9Y POPCL   4     -63.867 -49.617  -7.541  1.00  0.00      L21  H
ATOM   4535 C310 POPCL   4     -65.503 -49.801  -6.081  1.00  0.00      L21  C
ATOM   4536 H10X POPCL   4     -65.174 -48.803  -5.772  1.00  0.00      L21  H
ATOM   4537 H10Y POPCL   4     -66.614 -49.673  -6.107  1.00  0.00      L21  H
ATOM   4538 C311 POPCL   4     -65.241 -50.771  -4.984  1.00  0.00      L21  C
ATOM   4539 H11X POPCL   4     -65.591 -51.738  -5.349  1.00  0.00      L21  H
ATOM   4540 H11Y POPCL   4     -64.196 -50.771  -4.828  1.00  0.00      L21  H
ATOM   4541 C312 POPCL   4     -65.911 -50.247  -3.746  1.00  0.00      L21  C
ATOM   4542 H12X POPCL   4     -65.618 -49.225  -3.590  1.00  0.00      L21  H
ATOM   4543 H12Y POPCL   4     -66.985 -50.245  -3.837  1.00  0.00      L21  H
ATOM   4544 C313 POPCL   4     -65.453 -51.047  -2.503  1.00  0.00      L21  C
ATOM   4545 H13X POPCL   4     -65.847 -52.119  -2.583  1.00  0.00      L21  H
ATOM   4546 H13Y POPCL   4     -64.315 -51.194  -2.498  1.00  0.00      L21  H
ATOM   4547 C314 POPCL   4     -66.065 -50.526  -1.197  1.00  0.00      L21  C
ATOM   4548 H14X POPCL   4     -65.910 -49.385  -1.030  1.00  0.00      L21  H
ATOM   4549 H14Y POPCL   4     -67.209 -50.704  -1.112  1.00  0.00      L21  H
ATOM   4550 C315 POPCL   4     -65.444 -51.162   0.041  1.00  0.00      L21  C
ATOM   4551 H15X POPCL   4     -65.611 -52.203  -0.063  1.00  0.00      L21  H
ATOM   4552 H15Y POPCL   4     -64.345 -51.028   0.097  1.00  0.00      L21  H
ATOM   4553 C316 POPCL   4     -66.126 -50.650   1.311  1.00  0.00      L21  C
ATOM   4554 H16X POPCL   4     -67.222 -50.893   1.288  1.00  0.00      L21  H
ATOM   4555 H16Y POPCL   4     -65.688 -51.120   2.218  1.00  0.00      L21  H
ATOM   4556 H16Z POPCL   4     -66.222 -49.575   1.359  1.00  0.00      L21  H
ATOM   4557  N   POPCL   5     -70.062 -42.795 -21.097  1.00  0.00      L21  N
ATOM   4558  C11 POPCL   5     -68.880 -41.822 -20.795  1.00  0.00      L21  C
ATOM   4559  C12 POPCL   5     -70.894 -42.205 -22.212  1.00  0.00      L21  C
ATOM   4560  C13 POPCL   5     -70.889 -43.023 -19.840  1.00  0.00      L21  C
ATOM   4561  C14 POPCL   5     -69.586 -44.158 -21.509  1.00  0.00      L21  C
ATOM   4562  H11 POPCL   5     -68.450 -41.447 -21.687  1.00  0.00      L21  H
ATOM   4563  H12 POPCL   5     -68.069 -42.388 -20.332  1.00  0.00      L21  H
ATOM   4564  H21 POPCL   5     -71.229 -41.162 -21.875  1.00  0.00      L21  H
ATOM   4565  H22 POPCL   5     -70.327 -42.012 -23.079  1.00  0.00      L21  H
ATOM   4566  H23 POPCL   5     -71.768 -42.768 -22.468  1.00  0.00      L21  H
ATOM   4567  H31 POPCL   5     -71.189 -42.070 -19.411  1.00  0.00      L21  H
ATOM   4568  H32 POPCL   5     -71.779 -43.526 -20.063  1.00  0.00      L21  H
ATOM   4569  H33 POPCL   5     -70.395 -43.545 -19.073  1.00  0.00      L21  H
ATOM   4570  H41 POPCL   5     -70.325 -44.866 -21.658  1.00  0.00      L21  H
ATOM   4571  H42 POPCL   5     -69.019 -44.043 -22.527  1.00  0.00      L21  H
ATOM   4572  H43 POPCL   5     -68.815 -44.513 -20.788  1.00  0.00      L21  H
ATOM   4573  C15 POPCL   5     -69.200 -40.537 -19.991  1.00  0.00      L21  C
ATOM   4574  H51 POPCL   5     -69.531 -40.833 -19.054  1.00  0.00      L21  H
ATOM   4575  H52 POPCL   5     -68.244 -39.984 -19.765  1.00  0.00      L21  H
ATOM   4576  P1  POPCL   5     -71.032 -38.549 -19.892  1.00  0.00      L21  P
ATOM   4577  O3  POPCL   5     -71.996 -37.959 -20.778  1.00  0.00      L21  O
ATOM   4578  O4  POPCL   5     -70.105 -37.658 -19.218  1.00  0.00      L21  O
ATOM   4579  O1  POPCL   5     -70.134 -39.617 -20.664  1.00  0.00      L21  O
ATOM   4580  O2  POPCL   5     -71.823 -39.415 -18.796  1.00  0.00      L21  O
ATOM   4581  C1  POPCL   5     -71.517 -39.344 -17.376  1.00  0.00      L21  C
ATOM   4582  HA  POPCL   5     -70.396 -39.420 -17.180  1.00  0.00      L21  H
ATOM   4583  HB  POPCL   5     -71.650 -38.344 -17.051  1.00  0.00      L21  H
ATOM   4584  C2  POPCL   5     -72.372 -40.272 -16.450  1.00  0.00      L21  C
ATOM   4585  HS  POPCL   5     -73.499 -40.221 -16.560  1.00  0.00      L21  H
ATOM   4586  O21 POPCL   5     -72.093 -39.940 -15.085  1.00  0.00      L21  O
ATOM   4587  C21 POPCL   5     -72.624 -40.676 -14.152  1.00  0.00      L21  C
ATOM   4588  O22 POPCL   5     -73.607 -41.386 -14.319  1.00  0.00      L21  O
ATOM   4589  C22 POPCL   5     -71.687 -40.627 -12.906  1.00  0.00      L21  C
ATOM   4590  H2R POPCL   5     -70.662 -40.875 -13.192  1.00  0.00      L21  H
ATOM   4591  H2S POPCL   5     -71.526 -39.675 -12.484  1.00  0.00      L21  H
ATOM   4592  C3  POPCL   5     -71.950 -41.746 -16.692  1.00  0.00      L21  C
ATOM   4593  HX  POPCL   5     -72.345 -42.454 -15.982  1.00  0.00      L21  H
ATOM   4594  HY  POPCL   5     -72.459 -42.168 -17.600  1.00  0.00      L21  H
ATOM   4595  O31 POPCL   5     -70.519 -41.801 -16.901  1.00  0.00      L21  O
ATOM   4596  C31 POPCL   5     -69.764 -42.135 -15.860  1.00  0.00      L21  C
ATOM   4597  O32 POPCL   5     -70.130 -42.659 -14.781  1.00  0.00      L21  O
ATOM   4598  C32 POPCL   5     -68.332 -41.727 -16.149  1.00  0.00      L21  C
ATOM   4599  H2X POPCL   5     -67.910 -42.035 -17.134  1.00  0.00      L21  H
ATOM   4600  H2Y POPCL   5     -68.390 -40.596 -16.067  1.00  0.00      L21  H
ATOM   4601  C23 POPCL   5     -72.088 -41.637 -11.823  1.00  0.00      L21  C
ATOM   4602  H3R POPCL   5     -73.198 -41.620 -11.593  1.00  0.00      L21  H
ATOM   4603  H3S POPCL   5     -71.840 -42.586 -12.250  1.00  0.00      L21  H
ATOM   4604  C24 POPCL   5     -71.392 -41.460 -10.407  1.00  0.00      L21  C
ATOM   4605  H4R POPCL   5     -70.291 -41.408 -10.526  1.00  0.00      L21  H
ATOM   4606  H4S POPCL   5     -71.769 -40.490  -9.980  1.00  0.00      L21  H
ATOM   4607  C25 POPCL   5     -71.483 -42.657  -9.501  1.00  0.00      L21  C
ATOM   4608  H5R POPCL   5     -72.554 -42.941  -9.334  1.00  0.00      L21  H
ATOM   4609  H5S POPCL   5     -70.923 -43.547  -9.806  1.00  0.00      L21  H
ATOM   4610  C26 POPCL   5     -70.929 -42.365  -8.156  1.00  0.00      L21  C
ATOM   4611  H6R POPCL   5     -69.753 -42.387  -8.203  1.00  0.00      L21  H
ATOM   4612  H6S POPCL   5     -71.279 -41.366  -7.783  1.00  0.00      L21  H
ATOM   4613  C27 POPCL   5     -71.295 -43.511  -7.208  1.00  0.00      L21  C
ATOM   4614  H7R POPCL   5     -72.443 -43.543  -7.096  1.00  0.00      L21  H
ATOM   4615  H7S POPCL   5     -71.004 -44.452  -7.701  1.00  0.00      L21  H
ATOM   4616  C28 POPCL   5     -70.616 -43.414  -5.818  1.00  0.00      L21  C
ATOM   4617  H8R POPCL   5     -69.519 -43.825  -6.003  1.00  0.00      L21  H
ATOM   4618  H8S POPCL   5     -70.528 -42.309  -5.574  1.00  0.00      L21  H
ATOM   4619  C29 POPCL   5     -71.201 -44.207  -4.661  1.00  0.00      L21  C
ATOM   4620  H91 POPCL   5     -71.290 -45.289  -4.764  1.00  0.00      L21  H
ATOM   4621 C210 POPCL   5     -71.704 -43.696  -3.482  1.00  0.00      L21  C
ATOM   4622 H101 POPCL   5     -72.163 -44.365  -2.713  1.00  0.00      L21  H
ATOM   4623 C211 POPCL   5     -71.766 -42.264  -3.132  1.00  0.00      L21  C
ATOM   4624 H11R POPCL   5     -71.165 -41.554  -3.778  1.00  0.00      L21  H
ATOM   4625 H11S POPCL   5     -72.866 -41.958  -3.055  1.00  0.00      L21  H
ATOM   4626 C212 POPCL   5     -71.117 -42.053  -1.675  1.00  0.00      L21  C
ATOM   4627 H12R POPCL   5     -70.030 -42.328  -1.701  1.00  0.00      L21  H
ATOM   4628 H12S POPCL   5     -71.139 -40.987  -1.541  1.00  0.00      L21  H
ATOM   4629 C213 POPCL   5     -71.835 -42.761  -0.511  1.00  0.00      L21  C
ATOM   4630 H13R POPCL   5     -72.942 -42.472  -0.472  1.00  0.00      L21  H
ATOM   4631 H13S POPCL   5     -71.844 -43.887  -0.688  1.00  0.00      L21  H
ATOM   4632 C214 POPCL   5     -71.161 -42.650   0.870  1.00  0.00      L21  C
ATOM   4633 H14R POPCL   5     -70.085 -42.898   0.839  1.00  0.00      L21  H
ATOM   4634 H14S POPCL   5     -71.151 -41.587   1.134  1.00  0.00      L21  H
ATOM   4635 C215 POPCL   5     -71.840 -43.297   2.108  1.00  0.00      L21  C
ATOM   4636 H15R POPCL   5     -72.850 -42.864   2.276  1.00  0.00      L21  H
ATOM   4637 H15S POPCL   5     -71.894 -44.410   2.108  1.00  0.00      L21  H
ATOM   4638 C216 POPCL   5     -71.062 -42.809   3.367  1.00  0.00      L21  C
ATOM   4639 H16R POPCL   5     -69.980 -43.151   3.467  1.00  0.00      L21  H
ATOM   4640 H16S POPCL   5     -71.162 -41.695   3.404  1.00  0.00      L21  H
ATOM   4641 C217 POPCL   5     -71.809 -43.408   4.600  1.00  0.00      L21  C
ATOM   4642 H17R POPCL   5     -72.818 -42.992   4.475  1.00  0.00      L21  H
ATOM   4643 H17S POPCL   5     -71.918 -44.416   4.431  1.00  0.00      L21  H
ATOM   4644 C218 POPCL   5     -71.316 -42.998   5.971  1.00  0.00      L21  C
ATOM   4645 H18R POPCL   5     -71.911 -43.446   6.776  1.00  0.00      L21  H
ATOM   4646 H18S POPCL   5     -70.249 -43.382   6.124  1.00  0.00      L21  H
ATOM   4647 H18T POPCL   5     -71.259 -41.906   6.058  1.00  0.00      L21  H
ATOM   4648  C33 POPCL   5     -67.267 -42.184 -15.112  1.00  0.00      L21  C
ATOM   4649  H3X POPCL   5     -67.265 -43.275 -14.987  1.00  0.00      L21  H
ATOM   4650  H3Y POPCL   5     -66.289 -41.790 -15.508  1.00  0.00      L21  H
ATOM   4651  C34 POPCL   5     -67.505 -41.566 -13.665  1.00  0.00      L21  C
ATOM   4652  H4X POPCL   5     -67.851 -40.519 -13.739  1.00  0.00      L21  H
ATOM   4653  H4Y POPCL   5     -68.321 -42.177 -13.224  1.00  0.00      L21  H
ATOM   4654  C35 POPCL   5     -66.191 -41.508 -12.799  1.00  0.00      L21  C
ATOM   4655  H5X POPCL   5     -65.527 -42.374 -13.008  1.00  0.00      L21  H
ATOM   4656  H5Y POPCL   5     -65.612 -40.583 -12.979  1.00  0.00      L21  H
ATOM   4657  C36 POPCL   5     -66.387 -41.691 -11.284  1.00  0.00      L21  C
ATOM   4658  H6X POPCL   5     -66.799 -40.773 -10.928  1.00  0.00      L21  H
ATOM   4659  H6Y POPCL   5     -67.072 -42.590 -11.081  1.00  0.00      L21  H
ATOM   4660  C37 POPCL   5     -65.127 -41.985 -10.474  1.00  0.00      L21  C
ATOM   4661  H7X POPCL   5     -64.536 -42.934 -10.706  1.00  0.00      L21  H
ATOM   4662  H7Y POPCL   5     -64.495 -41.144 -10.695  1.00  0.00      L21  H
ATOM   4663  C38 POPCL   5     -65.427 -42.131  -8.988  1.00  0.00      L21  C
ATOM   4664  H8X POPCL   5     -64.554 -41.895  -8.366  1.00  0.00      L21  H
ATOM   4665  H8Y POPCL   5     -66.141 -41.343  -8.799  1.00  0.00      L21  H
ATOM   4666  C39 POPCL   5     -66.005 -43.488  -8.525  1.00  0.00      L21  C
ATOM   4667  H9X POPCL   5     -66.570 -43.868  -9.416  1.00  0.00      L21  H
ATOM   4668  H9Y POPCL   5     -65.188 -44.194  -8.244  1.00  0.00      L21  H
ATOM   4669 C310 POPCL   5     -67.027 -43.215  -7.420  1.00  0.00      L21  C
ATOM   4670 H10X POPCL   5     -67.677 -42.418  -7.861  1.00  0.00      L21  H
ATOM   4671 H10Y POPCL   5     -67.649 -44.192  -7.143  1.00  0.00      L21  H
ATOM   4672 C311 POPCL   5     -66.338 -42.611  -6.171  1.00  0.00      L21  C
ATOM   4673 H11X POPCL   5     -65.527 -43.440  -6.052  1.00  0.00      L21  H
ATOM   4674 H11Y POPCL   5     -65.728 -41.705  -6.254  1.00  0.00      L21  H
ATOM   4675 C312 POPCL   5     -67.146 -42.633  -4.875  1.00  0.00      L21  C
ATOM   4676 H12X POPCL   5     -68.090 -42.062  -5.045  1.00  0.00      L21  H
ATOM   4677 H12Y POPCL   5     -67.415 -43.665  -4.626  1.00  0.00      L21  H
ATOM   4678 C313 POPCL   5     -66.430 -41.954  -3.685  1.00  0.00      L21  C
ATOM   4679 H13X POPCL   5     -65.410 -42.426  -3.493  1.00  0.00      L21  H
ATOM   4680 H13Y POPCL   5     -66.418 -40.867  -3.842  1.00  0.00      L21  H
ATOM   4681 C314 POPCL   5     -67.355 -41.997  -2.529  1.00  0.00      L21  C
ATOM   4682 H14X POPCL   5     -68.293 -41.516  -2.913  1.00  0.00      L21  H
ATOM   4683 H14Y POPCL   5     -67.794 -42.955  -2.203  1.00  0.00      L21  H
ATOM   4684 C315 POPCL   5     -66.821 -41.321  -1.248  1.00  0.00      L21  C
ATOM   4685 H15X POPCL   5     -65.960 -41.793  -0.706  1.00  0.00      L21  H
ATOM   4686 H15Y POPCL   5     -66.402 -40.340  -1.598  1.00  0.00      L21  H
ATOM   4687 C316 POPCL   5     -67.950 -41.088  -0.252  1.00  0.00      L21  C
ATOM   4688 H16X POPCL   5     -68.540 -42.071  -0.225  1.00  0.00      L21  H
ATOM   4689 H16Y POPCL   5     -67.533 -40.775   0.784  1.00  0.00      L21  H
ATOM   4690 H16Z POPCL   5     -68.667 -40.310  -0.605  1.00  0.00      L21  H
ATOM   4691  N   POPCL   6     -68.658 -34.206 -19.187  1.00  0.00      L21  N
ATOM   4692  C11 POPCL   6     -68.554 -34.830 -17.774  1.00  0.00      L21  C
ATOM   4693  C12 POPCL   6     -67.642 -34.894 -19.963  1.00  0.00      L21  C
ATOM   4694  C13 POPCL   6     -68.498 -32.707 -19.180  1.00  0.00      L21  C
ATOM   4695  C14 POPCL   6     -70.025 -34.510 -19.625  1.00  0.00      L21  C
ATOM   4696  H11 POPCL   6     -68.273 -35.886 -17.902  1.00  0.00      L21  H
ATOM   4697  H12 POPCL   6     -69.455 -34.751 -17.201  1.00  0.00      L21  H
ATOM   4698  H21 POPCL   6     -66.596 -34.701 -19.619  1.00  0.00      L21  H
ATOM   4699  H22 POPCL   6     -67.678 -35.988 -19.913  1.00  0.00      L21  H
ATOM   4700  H23 POPCL   6     -67.672 -34.520 -21.011  1.00  0.00      L21  H
ATOM   4701  H31 POPCL   6     -67.526 -32.504 -18.606  1.00  0.00      L21  H
ATOM   4702  H32 POPCL   6     -68.290 -32.264 -20.155  1.00  0.00      L21  H
ATOM   4703  H33 POPCL   6     -69.223 -32.184 -18.582  1.00  0.00      L21  H
ATOM   4704  H41 POPCL   6     -70.196 -34.384 -20.706  1.00  0.00      L21  H
ATOM   4705  H42 POPCL   6     -70.230 -35.552 -19.514  1.00  0.00      L21  H
ATOM   4706  H43 POPCL   6     -70.781 -34.013 -19.080  1.00  0.00      L21  H
ATOM   4707  C15 POPCL   6     -67.457 -34.236 -16.859  1.00  0.00      L21  C
ATOM   4708  H51 POPCL   6     -67.882 -33.194 -16.543  1.00  0.00      L21  H
ATOM   4709  H52 POPCL   6     -67.427 -34.720 -15.821  1.00  0.00      L21  H
ATOM   4710  P1  POPCL   6     -65.242 -33.100 -17.780  1.00  0.00      L21  P
ATOM   4711  O3  POPCL   6     -66.084 -31.866 -17.652  1.00  0.00      L21  O
ATOM   4712  O4  POPCL   6     -64.821 -33.400 -19.146  1.00  0.00      L21  O
ATOM   4713  O1  POPCL   6     -66.075 -34.339 -17.304  1.00  0.00      L21  O
ATOM   4714  O2  POPCL   6     -64.016 -33.129 -16.763  1.00  0.00      L21  O
ATOM   4715  C1  POPCL   6     -64.139 -33.383 -15.429  1.00  0.00      L21  C
ATOM   4716  HA  POPCL   6     -65.187 -33.189 -15.061  1.00  0.00      L21  H
ATOM   4717  HB  POPCL   6     -63.920 -34.367 -15.160  1.00  0.00      L21  H
ATOM   4718  C2  POPCL   6     -63.212 -32.467 -14.538  1.00  0.00      L21  C
ATOM   4719  HS  POPCL   6     -62.129 -32.539 -14.826  1.00  0.00      L21  H
ATOM   4720  O21 POPCL   6     -63.452 -32.948 -13.164  1.00  0.00      L21  O
ATOM   4721  C21 POPCL   6     -62.570 -32.527 -12.297  1.00  0.00      L21  C
ATOM   4722  O22 POPCL   6     -61.624 -31.825 -12.522  1.00  0.00      L21  O
ATOM   4723  C22 POPCL   6     -62.879 -32.977 -10.905  1.00  0.00      L21  C
ATOM   4724  H2R POPCL   6     -63.931 -33.092 -10.730  1.00  0.00      L21  H
ATOM   4725  H2S POPCL   6     -62.419 -34.036 -10.812  1.00  0.00      L21  H
ATOM   4726  C3  POPCL   6     -63.698 -31.016 -14.586  1.00  0.00      L21  C
ATOM   4727  HX  POPCL   6     -63.080 -30.297 -14.087  1.00  0.00      L21  H
ATOM   4728  HY  POPCL   6     -63.672 -30.661 -15.676  1.00  0.00      L21  H
ATOM   4729  O31 POPCL   6     -65.081 -30.975 -14.160  1.00  0.00      L21  O
ATOM   4730  C31 POPCL   6     -65.636 -29.875 -13.802  1.00  0.00      L21  C
ATOM   4731  O32 POPCL   6     -65.089 -28.833 -13.565  1.00  0.00      L21  O
ATOM   4732  C32 POPCL   6     -67.134 -30.061 -13.626  1.00  0.00      L21  C
ATOM   4733  H2X POPCL   6     -67.711 -29.622 -14.454  1.00  0.00      L21  H
ATOM   4734  H2Y POPCL   6     -67.509 -31.117 -13.683  1.00  0.00      L21  H
ATOM   4735  C23 POPCL   6     -62.217 -32.080  -9.811  1.00  0.00      L21  C
ATOM   4736  H3R POPCL   6     -61.066 -32.097  -9.767  1.00  0.00      L21  H
ATOM   4737  H3S POPCL   6     -62.504 -30.984  -9.951  1.00  0.00      L21  H
ATOM   4738  C24 POPCL   6     -62.660 -32.496  -8.430  1.00  0.00      L21  C
ATOM   4739  H4R POPCL   6     -63.701 -32.407  -8.363  1.00  0.00      L21  H
ATOM   4740  H4S POPCL   6     -62.373 -33.519  -8.263  1.00  0.00      L21  H
ATOM   4741  C25 POPCL   6     -62.052 -31.650  -7.314  1.00  0.00      L21  C
ATOM   4742  H5R POPCL   6     -61.053 -31.998  -6.972  1.00  0.00      L21  H
ATOM   4743  H5S POPCL   6     -62.038 -30.627  -7.704  1.00  0.00      L21  H
ATOM   4744  C26 POPCL   6     -63.036 -31.686  -6.129  1.00  0.00      L21  C
ATOM   4745  H6R POPCL   6     -64.079 -31.379  -6.345  1.00  0.00      L21  H
ATOM   4746  H6S POPCL   6     -63.078 -32.786  -5.845  1.00  0.00      L21  H
ATOM   4747  C27 POPCL   6     -62.421 -30.938  -4.833  1.00  0.00      L21  C
ATOM   4748  H7R POPCL   6     -61.480 -31.509  -4.549  1.00  0.00      L21  H
ATOM   4749  H7S POPCL   6     -62.082 -29.914  -5.146  1.00  0.00      L21  H
ATOM   4750  C28 POPCL   6     -63.283 -30.846  -3.535  1.00  0.00      L21  C
ATOM   4751  H8R POPCL   6     -64.075 -30.120  -3.911  1.00  0.00      L21  H
ATOM   4752  H8S POPCL   6     -63.712 -31.800  -3.300  1.00  0.00      L21  H
ATOM   4753  C29 POPCL   6     -62.478 -30.067  -2.439  1.00  0.00      L21  C
ATOM   4754  H91 POPCL   6     -61.650 -29.426  -2.776  1.00  0.00      L21  H
ATOM   4755 C210 POPCL   6     -62.767 -30.030  -1.145  1.00  0.00      L21  C
ATOM   4756 H101 POPCL   6     -62.148 -29.415  -0.478  1.00  0.00      L21  H
ATOM   4757 C211 POPCL   6     -63.857 -30.755  -0.497  1.00  0.00      L21  C
ATOM   4758 H11R POPCL   6     -64.728 -30.996  -1.171  1.00  0.00      L21  H
ATOM   4759 H11S POPCL   6     -63.454 -31.709  -0.225  1.00  0.00      L21  H
ATOM   4760 C212 POPCL   6     -64.397 -30.127   0.866  1.00  0.00      L21  C
ATOM   4761 H12R POPCL   6     -65.133 -29.339   0.733  1.00  0.00      L21  H
ATOM   4762 H12S POPCL   6     -64.821 -31.004   1.385  1.00  0.00      L21  H
ATOM   4763 C213 POPCL   6     -63.359 -29.621   1.866  1.00  0.00      L21  C
ATOM   4764 H13R POPCL   6     -62.504 -30.344   1.923  1.00  0.00      L21  H
ATOM   4765 H13S POPCL   6     -62.833 -28.729   1.416  1.00  0.00      L21  H
ATOM   4766 C214 POPCL   6     -63.832 -29.426   3.266  1.00  0.00      L21  C
ATOM   4767 H14R POPCL   6     -64.563 -28.574   3.281  1.00  0.00      L21  H
ATOM   4768 H14S POPCL   6     -64.332 -30.386   3.608  1.00  0.00      L21  H
ATOM   4769 C215 POPCL   6     -62.725 -28.945   4.300  1.00  0.00      L21  C
ATOM   4770 H15R POPCL   6     -61.848 -29.520   4.063  1.00  0.00      L21  H
ATOM   4771 H15S POPCL   6     -62.573 -27.881   3.990  1.00  0.00      L21  H
ATOM   4772 C216 POPCL   6     -63.205 -29.048   5.714  1.00  0.00      L21  C
ATOM   4773 H16R POPCL   6     -64.242 -28.575   5.704  1.00  0.00      L21  H
ATOM   4774 H16S POPCL   6     -63.229 -30.121   6.005  1.00  0.00      L21  H
ATOM   4775 C217 POPCL   6     -62.513 -28.241   6.779  1.00  0.00      L21  C
ATOM   4776 H17R POPCL   6     -61.547 -28.718   6.992  1.00  0.00      L21  H
ATOM   4777 H17S POPCL   6     -62.242 -27.200   6.470  1.00  0.00      L21  H
ATOM   4778 C218 POPCL   6     -63.385 -28.151   8.052  1.00  0.00      L21  C
ATOM   4779 H18R POPCL   6     -62.869 -27.822   8.919  1.00  0.00      L21  H
ATOM   4780 H18S POPCL   6     -64.280 -27.489   7.836  1.00  0.00      L21  H
ATOM   4781 H18T POPCL   6     -63.776 -29.159   8.360  1.00  0.00      L21  H
ATOM   4782  C33 POPCL   6     -67.591 -29.530 -12.232  1.00  0.00      L21  C
ATOM   4783  H3X POPCL   6     -67.294 -28.466 -12.165  1.00  0.00      L21  H
ATOM   4784  H3Y POPCL   6     -68.626 -29.818 -12.105  1.00  0.00      L21  H
ATOM   4785  C34 POPCL   6     -66.884 -30.326 -11.052  1.00  0.00      L21  C
ATOM   4786  H4X POPCL   6     -66.623 -31.344 -11.363  1.00  0.00      L21  H
ATOM   4787  H4Y POPCL   6     -65.881 -29.826 -10.828  1.00  0.00      L21  H
ATOM   4788  C35 POPCL   6     -67.781 -30.399  -9.889  1.00  0.00      L21  C
ATOM   4789  H5X POPCL   6     -68.134 -29.457  -9.574  1.00  0.00      L21  H
ATOM   4790  H5Y POPCL   6     -68.681 -30.997 -10.212  1.00  0.00      L21  H
ATOM   4791  C36 POPCL   6     -67.052 -30.904  -8.647  1.00  0.00      L21  C
ATOM   4792  H6X POPCL   6     -66.742 -31.956  -8.848  1.00  0.00      L21  H
ATOM   4793  H6Y POPCL   6     -66.067 -30.343  -8.489  1.00  0.00      L21  H
ATOM   4794  C37 POPCL   6     -67.894 -30.812  -7.335  1.00  0.00      L21  C
ATOM   4795  H7X POPCL   6     -68.139 -29.775  -7.333  1.00  0.00      L21  H
ATOM   4796  H7Y POPCL   6     -68.846 -31.427  -7.384  1.00  0.00      L21  H
ATOM   4797  C38 POPCL   6     -67.149 -31.109  -5.992  1.00  0.00      L21  C
ATOM   4798  H8X POPCL   6     -67.137 -32.158  -5.668  1.00  0.00      L21  H
ATOM   4799  H8Y POPCL   6     -66.034 -30.798  -6.115  1.00  0.00      L21  H
ATOM   4800  C39 POPCL   6     -67.884 -30.330  -4.897  1.00  0.00      L21  C
ATOM   4801  H9X POPCL   6     -67.930 -29.278  -5.274  1.00  0.00      L21  H
ATOM   4802  H9Y POPCL   6     -68.931 -30.770  -4.890  1.00  0.00      L21  H
ATOM   4803 C310 POPCL   6     -67.079 -30.385  -3.602  1.00  0.00      L21  C
ATOM   4804 H10X POPCL   6     -66.847 -31.453  -3.290  1.00  0.00      L21  H
ATOM   4805 H10Y POPCL   6     -66.155 -29.797  -3.839  1.00  0.00      L21  H
ATOM   4806 C311 POPCL   6     -67.908 -29.729  -2.512  1.00  0.00      L21  C
ATOM   4807 H11X POPCL   6     -67.486 -28.700  -2.356  1.00  0.00      L21  H
ATOM   4808 H11Y POPCL   6     -69.025 -29.673  -2.831  1.00  0.00      L21  H
ATOM   4809 C312 POPCL   6     -67.866 -30.488  -1.179  1.00  0.00      L21  C
ATOM   4810 H12X POPCL   6     -68.147 -31.529  -1.370  1.00  0.00      L21  H
ATOM   4811 H12Y POPCL   6     -66.836 -30.466  -0.851  1.00  0.00      L21  H
ATOM   4812 C313 POPCL   6     -68.707 -29.761  -0.108  1.00  0.00      L21  C
ATOM   4813 H13X POPCL   6     -68.247 -28.716   0.060  1.00  0.00      L21  H
ATOM   4814 H13Y POPCL   6     -69.759 -29.582  -0.382  1.00  0.00      L21  H
ATOM   4815 C314 POPCL   6     -68.739 -30.600   1.158  1.00  0.00      L21  C
ATOM   4816 H14X POPCL   6     -69.055 -31.667   1.040  1.00  0.00      L21  H
ATOM   4817 H14Y POPCL   6     -67.651 -30.619   1.603  1.00  0.00      L21  H
ATOM   4818 C315 POPCL   6     -69.546 -29.969   2.243  1.00  0.00      L21  C
ATOM   4819 H15X POPCL   6     -69.468 -28.884   2.307  1.00  0.00      L21  H
ATOM   4820 H15Y POPCL   6     -70.670 -30.266   2.116  1.00  0.00      L21  H
ATOM   4821 C316 POPCL   6     -69.184 -30.557   3.627  1.00  0.00      L21  C
ATOM   4822 H16X POPCL   6     -68.231 -30.216   3.925  1.00  0.00      L21  H
ATOM   4823 H16Y POPCL   6     -69.985 -30.181   4.368  1.00  0.00      L21  H
ATOM   4824 H16Z POPCL   6     -69.219 -31.710   3.637  1.00  0.00      L21  H
ATOM   4825  N   POPCL   7     -58.998 -70.886 -20.854  1.00  0.00      L21  N
ATOM   4826  C11 POPCL   7     -60.497 -70.523 -21.049  1.00  0.00      L21  C
ATOM   4827  C12 POPCL   7     -58.390 -69.940 -19.908  1.00  0.00      L21  C
ATOM   4828  C13 POPCL   7     -58.294 -70.754 -22.114  1.00  0.00      L21  C
ATOM   4829  C14 POPCL   7     -58.900 -72.230 -20.319  1.00  0.00      L21  C
ATOM   4830  H11 POPCL   7     -60.981 -70.489 -20.084  1.00  0.00      L21  H
ATOM   4831  H12 POPCL   7     -60.948 -71.223 -21.735  1.00  0.00      L21  H
ATOM   4832  H21 POPCL   7     -58.587 -68.918 -20.188  1.00  0.00      L21  H
ATOM   4833  H22 POPCL   7     -58.776 -70.102 -18.879  1.00  0.00      L21  H
ATOM   4834  H23 POPCL   7     -57.313 -69.901 -20.027  1.00  0.00      L21  H
ATOM   4835  H31 POPCL   7     -58.416 -69.791 -22.635  1.00  0.00      L21  H
ATOM   4836  H32 POPCL   7     -57.195 -70.935 -21.968  1.00  0.00      L21  H
ATOM   4837  H33 POPCL   7     -58.631 -71.576 -22.729  1.00  0.00      L21  H
ATOM   4838  H41 POPCL   7     -57.892 -72.556 -20.316  1.00  0.00      L21  H
ATOM   4839  H42 POPCL   7     -59.421 -72.372 -19.345  1.00  0.00      L21  H
ATOM   4840  H43 POPCL   7     -59.436 -72.905 -20.988  1.00  0.00      L21  H
ATOM   4841  C15 POPCL   7     -60.922 -69.182 -21.660  1.00  0.00      L21  C
ATOM   4842  H51 POPCL   7     -60.345 -68.816 -22.507  1.00  0.00      L21  H
ATOM   4843  H52 POPCL   7     -61.895 -69.317 -22.088  1.00  0.00      L21  H
ATOM   4844  P1  POPCL   7     -60.411 -66.889 -20.572  1.00  0.00      L21  P
ATOM   4845  O3  POPCL   7     -61.151 -65.937 -21.419  1.00  0.00      L21  O
ATOM   4846  O4  POPCL   7     -58.952 -67.134 -20.892  1.00  0.00      L21  O
ATOM   4847  O1  POPCL   7     -61.153 -68.209 -20.610  1.00  0.00      L21  O
ATOM   4848  O2  POPCL   7     -60.515 -66.471 -19.095  1.00  0.00      L21  O
ATOM   4849  C1  POPCL   7     -60.119 -67.237 -17.960  1.00  0.00      L21  C
ATOM   4850  HA  POPCL   7     -60.404 -68.316 -18.006  1.00  0.00      L21  H
ATOM   4851  HB  POPCL   7     -59.033 -67.172 -18.033  1.00  0.00      L21  H
ATOM   4852  C2  POPCL   7     -60.792 -66.572 -16.699  1.00  0.00      L21  C
ATOM   4853  HS  POPCL   7     -60.597 -65.462 -16.707  1.00  0.00      L21  H
ATOM   4854  O21 POPCL   7     -60.346 -67.165 -15.441  1.00  0.00      L21  O
ATOM   4855  C21 POPCL   7     -60.586 -66.488 -14.336  1.00  0.00      L21  C
ATOM   4856  O22 POPCL   7     -61.026 -65.369 -14.269  1.00  0.00      L21  O
ATOM   4857  C22 POPCL   7     -60.285 -67.333 -13.161  1.00  0.00      L21  C
ATOM   4858  H2R POPCL   7     -60.577 -68.400 -13.190  1.00  0.00      L21  H
ATOM   4859  H2S POPCL   7     -59.196 -67.330 -13.054  1.00  0.00      L21  H
ATOM   4860  C3  POPCL   7     -62.392 -66.651 -16.702  1.00  0.00      L21  C
ATOM   4861  HX  POPCL   7     -62.808 -66.482 -15.659  1.00  0.00      L21  H
ATOM   4862  HY  POPCL   7     -62.743 -65.823 -17.368  1.00  0.00      L21  H
ATOM   4863  O31 POPCL   7     -62.828 -67.940 -17.124  1.00  0.00      L21  O
ATOM   4864  C31 POPCL   7     -64.190 -68.175 -17.214  1.00  0.00      L21  C
ATOM   4865  O32 POPCL   7     -65.025 -67.316 -17.261  1.00  0.00      L21  O
ATOM   4866  C32 POPCL   7     -64.495 -69.660 -17.271  1.00  0.00      L21  C
ATOM   4867  H2X POPCL   7     -65.320 -69.844 -18.058  1.00  0.00      L21  H
ATOM   4868  H2Y POPCL   7     -63.519 -70.177 -17.457  1.00  0.00      L21  H
ATOM   4869  C23 POPCL   7     -60.863 -66.754 -11.802  1.00  0.00      L21  C
ATOM   4870  H3R POPCL   7     -60.274 -65.809 -11.473  1.00  0.00      L21  H
ATOM   4871  H3S POPCL   7     -61.882 -66.518 -11.844  1.00  0.00      L21  H
ATOM   4872  C24 POPCL   7     -60.657 -67.789 -10.667  1.00  0.00      L21  C
ATOM   4873  H4R POPCL   7     -60.983 -68.836 -10.822  1.00  0.00      L21  H
ATOM   4874  H4S POPCL   7     -59.601 -68.093 -10.680  1.00  0.00      L21  H
ATOM   4875  C25 POPCL   7     -61.201 -67.250  -9.284  1.00  0.00      L21  C
ATOM   4876  H5R POPCL   7     -60.972 -66.216  -9.258  1.00  0.00      L21  H
ATOM   4877  H5S POPCL   7     -62.385 -67.315  -9.390  1.00  0.00      L21  H
ATOM   4878  C26 POPCL   7     -60.848 -67.976  -7.946  1.00  0.00      L21  C
ATOM   4879  H6R POPCL   7     -61.035 -69.061  -7.983  1.00  0.00      L21  H
ATOM   4880  H6S POPCL   7     -59.715 -67.954  -7.835  1.00  0.00      L21  H
ATOM   4881  C27 POPCL   7     -61.662 -67.312  -6.796  1.00  0.00      L21  C
ATOM   4882  H7R POPCL   7     -61.694 -66.205  -7.012  1.00  0.00      L21  H
ATOM   4883  H7S POPCL   7     -62.740 -67.581  -7.003  1.00  0.00      L21  H
ATOM   4884  C28 POPCL   7     -61.131 -67.547  -5.393  1.00  0.00      L21  C
ATOM   4885  H8R POPCL   7     -60.912 -68.654  -5.297  1.00  0.00      L21  H
ATOM   4886  H8S POPCL   7     -60.105 -67.098  -5.432  1.00  0.00      L21  H
ATOM   4887  C29 POPCL   7     -61.938 -66.956  -4.243  1.00  0.00      L21  C
ATOM   4888  H91 POPCL   7     -62.199 -65.932  -4.334  1.00  0.00      L21  H
ATOM   4889 C210 POPCL   7     -62.182 -67.457  -3.038  1.00  0.00      L21  C
ATOM   4890 H101 POPCL   7     -62.802 -66.911  -2.336  1.00  0.00      L21  H
ATOM   4891 C211 POPCL   7     -61.861 -68.861  -2.536  1.00  0.00      L21  C
ATOM   4892 H11R POPCL   7     -62.825 -69.352  -2.710  1.00  0.00      L21  H
ATOM   4893 H11S POPCL   7     -60.975 -69.271  -3.056  1.00  0.00      L21  H
ATOM   4894 C212 POPCL   7     -61.641 -68.897  -0.989  1.00  0.00      L21  C
ATOM   4895 H12R POPCL   7     -61.448 -69.969  -0.622  1.00  0.00      L21  H
ATOM   4896 H12S POPCL   7     -60.720 -68.375  -0.789  1.00  0.00      L21  H
ATOM   4897 C213 POPCL   7     -62.757 -68.320  -0.046  1.00  0.00      L21  C
ATOM   4898 H13R POPCL   7     -62.955 -67.295  -0.343  1.00  0.00      L21  H
ATOM   4899 H13S POPCL   7     -63.702 -68.907  -0.170  1.00  0.00      L21  H
ATOM   4900 C214 POPCL   7     -62.380 -68.519   1.425  1.00  0.00      L21  C
ATOM   4901 H14R POPCL   7     -62.367 -69.600   1.712  1.00  0.00      L21  H
ATOM   4902 H14S POPCL   7     -61.387 -68.123   1.590  1.00  0.00      L21  H
ATOM   4903 C215 POPCL   7     -63.413 -67.813   2.308  1.00  0.00      L21  C
ATOM   4904 H15R POPCL   7     -63.367 -66.695   2.155  1.00  0.00      L21  H
ATOM   4905 H15S POPCL   7     -64.418 -68.258   2.018  1.00  0.00      L21  H
ATOM   4906 C216 POPCL   7     -63.121 -68.128   3.811  1.00  0.00      L21  C
ATOM   4907 H16R POPCL   7     -63.109 -69.207   4.108  1.00  0.00      L21  H
ATOM   4908 H16S POPCL   7     -62.059 -67.827   4.052  1.00  0.00      L21  H
ATOM   4909 C217 POPCL   7     -64.212 -67.500   4.698  1.00  0.00      L21  C
ATOM   4910 H17R POPCL   7     -64.287 -66.403   4.551  1.00  0.00      L21  H
ATOM   4911 H17S POPCL   7     -65.251 -67.837   4.388  1.00  0.00      L21  H
ATOM   4912 C218 POPCL   7     -63.979 -67.874   6.172  1.00  0.00      L21  C
ATOM   4913 H18R POPCL   7     -64.925 -67.899   6.748  1.00  0.00      L21  H
ATOM   4914 H18S POPCL   7     -63.501 -68.850   6.311  1.00  0.00      L21  H
ATOM   4915 H18T POPCL   7     -63.280 -67.133   6.614  1.00  0.00      L21  H
ATOM   4916  C33 POPCL   7     -65.056 -70.098 -15.932  1.00  0.00      L21  C
ATOM   4917  H3X POPCL   7     -66.126 -69.884 -15.840  1.00  0.00      L21  H
ATOM   4918  H3Y POPCL   7     -65.266 -71.205 -15.998  1.00  0.00      L21  H
ATOM   4919  C34 POPCL   7     -64.267 -69.703 -14.666  1.00  0.00      L21  C
ATOM   4920  H4X POPCL   7     -63.271 -70.155 -14.618  1.00  0.00      L21  H
ATOM   4921  H4Y POPCL   7     -64.087 -68.594 -14.618  1.00  0.00      L21  H
ATOM   4922  C35 POPCL   7     -64.999 -70.011 -13.377  1.00  0.00      L21  C
ATOM   4923  H5X POPCL   7     -65.780 -69.276 -13.206  1.00  0.00      L21  H
ATOM   4924  H5Y POPCL   7     -65.345 -71.088 -13.500  1.00  0.00      L21  H
ATOM   4925  C36 POPCL   7     -64.047 -69.882 -12.179  1.00  0.00      L21  C
ATOM   4926  H6X POPCL   7     -63.138 -70.458 -12.389  1.00  0.00      L21  H
ATOM   4927  H6Y POPCL   7     -63.749 -68.781 -12.107  1.00  0.00      L21  H
ATOM   4928  C37 POPCL   7     -64.688 -70.325 -10.862  1.00  0.00      L21  C
ATOM   4929  H7X POPCL   7     -65.518 -69.640 -10.689  1.00  0.00      L21  H
ATOM   4930  H7Y POPCL   7     -65.101 -71.401 -10.971  1.00  0.00      L21  H
ATOM   4931  C38 POPCL   7     -63.782 -70.263  -9.677  1.00  0.00      L21  C
ATOM   4932  H8X POPCL   7     -62.938 -70.960  -9.747  1.00  0.00      L21  H
ATOM   4933  H8Y POPCL   7     -63.350 -69.240  -9.465  1.00  0.00      L21  H
ATOM   4934  C39 POPCL   7     -64.535 -70.674  -8.408  1.00  0.00      L21  C
ATOM   4935  H9X POPCL   7     -65.410 -69.930  -8.339  1.00  0.00      L21  H
ATOM   4936  H9Y POPCL   7     -64.963 -71.709  -8.630  1.00  0.00      L21  H
ATOM   4937 C310 POPCL   7     -63.667 -70.647  -7.130  1.00  0.00      L21  C
ATOM   4938 H10X POPCL   7     -62.712 -71.100  -7.306  1.00  0.00      L21  H
ATOM   4939 H10Y POPCL   7     -63.407 -69.593  -6.832  1.00  0.00      L21  H
ATOM   4940 C311 POPCL   7     -64.452 -71.271  -5.927  1.00  0.00      L21  C
ATOM   4941 H11X POPCL   7     -65.115 -70.418  -5.566  1.00  0.00      L21  H
ATOM   4942 H11Y POPCL   7     -65.203 -72.056  -6.303  1.00  0.00      L21  H
ATOM   4943 C312 POPCL   7     -63.655 -71.722  -4.667  1.00  0.00      L21  C
ATOM   4944 H12X POPCL   7     -63.092 -72.659  -4.808  1.00  0.00      L21  H
ATOM   4945 H12Y POPCL   7     -62.845 -71.066  -4.371  1.00  0.00      L21  H
ATOM   4946 C313 POPCL   7     -64.531 -72.025  -3.500  1.00  0.00      L21  C
ATOM   4947 H13X POPCL   7     -65.364 -71.265  -3.436  1.00  0.00      L21  H
ATOM   4948 H13Y POPCL   7     -65.060 -72.997  -3.644  1.00  0.00      L21  H
ATOM   4949 C314 POPCL   7     -63.772 -72.210  -2.173  1.00  0.00      L21  C
ATOM   4950 H14X POPCL   7     -63.168 -73.110  -2.491  1.00  0.00      L21  H
ATOM   4951 H14Y POPCL   7     -63.092 -71.378  -2.032  1.00  0.00      L21  H
ATOM   4952 C315 POPCL   7     -64.601 -72.401  -0.858  1.00  0.00      L21  C
ATOM   4953 H15X POPCL   7     -65.365 -71.574  -0.745  1.00  0.00      L21  H
ATOM   4954 H15Y POPCL   7     -65.271 -73.278  -0.969  1.00  0.00      L21  H
ATOM   4955 C316 POPCL   7     -63.686 -72.363   0.323  1.00  0.00      L21  C
ATOM   4956 H16X POPCL   7     -63.568 -71.386   0.815  1.00  0.00      L21  H
ATOM   4957 H16Y POPCL   7     -63.969 -73.076   1.120  1.00  0.00      L21  H
ATOM   4958 H16Z POPCL   7     -62.707 -72.717  -0.023  1.00  0.00      L21  H
ATOM   4959  N   POPCL   8     -58.226 -63.324 -20.647  1.00  0.00      L21  N
ATOM   4960  C11 POPCL   8     -58.287 -64.146 -19.332  1.00  0.00      L21  C
ATOM   4961  C12 POPCL   8     -57.367 -63.923 -21.608  1.00  0.00      L21  C
ATOM   4962  C13 POPCL   8     -57.744 -61.944 -20.314  1.00  0.00      L21  C
ATOM   4963  C14 POPCL   8     -59.599 -63.281 -21.309  1.00  0.00      L21  C
ATOM   4964  H11 POPCL   8     -58.759 -65.095 -19.522  1.00  0.00      L21  H
ATOM   4965  H12 POPCL   8     -59.034 -63.624 -18.757  1.00  0.00      L21  H
ATOM   4966  H21 POPCL   8     -56.353 -63.838 -21.237  1.00  0.00      L21  H
ATOM   4967  H22 POPCL   8     -57.492 -65.001 -21.667  1.00  0.00      L21  H
ATOM   4968  H23 POPCL   8     -57.509 -63.527 -22.610  1.00  0.00      L21  H
ATOM   4969  H31 POPCL   8     -56.838 -61.886 -19.893  1.00  0.00      L21  H
ATOM   4970  H32 POPCL   8     -57.440 -61.396 -21.207  1.00  0.00      L21  H
ATOM   4971  H33 POPCL   8     -58.529 -61.415 -19.849  1.00  0.00      L21  H
ATOM   4972  H41 POPCL   8     -59.604 -62.751 -22.297  1.00  0.00      L21  H
ATOM   4973  H42 POPCL   8     -60.063 -64.156 -21.370  1.00  0.00      L21  H
ATOM   4974  H43 POPCL   8     -60.232 -62.650 -20.703  1.00  0.00      L21  H
ATOM   4975  C15 POPCL   8     -56.967 -64.344 -18.506  1.00  0.00      L21  C
ATOM   4976  H51 POPCL   8     -56.527 -63.327 -18.165  1.00  0.00      L21  H
ATOM   4977  H52 POPCL   8     -57.191 -65.004 -17.600  1.00  0.00      L21  H
ATOM   4978  P1  POPCL   8     -54.445 -65.066 -19.271  1.00  0.00      L21  P
ATOM   4979  O3  POPCL   8     -53.890 -64.521 -20.501  1.00  0.00      L21  O
ATOM   4980  O4  POPCL   8     -54.031 -66.474 -18.877  1.00  0.00      L21  O
ATOM   4981  O1  POPCL   8     -56.002 -65.079 -19.404  1.00  0.00      L21  O
ATOM   4982  O2  POPCL   8     -54.235 -63.971 -18.148  1.00  0.00      L21  O
ATOM   4983  C1  POPCL   8     -54.132 -64.320 -16.789  1.00  0.00      L21  C
ATOM   4984  HA  POPCL   8     -55.037 -64.616 -16.317  1.00  0.00      L21  H
ATOM   4985  HB  POPCL   8     -53.312 -65.078 -16.604  1.00  0.00      L21  H
ATOM   4986  C2  POPCL   8     -53.687 -63.063 -15.954  1.00  0.00      L21  C
ATOM   4987  HS  POPCL   8     -52.552 -63.040 -16.059  1.00  0.00      L21  H
ATOM   4988  O21 POPCL   8     -54.051 -63.271 -14.560  1.00  0.00      L21  O
ATOM   4989  C21 POPCL   8     -53.218 -62.855 -13.584  1.00  0.00      L21  C
ATOM   4990  O22 POPCL   8     -52.030 -62.981 -13.574  1.00  0.00      L21  O
ATOM   4991  C22 POPCL   8     -54.028 -62.219 -12.474  1.00  0.00      L21  C
ATOM   4992  H2R POPCL   8     -54.140 -61.113 -12.819  1.00  0.00      L21  H
ATOM   4993  H2S POPCL   8     -55.025 -62.757 -12.498  1.00  0.00      L21  H
ATOM   4994  C3  POPCL   8     -54.205 -61.648 -16.500  1.00  0.00      L21  C
ATOM   4995  HX  POPCL   8     -53.769 -60.865 -15.946  1.00  0.00      L21  H
ATOM   4996  HY  POPCL   8     -54.089 -61.596 -17.546  1.00  0.00      L21  H
ATOM   4997  O31 POPCL   8     -55.633 -61.620 -16.249  1.00  0.00      L21  O
ATOM   4998  C31 POPCL   8     -56.397 -60.608 -16.744  1.00  0.00      L21  C
ATOM   4999  O32 POPCL   8     -56.037 -59.770 -17.525  1.00  0.00      L21  O
ATOM   5000  C32 POPCL   8     -57.800 -60.664 -16.174  1.00  0.00      L21  C
ATOM   5001  H2X POPCL   8     -58.522 -60.603 -17.047  1.00  0.00      L21  H
ATOM   5002  H2Y POPCL   8     -57.975 -61.726 -15.789  1.00  0.00      L21  H
ATOM   5003  C23 POPCL   8     -53.325 -62.398 -11.129  1.00  0.00      L21  C
ATOM   5004  H3R POPCL   8     -53.204 -63.509 -11.136  1.00  0.00      L21  H
ATOM   5005  H3S POPCL   8     -52.344 -62.037 -11.199  1.00  0.00      L21  H
ATOM   5006  C24 POPCL   8     -54.103 -61.864  -9.980  1.00  0.00      L21  C
ATOM   5007  H4R POPCL   8     -54.385 -60.778 -10.095  1.00  0.00      L21  H
ATOM   5008  H4S POPCL   8     -55.059 -62.419  -9.871  1.00  0.00      L21  H
ATOM   5009  C25 POPCL   8     -53.252 -61.899  -8.743  1.00  0.00      L21  C
ATOM   5010  H5R POPCL   8     -52.830 -62.922  -8.542  1.00  0.00      L21  H
ATOM   5011  H5S POPCL   8     -52.423 -61.232  -8.898  1.00  0.00      L21  H
ATOM   5012  C26 POPCL   8     -54.133 -61.526  -7.587  1.00  0.00      L21  C
ATOM   5013  H6R POPCL   8     -54.292 -60.409  -7.440  1.00  0.00      L21  H
ATOM   5014  H6S POPCL   8     -55.161 -62.005  -7.665  1.00  0.00      L21  H
ATOM   5015  C27 POPCL   8     -53.640 -62.059  -6.233  1.00  0.00      L21  C
ATOM   5016  H7R POPCL   8     -53.396 -63.114  -6.303  1.00  0.00      L21  H
ATOM   5017  H7S POPCL   8     -52.759 -61.480  -5.956  1.00  0.00      L21  H
ATOM   5018  C28 POPCL   8     -54.670 -61.684  -5.092  1.00  0.00      L21  C
ATOM   5019  H8R POPCL   8     -54.471 -60.648  -4.862  1.00  0.00      L21  H
ATOM   5020  H8S POPCL   8     -55.700 -61.747  -5.540  1.00  0.00      L21  H
ATOM   5021  C29 POPCL   8     -54.615 -62.515  -3.868  1.00  0.00      L21  C
ATOM   5022  H91 POPCL   8     -55.029 -63.518  -3.878  1.00  0.00      L21  H
ATOM   5023 C210 POPCL   8     -54.122 -62.156  -2.666  1.00  0.00      L21  C
ATOM   5024 H101 POPCL   8     -54.177 -62.901  -1.853  1.00  0.00      L21  H
ATOM   5025 C211 POPCL   8     -53.457 -60.806  -2.263  1.00  0.00      L21  C
ATOM   5026 H11R POPCL   8     -52.373 -60.933  -1.842  1.00  0.00      L21  H
ATOM   5027 H11S POPCL   8     -53.406 -60.108  -3.117  1.00  0.00      L21  H
ATOM   5028 C212 POPCL   8     -54.215 -59.985  -1.177  1.00  0.00      L21  C
ATOM   5029 H12R POPCL   8     -53.768 -59.000  -1.204  1.00  0.00      L21  H
ATOM   5030 H12S POPCL   8     -55.322 -60.014  -1.510  1.00  0.00      L21  H
ATOM   5031 C213 POPCL   8     -54.089 -60.775   0.128  1.00  0.00      L21  C
ATOM   5032 H13R POPCL   8     -54.776 -61.684   0.049  1.00  0.00      L21  H
ATOM   5033 H13S POPCL   8     -53.027 -61.091   0.298  1.00  0.00      L21  H
ATOM   5034 C214 POPCL   8     -54.515 -59.963   1.362  1.00  0.00      L21  C
ATOM   5035 H14R POPCL   8     -53.868 -59.130   1.323  1.00  0.00      L21  H
ATOM   5036 H14S POPCL   8     -55.636 -59.669   1.286  1.00  0.00      L21  H
ATOM   5037 C215 POPCL   8     -54.291 -60.850   2.605  1.00  0.00      L21  C
ATOM   5038 H15R POPCL   8     -54.722 -61.829   2.404  1.00  0.00      L21  H
ATOM   5039 H15S POPCL   8     -53.215 -61.018   2.632  1.00  0.00      L21  H
ATOM   5040 C216 POPCL   8     -55.004 -60.278   3.873  1.00  0.00      L21  C
ATOM   5041 H16R POPCL   8     -54.661 -59.286   4.086  1.00  0.00      L21  H
ATOM   5042 H16S POPCL   8     -56.046 -60.231   3.732  1.00  0.00      L21  H
ATOM   5043 C217 POPCL   8     -54.749 -61.075   5.109  1.00  0.00      L21  C
ATOM   5044 H17R POPCL   8     -55.229 -62.025   5.068  1.00  0.00      L21  H
ATOM   5045 H17S POPCL   8     -53.688 -61.446   5.239  1.00  0.00      L21  H
ATOM   5046 C218 POPCL   8     -55.233 -60.405   6.430  1.00  0.00      L21  C
ATOM   5047 H18R POPCL   8     -55.252 -61.221   7.223  1.00  0.00      L21  H
ATOM   5048 H18S POPCL   8     -54.452 -59.780   6.831  1.00  0.00      L21  H
ATOM   5049 H18T POPCL   8     -56.236 -59.908   6.273  1.00  0.00      L21  H
ATOM   5050  C33 POPCL   8     -57.950 -59.637 -14.998  1.00  0.00      L21  C
ATOM   5051  H3X POPCL   8     -57.949 -58.599 -15.361  1.00  0.00      L21  H
ATOM   5052  H3Y POPCL   8     -58.941 -59.778 -14.569  1.00  0.00      L21  H
ATOM   5053  C34 POPCL   8     -56.987 -59.724 -13.794  1.00  0.00      L21  C
ATOM   5054  H4X POPCL   8     -56.875 -60.680 -13.346  1.00  0.00      L21  H
ATOM   5055  H4Y POPCL   8     -55.979 -59.487 -14.185  1.00  0.00      L21  H
ATOM   5056  C35 POPCL   8     -57.418 -58.674 -12.762  1.00  0.00      L21  C
ATOM   5057  H5X POPCL   8     -57.244 -57.646 -13.021  1.00  0.00      L21  H
ATOM   5058  H5Y POPCL   8     -58.487 -58.684 -12.542  1.00  0.00      L21  H
ATOM   5059  C36 POPCL   8     -56.845 -58.924 -11.304  1.00  0.00      L21  C
ATOM   5060  H6X POPCL   8     -56.734 -60.061 -11.106  1.00  0.00      L21  H
ATOM   5061  H6Y POPCL   8     -55.874 -58.478 -11.254  1.00  0.00      L21  H
ATOM   5062  C37 POPCL   8     -57.766 -58.269 -10.308  1.00  0.00      L21  C
[truncated: 20,180,791 more chars]
