# Supplementary material for: Cannabidiol binding and negative allosteric modulation at the cannabinoid type 1 receptor in the presence of delta-9-tetrahydrocannabinol: An In Silico study
Source: PLoS One. 2019 Jul 23;14(7):e0220025. doi: 10.1371/journal.pone.0220025 (PMC6650144; doi:10.1371/journal.pone.0220025)
Supplement: S3 File — (ZIP) [file pone.0220025.s003.zip › 5xra_model.psf]

PSF CMAP

     112 !NTITLE
 REMARKS original generated structure x-plor psf file
 REMARKS 2 patches were applied to the molecule.
 REMARKS topology top_all27_prot_lipid_new.rtf 
 REMARKS topology CBD.rtf 
 REMARKS topology THC.rtf 
 REMARKS topology rimonabant.rtf 
 REMARKS topology /Applications/VMD 
 REMARKS topology /Applications/VMD 1.9.4.app/Contents/vmd/plugins/noarch/tcl/readcharmmtop1.2/toppar_water_ions_namd.str 
 REMARKS segment L11 { first NONE; last NONE; auto angles dihedrals }
 REMARKS segment L21 { first NONE; last NONE; auto angles dihedrals }
 REMARKS segment W1 { first NONE; last NONE; auto none  }
 REMARKS segment W2 { first NONE; last NONE; auto none  }
 REMARKS segment W3 { first NONE; last NONE; auto none  }
 REMARKS segment W4 { first NONE; last NONE; auto none  }
 REMARKS segment W5 { first NONE; last NONE; auto none  }
 REMARKS segment L12 { first NONE; last NONE; auto angles dihedrals }
 REMARKS segment L22 { first NONE; last NONE; auto angles dihedrals }
 REMARKS segment W6 { first NONE; last NONE; auto none  }
 REMARKS segment W7 { first NONE; last NONE; auto none  }
 REMARKS segment W8 { first NONE; last NONE; auto none  }
 REMARKS segment W9 { first NONE; last NONE; auto none  }
 REMARKS segment W10 { first NONE; last NONE; auto none  }
 REMARKS segment L13 { first NONE; last NONE; auto angles dihedrals }
 REMARKS segment L23 { first NONE; last NONE; auto angles dihedrals }
 REMARKS segment W11 { first NONE; last NONE; auto none  }
 REMARKS segment W12 { first NONE; last NONE; auto none  }
 REMARKS segment W13 { first NONE; last NONE; auto none  }
 REMARKS segment W14 { first NONE; last NONE; auto none  }
 REMARKS segment W15 { first NONE; last NONE; auto none  }
 REMARKS segment L14 { first NONE; last NONE; auto angles dihedrals }
 REMARKS segment L24 { first NONE; last NONE; auto angles dihedrals }
 REMARKS segment W20 { first NONE; last NONE; auto none  }
 REMARKS segment L15 { first NONE; last NONE; auto angles dihedrals }
 REMARKS segment L25 { first NONE; last NONE; auto angles dihedrals }
 REMARKS segment W21 { first NONE; last NONE; auto none  }
 REMARKS segment W22 { first NONE; last NONE; auto none  }
 REMARKS segment W23 { first NONE; last NONE; auto none  }
 REMARKS segment W24 { first NONE; last NONE; auto none  }
 REMARKS segment W25 { first NONE; last NONE; auto none  }
 REMARKS segment L16 { first NONE; last NONE; auto angles dihedrals }
 REMARKS segment L26 { first NONE; last NONE; auto angles dihedrals }
 REMARKS segment W30 { first NONE; last NONE; auto none  }
 REMARKS segment L17 { first NONE; last NONE; auto angles dihedrals }
 REMARKS segment L27 { first NONE; last NONE; auto angles dihedrals }
 REMARKS segment W31 { first NONE; last NONE; auto none  }
 REMARKS segment W32 { first NONE; last NONE; auto none  }
 REMARKS segment W33 { first NONE; last NONE; auto none  }
 REMARKS segment W34 { first NONE; last NONE; auto none  }
 REMARKS segment W35 { first NONE; last NONE; auto none  }
 REMARKS segment L18 { first NONE; last NONE; auto angles dihedrals }
 REMARKS segment L28 { first NONE; last NONE; auto angles dihedrals }
 REMARKS segment W40 { first NONE; last NONE; auto none  }
 REMARKS segment L19 { first NONE; last NONE; auto angles dihedrals }
 REMARKS segment L29 { first NONE; last NONE; auto angles dihedrals }
 REMARKS segment W41 { first NONE; last NONE; auto none  }
 REMARKS segment W42 { first NONE; last NONE; auto none  }
 REMARKS segment W43 { first NONE; last NONE; auto none  }
 REMARKS segment W44 { first NONE; last NONE; auto none  }
 REMARKS segment W45 { first NONE; last NONE; auto none  }
 REMARKS segment L110 { first NONE; last NONE; auto angles dihedrals }
 REMARKS segment L210 { first NONE; last NONE; auto angles dihedrals }
 REMARKS segment W46 { first NONE; last NONE; auto none  }
 REMARKS segment W47 { first NONE; last NONE; auto none  }
 REMARKS segment W48 { first NONE; last NONE; auto none  }
 REMARKS segment W49 { first NONE; last NONE; auto none  }
 REMARKS segment W50 { first NONE; last NONE; auto none  }
 REMARKS segment L111 { first NONE; last NONE; auto angles dihedrals }
 REMARKS segment L211 { first NONE; last NONE; auto angles dihedrals }
 REMARKS segment W51 { first NONE; last NONE; auto none  }
 REMARKS segment W52 { first NONE; last NONE; auto none  }
 REMARKS segment W53 { first NONE; last NONE; auto none  }
 REMARKS segment W54 { first NONE; last NONE; auto none  }
 REMARKS segment W55 { first NONE; last NONE; auto none  }
 REMARKS segment L112 { first NONE; last NONE; auto angles dihedrals }
 REMARKS segment L212 { first NONE; last NONE; auto angles dihedrals }
 REMARKS segment W60 { first NONE; last NONE; auto none  }
 REMARKS segment L113 { first NONE; last NONE; auto angles dihedrals }
 REMARKS segment L213 { first NONE; last NONE; auto angles dihedrals }
 REMARKS segment W65 { first NONE; last NONE; auto none  }
 REMARKS segment L114 { first NONE; last NONE; auto angles dihedrals }
 REMARKS segment L214 { first NONE; last NONE; auto angles dihedrals }
 REMARKS segment W70 { first NONE; last NONE; auto none  }
 REMARKS segment L115 { first NONE; last NONE; auto angles dihedrals }
 REMARKS segment L215 { first NONE; last NONE; auto angles dihedrals }
 REMARKS segment W75 { first NONE; last NONE; auto none  }
 REMARKS segment L116 { first NONE; last NONE; auto angles dihedrals }
 REMARKS segment L216 { first NONE; last NONE; auto angles dihedrals }
 REMARKS segment W80 { first NONE; last NONE; auto none  }
 REMARKS segment P1 { first NONE; last NONE; auto angles dihedrals }
 REMARKS segment P2 { first NONE; last NONE; auto angles dihedrals }
 REMARKS segment L1 { first NONE; last NONE; auto angles dihedrals }
 REMARKS segment WT1 { first NONE; last NONE; auto none  }
 REMARKS segment WT2 { first NONE; last NONE; auto none  }
 REMARKS segment WT3 { first NONE; last NONE; auto none  }
 REMARKS segment WT4 { first NONE; last NONE; auto none  }
 REMARKS segment WT5 { first NONE; last NONE; auto none  }
 REMARKS segment WT6 { first NONE; last NONE; auto none  }
 REMARKS segment WT7 { first NONE; last NONE; auto none  }
 REMARKS segment WT8 { first NONE; last NONE; auto none  }
 REMARKS segment WT9 { first NONE; last NONE; auto none  }
 REMARKS segment WT10 { first NONE; last NONE; auto none  }
 REMARKS segment WT11 { first NONE; last NONE; auto none  }
 REMARKS segment WT12 { first NONE; last NONE; auto none  }
 REMARKS segment WT13 { first NONE; last NONE; auto none  }
 REMARKS segment WT14 { first NONE; last NONE; auto none  }
 REMARKS segment WT15 { first NONE; last NONE; auto none  }
 REMARKS segment WT16 { first NONE; last NONE; auto none  }
 REMARKS segment WT17 { first NONE; last NONE; auto none  }
 REMARKS segment WT18 { first NONE; last NONE; auto none  }
 REMARKS segment ION { first NONE; last NONE; auto none  }
 REMARKS patch DISU P1:10  P1:19  
 REMARKS patch DISU P1:169  P1:176  

  260515 !NATOM
       1 L11  1    POPC N    NTL   -0.600000       14.0070           0
       2 L11  1    POPC C11  CTL2  -0.100000       12.0110           0
       3 L11  1    POPC C12  CTL5  -0.350000       12.0110           0
       4 L11  1    POPC C13  CTL5  -0.350000       12.0110           0
       5 L11  1    POPC C14  CTL5  -0.350000       12.0110           0
       6 L11  1    POPC H11  HL     0.250000        1.0080           0
       7 L11  1    POPC H12  HL     0.250000        1.0080           0
       8 L11  1    POPC H21  HL     0.250000        1.0080           0
       9 L11  1    POPC H22  HL     0.250000        1.0080           0
      10 L11  1    POPC H23  HL     0.250000        1.0080           0
      11 L11  1    POPC H31  HL     0.250000        1.0080           0
      12 L11  1    POPC H32  HL     0.250000        1.0080           0
      13 L11  1    POPC H33  HL     0.250000        1.0080           0
      14 L11  1    POPC H41  HL     0.250000        1.0080           0
      15 L11  1    POPC H42  HL     0.250000        1.0080           0
      16 L11  1    POPC H43  HL     0.250000        1.0080           0
      17 L11  1    POPC C15  CTL2  -0.080000       12.0110           0
      18 L11  1    POPC H51  HAL2   0.090000        1.0080           0
      19 L11  1    POPC H52  HAL2   0.090000        1.0080           0
      20 L11  1    POPC P1   PL     1.500000       30.9740           0
      21 L11  1    POPC O3   O2L   -0.780000       15.9994           0
      22 L11  1    POPC O4   O2L   -0.780000       15.9994           0
      23 L11  1    POPC O1   OSL   -0.570000       15.9994           0
      24 L11  1    POPC O2   OSL   -0.570000       15.9994           0
      25 L11  1    POPC C1   CTL2  -0.080000       12.0110           0
      26 L11  1    POPC HA   HAL2   0.090000        1.0080           0
      27 L11  1    POPC HB   HAL2   0.090000        1.0080           0
      28 L11  1    POPC C2   CTL1   0.040000       12.0110           0
      29 L11  1    POPC HS   HAL1   0.090000        1.0080           0
      30 L11  1    POPC O21  OSL   -0.340000       15.9994           0
      31 L11  1    POPC C21  CL     0.630000       12.0110           0
      32 L11  1    POPC O22  OBL   -0.520000       15.9994           0
      33 L11  1    POPC C22  CTL2  -0.080000       12.0110           0
      34 L11  1    POPC H2R  HAL2   0.090000        1.0080           0
      35 L11  1    POPC H2S  HAL2   0.090000        1.0080           0
      36 L11  1    POPC C3   CTL2  -0.050000       12.0110           0
      37 L11  1    POPC HX   HAL2   0.090000        1.0080           0
      38 L11  1    POPC HY   HAL2   0.090000        1.0080           0
      39 L11  1    POPC O31  OSL   -0.340000       15.9994           0
      40 L11  1    POPC C31  CL     0.630000       12.0110           0
      41 L11  1    POPC O32  OBL   -0.520000       15.9994           0
      42 L11  1    POPC C32  CTL2  -0.080000       12.0110           0
      43 L11  1    POPC H2X  HAL2   0.090000        1.0080           0
      44 L11  1    POPC H2Y  HAL2   0.090000        1.0080           0
      45 L11  1    POPC C23  CTL2  -0.180000       12.0110           0
      46 L11  1    POPC H3R  HAL2   0.090000        1.0080           0
      47 L11  1    POPC H3S  HAL2   0.090000        1.0080           0
      48 L11  1    POPC C24  CTL2  -0.180000       12.0110           0
      49 L11  1    POPC H4R  HAL2   0.090000        1.0080           0
      50 L11  1    POPC H4S  HAL2   0.090000        1.0080           0
      51 L11  1    POPC C25  CTL2  -0.180000       12.0110           0
      52 L11  1    POPC H5R  HAL2   0.090000        1.0080           0
      53 L11  1    POPC H5S  HAL2   0.090000        1.0080           0
      54 L11  1    POPC C26  CTL2  -0.180000       12.0110           0
      55 L11  1    POPC H6R  HAL2   0.090000        1.0080           0
      56 L11  1    POPC H6S  HAL2   0.090000        1.0080           0
      57 L11  1    POPC C27  CTL2  -0.180000       12.0110           0
      58 L11  1    POPC H7R  HAL2   0.090000        1.0080           0
      59 L11  1    POPC H7S  HAL2   0.090000        1.0080           0
      60 L11  1    POPC C28  CTL2  -0.180000       12.0110           0
      61 L11  1    POPC H8R  HAL2   0.090000        1.0080           0
      62 L11  1    POPC H8S  HAL2   0.090000        1.0080           0
      63 L11  1    POPC C29  CEL1  -0.150000       12.0110           0
      64 L11  1    POPC H91  HEL1   0.150000        1.0080           0
      65 L11  1    POPC C210 CEL1  -0.150000       12.0110           0
      66 L11  1    POPC H101 HEL1   0.150000        1.0080           0
      67 L11  1    POPC C211 CTL2  -0.180000       12.0110           0
      68 L11  1    POPC H11R HAL2   0.090000        1.0080           0
      69 L11  1    POPC H11S HAL2   0.090000        1.0080           0
      70 L11  1    POPC C212 CTL2  -0.180000       12.0110           0
      71 L11  1    POPC H12R HAL2   0.090000        1.0080           0
      72 L11  1    POPC H12S HAL2   0.090000        1.0080           0
      73 L11  1    POPC C213 CTL2  -0.180000       12.0110           0
      74 L11  1    POPC H13R HAL2   0.090000        1.0080           0
      75 L11  1    POPC H13S HAL2   0.090000        1.0080           0
      76 L11  1    POPC C214 CTL2  -0.180000       12.0110           0
      77 L11  1    POPC H14R HAL2   0.090000        1.0080           0
      78 L11  1    POPC H14S HAL2   0.090000        1.0080           0
      79 L11  1    POPC C215 CTL2  -0.180000       12.0110           0
      80 L11  1    POPC H15R HAL2   0.090000        1.0080           0
      81 L11  1    POPC H15S HAL2   0.090000        1.0080           0
      82 L11  1    POPC C216 CTL2  -0.180000       12.0110           0
      83 L11  1    POPC H16R HAL2   0.090000        1.0080           0
      84 L11  1    POPC H16S HAL2   0.090000        1.0080           0
      85 L11  1    POPC C217 CTL2  -0.180000       12.0110           0
      86 L11  1    POPC H17R HAL2   0.090000        1.0080           0
      87 L11  1    POPC H17S HAL2   0.090000        1.0080           0
      88 L11  1    POPC C218 CTL3  -0.270000       12.0110           0
      89 L11  1    POPC H18R HAL3   0.090000        1.0080           0
      90 L11  1    POPC H18S HAL3   0.090000        1.0080           0
      91 L11  1    POPC H18T HAL3   0.090000        1.0080           0
      92 L11  1    POPC C33  CTL2  -0.180000       12.0110           0
      93 L11  1    POPC H3X  HAL2   0.090000        1.0080           0
      94 L11  1    POPC H3Y  HAL2   0.090000        1.0080           0
      95 L11  1    POPC C34  CTL2  -0.180000       12.0110           0
      96 L11  1    POPC H4X  HAL2   0.090000        1.0080           0
      97 L11  1    POPC H4Y  HAL2   0.090000        1.0080           0
      98 L11  1    POPC C35  CTL2  -0.180000       12.0110           0
      99 L11  1    POPC H5X  HAL2   0.090000        1.0080           0
     100 L11  1    POPC H5Y  HAL2   0.090000        1.0080           0
     101 L11  1    POPC C36  CTL2  -0.180000       12.0110           0
     102 L11  1    POPC H6X  HAL2   0.090000        1.0080           0
     103 L11  1    POPC H6Y  HAL2   0.090000        1.0080           0
     104 L11  1    POPC C37  CTL2  -0.180000       12.0110           0
     105 L11  1    POPC H7X  HAL2   0.090000        1.0080           0
     106 L11  1    POPC H7Y  HAL2   0.090000        1.0080           0
     107 L11  1    POPC C38  CTL2  -0.180000       12.0110           0
     108 L11  1    POPC H8X  HAL2   0.090000        1.0080           0
     109 L11  1    POPC H8Y  HAL2   0.090000        1.0080           0
     110 L11  1    POPC C39  CTL2  -0.180000       12.0110           0
     111 L11  1    POPC H9X  HAL2   0.090000        1.0080           0
     112 L11  1    POPC H9Y  HAL2   0.090000        1.0080           0
     113 L11  1    POPC C310 CTL2  -0.180000       12.0110           0
     114 L11  1    POPC H10X HAL2   0.090000        1.0080           0
     115 L11  1    POPC H10Y HAL2   0.090000        1.0080           0
     116 L11  1    POPC C311 CTL2  -0.180000       12.0110           0
     117 L11  1    POPC H11X HAL2   0.090000        1.0080           0
     118 L11  1    POPC H11Y HAL2   0.090000        1.0080           0
     119 L11  1    POPC C312 CTL2  -0.180000       12.0110           0
     120 L11  1    POPC H12X HAL2   0.090000        1.0080           0
     121 L11  1    POPC H12Y HAL2   0.090000        1.0080           0
     122 L11  1    POPC C313 CTL2  -0.180000       12.0110           0
     123 L11  1    POPC H13X HAL2   0.090000        1.0080           0
     124 L11  1    POPC H13Y HAL2   0.090000        1.0080           0
     125 L11  1    POPC C314 CTL2  -0.180000       12.0110           0
     126 L11  1    POPC H14X HAL2   0.090000        1.0080           0
     127 L11  1    POPC H14Y HAL2   0.090000        1.0080           0
     128 L11  1    POPC C315 CTL2  -0.180000       12.0110           0
     129 L11  1    POPC H15X HAL2   0.090000        1.0080           0
     130 L11  1    POPC H15Y HAL2   0.090000        1.0080           0
     131 L11  1    POPC C316 CTL3  -0.270000       12.0110           0
     132 L11  1    POPC H16X HAL3   0.090000        1.0080           0
     133 L11  1    POPC H16Y HAL3   0.090000        1.0080           0
     134 L11  1    POPC H16Z HAL3   0.090000        1.0080           0
     135 L11  2    POPC N    NTL   -0.600000       14.0070           0
     136 L11  2    POPC C11  CTL2  -0.100000       12.0110           0
     137 L11  2    POPC C12  CTL5  -0.350000       12.0110           0
     138 L11  2    POPC C13  CTL5  -0.350000       12.0110           0
     139 L11  2    POPC C14  CTL5  -0.350000       12.0110           0
     140 L11  2    POPC H11  HL     0.250000        1.0080           0
     141 L11  2    POPC H12  HL     0.250000        1.0080           0
     142 L11  2    POPC H21  HL     0.250000        1.0080           0
     143 L11  2    POPC H22  HL     0.250000        1.0080           0
     144 L11  2    POPC H23  HL     0.250000        1.0080           0
     145 L11  2    POPC H31  HL     0.250000        1.0080           0
     146 L11  2    POPC H32  HL     0.250000        1.0080           0
     147 L11  2    POPC H33  HL     0.250000        1.0080           0
     148 L11  2    POPC H41  HL     0.250000        1.0080           0
     149 L11  2    POPC H42  HL     0.250000        1.0080           0
     150 L11  2    POPC H43  HL     0.250000        1.0080           0
     151 L11  2    POPC C15  CTL2  -0.080000       12.0110           0
     152 L11  2    POPC H51  HAL2   0.090000        1.0080           0
     153 L11  2    POPC H52  HAL2   0.090000        1.0080           0
     154 L11  2    POPC P1   PL     1.500000       30.9740           0
     155 L11  2    POPC O3   O2L   -0.780000       15.9994           0
     156 L11  2    POPC O4   O2L   -0.780000       15.9994           0
     157 L11  2    POPC O1   OSL   -0.570000       15.9994           0
     158 L11  2    POPC O2   OSL   -0.570000       15.9994           0
     159 L11  2    POPC C1   CTL2  -0.080000       12.0110           0
     160 L11  2    POPC HA   HAL2   0.090000        1.0080           0
     161 L11  2    POPC HB   HAL2   0.090000        1.0080           0
     162 L11  2    POPC C2   CTL1   0.040000       12.0110           0
     163 L11  2    POPC HS   HAL1   0.090000        1.0080           0
     164 L11  2    POPC O21  OSL   -0.340000       15.9994           0
     165 L11  2    POPC C21  CL     0.630000       12.0110           0
     166 L11  2    POPC O22  OBL   -0.520000       15.9994           0
     167 L11  2    POPC C22  CTL2  -0.080000       12.0110           0
     168 L11  2    POPC H2R  HAL2   0.090000        1.0080           0
     169 L11  2    POPC H2S  HAL2   0.090000        1.0080           0
     170 L11  2    POPC C3   CTL2  -0.050000       12.0110           0
     171 L11  2    POPC HX   HAL2   0.090000        1.0080           0
     172 L11  2    POPC HY   HAL2   0.090000        1.0080           0
     173 L11  2    POPC O31  OSL   -0.340000       15.9994           0
     174 L11  2    POPC C31  CL     0.630000       12.0110           0
     175 L11  2    POPC O32  OBL   -0.520000       15.9994           0
     176 L11  2    POPC C32  CTL2  -0.080000       12.0110           0
     177 L11  2    POPC H2X  HAL2   0.090000        1.0080           0
     178 L11  2    POPC H2Y  HAL2   0.090000        1.0080           0
     179 L11  2    POPC C23  CTL2  -0.180000       12.0110           0
     180 L11  2    POPC H3R  HAL2   0.090000        1.0080           0
     181 L11  2    POPC H3S  HAL2   0.090000        1.0080           0
     182 L11  2    POPC C24  CTL2  -0.180000       12.0110           0
     183 L11  2    POPC H4R  HAL2   0.090000        1.0080           0
     184 L11  2    POPC H4S  HAL2   0.090000        1.0080           0
     185 L11  2    POPC C25  CTL2  -0.180000       12.0110           0
     186 L11  2    POPC H5R  HAL2   0.090000        1.0080           0
     187 L11  2    POPC H5S  HAL2   0.090000        1.0080           0
     188 L11  2    POPC C26  CTL2  -0.180000       12.0110           0
     189 L11  2    POPC H6R  HAL2   0.090000        1.0080           0
     190 L11  2    POPC H6S  HAL2   0.090000        1.0080           0
     191 L11  2    POPC C27  CTL2  -0.180000       12.0110           0
     192 L11  2    POPC H7R  HAL2   0.090000        1.0080           0
     193 L11  2    POPC H7S  HAL2   0.090000        1.0080           0
     194 L11  2    POPC C28  CTL2  -0.180000       12.0110           0
     195 L11  2    POPC H8R  HAL2   0.090000        1.0080           0
     196 L11  2    POPC H8S  HAL2   0.090000        1.0080           0
     197 L11  2    POPC C29  CEL1  -0.150000       12.0110           0
     198 L11  2    POPC H91  HEL1   0.150000        1.0080           0
     199 L11  2    POPC C210 CEL1  -0.150000       12.0110           0
     200 L11  2    POPC H101 HEL1   0.150000        1.0080           0
     201 L11  2    POPC C211 CTL2  -0.180000       12.0110           0
     202 L11  2    POPC H11R HAL2   0.090000        1.0080           0
     203 L11  2    POPC H11S HAL2   0.090000        1.0080           0
     204 L11  2    POPC C212 CTL2  -0.180000       12.0110           0
     205 L11  2    POPC H12R HAL2   0.090000        1.0080           0
     206 L11  2    POPC H12S HAL2   0.090000        1.0080           0
     207 L11  2    POPC C213 CTL2  -0.180000       12.0110           0
     208 L11  2    POPC H13R HAL2   0.090000        1.0080           0
     209 L11  2    POPC H13S HAL2   0.090000        1.0080           0
     210 L11  2    POPC C214 CTL2  -0.180000       12.0110           0
     211 L11  2    POPC H14R HAL2   0.090000        1.0080           0
     212 L11  2    POPC H14S HAL2   0.090000        1.0080           0
     213 L11  2    POPC C215 CTL2  -0.180000       12.0110           0
     214 L11  2    POPC H15R HAL2   0.090000        1.0080           0
     215 L11  2    POPC H15S HAL2   0.090000        1.0080           0
     216 L11  2    POPC C216 CTL2  -0.180000       12.0110           0
     217 L11  2    POPC H16R HAL2   0.090000        1.0080           0
     218 L11  2    POPC H16S HAL2   0.090000        1.0080           0
     219 L11  2    POPC C217 CTL2  -0.180000       12.0110           0
     220 L11  2    POPC H17R HAL2   0.090000        1.0080           0
     221 L11  2    POPC H17S HAL2   0.090000        1.0080           0
     222 L11  2    POPC C218 CTL3  -0.270000       12.0110           0
     223 L11  2    POPC H18R HAL3   0.090000        1.0080           0
     224 L11  2    POPC H18S HAL3   0.090000        1.0080           0
     225 L11  2    POPC H18T HAL3   0.090000        1.0080           0
     226 L11  2    POPC C33  CTL2  -0.180000       12.0110           0
     227 L11  2    POPC H3X  HAL2   0.090000        1.0080           0
     228 L11  2    POPC H3Y  HAL2   0.090000        1.0080           0
     229 L11  2    POPC C34  CTL2  -0.180000       12.0110           0
     230 L11  2    POPC H4X  HAL2   0.090000        1.0080           0
     231 L11  2    POPC H4Y  HAL2   0.090000        1.0080           0
     232 L11  2    POPC C35  CTL2  -0.180000       12.0110           0
     233 L11  2    POPC H5X  HAL2   0.090000        1.0080           0
     234 L11  2    POPC H5Y  HAL2   0.090000        1.0080           0
     235 L11  2    POPC C36  CTL2  -0.180000       12.0110           0
     236 L11  2    POPC H6X  HAL2   0.090000        1.0080           0
     237 L11  2    POPC H6Y  HAL2   0.090000        1.0080           0
     238 L11  2    POPC C37  CTL2  -0.180000       12.0110           0
     239 L11  2    POPC H7X  HAL2   0.090000        1.0080           0
     240 L11  2    POPC H7Y  HAL2   0.090000        1.0080           0
     241 L11  2    POPC C38  CTL2  -0.180000       12.0110           0
     242 L11  2    POPC H8X  HAL2   0.090000        1.0080           0
     243 L11  2    POPC H8Y  HAL2   0.090000        1.0080           0
     244 L11  2    POPC C39  CTL2  -0.180000       12.0110           0
     245 L11  2    POPC H9X  HAL2   0.090000        1.0080           0
     246 L11  2    POPC H9Y  HAL2   0.090000        1.0080           0
     247 L11  2    POPC C310 CTL2  -0.180000       12.0110           0
     248 L11  2    POPC H10X HAL2   0.090000        1.0080           0
     249 L11  2    POPC H10Y HAL2   0.090000        1.0080           0
     250 L11  2    POPC C311 CTL2  -0.180000       12.0110           0
     251 L11  2    POPC H11X HAL2   0.090000        1.0080           0
     252 L11  2    POPC H11Y HAL2   0.090000        1.0080           0
     253 L11  2    POPC C312 CTL2  -0.180000       12.0110           0
     254 L11  2    POPC H12X HAL2   0.090000        1.0080           0
     255 L11  2    POPC H12Y HAL2   0.090000        1.0080           0
     256 L11  2    POPC C313 CTL2  -0.180000       12.0110           0
     257 L11  2    POPC H13X HAL2   0.090000        1.0080           0
     258 L11  2    POPC H13Y HAL2   0.090000        1.0080           0
     259 L11  2    POPC C314 CTL2  -0.180000       12.0110           0
     260 L11  2    POPC H14X HAL2   0.090000        1.0080           0
     261 L11  2    POPC H14Y HAL2   0.090000        1.0080           0
     262 L11  2    POPC C315 CTL2  -0.180000       12.0110           0
     263 L11  2    POPC H15X HAL2   0.090000        1.0080           0
     264 L11  2    POPC H15Y HAL2   0.090000        1.0080           0
     265 L11  2    POPC C316 CTL3  -0.270000       12.0110           0
     266 L11  2    POPC H16X HAL3   0.090000        1.0080           0
     267 L11  2    POPC H16Y HAL3   0.090000        1.0080           0
     268 L11  2    POPC H16Z HAL3   0.090000        1.0080           0
     269 L11  3    POPC N    NTL   -0.600000       14.0070           0
     270 L11  3    POPC C11  CTL2  -0.100000       12.0110           0
     271 L11  3    POPC C12  CTL5  -0.350000       12.0110           0
     272 L11  3    POPC C13  CTL5  -0.350000       12.0110           0
     273 L11  3    POPC C14  CTL5  -0.350000       12.0110           0
     274 L11  3    POPC H11  HL     0.250000        1.0080           0
     275 L11  3    POPC H12  HL     0.250000        1.0080           0
     276 L11  3    POPC H21  HL     0.250000        1.0080           0
     277 L11  3    POPC H22  HL     0.250000        1.0080           0
     278 L11  3    POPC H23  HL     0.250000        1.0080           0
     279 L11  3    POPC H31  HL     0.250000        1.0080           0
     280 L11  3    POPC H32  HL     0.250000        1.0080           0
     281 L11  3    POPC H33  HL     0.250000        1.0080           0
     282 L11  3    POPC H41  HL     0.250000        1.0080           0
     283 L11  3    POPC H42  HL     0.250000        1.0080           0
     284 L11  3    POPC H43  HL     0.250000        1.0080           0
     285 L11  3    POPC C15  CTL2  -0.080000       12.0110           0
     286 L11  3    POPC H51  HAL2   0.090000        1.0080           0
     287 L11  3    POPC H52  HAL2   0.090000        1.0080           0
     288 L11  3    POPC P1   PL     1.500000       30.9740           0
     289 L11  3    POPC O3   O2L   -0.780000       15.9994           0
     290 L11  3    POPC O4   O2L   -0.780000       15.9994           0
     291 L11  3    POPC O1   OSL   -0.570000       15.9994           0
     292 L11  3    POPC O2   OSL   -0.570000       15.9994           0
     293 L11  3    POPC C1   CTL2  -0.080000       12.0110           0
     294 L11  3    POPC HA   HAL2   0.090000        1.0080           0
     295 L11  3    POPC HB   HAL2   0.090000        1.0080           0
     296 L11  3    POPC C2   CTL1   0.040000       12.0110           0
     297 L11  3    POPC HS   HAL1   0.090000        1.0080           0
     298 L11  3    POPC O21  OSL   -0.340000       15.9994           0
     299 L11  3    POPC C21  CL     0.630000       12.0110           0
     300 L11  3    POPC O22  OBL   -0.520000       15.9994           0
     301 L11  3    POPC C22  CTL2  -0.080000       12.0110           0
     302 L11  3    POPC H2R  HAL2   0.090000        1.0080           0
     303 L11  3    POPC H2S  HAL2   0.090000        1.0080           0
     304 L11  3    POPC C3   CTL2  -0.050000       12.0110           0
     305 L11  3    POPC HX   HAL2   0.090000        1.0080           0
     306 L11  3    POPC HY   HAL2   0.090000        1.0080           0
     307 L11  3    POPC O31  OSL   -0.340000       15.9994           0
     308 L11  3    POPC C31  CL     0.630000       12.0110           0
     309 L11  3    POPC O32  OBL   -0.520000       15.9994           0
     310 L11  3    POPC C32  CTL2  -0.080000       12.0110           0
     311 L11  3    POPC H2X  HAL2   0.090000        1.0080           0
     312 L11  3    POPC H2Y  HAL2   0.090000        1.0080           0
     313 L11  3    POPC C23  CTL2  -0.180000       12.0110           0
     314 L11  3    POPC H3R  HAL2   0.090000        1.0080           0
     315 L11  3    POPC H3S  HAL2   0.090000        1.0080           0
     316 L11  3    POPC C24  CTL2  -0.180000       12.0110           0
     317 L11  3    POPC H4R  HAL2   0.090000        1.0080           0
     318 L11  3    POPC H4S  HAL2   0.090000        1.0080           0
     319 L11  3    POPC C25  CTL2  -0.180000       12.0110           0
     320 L11  3    POPC H5R  HAL2   0.090000        1.0080           0
     321 L11  3    POPC H5S  HAL2   0.090000        1.0080           0
     322 L11  3    POPC C26  CTL2  -0.180000       12.0110           0
     323 L11  3    POPC H6R  HAL2   0.090000        1.0080           0
     324 L11  3    POPC H6S  HAL2   0.090000        1.0080           0
     325 L11  3    POPC C27  CTL2  -0.180000       12.0110           0
     326 L11  3    POPC H7R  HAL2   0.090000        1.0080           0
     327 L11  3    POPC H7S  HAL2   0.090000        1.0080           0
     328 L11  3    POPC C28  CTL2  -0.180000       12.0110           0
     329 L11  3    POPC H8R  HAL2   0.090000        1.0080           0
     330 L11  3    POPC H8S  HAL2   0.090000        1.0080           0
     331 L11  3    POPC C29  CEL1  -0.150000       12.0110           0
     332 L11  3    POPC H91  HEL1   0.150000        1.0080           0
     333 L11  3    POPC C210 CEL1  -0.150000       12.0110           0
     334 L11  3    POPC H101 HEL1   0.150000        1.0080           0
     335 L11  3    POPC C211 CTL2  -0.180000       12.0110           0
     336 L11  3    POPC H11R HAL2   0.090000        1.0080           0
     337 L11  3    POPC H11S HAL2   0.090000        1.0080           0
     338 L11  3    POPC C212 CTL2  -0.180000       12.0110           0
     339 L11  3    POPC H12R HAL2   0.090000        1.0080           0
     340 L11  3    POPC H12S HAL2   0.090000        1.0080           0
     341 L11  3    POPC C213 CTL2  -0.180000       12.0110           0
     342 L11  3    POPC H13R HAL2   0.090000        1.0080           0
     343 L11  3    POPC H13S HAL2   0.090000        1.0080           0
     344 L11  3    POPC C214 CTL2  -0.180000       12.0110           0
     345 L11  3    POPC H14R HAL2   0.090000        1.0080           0
     346 L11  3    POPC H14S HAL2   0.090000        1.0080           0
     347 L11  3    POPC C215 CTL2  -0.180000       12.0110           0
     348 L11  3    POPC H15R HAL2   0.090000        1.0080           0
     349 L11  3    POPC H15S HAL2   0.090000        1.0080           0
     350 L11  3    POPC C216 CTL2  -0.180000       12.0110           0
     351 L11  3    POPC H16R HAL2   0.090000        1.0080           0
     352 L11  3    POPC H16S HAL2   0.090000        1.0080           0
     353 L11  3    POPC C217 CTL2  -0.180000       12.0110           0
     354 L11  3    POPC H17R HAL2   0.090000        1.0080           0
     355 L11  3    POPC H17S HAL2   0.090000        1.0080           0
     356 L11  3    POPC C218 CTL3  -0.270000       12.0110           0
     357 L11  3    POPC H18R HAL3   0.090000        1.0080           0
     358 L11  3    POPC H18S HAL3   0.090000        1.0080           0
     359 L11  3    POPC H18T HAL3   0.090000        1.0080           0
     360 L11  3    POPC C33  CTL2  -0.180000       12.0110           0
     361 L11  3    POPC H3X  HAL2   0.090000        1.0080           0
     362 L11  3    POPC H3Y  HAL2   0.090000        1.0080           0
     363 L11  3    POPC C34  CTL2  -0.180000       12.0110           0
     364 L11  3    POPC H4X  HAL2   0.090000        1.0080           0
     365 L11  3    POPC H4Y  HAL2   0.090000        1.0080           0
     366 L11  3    POPC C35  CTL2  -0.180000       12.0110           0
     367 L11  3    POPC H5X  HAL2   0.090000        1.0080           0
     368 L11  3    POPC H5Y  HAL2   0.090000        1.0080           0
     369 L11  3    POPC C36  CTL2  -0.180000       12.0110           0
     370 L11  3    POPC H6X  HAL2   0.090000        1.0080           0
     371 L11  3    POPC H6Y  HAL2   0.090000        1.0080           0
     372 L11  3    POPC C37  CTL2  -0.180000       12.0110           0
     373 L11  3    POPC H7X  HAL2   0.090000        1.0080           0
     374 L11  3    POPC H7Y  HAL2   0.090000        1.0080           0
     375 L11  3    POPC C38  CTL2  -0.180000       12.0110           0
     376 L11  3    POPC H8X  HAL2   0.090000        1.0080           0
     377 L11  3    POPC H8Y  HAL2   0.090000        1.0080           0
     378 L11  3    POPC C39  CTL2  -0.180000       12.0110           0
     379 L11  3    POPC H9X  HAL2   0.090000        1.0080           0
     380 L11  3    POPC H9Y  HAL2   0.090000        1.0080           0
     381 L11  3    POPC C310 CTL2  -0.180000       12.0110           0
     382 L11  3    POPC H10X HAL2   0.090000        1.0080           0
     383 L11  3    POPC H10Y HAL2   0.090000        1.0080           0
     384 L11  3    POPC C311 CTL2  -0.180000       12.0110           0
     385 L11  3    POPC H11X HAL2   0.090000        1.0080           0
     386 L11  3    POPC H11Y HAL2   0.090000        1.0080           0
     387 L11  3    POPC C312 CTL2  -0.180000       12.0110           0
     388 L11  3    POPC H12X HAL2   0.090000        1.0080           0
     389 L11  3    POPC H12Y HAL2   0.090000        1.0080           0
     390 L11  3    POPC C313 CTL2  -0.180000       12.0110           0
     391 L11  3    POPC H13X HAL2   0.090000        1.0080           0
     392 L11  3    POPC H13Y HAL2   0.090000        1.0080           0
     393 L11  3    POPC C314 CTL2  -0.180000       12.0110           0
     394 L11  3    POPC H14X HAL2   0.090000        1.0080           0
     395 L11  3    POPC H14Y HAL2   0.090000        1.0080           0
     396 L11  3    POPC C315 CTL2  -0.180000       12.0110           0
     397 L11  3    POPC H15X HAL2   0.090000        1.0080           0
     398 L11  3    POPC H15Y HAL2   0.090000        1.0080           0
     399 L11  3    POPC C316 CTL3  -0.270000       12.0110           0
     400 L11  3    POPC H16X HAL3   0.090000        1.0080           0
     401 L11  3    POPC H16Y HAL3   0.090000        1.0080           0
     402 L11  3    POPC H16Z HAL3   0.090000        1.0080           0
     403 L11  4    POPC N    NTL   -0.600000       14.0070           0
     404 L11  4    POPC C11  CTL2  -0.100000       12.0110           0
     405 L11  4    POPC C12  CTL5  -0.350000       12.0110           0
     406 L11  4    POPC C13  CTL5  -0.350000       12.0110           0
     407 L11  4    POPC C14  CTL5  -0.350000       12.0110           0
     408 L11  4    POPC H11  HL     0.250000        1.0080           0
     409 L11  4    POPC H12  HL     0.250000        1.0080           0
     410 L11  4    POPC H21  HL     0.250000        1.0080           0
     411 L11  4    POPC H22  HL     0.250000        1.0080           0
     412 L11  4    POPC H23  HL     0.250000        1.0080           0
     413 L11  4    POPC H31  HL     0.250000        1.0080           0
     414 L11  4    POPC H32  HL     0.250000        1.0080           0
     415 L11  4    POPC H33  HL     0.250000        1.0080           0
     416 L11  4    POPC H41  HL     0.250000        1.0080           0
     417 L11  4    POPC H42  HL     0.250000        1.0080           0
     418 L11  4    POPC H43  HL     0.250000        1.0080           0
     419 L11  4    POPC C15  CTL2  -0.080000       12.0110           0
     420 L11  4    POPC H51  HAL2   0.090000        1.0080           0
     421 L11  4    POPC H52  HAL2   0.090000        1.0080           0
     422 L11  4    POPC P1   PL     1.500000       30.9740           0
     423 L11  4    POPC O3   O2L   -0.780000       15.9994           0
     424 L11  4    POPC O4   O2L   -0.780000       15.9994           0
     425 L11  4    POPC O1   OSL   -0.570000       15.9994           0
     426 L11  4    POPC O2   OSL   -0.570000       15.9994           0
     427 L11  4    POPC C1   CTL2  -0.080000       12.0110           0
     428 L11  4    POPC HA   HAL2   0.090000        1.0080           0
     429 L11  4    POPC HB   HAL2   0.090000        1.0080           0
     430 L11  4    POPC C2   CTL1   0.040000       12.0110           0
     431 L11  4    POPC HS   HAL1   0.090000        1.0080           0
     432 L11  4    POPC O21  OSL   -0.340000       15.9994           0
     433 L11  4    POPC C21  CL     0.630000       12.0110           0
     434 L11  4    POPC O22  OBL   -0.520000       15.9994           0
     435 L11  4    POPC C22  CTL2  -0.080000       12.0110           0
     436 L11  4    POPC H2R  HAL2   0.090000        1.0080           0
     437 L11  4    POPC H2S  HAL2   0.090000        1.0080           0
     438 L11  4    POPC C3   CTL2  -0.050000       12.0110           0
     439 L11  4    POPC HX   HAL2   0.090000        1.0080           0
     440 L11  4    POPC HY   HAL2   0.090000        1.0080           0
     441 L11  4    POPC O31  OSL   -0.340000       15.9994           0
     442 L11  4    POPC C31  CL     0.630000       12.0110           0
     443 L11  4    POPC O32  OBL   -0.520000       15.9994           0
     444 L11  4    POPC C32  CTL2  -0.080000       12.0110           0
     445 L11  4    POPC H2X  HAL2   0.090000        1.0080           0
     446 L11  4    POPC H2Y  HAL2   0.090000        1.0080           0
     447 L11  4    POPC C23  CTL2  -0.180000       12.0110           0
     448 L11  4    POPC H3R  HAL2   0.090000        1.0080           0
     449 L11  4    POPC H3S  HAL2   0.090000        1.0080           0
     450 L11  4    POPC C24  CTL2  -0.180000       12.0110           0
     451 L11  4    POPC H4R  HAL2   0.090000        1.0080           0
     452 L11  4    POPC H4S  HAL2   0.090000        1.0080           0
     453 L11  4    POPC C25  CTL2  -0.180000       12.0110           0
     454 L11  4    POPC H5R  HAL2   0.090000        1.0080           0
     455 L11  4    POPC H5S  HAL2   0.090000        1.0080           0
     456 L11  4    POPC C26  CTL2  -0.180000       12.0110           0
     457 L11  4    POPC H6R  HAL2   0.090000        1.0080           0
     458 L11  4    POPC H6S  HAL2   0.090000        1.0080           0
     459 L11  4    POPC C27  CTL2  -0.180000       12.0110           0
     460 L11  4    POPC H7R  HAL2   0.090000        1.0080           0
     461 L11  4    POPC H7S  HAL2   0.090000        1.0080           0
     462 L11  4    POPC C28  CTL2  -0.180000       12.0110           0
     463 L11  4    POPC H8R  HAL2   0.090000        1.0080           0
     464 L11  4    POPC H8S  HAL2   0.090000        1.0080           0
     465 L11  4    POPC C29  CEL1  -0.150000       12.0110           0
     466 L11  4    POPC H91  HEL1   0.150000        1.0080           0
     467 L11  4    POPC C210 CEL1  -0.150000       12.0110           0
     468 L11  4    POPC H101 HEL1   0.150000        1.0080           0
     469 L11  4    POPC C211 CTL2  -0.180000       12.0110           0
     470 L11  4    POPC H11R HAL2   0.090000        1.0080           0
     471 L11  4    POPC H11S HAL2   0.090000        1.0080           0
     472 L11  4    POPC C212 CTL2  -0.180000       12.0110           0
     473 L11  4    POPC H12R HAL2   0.090000        1.0080           0
     474 L11  4    POPC H12S HAL2   0.090000        1.0080           0
     475 L11  4    POPC C213 CTL2  -0.180000       12.0110           0
     476 L11  4    POPC H13R HAL2   0.090000        1.0080           0
     477 L11  4    POPC H13S HAL2   0.090000        1.0080           0
     478 L11  4    POPC C214 CTL2  -0.180000       12.0110           0
     479 L11  4    POPC H14R HAL2   0.090000        1.0080           0
     480 L11  4    POPC H14S HAL2   0.090000        1.0080           0
     481 L11  4    POPC C215 CTL2  -0.180000       12.0110           0
     482 L11  4    POPC H15R HAL2   0.090000        1.0080           0
     483 L11  4    POPC H15S HAL2   0.090000        1.0080           0
     484 L11  4    POPC C216 CTL2  -0.180000       12.0110           0
     485 L11  4    POPC H16R HAL2   0.090000        1.0080           0
     486 L11  4    POPC H16S HAL2   0.090000        1.0080           0
     487 L11  4    POPC C217 CTL2  -0.180000       12.0110           0
     488 L11  4    POPC H17R HAL2   0.090000        1.0080           0
     489 L11  4    POPC H17S HAL2   0.090000        1.0080           0
     490 L11  4    POPC C218 CTL3  -0.270000       12.0110           0
     491 L11  4    POPC H18R HAL3   0.090000        1.0080           0
     492 L11  4    POPC H18S HAL3   0.090000        1.0080           0
     493 L11  4    POPC H18T HAL3   0.090000        1.0080           0
     494 L11  4    POPC C33  CTL2  -0.180000       12.0110           0
     495 L11  4    POPC H3X  HAL2   0.090000        1.0080           0
     496 L11  4    POPC H3Y  HAL2   0.090000        1.0080           0
     497 L11  4    POPC C34  CTL2  -0.180000       12.0110           0
     498 L11  4    POPC H4X  HAL2   0.090000        1.0080           0
     499 L11  4    POPC H4Y  HAL2   0.090000        1.0080           0
     500 L11  4    POPC C35  CTL2  -0.180000       12.0110           0
     501 L11  4    POPC H5X  HAL2   0.090000        1.0080           0
     502 L11  4    POPC H5Y  HAL2   0.090000        1.0080           0
     503 L11  4    POPC C36  CTL2  -0.180000       12.0110           0
     504 L11  4    POPC H6X  HAL2   0.090000        1.0080           0
     505 L11  4    POPC H6Y  HAL2   0.090000        1.0080           0
     506 L11  4    POPC C37  CTL2  -0.180000       12.0110           0
     507 L11  4    POPC H7X  HAL2   0.090000        1.0080           0
     508 L11  4    POPC H7Y  HAL2   0.090000        1.0080           0
     509 L11  4    POPC C38  CTL2  -0.180000       12.0110           0
     510 L11  4    POPC H8X  HAL2   0.090000        1.0080           0
     511 L11  4    POPC H8Y  HAL2   0.090000        1.0080           0
     512 L11  4    POPC C39  CTL2  -0.180000       12.0110           0
     513 L11  4    POPC H9X  HAL2   0.090000        1.0080           0
     514 L11  4    POPC H9Y  HAL2   0.090000        1.0080           0
     515 L11  4    POPC C310 CTL2  -0.180000       12.0110           0
     516 L11  4    POPC H10X HAL2   0.090000        1.0080           0
     517 L11  4    POPC H10Y HAL2   0.090000        1.0080           0
     518 L11  4    POPC C311 CTL2  -0.180000       12.0110           0
     519 L11  4    POPC H11X HAL2   0.090000        1.0080           0
     520 L11  4    POPC H11Y HAL2   0.090000        1.0080           0
     521 L11  4    POPC C312 CTL2  -0.180000       12.0110           0
     522 L11  4    POPC H12X HAL2   0.090000        1.0080           0
     523 L11  4    POPC H12Y HAL2   0.090000        1.0080           0
     524 L11  4    POPC C313 CTL2  -0.180000       12.0110           0
     525 L11  4    POPC H13X HAL2   0.090000        1.0080           0
     526 L11  4    POPC H13Y HAL2   0.090000        1.0080           0
     527 L11  4    POPC C314 CTL2  -0.180000       12.0110           0
     528 L11  4    POPC H14X HAL2   0.090000        1.0080           0
     529 L11  4    POPC H14Y HAL2   0.090000        1.0080           0
     530 L11  4    POPC C315 CTL2  -0.180000       12.0110           0
     531 L11  4    POPC H15X HAL2   0.090000        1.0080           0
     532 L11  4    POPC H15Y HAL2   0.090000        1.0080           0
     533 L11  4    POPC C316 CTL3  -0.270000       12.0110           0
     534 L11  4    POPC H16X HAL3   0.090000        1.0080           0
     535 L11  4    POPC H16Y HAL3   0.090000        1.0080           0
     536 L11  4    POPC H16Z HAL3   0.090000        1.0080           0
     537 L11  5    POPC N    NTL   -0.600000       14.0070           0
     538 L11  5    POPC C11  CTL2  -0.100000       12.0110           0
     539 L11  5    POPC C12  CTL5  -0.350000       12.0110           0
     540 L11  5    POPC C13  CTL5  -0.350000       12.0110           0
     541 L11  5    POPC C14  CTL5  -0.350000       12.0110           0
     542 L11  5    POPC H11  HL     0.250000        1.0080           0
     543 L11  5    POPC H12  HL     0.250000        1.0080           0
     544 L11  5    POPC H21  HL     0.250000        1.0080           0
     545 L11  5    POPC H22  HL     0.250000        1.0080           0
     546 L11  5    POPC H23  HL     0.250000        1.0080           0
     547 L11  5    POPC H31  HL     0.250000        1.0080           0
     548 L11  5    POPC H32  HL     0.250000        1.0080           0
     549 L11  5    POPC H33  HL     0.250000        1.0080           0
     550 L11  5    POPC H41  HL     0.250000        1.0080           0
     551 L11  5    POPC H42  HL     0.250000        1.0080           0
     552 L11  5    POPC H43  HL     0.250000        1.0080           0
     553 L11  5    POPC C15  CTL2  -0.080000       12.0110           0
     554 L11  5    POPC H51  HAL2   0.090000        1.0080           0
     555 L11  5    POPC H52  HAL2   0.090000        1.0080           0
     556 L11  5    POPC P1   PL     1.500000       30.9740           0
     557 L11  5    POPC O3   O2L   -0.780000       15.9994           0
     558 L11  5    POPC O4   O2L   -0.780000       15.9994           0
     559 L11  5    POPC O1   OSL   -0.570000       15.9994           0
     560 L11  5    POPC O2   OSL   -0.570000       15.9994           0
     561 L11  5    POPC C1   CTL2  -0.080000       12.0110           0
     562 L11  5    POPC HA   HAL2   0.090000        1.0080           0
     563 L11  5    POPC HB   HAL2   0.090000        1.0080           0
     564 L11  5    POPC C2   CTL1   0.040000       12.0110           0
     565 L11  5    POPC HS   HAL1   0.090000        1.0080           0
     566 L11  5    POPC O21  OSL   -0.340000       15.9994           0
     567 L11  5    POPC C21  CL     0.630000       12.0110           0
     568 L11  5    POPC O22  OBL   -0.520000       15.9994           0
     569 L11  5    POPC C22  CTL2  -0.080000       12.0110           0
     570 L11  5    POPC H2R  HAL2   0.090000        1.0080           0
     571 L11  5    POPC H2S  HAL2   0.090000        1.0080           0
     572 L11  5    POPC C3   CTL2  -0.050000       12.0110           0
     573 L11  5    POPC HX   HAL2   0.090000        1.0080           0
     574 L11  5    POPC HY   HAL2   0.090000        1.0080           0
     575 L11  5    POPC O31  OSL   -0.340000       15.9994           0
     576 L11  5    POPC C31  CL     0.630000       12.0110           0
     577 L11  5    POPC O32  OBL   -0.520000       15.9994           0
     578 L11  5    POPC C32  CTL2  -0.080000       12.0110           0
     579 L11  5    POPC H2X  HAL2   0.090000        1.0080           0
     580 L11  5    POPC H2Y  HAL2   0.090000        1.0080           0
     581 L11  5    POPC C23  CTL2  -0.180000       12.0110           0
     582 L11  5    POPC H3R  HAL2   0.090000        1.0080           0
     583 L11  5    POPC H3S  HAL2   0.090000        1.0080           0
     584 L11  5    POPC C24  CTL2  -0.180000       12.0110           0
     585 L11  5    POPC H4R  HAL2   0.090000        1.0080           0
     586 L11  5    POPC H4S  HAL2   0.090000        1.0080           0
     587 L11  5    POPC C25  CTL2  -0.180000       12.0110           0
     588 L11  5    POPC H5R  HAL2   0.090000        1.0080           0
     589 L11  5    POPC H5S  HAL2   0.090000        1.0080           0
     590 L11  5    POPC C26  CTL2  -0.180000       12.0110           0
     591 L11  5    POPC H6R  HAL2   0.090000        1.0080           0
     592 L11  5    POPC H6S  HAL2   0.090000        1.0080           0
     593 L11  5    POPC C27  CTL2  -0.180000       12.0110           0
     594 L11  5    POPC H7R  HAL2   0.090000        1.0080           0
     595 L11  5    POPC H7S  HAL2   0.090000        1.0080           0
     596 L11  5    POPC C28  CTL2  -0.180000       12.0110           0
     597 L11  5    POPC H8R  HAL2   0.090000        1.0080           0
     598 L11  5    POPC H8S  HAL2   0.090000        1.0080           0
     599 L11  5    POPC C29  CEL1  -0.150000       12.0110           0
     600 L11  5    POPC H91  HEL1   0.150000        1.0080           0
     601 L11  5    POPC C210 CEL1  -0.150000       12.0110           0
     602 L11  5    POPC H101 HEL1   0.150000        1.0080           0
     603 L11  5    POPC C211 CTL2  -0.180000       12.0110           0
     604 L11  5    POPC H11R HAL2   0.090000        1.0080           0
     605 L11  5    POPC H11S HAL2   0.090000        1.0080           0
     606 L11  5    POPC C212 CTL2  -0.180000       12.0110           0
     607 L11  5    POPC H12R HAL2   0.090000        1.0080           0
     608 L11  5    POPC H12S HAL2   0.090000        1.0080           0
     609 L11  5    POPC C213 CTL2  -0.180000       12.0110           0
     610 L11  5    POPC H13R HAL2   0.090000        1.0080           0
     611 L11  5    POPC H13S HAL2   0.090000        1.0080           0
     612 L11  5    POPC C214 CTL2  -0.180000       12.0110           0
     613 L11  5    POPC H14R HAL2   0.090000        1.0080           0
     614 L11  5    POPC H14S HAL2   0.090000        1.0080           0
     615 L11  5    POPC C215 CTL2  -0.180000       12.0110           0
     616 L11  5    POPC H15R HAL2   0.090000        1.0080           0
     617 L11  5    POPC H15S HAL2   0.090000        1.0080           0
     618 L11  5    POPC C216 CTL2  -0.180000       12.0110           0
     619 L11  5    POPC H16R HAL2   0.090000        1.0080           0
     620 L11  5    POPC H16S HAL2   0.090000        1.0080           0
     621 L11  5    POPC C217 CTL2  -0.180000       12.0110           0
     622 L11  5    POPC H17R HAL2   0.090000        1.0080           0
     623 L11  5    POPC H17S HAL2   0.090000        1.0080           0
     624 L11  5    POPC C218 CTL3  -0.270000       12.0110           0
     625 L11  5    POPC H18R HAL3   0.090000        1.0080           0
     626 L11  5    POPC H18S HAL3   0.090000        1.0080           0
     627 L11  5    POPC H18T HAL3   0.090000        1.0080           0
     628 L11  5    POPC C33  CTL2  -0.180000       12.0110           0
     629 L11  5    POPC H3X  HAL2   0.090000        1.0080           0
     630 L11  5    POPC H3Y  HAL2   0.090000        1.0080           0
     631 L11  5    POPC C34  CTL2  -0.180000       12.0110           0
     632 L11  5    POPC H4X  HAL2   0.090000        1.0080           0
     633 L11  5    POPC H4Y  HAL2   0.090000        1.0080           0
     634 L11  5    POPC C35  CTL2  -0.180000       12.0110           0
     635 L11  5    POPC H5X  HAL2   0.090000        1.0080           0
     636 L11  5    POPC H5Y  HAL2   0.090000        1.0080           0
     637 L11  5    POPC C36  CTL2  -0.180000       12.0110           0
     638 L11  5    POPC H6X  HAL2   0.090000        1.0080           0
     639 L11  5    POPC H6Y  HAL2   0.090000        1.0080           0
     640 L11  5    POPC C37  CTL2  -0.180000       12.0110           0
     641 L11  5    POPC H7X  HAL2   0.090000        1.0080           0
     642 L11  5    POPC H7Y  HAL2   0.090000        1.0080           0
     643 L11  5    POPC C38  CTL2  -0.180000       12.0110           0
     644 L11  5    POPC H8X  HAL2   0.090000        1.0080           0
     645 L11  5    POPC H8Y  HAL2   0.090000        1.0080           0
     646 L11  5    POPC C39  CTL2  -0.180000       12.0110           0
     647 L11  5    POPC H9X  HAL2   0.090000        1.0080           0
     648 L11  5    POPC H9Y  HAL2   0.090000        1.0080           0
     649 L11  5    POPC C310 CTL2  -0.180000       12.0110           0
     650 L11  5    POPC H10X HAL2   0.090000        1.0080           0
     651 L11  5    POPC H10Y HAL2   0.090000        1.0080           0
     652 L11  5    POPC C311 CTL2  -0.180000       12.0110           0
     653 L11  5    POPC H11X HAL2   0.090000        1.0080           0
     654 L11  5    POPC H11Y HAL2   0.090000        1.0080           0
     655 L11  5    POPC C312 CTL2  -0.180000       12.0110           0
     656 L11  5    POPC H12X HAL2   0.090000        1.0080           0
     657 L11  5    POPC H12Y HAL2   0.090000        1.0080           0
     658 L11  5    POPC C313 CTL2  -0.180000       12.0110           0
     659 L11  5    POPC H13X HAL2   0.090000        1.0080           0
     660 L11  5    POPC H13Y HAL2   0.090000        1.0080           0
     661 L11  5    POPC C314 CTL2  -0.180000       12.0110           0
     662 L11  5    POPC H14X HAL2   0.090000        1.0080           0
     663 L11  5    POPC H14Y HAL2   0.090000        1.0080           0
     664 L11  5    POPC C315 CTL2  -0.180000       12.0110           0
     665 L11  5    POPC H15X HAL2   0.090000        1.0080           0
     666 L11  5    POPC H15Y HAL2   0.090000        1.0080           0
     667 L11  5    POPC C316 CTL3  -0.270000       12.0110           0
     668 L11  5    POPC H16X HAL3   0.090000        1.0080           0
     669 L11  5    POPC H16Y HAL3   0.090000        1.0080           0
     670 L11  5    POPC H16Z HAL3   0.090000        1.0080           0
     671 L11  6    POPC N    NTL   -0.600000       14.0070           0
     672 L11  6    POPC C11  CTL2  -0.100000       12.0110           0
     673 L11  6    POPC C12  CTL5  -0.350000       12.0110           0
     674 L11  6    POPC C13  CTL5  -0.350000       12.0110           0
     675 L11  6    POPC C14  CTL5  -0.350000       12.0110           0
     676 L11  6    POPC H11  HL     0.250000        1.0080           0
     677 L11  6    POPC H12  HL     0.250000        1.0080           0
     678 L11  6    POPC H21  HL     0.250000        1.0080           0
     679 L11  6    POPC H22  HL     0.250000        1.0080           0
     680 L11  6    POPC H23  HL     0.250000        1.0080           0
     681 L11  6    POPC H31  HL     0.250000        1.0080           0
     682 L11  6    POPC H32  HL     0.250000        1.0080           0
     683 L11  6    POPC H33  HL     0.250000        1.0080           0
     684 L11  6    POPC H41  HL     0.250000        1.0080           0
     685 L11  6    POPC H42  HL     0.250000        1.0080           0
     686 L11  6    POPC H43  HL     0.250000        1.0080           0
     687 L11  6    POPC C15  CTL2  -0.080000       12.0110           0
     688 L11  6    POPC H51  HAL2   0.090000        1.0080           0
     689 L11  6    POPC H52  HAL2   0.090000        1.0080           0
     690 L11  6    POPC P1   PL     1.500000       30.9740           0
     691 L11  6    POPC O3   O2L   -0.780000       15.9994           0
     692 L11  6    POPC O4   O2L   -0.780000       15.9994           0
     693 L11  6    POPC O1   OSL   -0.570000       15.9994           0
     694 L11  6    POPC O2   OSL   -0.570000       15.9994           0
     695 L11  6    POPC C1   CTL2  -0.080000       12.0110           0
     696 L11  6    POPC HA   HAL2   0.090000        1.0080           0
     697 L11  6    POPC HB   HAL2   0.090000        1.0080           0
     698 L11  6    POPC C2   CTL1   0.040000       12.0110           0
     699 L11  6    POPC HS   HAL1   0.090000        1.0080           0
     700 L11  6    POPC O21  OSL   -0.340000       15.9994           0
     701 L11  6    POPC C21  CL     0.630000       12.0110           0
     702 L11  6    POPC O22  OBL   -0.520000       15.9994           0
     703 L11  6    POPC C22  CTL2  -0.080000       12.0110           0
     704 L11  6    POPC H2R  HAL2   0.090000        1.0080           0
     705 L11  6    POPC H2S  HAL2   0.090000        1.0080           0
     706 L11  6    POPC C3   CTL2  -0.050000       12.0110           0
     707 L11  6    POPC HX   HAL2   0.090000        1.0080           0
     708 L11  6    POPC HY   HAL2   0.090000        1.0080           0
     709 L11  6    POPC O31  OSL   -0.340000       15.9994           0
     710 L11  6    POPC C31  CL     0.630000       12.0110           0
     711 L11  6    POPC O32  OBL   -0.520000       15.9994           0
     712 L11  6    POPC C32  CTL2  -0.080000       12.0110           0
     713 L11  6    POPC H2X  HAL2   0.090000        1.0080           0
     714 L11  6    POPC H2Y  HAL2   0.090000        1.0080           0
     715 L11  6    POPC C23  CTL2  -0.180000       12.0110           0
     716 L11  6    POPC H3R  HAL2   0.090000        1.0080           0
     717 L11  6    POPC H3S  HAL2   0.090000        1.0080           0
     718 L11  6    POPC C24  CTL2  -0.180000       12.0110           0
     719 L11  6    POPC H4R  HAL2   0.090000        1.0080           0
     720 L11  6    POPC H4S  HAL2   0.090000        1.0080           0
     721 L11  6    POPC C25  CTL2  -0.180000       12.0110           0
     722 L11  6    POPC H5R  HAL2   0.090000        1.0080           0
     723 L11  6    POPC H5S  HAL2   0.090000        1.0080           0
     724 L11  6    POPC C26  CTL2  -0.180000       12.0110           0
     725 L11  6    POPC H6R  HAL2   0.090000        1.0080           0
     726 L11  6    POPC H6S  HAL2   0.090000        1.0080           0
     727 L11  6    POPC C27  CTL2  -0.180000       12.0110           0
     728 L11  6    POPC H7R  HAL2   0.090000        1.0080           0
     729 L11  6    POPC H7S  HAL2   0.090000        1.0080           0
     730 L11  6    POPC C28  CTL2  -0.180000       12.0110           0
     731 L11  6    POPC H8R  HAL2   0.090000        1.0080           0
     732 L11  6    POPC H8S  HAL2   0.090000        1.0080           0
     733 L11  6    POPC C29  CEL1  -0.150000       12.0110           0
     734 L11  6    POPC H91  HEL1   0.150000        1.0080           0
     735 L11  6    POPC C210 CEL1  -0.150000       12.0110           0
     736 L11  6    POPC H101 HEL1   0.150000        1.0080           0
     737 L11  6    POPC C211 CTL2  -0.180000       12.0110           0
     738 L11  6    POPC H11R HAL2   0.090000        1.0080           0
     739 L11  6    POPC H11S HAL2   0.090000        1.0080           0
     740 L11  6    POPC C212 CTL2  -0.180000       12.0110           0
     741 L11  6    POPC H12R HAL2   0.090000        1.0080           0
     742 L11  6    POPC H12S HAL2   0.090000        1.0080           0
     743 L11  6    POPC C213 CTL2  -0.180000       12.0110           0
     744 L11  6    POPC H13R HAL2   0.090000        1.0080           0
     745 L11  6    POPC H13S HAL2   0.090000        1.0080           0
     746 L11  6    POPC C214 CTL2  -0.180000       12.0110           0
     747 L11  6    POPC H14R HAL2   0.090000        1.0080           0
     748 L11  6    POPC H14S HAL2   0.090000        1.0080           0
     749 L11  6    POPC C215 CTL2  -0.180000       12.0110           0
     750 L11  6    POPC H15R HAL2   0.090000        1.0080           0
     751 L11  6    POPC H15S HAL2   0.090000        1.0080           0
     752 L11  6    POPC C216 CTL2  -0.180000       12.0110           0
     753 L11  6    POPC H16R HAL2   0.090000        1.0080           0
     754 L11  6    POPC H16S HAL2   0.090000        1.0080           0
     755 L11  6    POPC C217 CTL2  -0.180000       12.0110           0
     756 L11  6    POPC H17R HAL2   0.090000        1.0080           0
     757 L11  6    POPC H17S HAL2   0.090000        1.0080           0
     758 L11  6    POPC C218 CTL3  -0.270000       12.0110           0
     759 L11  6    POPC H18R HAL3   0.090000        1.0080           0
     760 L11  6    POPC H18S HAL3   0.090000        1.0080           0
     761 L11  6    POPC H18T HAL3   0.090000        1.0080           0
     762 L11  6    POPC C33  CTL2  -0.180000       12.0110           0
     763 L11  6    POPC H3X  HAL2   0.090000        1.0080           0
     764 L11  6    POPC H3Y  HAL2   0.090000        1.0080           0
     765 L11  6    POPC C34  CTL2  -0.180000       12.0110           0
     766 L11  6    POPC H4X  HAL2   0.090000        1.0080           0
     767 L11  6    POPC H4Y  HAL2   0.090000        1.0080           0
     768 L11  6    POPC C35  CTL2  -0.180000       12.0110           0
     769 L11  6    POPC H5X  HAL2   0.090000        1.0080           0
     770 L11  6    POPC H5Y  HAL2   0.090000        1.0080           0
     771 L11  6    POPC C36  CTL2  -0.180000       12.0110           0
     772 L11  6    POPC H6X  HAL2   0.090000        1.0080           0
     773 L11  6    POPC H6Y  HAL2   0.090000        1.0080           0
     774 L11  6    POPC C37  CTL2  -0.180000       12.0110           0
     775 L11  6    POPC H7X  HAL2   0.090000        1.0080           0
     776 L11  6    POPC H7Y  HAL2   0.090000        1.0080           0
     777 L11  6    POPC C38  CTL2  -0.180000       12.0110           0
     778 L11  6    POPC H8X  HAL2   0.090000        1.0080           0
     779 L11  6    POPC H8Y  HAL2   0.090000        1.0080           0
     780 L11  6    POPC C39  CTL2  -0.180000       12.0110           0
     781 L11  6    POPC H9X  HAL2   0.090000        1.0080           0
     782 L11  6    POPC H9Y  HAL2   0.090000        1.0080           0
     783 L11  6    POPC C310 CTL2  -0.180000       12.0110           0
     784 L11  6    POPC H10X HAL2   0.090000        1.0080           0
     785 L11  6    POPC H10Y HAL2   0.090000        1.0080           0
     786 L11  6    POPC C311 CTL2  -0.180000       12.0110           0
     787 L11  6    POPC H11X HAL2   0.090000        1.0080           0
     788 L11  6    POPC H11Y HAL2   0.090000        1.0080           0
     789 L11  6    POPC C312 CTL2  -0.180000       12.0110           0
     790 L11  6    POPC H12X HAL2   0.090000        1.0080           0
     791 L11  6    POPC H12Y HAL2   0.090000        1.0080           0
     792 L11  6    POPC C313 CTL2  -0.180000       12.0110           0
     793 L11  6    POPC H13X HAL2   0.090000        1.0080           0
     794 L11  6    POPC H13Y HAL2   0.090000        1.0080           0
     795 L11  6    POPC C314 CTL2  -0.180000       12.0110           0
     796 L11  6    POPC H14X HAL2   0.090000        1.0080           0
     797 L11  6    POPC H14Y HAL2   0.090000        1.0080           0
     798 L11  6    POPC C315 CTL2  -0.180000       12.0110           0
     799 L11  6    POPC H15X HAL2   0.090000        1.0080           0
     800 L11  6    POPC H15Y HAL2   0.090000        1.0080           0
     801 L11  6    POPC C316 CTL3  -0.270000       12.0110           0
     802 L11  6    POPC H16X HAL3   0.090000        1.0080           0
     803 L11  6    POPC H16Y HAL3   0.090000        1.0080           0
     804 L11  6    POPC H16Z HAL3   0.090000        1.0080           0
     805 L11  7    POPC N    NTL   -0.600000       14.0070           0
     806 L11  7    POPC C11  CTL2  -0.100000       12.0110           0
     807 L11  7    POPC C12  CTL5  -0.350000       12.0110           0
     808 L11  7    POPC C13  CTL5  -0.350000       12.0110           0
     809 L11  7    POPC C14  CTL5  -0.350000       12.0110           0
     810 L11  7    POPC H11  HL     0.250000        1.0080           0
     811 L11  7    POPC H12  HL     0.250000        1.0080           0
     812 L11  7    POPC H21  HL     0.250000        1.0080           0
     813 L11  7    POPC H22  HL     0.250000        1.0080           0
     814 L11  7    POPC H23  HL     0.250000        1.0080           0
     815 L11  7    POPC H31  HL     0.250000        1.0080           0
     816 L11  7    POPC H32  HL     0.250000        1.0080           0
     817 L11  7    POPC H33  HL     0.250000        1.0080           0
     818 L11  7    POPC H41  HL     0.250000        1.0080           0
     819 L11  7    POPC H42  HL     0.250000        1.0080           0
     820 L11  7    POPC H43  HL     0.250000        1.0080           0
     821 L11  7    POPC C15  CTL2  -0.080000       12.0110           0
     822 L11  7    POPC H51  HAL2   0.090000        1.0080           0
     823 L11  7    POPC H52  HAL2   0.090000        1.0080           0
     824 L11  7    POPC P1   PL     1.500000       30.9740           0
     825 L11  7    POPC O3   O2L   -0.780000       15.9994           0
     826 L11  7    POPC O4   O2L   -0.780000       15.9994           0
     827 L11  7    POPC O1   OSL   -0.570000       15.9994           0
     828 L11  7    POPC O2   OSL   -0.570000       15.9994           0
     829 L11  7    POPC C1   CTL2  -0.080000       12.0110           0
     830 L11  7    POPC HA   HAL2   0.090000        1.0080           0
     831 L11  7    POPC HB   HAL2   0.090000        1.0080           0
     832 L11  7    POPC C2   CTL1   0.040000       12.0110           0
     833 L11  7    POPC HS   HAL1   0.090000        1.0080           0
     834 L11  7    POPC O21  OSL   -0.340000       15.9994           0
     835 L11  7    POPC C21  CL     0.630000       12.0110           0
     836 L11  7    POPC O22  OBL   -0.520000       15.9994           0
     837 L11  7    POPC C22  CTL2  -0.080000       12.0110           0
     838 L11  7    POPC H2R  HAL2   0.090000        1.0080           0
     839 L11  7    POPC H2S  HAL2   0.090000        1.0080           0
     840 L11  7    POPC C3   CTL2  -0.050000       12.0110           0
     841 L11  7    POPC HX   HAL2   0.090000        1.0080           0
     842 L11  7    POPC HY   HAL2   0.090000        1.0080           0
     843 L11  7    POPC O31  OSL   -0.340000       15.9994           0
     844 L11  7    POPC C31  CL     0.630000       12.0110           0
     845 L11  7    POPC O32  OBL   -0.520000       15.9994           0
     846 L11  7    POPC C32  CTL2  -0.080000       12.0110           0
     847 L11  7    POPC H2X  HAL2   0.090000        1.0080           0
     848 L11  7    POPC H2Y  HAL2   0.090000        1.0080           0
     849 L11  7    POPC C23  CTL2  -0.180000       12.0110           0
     850 L11  7    POPC H3R  HAL2   0.090000        1.0080           0
     851 L11  7    POPC H3S  HAL2   0.090000        1.0080           0
     852 L11  7    POPC C24  CTL2  -0.180000       12.0110           0
     853 L11  7    POPC H4R  HAL2   0.090000        1.0080           0
     854 L11  7    POPC H4S  HAL2   0.090000        1.0080           0
     855 L11  7    POPC C25  CTL2  -0.180000       12.0110           0
     856 L11  7    POPC H5R  HAL2   0.090000        1.0080           0
     857 L11  7    POPC H5S  HAL2   0.090000        1.0080           0
     858 L11  7    POPC C26  CTL2  -0.180000       12.0110           0
     859 L11  7    POPC H6R  HAL2   0.090000        1.0080           0
     860 L11  7    POPC H6S  HAL2   0.090000        1.0080           0
     861 L11  7    POPC C27  CTL2  -0.180000       12.0110           0
     862 L11  7    POPC H7R  HAL2   0.090000        1.0080           0
     863 L11  7    POPC H7S  HAL2   0.090000        1.0080           0
     864 L11  7    POPC C28  CTL2  -0.180000       12.0110           0
     865 L11  7    POPC H8R  HAL2   0.090000        1.0080           0
     866 L11  7    POPC H8S  HAL2   0.090000        1.0080           0
     867 L11  7    POPC C29  CEL1  -0.150000       12.0110           0
     868 L11  7    POPC H91  HEL1   0.150000        1.0080           0
     869 L11  7    POPC C210 CEL1  -0.150000       12.0110           0
     870 L11  7    POPC H101 HEL1   0.150000        1.0080           0
     871 L11  7    POPC C211 CTL2  -0.180000       12.0110           0
     872 L11  7    POPC H11R HAL2   0.090000        1.0080           0
     873 L11  7    POPC H11S HAL2   0.090000        1.0080           0
     874 L11  7    POPC C212 CTL2  -0.180000       12.0110           0
     875 L11  7    POPC H12R HAL2   0.090000        1.0080           0
     876 L11  7    POPC H12S HAL2   0.090000        1.0080           0
     877 L11  7    POPC C213 CTL2  -0.180000       12.0110           0
     878 L11  7    POPC H13R HAL2   0.090000        1.0080           0
     879 L11  7    POPC H13S HAL2   0.090000        1.0080           0
     880 L11  7    POPC C214 CTL2  -0.180000       12.0110           0
     881 L11  7    POPC H14R HAL2   0.090000        1.0080           0
     882 L11  7    POPC H14S HAL2   0.090000        1.0080           0
     883 L11  7    POPC C215 CTL2  -0.180000       12.0110           0
     884 L11  7    POPC H15R HAL2   0.090000        1.0080           0
     885 L11  7    POPC H15S HAL2   0.090000        1.0080           0
     886 L11  7    POPC C216 CTL2  -0.180000       12.0110           0
     887 L11  7    POPC H16R HAL2   0.090000        1.0080           0
     888 L11  7    POPC H16S HAL2   0.090000        1.0080           0
     889 L11  7    POPC C217 CTL2  -0.180000       12.0110           0
     890 L11  7    POPC H17R HAL2   0.090000        1.0080           0
     891 L11  7    POPC H17S HAL2   0.090000        1.0080           0
     892 L11  7    POPC C218 CTL3  -0.270000       12.0110           0
     893 L11  7    POPC H18R HAL3   0.090000        1.0080           0
     894 L11  7    POPC H18S HAL3   0.090000        1.0080           0
     895 L11  7    POPC H18T HAL3   0.090000        1.0080           0
     896 L11  7    POPC C33  CTL2  -0.180000       12.0110           0
     897 L11  7    POPC H3X  HAL2   0.090000        1.0080           0
     898 L11  7    POPC H3Y  HAL2   0.090000        1.0080           0
     899 L11  7    POPC C34  CTL2  -0.180000       12.0110           0
     900 L11  7    POPC H4X  HAL2   0.090000        1.0080           0
     901 L11  7    POPC H4Y  HAL2   0.090000        1.0080           0
     902 L11  7    POPC C35  CTL2  -0.180000       12.0110           0
     903 L11  7    POPC H5X  HAL2   0.090000        1.0080           0
     904 L11  7    POPC H5Y  HAL2   0.090000        1.0080           0
     905 L11  7    POPC C36  CTL2  -0.180000       12.0110           0
     906 L11  7    POPC H6X  HAL2   0.090000        1.0080           0
     907 L11  7    POPC H6Y  HAL2   0.090000        1.0080           0
     908 L11  7    POPC C37  CTL2  -0.180000       12.0110           0
     909 L11  7    POPC H7X  HAL2   0.090000        1.0080           0
     910 L11  7    POPC H7Y  HAL2   0.090000        1.0080           0
     911 L11  7    POPC C38  CTL2  -0.180000       12.0110           0
     912 L11  7    POPC H8X  HAL2   0.090000        1.0080           0
     913 L11  7    POPC H8Y  HAL2   0.090000        1.0080           0
     914 L11  7    POPC C39  CTL2  -0.180000       12.0110           0
     915 L11  7    POPC H9X  HAL2   0.090000        1.0080           0
     916 L11  7    POPC H9Y  HAL2   0.090000        1.0080           0
     917 L11  7    POPC C310 CTL2  -0.180000       12.0110           0
     918 L11  7    POPC H10X HAL2   0.090000        1.0080           0
     919 L11  7    POPC H10Y HAL2   0.090000        1.0080           0
     920 L11  7    POPC C311 CTL2  -0.180000       12.0110           0
     921 L11  7    POPC H11X HAL2   0.090000        1.0080           0
     922 L11  7    POPC H11Y HAL2   0.090000        1.0080           0
     923 L11  7    POPC C312 CTL2  -0.180000       12.0110           0
     924 L11  7    POPC H12X HAL2   0.090000        1.0080           0
     925 L11  7    POPC H12Y HAL2   0.090000        1.0080           0
     926 L11  7    POPC C313 CTL2  -0.180000       12.0110           0
     927 L11  7    POPC H13X HAL2   0.090000        1.0080           0
     928 L11  7    POPC H13Y HAL2   0.090000        1.0080           0
     929 L11  7    POPC C314 CTL2  -0.180000       12.0110           0
     930 L11  7    POPC H14X HAL2   0.090000        1.0080           0
     931 L11  7    POPC H14Y HAL2   0.090000        1.0080           0
     932 L11  7    POPC C315 CTL2  -0.180000       12.0110           0
     933 L11  7    POPC H15X HAL2   0.090000        1.0080           0
     934 L11  7    POPC H15Y HAL2   0.090000        1.0080           0
     935 L11  7    POPC C316 CTL3  -0.270000       12.0110           0
     936 L11  7    POPC H16X HAL3   0.090000        1.0080           0
     937 L11  7    POPC H16Y HAL3   0.090000        1.0080           0
     938 L11  7    POPC H16Z HAL3   0.090000        1.0080           0
     939 L11  8    POPC N    NTL   -0.600000       14.0070           0
     940 L11  8    POPC C11  CTL2  -0.100000       12.0110           0
     941 L11  8    POPC C12  CTL5  -0.350000       12.0110           0
     942 L11  8    POPC C13  CTL5  -0.350000       12.0110           0
     943 L11  8    POPC C14  CTL5  -0.350000       12.0110           0
     944 L11  8    POPC H11  HL     0.250000        1.0080           0
     945 L11  8    POPC H12  HL     0.250000        1.0080           0
     946 L11  8    POPC H21  HL     0.250000        1.0080           0
     947 L11  8    POPC H22  HL     0.250000        1.0080           0
     948 L11  8    POPC H23  HL     0.250000        1.0080           0
     949 L11  8    POPC H31  HL     0.250000        1.0080           0
     950 L11  8    POPC H32  HL     0.250000        1.0080           0
     951 L11  8    POPC H33  HL     0.250000        1.0080           0
     952 L11  8    POPC H41  HL     0.250000        1.0080           0
     953 L11  8    POPC H42  HL     0.250000        1.0080           0
     954 L11  8    POPC H43  HL     0.250000        1.0080           0
     955 L11  8    POPC C15  CTL2  -0.080000       12.0110           0
     956 L11  8    POPC H51  HAL2   0.090000        1.0080           0
     957 L11  8    POPC H52  HAL2   0.090000        1.0080           0
     958 L11  8    POPC P1   PL     1.500000       30.9740           0
     959 L11  8    POPC O3   O2L   -0.780000       15.9994           0
     960 L11  8    POPC O4   O2L   -0.780000       15.9994           0
     961 L11  8    POPC O1   OSL   -0.570000       15.9994           0
     962 L11  8    POPC O2   OSL   -0.570000       15.9994           0
     963 L11  8    POPC C1   CTL2  -0.080000       12.0110           0
     964 L11  8    POPC HA   HAL2   0.090000        1.0080           0
     965 L11  8    POPC HB   HAL2   0.090000        1.0080           0
     966 L11  8    POPC C2   CTL1   0.040000       12.0110           0
     967 L11  8    POPC HS   HAL1   0.090000        1.0080           0
     968 L11  8    POPC O21  OSL   -0.340000       15.9994           0
     969 L11  8    POPC C21  CL     0.630000       12.0110           0
     970 L11  8    POPC O22  OBL   -0.520000       15.9994           0
     971 L11  8    POPC C22  CTL2  -0.080000       12.0110           0
     972 L11  8    POPC H2R  HAL2   0.090000        1.0080           0
     973 L11  8    POPC H2S  HAL2   0.090000        1.0080           0
     974 L11  8    POPC C3   CTL2  -0.050000       12.0110           0
     975 L11  8    POPC HX   HAL2   0.090000        1.0080           0
     976 L11  8    POPC HY   HAL2   0.090000        1.0080           0
     977 L11  8    POPC O31  OSL   -0.340000       15.9994           0
     978 L11  8    POPC C31  CL     0.630000       12.0110           0
     979 L11  8    POPC O32  OBL   -0.520000       15.9994           0
     980 L11  8    POPC C32  CTL2  -0.080000       12.0110           0
     981 L11  8    POPC H2X  HAL2   0.090000        1.0080           0
     982 L11  8    POPC H2Y  HAL2   0.090000        1.0080           0
     983 L11  8    POPC C23  CTL2  -0.180000       12.0110           0
     984 L11  8    POPC H3R  HAL2   0.090000        1.0080           0
     985 L11  8    POPC H3S  HAL2   0.090000        1.0080           0
     986 L11  8    POPC C24  CTL2  -0.180000       12.0110           0
     987 L11  8    POPC H4R  HAL2   0.090000        1.0080           0
     988 L11  8    POPC H4S  HAL2   0.090000        1.0080           0
     989 L11  8    POPC C25  CTL2  -0.180000       12.0110           0
     990 L11  8    POPC H5R  HAL2   0.090000        1.0080           0
     991 L11  8    POPC H5S  HAL2   0.090000        1.0080           0
     992 L11  8    POPC C26  CTL2  -0.180000       12.0110           0
     993 L11  8    POPC H6R  HAL2   0.090000        1.0080           0
     994 L11  8    POPC H6S  HAL2   0.090000        1.0080           0
     995 L11  8    POPC C27  CTL2  -0.180000       12.0110           0
     996 L11  8    POPC H7R  HAL2   0.090000        1.0080           0
     997 L11  8    POPC H7S  HAL2   0.090000        1.0080           0
     998 L11  8    POPC C28  CTL2  -0.180000       12.0110           0
     999 L11  8    POPC H8R  HAL2   0.090000        1.0080           0
    1000 L11  8    POPC H8S  HAL2   0.090000        1.0080           0
    1001 L11  8    POPC C29  CEL1  -0.150000       12.0110           0
    1002 L11  8    POPC H91  HEL1   0.150000        1.0080           0
    1003 L11  8    POPC C210 CEL1  -0.150000       12.0110           0
    1004 L11  8    POPC H101 HEL1   0.150000        1.0080           0
    1005 L11  8    POPC C211 CTL2  -0.180000       12.0110           0
    1006 L11  8    POPC H11R HAL2   0.090000        1.0080           0
    1007 L11  8    POPC H11S HAL2   0.090000        1.0080           0
    1008 L11  8    POPC C212 CTL2  -0.180000       12.0110           0
    1009 L11  8    POPC H12R HAL2   0.090000        1.0080           0
    1010 L11  8    POPC H12S HAL2   0.090000        1.0080           0
    1011 L11  8    POPC C213 CTL2  -0.180000       12.0110           0
    1012 L11  8    POPC H13R HAL2   0.090000        1.0080           0
    1013 L11  8    POPC H13S HAL2   0.090000        1.0080           0
    1014 L11  8    POPC C214 CTL2  -0.180000       12.0110           0
    1015 L11  8    POPC H14R HAL2   0.090000        1.0080           0
    1016 L11  8    POPC H14S HAL2   0.090000        1.0080           0
    1017 L11  8    POPC C215 CTL2  -0.180000       12.0110           0
    1018 L11  8    POPC H15R HAL2   0.090000        1.0080           0
    1019 L11  8    POPC H15S HAL2   0.090000        1.0080           0
    1020 L11  8    POPC C216 CTL2  -0.180000       12.0110           0
    1021 L11  8    POPC H16R HAL2   0.090000        1.0080           0
    1022 L11  8    POPC H16S HAL2   0.090000        1.0080           0
    1023 L11  8    POPC C217 CTL2  -0.180000       12.0110           0
    1024 L11  8    POPC H17R HAL2   0.090000        1.0080           0
    1025 L11  8    POPC H17S HAL2   0.090000        1.0080           0
    1026 L11  8    POPC C218 CTL3  -0.270000       12.0110           0
    1027 L11  8    POPC H18R HAL3   0.090000        1.0080           0
    1028 L11  8    POPC H18S HAL3   0.090000        1.0080           0
    1029 L11  8    POPC H18T HAL3   0.090000        1.0080           0
    1030 L11  8    POPC C33  CTL2  -0.180000       12.0110           0
    1031 L11  8    POPC H3X  HAL2   0.090000        1.0080           0
    1032 L11  8    POPC H3Y  HAL2   0.090000        1.0080           0
    1033 L11  8    POPC C34  CTL2  -0.180000       12.0110           0
    1034 L11  8    POPC H4X  HAL2   0.090000        1.0080           0
    1035 L11  8    POPC H4Y  HAL2   0.090000        1.0080           0
    1036 L11  8    POPC C35  CTL2  -0.180000       12.0110           0
    1037 L11  8    POPC H5X  HAL2   0.090000        1.0080           0
    1038 L11  8    POPC H5Y  HAL2   0.090000        1.0080           0
    1039 L11  8    POPC C36  CTL2  -0.180000       12.0110           0
    1040 L11  8    POPC H6X  HAL2   0.090000        1.0080           0
    1041 L11  8    POPC H6Y  HAL2   0.090000        1.0080           0
    1042 L11  8    POPC C37  CTL2  -0.180000       12.0110           0
    1043 L11  8    POPC H7X  HAL2   0.090000        1.0080           0
    1044 L11  8    POPC H7Y  HAL2   0.090000        1.0080           0
    1045 L11  8    POPC C38  CTL2  -0.180000       12.0110           0
    1046 L11  8    POPC H8X  HAL2   0.090000        1.0080           0
    1047 L11  8    POPC H8Y  HAL2   0.090000        1.0080           0
    1048 L11  8    POPC C39  CTL2  -0.180000       12.0110           0
    1049 L11  8    POPC H9X  HAL2   0.090000        1.0080           0
    1050 L11  8    POPC H9Y  HAL2   0.090000        1.0080           0
    1051 L11  8    POPC C310 CTL2  -0.180000       12.0110           0
    1052 L11  8    POPC H10X HAL2   0.090000        1.0080           0
    1053 L11  8    POPC H10Y HAL2   0.090000        1.0080           0
    1054 L11  8    POPC C311 CTL2  -0.180000       12.0110           0
    1055 L11  8    POPC H11X HAL2   0.090000        1.0080           0
    1056 L11  8    POPC H11Y HAL2   0.090000        1.0080           0
    1057 L11  8    POPC C312 CTL2  -0.180000       12.0110           0
    1058 L11  8    POPC H12X HAL2   0.090000        1.0080           0
    1059 L11  8    POPC H12Y HAL2   0.090000        1.0080           0
    1060 L11  8    POPC C313 CTL2  -0.180000       12.0110           0
    1061 L11  8    POPC H13X HAL2   0.090000        1.0080           0
    1062 L11  8    POPC H13Y HAL2   0.090000        1.0080           0
    1063 L11  8    POPC C314 CTL2  -0.180000       12.0110           0
    1064 L11  8    POPC H14X HAL2   0.090000        1.0080           0
    1065 L11  8    POPC H14Y HAL2   0.090000        1.0080           0
    1066 L11  8    POPC C315 CTL2  -0.180000       12.0110           0
    1067 L11  8    POPC H15X HAL2   0.090000        1.0080           0
    1068 L11  8    POPC H15Y HAL2   0.090000        1.0080           0
    1069 L11  8    POPC C316 CTL3  -0.270000       12.0110           0
    1070 L11  8    POPC H16X HAL3   0.090000        1.0080           0
    1071 L11  8    POPC H16Y HAL3   0.090000        1.0080           0
    1072 L11  8    POPC H16Z HAL3   0.090000        1.0080           0
    1073 L11  9    POPC N    NTL   -0.600000       14.0070           0
    1074 L11  9    POPC C11  CTL2  -0.100000       12.0110           0
    1075 L11  9    POPC C12  CTL5  -0.350000       12.0110           0
    1076 L11  9    POPC C13  CTL5  -0.350000       12.0110           0
    1077 L11  9    POPC C14  CTL5  -0.350000       12.0110           0
    1078 L11  9    POPC H11  HL     0.250000        1.0080           0
    1079 L11  9    POPC H12  HL     0.250000        1.0080           0
    1080 L11  9    POPC H21  HL     0.250000        1.0080           0
    1081 L11  9    POPC H22  HL     0.250000        1.0080           0
    1082 L11  9    POPC H23  HL     0.250000        1.0080           0
    1083 L11  9    POPC H31  HL     0.250000        1.0080           0
    1084 L11  9    POPC H32  HL     0.250000        1.0080           0
    1085 L11  9    POPC H33  HL     0.250000        1.0080           0
    1086 L11  9    POPC H41  HL     0.250000        1.0080           0
    1087 L11  9    POPC H42  HL     0.250000        1.0080           0
    1088 L11  9    POPC H43  HL     0.250000        1.0080           0
    1089 L11  9    POPC C15  CTL2  -0.080000       12.0110           0
    1090 L11  9    POPC H51  HAL2   0.090000        1.0080           0
    1091 L11  9    POPC H52  HAL2   0.090000        1.0080           0
    1092 L11  9    POPC P1   PL     1.500000       30.9740           0
    1093 L11  9    POPC O3   O2L   -0.780000       15.9994           0
    1094 L11  9    POPC O4   O2L   -0.780000       15.9994           0
    1095 L11  9    POPC O1   OSL   -0.570000       15.9994           0
    1096 L11  9    POPC O2   OSL   -0.570000       15.9994           0
    1097 L11  9    POPC C1   CTL2  -0.080000       12.0110           0
    1098 L11  9    POPC HA   HAL2   0.090000        1.0080           0
    1099 L11  9    POPC HB   HAL2   0.090000        1.0080           0
    1100 L11  9    POPC C2   CTL1   0.040000       12.0110           0
    1101 L11  9    POPC HS   HAL1   0.090000        1.0080           0
    1102 L11  9    POPC O21  OSL   -0.340000       15.9994           0
    1103 L11  9    POPC C21  CL     0.630000       12.0110           0
    1104 L11  9    POPC O22  OBL   -0.520000       15.9994           0
    1105 L11  9    POPC C22  CTL2  -0.080000       12.0110           0
    1106 L11  9    POPC H2R  HAL2   0.090000        1.0080           0
    1107 L11  9    POPC H2S  HAL2   0.090000        1.0080           0
    1108 L11  9    POPC C3   CTL2  -0.050000       12.0110           0
    1109 L11  9    POPC HX   HAL2   0.090000        1.0080           0
    1110 L11  9    POPC HY   HAL2   0.090000        1.0080           0
    1111 L11  9    POPC O31  OSL   -0.340000       15.9994           0
    1112 L11  9    POPC C31  CL     0.630000       12.0110           0
    1113 L11  9    POPC O32  OBL   -0.520000       15.9994           0
    1114 L11  9    POPC C32  CTL2  -0.080000       12.0110           0
    1115 L11  9    POPC H2X  HAL2   0.090000        1.0080           0
    1116 L11  9    POPC H2Y  HAL2   0.090000        1.0080           0
    1117 L11  9    POPC C23  CTL2  -0.180000       12.0110           0
    1118 L11  9    POPC H3R  HAL2   0.090000        1.0080           0
    1119 L11  9    POPC H3S  HAL2   0.090000        1.0080           0
    1120 L11  9    POPC C24  CTL2  -0.180000       12.0110           0
    1121 L11  9    POPC H4R  HAL2   0.090000        1.0080           0
    1122 L11  9    POPC H4S  HAL2   0.090000        1.0080           0
    1123 L11  9    POPC C25  CTL2  -0.180000       12.0110           0
    1124 L11  9    POPC H5R  HAL2   0.090000        1.0080           0
    1125 L11  9    POPC H5S  HAL2   0.090000        1.0080           0
    1126 L11  9    POPC C26  CTL2  -0.180000       12.0110           0
    1127 L11  9    POPC H6R  HAL2   0.090000        1.0080           0
    1128 L11  9    POPC H6S  HAL2   0.090000        1.0080           0
    1129 L11  9    POPC C27  CTL2  -0.180000       12.0110           0
    1130 L11  9    POPC H7R  HAL2   0.090000        1.0080           0
    1131 L11  9    POPC H7S  HAL2   0.090000        1.0080           0
    1132 L11  9    POPC C28  CTL2  -0.180000       12.0110           0
    1133 L11  9    POPC H8R  HAL2   0.090000        1.0080           0
    1134 L11  9    POPC H8S  HAL2   0.090000        1.0080           0
    1135 L11  9    POPC C29  CEL1  -0.150000       12.0110           0
    1136 L11  9    POPC H91  HEL1   0.150000        1.0080           0
    1137 L11  9    POPC C210 CEL1  -0.150000       12.0110           0
    1138 L11  9    POPC H101 HEL1   0.150000        1.0080           0
    1139 L11  9    POPC C211 CTL2  -0.180000       12.0110           0
    1140 L11  9    POPC H11R HAL2   0.090000        1.0080           0
    1141 L11  9    POPC H11S HAL2   0.090000        1.0080           0
    1142 L11  9    POPC C212 CTL2  -0.180000       12.0110           0
    1143 L11  9    POPC H12R HAL2   0.090000        1.0080           0
    1144 L11  9    POPC H12S HAL2   0.090000        1.0080           0
    1145 L11  9    POPC C213 CTL2  -0.180000       12.0110           0
    1146 L11  9    POPC H13R HAL2   0.090000        1.0080           0
    1147 L11  9    POPC H13S HAL2   0.090000        1.0080           0
    1148 L11  9    POPC C214 CTL2  -0.180000       12.0110           0
    1149 L11  9    POPC H14R HAL2   0.090000        1.0080           0
    1150 L11  9    POPC H14S HAL2   0.090000        1.0080           0
    1151 L11  9    POPC C215 CTL2  -0.180000       12.0110           0
    1152 L11  9    POPC H15R HAL2   0.090000        1.0080           0
    1153 L11  9    POPC H15S HAL2   0.090000        1.0080           0
    1154 L11  9    POPC C216 CTL2  -0.180000       12.0110           0
    1155 L11  9    POPC H16R HAL2   0.090000        1.0080           0
    1156 L11  9    POPC H16S HAL2   0.090000        1.0080           0
    1157 L11  9    POPC C217 CTL2  -0.180000       12.0110           0
    1158 L11  9    POPC H17R HAL2   0.090000        1.0080           0
    1159 L11  9    POPC H17S HAL2   0.090000        1.0080           0
    1160 L11  9    POPC C218 CTL3  -0.270000       12.0110           0
    1161 L11  9    POPC H18R HAL3   0.090000        1.0080           0
    1162 L11  9    POPC H18S HAL3   0.090000        1.0080           0
    1163 L11  9    POPC H18T HAL3   0.090000        1.0080           0
    1164 L11  9    POPC C33  CTL2  -0.180000       12.0110           0
    1165 L11  9    POPC H3X  HAL2   0.090000        1.0080           0
    1166 L11  9    POPC H3Y  HAL2   0.090000        1.0080           0
    1167 L11  9    POPC C34  CTL2  -0.180000       12.0110           0
    1168 L11  9    POPC H4X  HAL2   0.090000        1.0080           0
    1169 L11  9    POPC H4Y  HAL2   0.090000        1.0080           0
    1170 L11  9    POPC C35  CTL2  -0.180000       12.0110           0
    1171 L11  9    POPC H5X  HAL2   0.090000        1.0080           0
    1172 L11  9    POPC H5Y  HAL2   0.090000        1.0080           0
    1173 L11  9    POPC C36  CTL2  -0.180000       12.0110           0
    1174 L11  9    POPC H6X  HAL2   0.090000        1.0080           0
    1175 L11  9    POPC H6Y  HAL2   0.090000        1.0080           0
    1176 L11  9    POPC C37  CTL2  -0.180000       12.0110           0
    1177 L11  9    POPC H7X  HAL2   0.090000        1.0080           0
    1178 L11  9    POPC H7Y  HAL2   0.090000        1.0080           0
    1179 L11  9    POPC C38  CTL2  -0.180000       12.0110           0
    1180 L11  9    POPC H8X  HAL2   0.090000        1.0080           0
    1181 L11  9    POPC H8Y  HAL2   0.090000        1.0080           0
    1182 L11  9    POPC C39  CTL2  -0.180000       12.0110           0
    1183 L11  9    POPC H9X  HAL2   0.090000        1.0080           0
    1184 L11  9    POPC H9Y  HAL2   0.090000        1.0080           0
    1185 L11  9    POPC C310 CTL2  -0.180000       12.0110           0
    1186 L11  9    POPC H10X HAL2   0.090000        1.0080           0
    1187 L11  9    POPC H10Y HAL2   0.090000        1.0080           0
    1188 L11  9    POPC C311 CTL2  -0.180000       12.0110           0
    1189 L11  9    POPC H11X HAL2   0.090000        1.0080           0
    1190 L11  9    POPC H11Y HAL2   0.090000        1.0080           0
    1191 L11  9    POPC C312 CTL2  -0.180000       12.0110           0
    1192 L11  9    POPC H12X HAL2   0.090000        1.0080           0
    1193 L11  9    POPC H12Y HAL2   0.090000        1.0080           0
    1194 L11  9    POPC C313 CTL2  -0.180000       12.0110           0
    1195 L11  9    POPC H13X HAL2   0.090000        1.0080           0
    1196 L11  9    POPC H13Y HAL2   0.090000        1.0080           0
    1197 L11  9    POPC C314 CTL2  -0.180000       12.0110           0
    1198 L11  9    POPC H14X HAL2   0.090000        1.0080           0
    1199 L11  9    POPC H14Y HAL2   0.090000        1.0080           0
    1200 L11  9    POPC C315 CTL2  -0.180000       12.0110           0
    1201 L11  9    POPC H15X HAL2   0.090000        1.0080           0
    1202 L11  9    POPC H15Y HAL2   0.090000        1.0080           0
    1203 L11  9    POPC C316 CTL3  -0.270000       12.0110           0
    1204 L11  9    POPC H16X HAL3   0.090000        1.0080           0
    1205 L11  9    POPC H16Y HAL3   0.090000        1.0080           0
    1206 L11  9    POPC H16Z HAL3   0.090000        1.0080           0
    1207 L11  10   POPC N    NTL   -0.600000       14.0070           0
    1208 L11  10   POPC C11  CTL2  -0.100000       12.0110           0
    1209 L11  10   POPC C12  CTL5  -0.350000       12.0110           0
    1210 L11  10   POPC C13  CTL5  -0.350000       12.0110           0
    1211 L11  10   POPC C14  CTL5  -0.350000       12.0110           0
    1212 L11  10   POPC H11  HL     0.250000        1.0080           0
    1213 L11  10   POPC H12  HL     0.250000        1.0080           0
    1214 L11  10   POPC H21  HL     0.250000        1.0080           0
    1215 L11  10   POPC H22  HL     0.250000        1.0080           0
    1216 L11  10   POPC H23  HL     0.250000        1.0080           0
    1217 L11  10   POPC H31  HL     0.250000        1.0080           0
    1218 L11  10   POPC H32  HL     0.250000        1.0080           0
    1219 L11  10   POPC H33  HL     0.250000        1.0080           0
    1220 L11  10   POPC H41  HL     0.250000        1.0080           0
    1221 L11  10   POPC H42  HL     0.250000        1.0080           0
    1222 L11  10   POPC H43  HL     0.250000        1.0080           0
    1223 L11  10   POPC C15  CTL2  -0.080000       12.0110           0
    1224 L11  10   POPC H51  HAL2   0.090000        1.0080           0
    1225 L11  10   POPC H52  HAL2   0.090000        1.0080           0
    1226 L11  10   POPC P1   PL     1.500000       30.9740           0
    1227 L11  10   POPC O3   O2L   -0.780000       15.9994           0
    1228 L11  10   POPC O4   O2L   -0.780000       15.9994           0
    1229 L11  10   POPC O1   OSL   -0.570000       15.9994           0
    1230 L11  10   POPC O2   OSL   -0.570000       15.9994           0
    1231 L11  10   POPC C1   CTL2  -0.080000       12.0110           0
    1232 L11  10   POPC HA   HAL2   0.090000        1.0080           0
    1233 L11  10   POPC HB   HAL2   0.090000        1.0080           0
    1234 L11  10   POPC C2   CTL1   0.040000       12.0110           0
    1235 L11  10   POPC HS   HAL1   0.090000        1.0080           0
    1236 L11  10   POPC O21  OSL   -0.340000       15.9994           0
    1237 L11  10   POPC C21  CL     0.630000       12.0110           0
    1238 L11  10   POPC O22  OBL   -0.520000       15.9994           0
    1239 L11  10   POPC C22  CTL2  -0.080000       12.0110           0
    1240 L11  10   POPC H2R  HAL2   0.090000        1.0080           0
    1241 L11  10   POPC H2S  HAL2   0.090000        1.0080           0
    1242 L11  10   POPC C3   CTL2  -0.050000       12.0110           0
    1243 L11  10   POPC HX   HAL2   0.090000        1.0080           0
    1244 L11  10   POPC HY   HAL2   0.090000        1.0080           0
    1245 L11  10   POPC O31  OSL   -0.340000       15.9994           0
    1246 L11  10   POPC C31  CL     0.630000       12.0110           0
    1247 L11  10   POPC O32  OBL   -0.520000       15.9994           0
    1248 L11  10   POPC C32  CTL2  -0.080000       12.0110           0
    1249 L11  10   POPC H2X  HAL2   0.090000        1.0080           0
    1250 L11  10   POPC H2Y  HAL2   0.090000        1.0080           0
    1251 L11  10   POPC C23  CTL2  -0.180000       12.0110           0
    1252 L11  10   POPC H3R  HAL2   0.090000        1.0080           0
    1253 L11  10   POPC H3S  HAL2   0.090000        1.0080           0
    1254 L11  10   POPC C24  CTL2  -0.180000       12.0110           0
    1255 L11  10   POPC H4R  HAL2   0.090000        1.0080           0
    1256 L11  10   POPC H4S  HAL2   0.090000        1.0080           0
    1257 L11  10   POPC C25  CTL2  -0.180000       12.0110           0
    1258 L11  10   POPC H5R  HAL2   0.090000        1.0080           0
    1259 L11  10   POPC H5S  HAL2   0.090000        1.0080           0
    1260 L11  10   POPC C26  CTL2  -0.180000       12.0110           0
    1261 L11  10   POPC H6R  HAL2   0.090000        1.0080           0
    1262 L11  10   POPC H6S  HAL2   0.090000        1.0080           0
    1263 L11  10   POPC C27  CTL2  -0.180000       12.0110           0
    1264 L11  10   POPC H7R  HAL2   0.090000        1.0080           0
    1265 L11  10   POPC H7S  HAL2   0.090000        1.0080           0
    1266 L11  10   POPC C28  CTL2  -0.180000       12.0110           0
    1267 L11  10   POPC H8R  HAL2   0.090000        1.0080           0
    1268 L11  10   POPC H8S  HAL2   0.090000        1.0080           0
    1269 L11  10   POPC C29  CEL1  -0.150000       12.0110           0
    1270 L11  10   POPC H91  HEL1   0.150000        1.0080           0
    1271 L11  10   POPC C210 CEL1  -0.150000       12.0110           0
    1272 L11  10   POPC H101 HEL1   0.150000        1.0080           0
    1273 L11  10   POPC C211 CTL2  -0.180000       12.0110           0
    1274 L11  10   POPC H11R HAL2   0.090000        1.0080           0
    1275 L11  10   POPC H11S HAL2   0.090000        1.0080           0
    1276 L11  10   POPC C212 CTL2  -0.180000       12.0110           0
    1277 L11  10   POPC H12R HAL2   0.090000        1.0080           0
    1278 L11  10   POPC H12S HAL2   0.090000        1.0080           0
    1279 L11  10   POPC C213 CTL2  -0.180000       12.0110           0
    1280 L11  10   POPC H13R HAL2   0.090000        1.0080           0
    1281 L11  10   POPC H13S HAL2   0.090000        1.0080           0
    1282 L11  10   POPC C214 CTL2  -0.180000       12.0110           0
    1283 L11  10   POPC H14R HAL2   0.090000        1.0080           0
    1284 L11  10   POPC H14S HAL2   0.090000        1.0080           0
    1285 L11  10   POPC C215 CTL2  -0.180000       12.0110           0
    1286 L11  10   POPC H15R HAL2   0.090000        1.0080           0
    1287 L11  10   POPC H15S HAL2   0.090000        1.0080           0
    1288 L11  10   POPC C216 CTL2  -0.180000       12.0110           0
    1289 L11  10   POPC H16R HAL2   0.090000        1.0080           0
    1290 L11  10   POPC H16S HAL2   0.090000        1.0080           0
    1291 L11  10   POPC C217 CTL2  -0.180000       12.0110           0
    1292 L11  10   POPC H17R HAL2   0.090000        1.0080           0
    1293 L11  10   POPC H17S HAL2   0.090000        1.0080           0
    1294 L11  10   POPC C218 CTL3  -0.270000       12.0110           0
    1295 L11  10   POPC H18R HAL3   0.090000        1.0080           0
    1296 L11  10   POPC H18S HAL3   0.090000        1.0080           0
    1297 L11  10   POPC H18T HAL3   0.090000        1.0080           0
    1298 L11  10   POPC C33  CTL2  -0.180000       12.0110           0
    1299 L11  10   POPC H3X  HAL2   0.090000        1.0080           0
    1300 L11  10   POPC H3Y  HAL2   0.090000        1.0080           0
    1301 L11  10   POPC C34  CTL2  -0.180000       12.0110           0
    1302 L11  10   POPC H4X  HAL2   0.090000        1.0080           0
    1303 L11  10   POPC H4Y  HAL2   0.090000        1.0080           0
    1304 L11  10   POPC C35  CTL2  -0.180000       12.0110           0
    1305 L11  10   POPC H5X  HAL2   0.090000        1.0080           0
    1306 L11  10   POPC H5Y  HAL2   0.090000        1.0080           0
    1307 L11  10   POPC C36  CTL2  -0.180000       12.0110           0
    1308 L11  10   POPC H6X  HAL2   0.090000        1.0080           0
    1309 L11  10   POPC H6Y  HAL2   0.090000        1.0080           0
    1310 L11  10   POPC C37  CTL2  -0.180000       12.0110           0
    1311 L11  10   POPC H7X  HAL2   0.090000        1.0080           0
    1312 L11  10   POPC H7Y  HAL2   0.090000        1.0080           0
    1313 L11  10   POPC C38  CTL2  -0.180000       12.0110           0
    1314 L11  10   POPC H8X  HAL2   0.090000        1.0080           0
    1315 L11  10   POPC H8Y  HAL2   0.090000        1.0080           0
    1316 L11  10   POPC C39  CTL2  -0.180000       12.0110           0
    1317 L11  10   POPC H9X  HAL2   0.090000        1.0080           0
    1318 L11  10   POPC H9Y  HAL2   0.090000        1.0080           0
    1319 L11  10   POPC C310 CTL2  -0.180000       12.0110           0
    1320 L11  10   POPC H10X HAL2   0.090000        1.0080           0
    1321 L11  10   POPC H10Y HAL2   0.090000        1.0080           0
    1322 L11  10   POPC C311 CTL2  -0.180000       12.0110           0
    1323 L11  10   POPC H11X HAL2   0.090000        1.0080           0
    1324 L11  10   POPC H11Y HAL2   0.090000        1.0080           0
    1325 L11  10   POPC C312 CTL2  -0.180000       12.0110           0
    1326 L11  10   POPC H12X HAL2   0.090000        1.0080           0
    1327 L11  10   POPC H12Y HAL2   0.090000        1.0080           0
    1328 L11  10   POPC C313 CTL2  -0.180000       12.0110           0
    1329 L11  10   POPC H13X HAL2   0.090000        1.0080           0
    1330 L11  10   POPC H13Y HAL2   0.090000        1.0080           0
    1331 L11  10   POPC C314 CTL2  -0.180000       12.0110           0
    1332 L11  10   POPC H14X HAL2   0.090000        1.0080           0
    1333 L11  10   POPC H14Y HAL2   0.090000        1.0080           0
    1334 L11  10   POPC C315 CTL2  -0.180000       12.0110           0
    1335 L11  10   POPC H15X HAL2   0.090000        1.0080           0
    1336 L11  10   POPC H15Y HAL2   0.090000        1.0080           0
    1337 L11  10   POPC C316 CTL3  -0.270000       12.0110           0
    1338 L11  10   POPC H16X HAL3   0.090000        1.0080           0
    1339 L11  10   POPC H16Y HAL3   0.090000        1.0080           0
    1340 L11  10   POPC H16Z HAL3   0.090000        1.0080           0
    1341 L11  11   POPC N    NTL   -0.600000       14.0070           0
    1342 L11  11   POPC C11  CTL2  -0.100000       12.0110           0
    1343 L11  11   POPC C12  CTL5  -0.350000       12.0110           0
    1344 L11  11   POPC C13  CTL5  -0.350000       12.0110           0
    1345 L11  11   POPC C14  CTL5  -0.350000       12.0110           0
    1346 L11  11   POPC H11  HL     0.250000        1.0080           0
    1347 L11  11   POPC H12  HL     0.250000        1.0080           0
    1348 L11  11   POPC H21  HL     0.250000        1.0080           0
    1349 L11  11   POPC H22  HL     0.250000        1.0080           0
    1350 L11  11   POPC H23  HL     0.250000        1.0080           0
    1351 L11  11   POPC H31  HL     0.250000        1.0080           0
    1352 L11  11   POPC H32  HL     0.250000        1.0080           0
    1353 L11  11   POPC H33  HL     0.250000        1.0080           0
    1354 L11  11   POPC H41  HL     0.250000        1.0080           0
    1355 L11  11   POPC H42  HL     0.250000        1.0080           0
    1356 L11  11   POPC H43  HL     0.250000        1.0080           0
    1357 L11  11   POPC C15  CTL2  -0.080000       12.0110           0
    1358 L11  11   POPC H51  HAL2   0.090000        1.0080           0
    1359 L11  11   POPC H52  HAL2   0.090000        1.0080           0
    1360 L11  11   POPC P1   PL     1.500000       30.9740           0
    1361 L11  11   POPC O3   O2L   -0.780000       15.9994           0
    1362 L11  11   POPC O4   O2L   -0.780000       15.9994           0
    1363 L11  11   POPC O1   OSL   -0.570000       15.9994           0
    1364 L11  11   POPC O2   OSL   -0.570000       15.9994           0
    1365 L11  11   POPC C1   CTL2  -0.080000       12.0110           0
    1366 L11  11   POPC HA   HAL2   0.090000        1.0080           0
    1367 L11  11   POPC HB   HAL2   0.090000        1.0080           0
    1368 L11  11   POPC C2   CTL1   0.040000       12.0110           0
    1369 L11  11   POPC HS   HAL1   0.090000        1.0080           0
    1370 L11  11   POPC O21  OSL   -0.340000       15.9994           0
    1371 L11  11   POPC C21  CL     0.630000       12.0110           0
    1372 L11  11   POPC O22  OBL   -0.520000       15.9994           0
    1373 L11  11   POPC C22  CTL2  -0.080000       12.0110           0
    1374 L11  11   POPC H2R  HAL2   0.090000        1.0080           0
    1375 L11  11   POPC H2S  HAL2   0.090000        1.0080           0
    1376 L11  11   POPC C3   CTL2  -0.050000       12.0110           0
    1377 L11  11   POPC HX   HAL2   0.090000        1.0080           0
    1378 L11  11   POPC HY   HAL2   0.090000        1.0080           0
    1379 L11  11   POPC O31  OSL   -0.340000       15.9994           0
    1380 L11  11   POPC C31  CL     0.630000       12.0110           0
    1381 L11  11   POPC O32  OBL   -0.520000       15.9994           0
    1382 L11  11   POPC C32  CTL2  -0.080000       12.0110           0
    1383 L11  11   POPC H2X  HAL2   0.090000        1.0080           0
    1384 L11  11   POPC H2Y  HAL2   0.090000        1.0080           0
    1385 L11  11   POPC C23  CTL2  -0.180000       12.0110           0
    1386 L11  11   POPC H3R  HAL2   0.090000        1.0080           0
    1387 L11  11   POPC H3S  HAL2   0.090000        1.0080           0
    1388 L11  11   POPC C24  CTL2  -0.180000       12.0110           0
    1389 L11  11   POPC H4R  HAL2   0.090000        1.0080           0
    1390 L11  11   POPC H4S  HAL2   0.090000        1.0080           0
    1391 L11  11   POPC C25  CTL2  -0.180000       12.0110           0
    1392 L11  11   POPC H5R  HAL2   0.090000        1.0080           0
    1393 L11  11   POPC H5S  HAL2   0.090000        1.0080           0
    1394 L11  11   POPC C26  CTL2  -0.180000       12.0110           0
    1395 L11  11   POPC H6R  HAL2   0.090000        1.0080           0
    1396 L11  11   POPC H6S  HAL2   0.090000        1.0080           0
    1397 L11  11   POPC C27  CTL2  -0.180000       12.0110           0
    1398 L11  11   POPC H7R  HAL2   0.090000        1.0080           0
    1399 L11  11   POPC H7S  HAL2   0.090000        1.0080           0
    1400 L11  11   POPC C28  CTL2  -0.180000       12.0110           0
    1401 L11  11   POPC H8R  HAL2   0.090000        1.0080           0
    1402 L11  11   POPC H8S  HAL2   0.090000        1.0080           0
    1403 L11  11   POPC C29  CEL1  -0.150000       12.0110           0
    1404 L11  11   POPC H91  HEL1   0.150000        1.0080           0
    1405 L11  11   POPC C210 CEL1  -0.150000       12.0110           0
    1406 L11  11   POPC H101 HEL1   0.150000        1.0080           0
    1407 L11  11   POPC C211 CTL2  -0.180000       12.0110           0
    1408 L11  11   POPC H11R HAL2   0.090000        1.0080           0
    1409 L11  11   POPC H11S HAL2   0.090000        1.0080           0
    1410 L11  11   POPC C212 CTL2  -0.180000       12.0110           0
    1411 L11  11   POPC H12R HAL2   0.090000        1.0080           0
    1412 L11  11   POPC H12S HAL2   0.090000        1.0080           0
    1413 L11  11   POPC C213 CTL2  -0.180000       12.0110           0
    1414 L11  11   POPC H13R HAL2   0.090000        1.0080           0
    1415 L11  11   POPC H13S HAL2   0.090000        1.0080           0
    1416 L11  11   POPC C214 CTL2  -0.180000       12.0110           0
    1417 L11  11   POPC H14R HAL2   0.090000        1.0080           0
    1418 L11  11   POPC H14S HAL2   0.090000        1.0080           0
    1419 L11  11   POPC C215 CTL2  -0.180000       12.0110           0
    1420 L11  11   POPC H15R HAL2   0.090000        1.0080           0
    1421 L11  11   POPC H15S HAL2   0.090000        1.0080           0
    1422 L11  11   POPC C216 CTL2  -0.180000       12.0110           0
    1423 L11  11   POPC H16R HAL2   0.090000        1.0080           0
    1424 L11  11   POPC H16S HAL2   0.090000        1.0080           0
    1425 L11  11   POPC C217 CTL2  -0.180000       12.0110           0
    1426 L11  11   POPC H17R HAL2   0.090000        1.0080           0
    1427 L11  11   POPC H17S HAL2   0.090000        1.0080           0
    1428 L11  11   POPC C218 CTL3  -0.270000       12.0110           0
    1429 L11  11   POPC H18R HAL3   0.090000        1.0080           0
    1430 L11  11   POPC H18S HAL3   0.090000        1.0080           0
    1431 L11  11   POPC H18T HAL3   0.090000        1.0080           0
    1432 L11  11   POPC C33  CTL2  -0.180000       12.0110           0
    1433 L11  11   POPC H3X  HAL2   0.090000        1.0080           0
    1434 L11  11   POPC H3Y  HAL2   0.090000        1.0080           0
    1435 L11  11   POPC C34  CTL2  -0.180000       12.0110           0
    1436 L11  11   POPC H4X  HAL2   0.090000        1.0080           0
    1437 L11  11   POPC H4Y  HAL2   0.090000        1.0080           0
    1438 L11  11   POPC C35  CTL2  -0.180000       12.0110           0
    1439 L11  11   POPC H5X  HAL2   0.090000        1.0080           0
    1440 L11  11   POPC H5Y  HAL2   0.090000        1.0080           0
    1441 L11  11   POPC C36  CTL2  -0.180000       12.0110           0
    1442 L11  11   POPC H6X  HAL2   0.090000        1.0080           0
    1443 L11  11   POPC H6Y  HAL2   0.090000        1.0080           0
    1444 L11  11   POPC C37  CTL2  -0.180000       12.0110           0
    1445 L11  11   POPC H7X  HAL2   0.090000        1.0080           0
    1446 L11  11   POPC H7Y  HAL2   0.090000        1.0080           0
    1447 L11  11   POPC C38  CTL2  -0.180000       12.0110           0
    1448 L11  11   POPC H8X  HAL2   0.090000        1.0080           0
    1449 L11  11   POPC H8Y  HAL2   0.090000        1.0080           0
    1450 L11  11   POPC C39  CTL2  -0.180000       12.0110           0
    1451 L11  11   POPC H9X  HAL2   0.090000        1.0080           0
    1452 L11  11   POPC H9Y  HAL2   0.090000        1.0080           0
    1453 L11  11   POPC C310 CTL2  -0.180000       12.0110           0
    1454 L11  11   POPC H10X HAL2   0.090000        1.0080           0
    1455 L11  11   POPC H10Y HAL2   0.090000        1.0080           0
    1456 L11  11   POPC C311 CTL2  -0.180000       12.0110           0
    1457 L11  11   POPC H11X HAL2   0.090000        1.0080           0
    1458 L11  11   POPC H11Y HAL2   0.090000        1.0080           0
    1459 L11  11   POPC C312 CTL2  -0.180000       12.0110           0
    1460 L11  11   POPC H12X HAL2   0.090000        1.0080           0
    1461 L11  11   POPC H12Y HAL2   0.090000        1.0080           0
    1462 L11  11   POPC C313 CTL2  -0.180000       12.0110           0
    1463 L11  11   POPC H13X HAL2   0.090000        1.0080           0
    1464 L11  11   POPC H13Y HAL2   0.090000        1.0080           0
    1465 L11  11   POPC C314 CTL2  -0.180000       12.0110           0
    1466 L11  11   POPC H14X HAL2   0.090000        1.0080           0
    1467 L11  11   POPC H14Y HAL2   0.090000        1.0080           0
    1468 L11  11   POPC C315 CTL2  -0.180000       12.0110           0
    1469 L11  11   POPC H15X HAL2   0.090000        1.0080           0
    1470 L11  11   POPC H15Y HAL2   0.090000        1.0080           0
    1471 L11  11   POPC C316 CTL3  -0.270000       12.0110           0
    1472 L11  11   POPC H16X HAL3   0.090000        1.0080           0
    1473 L11  11   POPC H16Y HAL3   0.090000        1.0080           0
    1474 L11  11   POPC H16Z HAL3   0.090000        1.0080           0
    1475 L11  12   POPC N    NTL   -0.600000       14.0070           0
    1476 L11  12   POPC C11  CTL2  -0.100000       12.0110           0
    1477 L11  12   POPC C12  CTL5  -0.350000       12.0110           0
    1478 L11  12   POPC C13  CTL5  -0.350000       12.0110           0
    1479 L11  12   POPC C14  CTL5  -0.350000       12.0110           0
    1480 L11  12   POPC H11  HL     0.250000        1.0080           0
    1481 L11  12   POPC H12  HL     0.250000        1.0080           0
    1482 L11  12   POPC H21  HL     0.250000        1.0080           0
    1483 L11  12   POPC H22  HL     0.250000        1.0080           0
    1484 L11  12   POPC H23  HL     0.250000        1.0080           0
    1485 L11  12   POPC H31  HL     0.250000        1.0080           0
    1486 L11  12   POPC H32  HL     0.250000        1.0080           0
    1487 L11  12   POPC H33  HL     0.250000        1.0080           0
    1488 L11  12   POPC H41  HL     0.250000        1.0080           0
    1489 L11  12   POPC H42  HL     0.250000        1.0080           0
    1490 L11  12   POPC H43  HL     0.250000        1.0080           0
    1491 L11  12   POPC C15  CTL2  -0.080000       12.0110           0
    1492 L11  12   POPC H51  HAL2   0.090000        1.0080           0
    1493 L11  12   POPC H52  HAL2   0.090000        1.0080           0
    1494 L11  12   POPC P1   PL     1.500000       30.9740           0
    1495 L11  12   POPC O3   O2L   -0.780000       15.9994           0
    1496 L11  12   POPC O4   O2L   -0.780000       15.9994           0
    1497 L11  12   POPC O1   OSL   -0.570000       15.9994           0
    1498 L11  12   POPC O2   OSL   -0.570000       15.9994           0
    1499 L11  12   POPC C1   CTL2  -0.080000       12.0110           0
    1500 L11  12   POPC HA   HAL2   0.090000        1.0080           0
    1501 L11  12   POPC HB   HAL2   0.090000        1.0080           0
    1502 L11  12   POPC C2   CTL1   0.040000       12.0110           0
    1503 L11  12   POPC HS   HAL1   0.090000        1.0080           0
    1504 L11  12   POPC O21  OSL   -0.340000       15.9994           0
    1505 L11  12   POPC C21  CL     0.630000       12.0110           0
    1506 L11  12   POPC O22  OBL   -0.520000       15.9994           0
    1507 L11  12   POPC C22  CTL2  -0.080000       12.0110           0
    1508 L11  12   POPC H2R  HAL2   0.090000        1.0080           0
    1509 L11  12   POPC H2S  HAL2   0.090000        1.0080           0
    1510 L11  12   POPC C3   CTL2  -0.050000       12.0110           0
    1511 L11  12   POPC HX   HAL2   0.090000        1.0080           0
    1512 L11  12   POPC HY   HAL2   0.090000        1.0080           0
    1513 L11  12   POPC O31  OSL   -0.340000       15.9994           0
    1514 L11  12   POPC C31  CL     0.630000       12.0110           0
    1515 L11  12   POPC O32  OBL   -0.520000       15.9994           0
    1516 L11  12   POPC C32  CTL2  -0.080000       12.0110           0
    1517 L11  12   POPC H2X  HAL2   0.090000        1.0080           0
    1518 L11  12   POPC H2Y  HAL2   0.090000        1.0080           0
    1519 L11  12   POPC C23  CTL2  -0.180000       12.0110           0
    1520 L11  12   POPC H3R  HAL2   0.090000        1.0080           0
    1521 L11  12   POPC H3S  HAL2   0.090000        1.0080           0
    1522 L11  12   POPC C24  CTL2  -0.180000       12.0110           0
    1523 L11  12   POPC H4R  HAL2   0.090000        1.0080           0
    1524 L11  12   POPC H4S  HAL2   0.090000        1.0080           0
    1525 L11  12   POPC C25  CTL2  -0.180000       12.0110           0
    1526 L11  12   POPC H5R  HAL2   0.090000        1.0080           0
    1527 L11  12   POPC H5S  HAL2   0.090000        1.0080           0
    1528 L11  12   POPC C26  CTL2  -0.180000       12.0110           0
    1529 L11  12   POPC H6R  HAL2   0.090000        1.0080           0
    1530 L11  12   POPC H6S  HAL2   0.090000        1.0080           0
    1531 L11  12   POPC C27  CTL2  -0.180000       12.0110           0
    1532 L11  12   POPC H7R  HAL2   0.090000        1.0080           0
    1533 L11  12   POPC H7S  HAL2   0.090000        1.0080           0
    1534 L11  12   POPC C28  CTL2  -0.180000       12.0110           0
    1535 L11  12   POPC H8R  HAL2   0.090000        1.0080           0
    1536 L11  12   POPC H8S  HAL2   0.090000        1.0080           0
    1537 L11  12   POPC C29  CEL1  -0.150000       12.0110           0
    1538 L11  12   POPC H91  HEL1   0.150000        1.0080           0
    1539 L11  12   POPC C210 CEL1  -0.150000       12.0110           0
    1540 L11  12   POPC H101 HEL1   0.150000        1.0080           0
    1541 L11  12   POPC C211 CTL2  -0.180000       12.0110           0
    1542 L11  12   POPC H11R HAL2   0.090000        1.0080           0
    1543 L11  12   POPC H11S HAL2   0.090000        1.0080           0
    1544 L11  12   POPC C212 CTL2  -0.180000       12.0110           0
    1545 L11  12   POPC H12R HAL2   0.090000        1.0080           0
    1546 L11  12   POPC H12S HAL2   0.090000        1.0080           0
    1547 L11  12   POPC C213 CTL2  -0.180000       12.0110           0
    1548 L11  12   POPC H13R HAL2   0.090000        1.0080           0
    1549 L11  12   POPC H13S HAL2   0.090000        1.0080           0
    1550 L11  12   POPC C214 CTL2  -0.180000       12.0110           0
    1551 L11  12   POPC H14R HAL2   0.090000        1.0080           0
    1552 L11  12   POPC H14S HAL2   0.090000        1.0080           0
    1553 L11  12   POPC C215 CTL2  -0.180000       12.0110           0
    1554 L11  12   POPC H15R HAL2   0.090000        1.0080           0
    1555 L11  12   POPC H15S HAL2   0.090000        1.0080           0
    1556 L11  12   POPC C216 CTL2  -0.180000       12.0110           0
    1557 L11  12   POPC H16R HAL2   0.090000        1.0080           0
    1558 L11  12   POPC H16S HAL2   0.090000        1.0080           0
    1559 L11  12   POPC C217 CTL2  -0.180000       12.0110           0
    1560 L11  12   POPC H17R HAL2   0.090000        1.0080           0
    1561 L11  12   POPC H17S HAL2   0.090000        1.0080           0
    1562 L11  12   POPC C218 CTL3  -0.270000       12.0110           0
    1563 L11  12   POPC H18R HAL3   0.090000        1.0080           0
    1564 L11  12   POPC H18S HAL3   0.090000        1.0080           0
    1565 L11  12   POPC H18T HAL3   0.090000        1.0080           0
    1566 L11  12   POPC C33  CTL2  -0.180000       12.0110           0
    1567 L11  12   POPC H3X  HAL2   0.090000        1.0080           0
    1568 L11  12   POPC H3Y  HAL2   0.090000        1.0080           0
    1569 L11  12   POPC C34  CTL2  -0.180000       12.0110           0
    1570 L11  12   POPC H4X  HAL2   0.090000        1.0080           0
    1571 L11  12   POPC H4Y  HAL2   0.090000        1.0080           0
    1572 L11  12   POPC C35  CTL2  -0.180000       12.0110           0
    1573 L11  12   POPC H5X  HAL2   0.090000        1.0080           0
    1574 L11  12   POPC H5Y  HAL2   0.090000        1.0080           0
    1575 L11  12   POPC C36  CTL2  -0.180000       12.0110           0
    1576 L11  12   POPC H6X  HAL2   0.090000        1.0080           0
    1577 L11  12   POPC H6Y  HAL2   0.090000        1.0080           0
    1578 L11  12   POPC C37  CTL2  -0.180000       12.0110           0
    1579 L11  12   POPC H7X  HAL2   0.090000        1.0080           0
    1580 L11  12   POPC H7Y  HAL2   0.090000        1.0080           0
    1581 L11  12   POPC C38  CTL2  -0.180000       12.0110           0
    1582 L11  12   POPC H8X  HAL2   0.090000        1.0080           0
    1583 L11  12   POPC H8Y  HAL2   0.090000        1.0080           0
    1584 L11  12   POPC C39  CTL2  -0.180000       12.0110           0
    1585 L11  12   POPC H9X  HAL2   0.090000        1.0080           0
    1586 L11  12   POPC H9Y  HAL2   0.090000        1.0080           0
    1587 L11  12   POPC C310 CTL2  -0.180000       12.0110           0
    1588 L11  12   POPC H10X HAL2   0.090000        1.0080           0
    1589 L11  12   POPC H10Y HAL2   0.090000        1.0080           0
    1590 L11  12   POPC C311 CTL2  -0.180000       12.0110           0
    1591 L11  12   POPC H11X HAL2   0.090000        1.0080           0
    1592 L11  12   POPC H11Y HAL2   0.090000        1.0080           0
    1593 L11  12   POPC C312 CTL2  -0.180000       12.0110           0
    1594 L11  12   POPC H12X HAL2   0.090000        1.0080           0
    1595 L11  12   POPC H12Y HAL2   0.090000        1.0080           0
    1596 L11  12   POPC C313 CTL2  -0.180000       12.0110           0
    1597 L11  12   POPC H13X HAL2   0.090000        1.0080           0
    1598 L11  12   POPC H13Y HAL2   0.090000        1.0080           0
    1599 L11  12   POPC C314 CTL2  -0.180000       12.0110           0
    1600 L11  12   POPC H14X HAL2   0.090000        1.0080           0
    1601 L11  12   POPC H14Y HAL2   0.090000        1.0080           0
    1602 L11  12   POPC C315 CTL2  -0.180000       12.0110           0
    1603 L11  12   POPC H15X HAL2   0.090000        1.0080           0
    1604 L11  12   POPC H15Y HAL2   0.090000        1.0080           0
    1605 L11  12   POPC C316 CTL3  -0.270000       12.0110           0
    1606 L11  12   POPC H16X HAL3   0.090000        1.0080           0
    1607 L11  12   POPC H16Y HAL3   0.090000        1.0080           0
    1608 L11  12   POPC H16Z HAL3   0.090000        1.0080           0
    1609 L11  13   POPC N    NTL   -0.600000       14.0070           0
    1610 L11  13   POPC C11  CTL2  -0.100000       12.0110           0
    1611 L11  13   POPC C12  CTL5  -0.350000       12.0110           0
    1612 L11  13   POPC C13  CTL5  -0.350000       12.0110           0
    1613 L11  13   POPC C14  CTL5  -0.350000       12.0110           0
    1614 L11  13   POPC H11  HL     0.250000        1.0080           0
    1615 L11  13   POPC H12  HL     0.250000        1.0080           0
    1616 L11  13   POPC H21  HL     0.250000        1.0080           0
    1617 L11  13   POPC H22  HL     0.250000        1.0080           0
    1618 L11  13   POPC H23  HL     0.250000        1.0080           0
    1619 L11  13   POPC H31  HL     0.250000        1.0080           0
    1620 L11  13   POPC H32  HL     0.250000        1.0080           0
    1621 L11  13   POPC H33  HL     0.250000        1.0080           0
    1622 L11  13   POPC H41  HL     0.250000        1.0080           0
    1623 L11  13   POPC H42  HL     0.250000        1.0080           0
    1624 L11  13   POPC H43  HL     0.250000        1.0080           0
    1625 L11  13   POPC C15  CTL2  -0.080000       12.0110           0
    1626 L11  13   POPC H51  HAL2   0.090000        1.0080           0
    1627 L11  13   POPC H52  HAL2   0.090000        1.0080           0
    1628 L11  13   POPC P1   PL     1.500000       30.9740           0
    1629 L11  13   POPC O3   O2L   -0.780000       15.9994           0
    1630 L11  13   POPC O4   O2L   -0.780000       15.9994           0
    1631 L11  13   POPC O1   OSL   -0.570000       15.9994           0
    1632 L11  13   POPC O2   OSL   -0.570000       15.9994           0
    1633 L11  13   POPC C1   CTL2  -0.080000       12.0110           0
    1634 L11  13   POPC HA   HAL2   0.090000        1.0080           0
    1635 L11  13   POPC HB   HAL2   0.090000        1.0080           0
    1636 L11  13   POPC C2   CTL1   0.040000       12.0110           0
    1637 L11  13   POPC HS   HAL1   0.090000        1.0080           0
    1638 L11  13   POPC O21  OSL   -0.340000       15.9994           0
    1639 L11  13   POPC C21  CL     0.630000       12.0110           0
    1640 L11  13   POPC O22  OBL   -0.520000       15.9994           0
    1641 L11  13   POPC C22  CTL2  -0.080000       12.0110           0
    1642 L11  13   POPC H2R  HAL2   0.090000        1.0080           0
    1643 L11  13   POPC H2S  HAL2   0.090000        1.0080           0
    1644 L11  13   POPC C3   CTL2  -0.050000       12.0110           0
    1645 L11  13   POPC HX   HAL2   0.090000        1.0080           0
    1646 L11  13   POPC HY   HAL2   0.090000        1.0080           0
    1647 L11  13   POPC O31  OSL   -0.340000       15.9994           0
    1648 L11  13   POPC C31  CL     0.630000       12.0110           0
    1649 L11  13   POPC O32  OBL   -0.520000       15.9994           0
    1650 L11  13   POPC C32  CTL2  -0.080000       12.0110           0
    1651 L11  13   POPC H2X  HAL2   0.090000        1.0080           0
    1652 L11  13   POPC H2Y  HAL2   0.090000        1.0080           0
    1653 L11  13   POPC C23  CTL2  -0.180000       12.0110           0
    1654 L11  13   POPC H3R  HAL2   0.090000        1.0080           0
    1655 L11  13   POPC H3S  HAL2   0.090000        1.0080           0
    1656 L11  13   POPC C24  CTL2  -0.180000       12.0110           0
    1657 L11  13   POPC H4R  HAL2   0.090000        1.0080           0
    1658 L11  13   POPC H4S  HAL2   0.090000        1.0080           0
    1659 L11  13   POPC C25  CTL2  -0.180000       12.0110           0
    1660 L11  13   POPC H5R  HAL2   0.090000        1.0080           0
    1661 L11  13   POPC H5S  HAL2   0.090000        1.0080           0
    1662 L11  13   POPC C26  CTL2  -0.180000       12.0110           0
    1663 L11  13   POPC H6R  HAL2   0.090000        1.0080           0
    1664 L11  13   POPC H6S  HAL2   0.090000        1.0080           0
    1665 L11  13   POPC C27  CTL2  -0.180000       12.0110           0
    1666 L11  13   POPC H7R  HAL2   0.090000        1.0080           0
    1667 L11  13   POPC H7S  HAL2   0.090000        1.0080           0
    1668 L11  13   POPC C28  CTL2  -0.180000       12.0110           0
    1669 L11  13   POPC H8R  HAL2   0.090000        1.0080           0
    1670 L11  13   POPC H8S  HAL2   0.090000        1.0080           0
    1671 L11  13   POPC C29  CEL1  -0.150000       12.0110           0
    1672 L11  13   POPC H91  HEL1   0.150000        1.0080           0
    1673 L11  13   POPC C210 CEL1  -0.150000       12.0110           0
    1674 L11  13   POPC H101 HEL1   0.150000        1.0080           0
    1675 L11  13   POPC C211 CTL2  -0.180000       12.0110           0
    1676 L11  13   POPC H11R HAL2   0.090000        1.0080           0
    1677 L11  13   POPC H11S HAL2   0.090000        1.0080           0
    1678 L11  13   POPC C212 CTL2  -0.180000       12.0110           0
    1679 L11  13   POPC H12R HAL2   0.090000        1.0080           0
    1680 L11  13   POPC H12S HAL2   0.090000        1.0080           0
    1681 L11  13   POPC C213 CTL2  -0.180000       12.0110           0
    1682 L11  13   POPC H13R HAL2   0.090000        1.0080           0
    1683 L11  13   POPC H13S HAL2   0.090000        1.0080           0
    1684 L11  13   POPC C214 CTL2  -0.180000       12.0110           0
    1685 L11  13   POPC H14R HAL2   0.090000        1.0080           0
    1686 L11  13   POPC H14S HAL2   0.090000        1.0080           0
    1687 L11  13   POPC C215 CTL2  -0.180000       12.0110           0
    1688 L11  13   POPC H15R HAL2   0.090000        1.0080           0
    1689 L11  13   POPC H15S HAL2   0.090000        1.0080           0
    1690 L11  13   POPC C216 CTL2  -0.180000       12.0110           0
    1691 L11  13   POPC H16R HAL2   0.090000        1.0080           0
    1692 L11  13   POPC H16S HAL2   0.090000        1.0080           0
    1693 L11  13   POPC C217 CTL2  -0.180000       12.0110           0
    1694 L11  13   POPC H17R HAL2   0.090000        1.0080           0
    1695 L11  13   POPC H17S HAL2   0.090000        1.0080           0
    1696 L11  13   POPC C218 CTL3  -0.270000       12.0110           0
    1697 L11  13   POPC H18R HAL3   0.090000        1.0080           0
    1698 L11  13   POPC H18S HAL3   0.090000        1.0080           0
    1699 L11  13   POPC H18T HAL3   0.090000        1.0080           0
    1700 L11  13   POPC C33  CTL2  -0.180000       12.0110           0
    1701 L11  13   POPC H3X  HAL2   0.090000        1.0080           0
    1702 L11  13   POPC H3Y  HAL2   0.090000        1.0080           0
    1703 L11  13   POPC C34  CTL2  -0.180000       12.0110           0
    1704 L11  13   POPC H4X  HAL2   0.090000        1.0080           0
    1705 L11  13   POPC H4Y  HAL2   0.090000        1.0080           0
    1706 L11  13   POPC C35  CTL2  -0.180000       12.0110           0
    1707 L11  13   POPC H5X  HAL2   0.090000        1.0080           0
    1708 L11  13   POPC H5Y  HAL2   0.090000        1.0080           0
    1709 L11  13   POPC C36  CTL2  -0.180000       12.0110           0
    1710 L11  13   POPC H6X  HAL2   0.090000        1.0080           0
    1711 L11  13   POPC H6Y  HAL2   0.090000        1.0080           0
    1712 L11  13   POPC C37  CTL2  -0.180000       12.0110           0
    1713 L11  13   POPC H7X  HAL2   0.090000        1.0080           0
    1714 L11  13   POPC H7Y  HAL2   0.090000        1.0080           0
    1715 L11  13   POPC C38  CTL2  -0.180000       12.0110           0
    1716 L11  13   POPC H8X  HAL2   0.090000        1.0080           0
    1717 L11  13   POPC H8Y  HAL2   0.090000        1.0080           0
    1718 L11  13   POPC C39  CTL2  -0.180000       12.0110           0
    1719 L11  13   POPC H9X  HAL2   0.090000        1.0080           0
    1720 L11  13   POPC H9Y  HAL2   0.090000        1.0080           0
    1721 L11  13   POPC C310 CTL2  -0.180000       12.0110           0
    1722 L11  13   POPC H10X HAL2   0.090000        1.0080           0
    1723 L11  13   POPC H10Y HAL2   0.090000        1.0080           0
    1724 L11  13   POPC C311 CTL2  -0.180000       12.0110           0
    1725 L11  13   POPC H11X HAL2   0.090000        1.0080           0
    1726 L11  13   POPC H11Y HAL2   0.090000        1.0080           0
    1727 L11  13   POPC C312 CTL2  -0.180000       12.0110           0
    1728 L11  13   POPC H12X HAL2   0.090000        1.0080           0
    1729 L11  13   POPC H12Y HAL2   0.090000        1.0080           0
    1730 L11  13   POPC C313 CTL2  -0.180000       12.0110           0
    1731 L11  13   POPC H13X HAL2   0.090000        1.0080           0
    1732 L11  13   POPC H13Y HAL2   0.090000        1.0080           0
    1733 L11  13   POPC C314 CTL2  -0.180000       12.0110           0
    1734 L11  13   POPC H14X HAL2   0.090000        1.0080           0
    1735 L11  13   POPC H14Y HAL2   0.090000        1.0080           0
    1736 L11  13   POPC C315 CTL2  -0.180000       12.0110           0
    1737 L11  13   POPC H15X HAL2   0.090000        1.0080           0
    1738 L11  13   POPC H15Y HAL2   0.090000        1.0080           0
    1739 L11  13   POPC C316 CTL3  -0.270000       12.0110           0
    1740 L11  13   POPC H16X HAL3   0.090000        1.0080           0
    1741 L11  13   POPC H16Y HAL3   0.090000        1.0080           0
    1742 L11  13   POPC H16Z HAL3   0.090000        1.0080           0
    1743 L11  14   POPC N    NTL   -0.600000       14.0070           0
    1744 L11  14   POPC C11  CTL2  -0.100000       12.0110           0
    1745 L11  14   POPC C12  CTL5  -0.350000       12.0110           0
    1746 L11  14   POPC C13  CTL5  -0.350000       12.0110           0
    1747 L11  14   POPC C14  CTL5  -0.350000       12.0110           0
    1748 L11  14   POPC H11  HL     0.250000        1.0080           0
    1749 L11  14   POPC H12  HL     0.250000        1.0080           0
    1750 L11  14   POPC H21  HL     0.250000        1.0080           0
    1751 L11  14   POPC H22  HL     0.250000        1.0080           0
    1752 L11  14   POPC H23  HL     0.250000        1.0080           0
    1753 L11  14   POPC H31  HL     0.250000        1.0080           0
    1754 L11  14   POPC H32  HL     0.250000        1.0080           0
    1755 L11  14   POPC H33  HL     0.250000        1.0080           0
    1756 L11  14   POPC H41  HL     0.250000        1.0080           0
    1757 L11  14   POPC H42  HL     0.250000        1.0080           0
    1758 L11  14   POPC H43  HL     0.250000        1.0080           0
    1759 L11  14   POPC C15  CTL2  -0.080000       12.0110           0
    1760 L11  14   POPC H51  HAL2   0.090000        1.0080           0
    1761 L11  14   POPC H52  HAL2   0.090000        1.0080           0
    1762 L11  14   POPC P1   PL     1.500000       30.9740           0
    1763 L11  14   POPC O3   O2L   -0.780000       15.9994           0
    1764 L11  14   POPC O4   O2L   -0.780000       15.9994           0
    1765 L11  14   POPC O1   OSL   -0.570000       15.9994           0
    1766 L11  14   POPC O2   OSL   -0.570000       15.9994           0
    1767 L11  14   POPC C1   CTL2  -0.080000       12.0110           0
    1768 L11  14   POPC HA   HAL2   0.090000        1.0080           0
    1769 L11  14   POPC HB   HAL2   0.090000        1.0080           0
    1770 L11  14   POPC C2   CTL1   0.040000       12.0110           0
    1771 L11  14   POPC HS   HAL1   0.090000        1.0080           0
    1772 L11  14   POPC O21  OSL   -0.340000       15.9994           0
    1773 L11  14   POPC C21  CL     0.630000       12.0110           0
    1774 L11  14   POPC O22  OBL   -0.520000       15.9994           0
    1775 L11  14   POPC C22  CTL2  -0.080000       12.0110           0
    1776 L11  14   POPC H2R  HAL2   0.090000        1.0080           0
    1777 L11  14   POPC H2S  HAL2   0.090000        1.0080           0
    1778 L11  14   POPC C3   CTL2  -0.050000       12.0110           0
    1779 L11  14   POPC HX   HAL2   0.090000        1.0080           0
    1780 L11  14   POPC HY   HAL2   0.090000        1.0080           0
    1781 L11  14   POPC O31  OSL   -0.340000       15.9994           0
    1782 L11  14   POPC C31  CL     0.630000       12.0110           0
    1783 L11  14   POPC O32  OBL   -0.520000       15.9994           0
    1784 L11  14   POPC C32  CTL2  -0.080000       12.0110           0
    1785 L11  14   POPC H2X  HAL2   0.090000        1.0080           0
    1786 L11  14   POPC H2Y  HAL2   0.090000        1.0080           0
    1787 L11  14   POPC C23  CTL2  -0.180000       12.0110           0
    1788 L11  14   POPC H3R  HAL2   0.090000        1.0080           0
    1789 L11  14   POPC H3S  HAL2   0.090000        1.0080           0
    1790 L11  14   POPC C24  CTL2  -0.180000       12.0110           0
    1791 L11  14   POPC H4R  HAL2   0.090000        1.0080           0
    1792 L11  14   POPC H4S  HAL2   0.090000        1.0080           0
    1793 L11  14   POPC C25  CTL2  -0.180000       12.0110           0
    1794 L11  14   POPC H5R  HAL2   0.090000        1.0080           0
    1795 L11  14   POPC H5S  HAL2   0.090000        1.0080           0
    1796 L11  14   POPC C26  CTL2  -0.180000       12.0110           0
    1797 L11  14   POPC H6R  HAL2   0.090000        1.0080           0
    1798 L11  14   POPC H6S  HAL2   0.090000        1.0080           0
    1799 L11  14   POPC C27  CTL2  -0.180000       12.0110           0
    1800 L11  14   POPC H7R  HAL2   0.090000        1.0080           0
    1801 L11  14   POPC H7S  HAL2   0.090000        1.0080           0
    1802 L11  14   POPC C28  CTL2  -0.180000       12.0110           0
    1803 L11  14   POPC H8R  HAL2   0.090000        1.0080           0
    1804 L11  14   POPC H8S  HAL2   0.090000        1.0080           0
    1805 L11  14   POPC C29  CEL1  -0.150000       12.0110           0
    1806 L11  14   POPC H91  HEL1   0.150000        1.0080           0
    1807 L11  14   POPC C210 CEL1  -0.150000       12.0110           0
    1808 L11  14   POPC H101 HEL1   0.150000        1.0080           0
    1809 L11  14   POPC C211 CTL2  -0.180000       12.0110           0
    1810 L11  14   POPC H11R HAL2   0.090000        1.0080           0
    1811 L11  14   POPC H11S HAL2   0.090000        1.0080           0
    1812 L11  14   POPC C212 CTL2  -0.180000       12.0110           0
    1813 L11  14   POPC H12R HAL2   0.090000        1.0080           0
    1814 L11  14   POPC H12S HAL2   0.090000        1.0080           0
    1815 L11  14   POPC C213 CTL2  -0.180000       12.0110           0
    1816 L11  14   POPC H13R HAL2   0.090000        1.0080           0
    1817 L11  14   POPC H13S HAL2   0.090000        1.0080           0
    1818 L11  14   POPC C214 CTL2  -0.180000       12.0110           0
    1819 L11  14   POPC H14R HAL2   0.090000        1.0080           0
    1820 L11  14   POPC H14S HAL2   0.090000        1.0080           0
    1821 L11  14   POPC C215 CTL2  -0.180000       12.0110           0
    1822 L11  14   POPC H15R HAL2   0.090000        1.0080           0
    1823 L11  14   POPC H15S HAL2   0.090000        1.0080           0
    1824 L11  14   POPC C216 CTL2  -0.180000       12.0110           0
    1825 L11  14   POPC H16R HAL2   0.090000        1.0080           0
    1826 L11  14   POPC H16S HAL2   0.090000        1.0080           0
    1827 L11  14   POPC C217 CTL2  -0.180000       12.0110           0
    1828 L11  14   POPC H17R HAL2   0.090000        1.0080           0
    1829 L11  14   POPC H17S HAL2   0.090000        1.0080           0
    1830 L11  14   POPC C218 CTL3  -0.270000       12.0110           0
    1831 L11  14   POPC H18R HAL3   0.090000        1.0080           0
    1832 L11  14   POPC H18S HAL3   0.090000        1.0080           0
    1833 L11  14   POPC H18T HAL3   0.090000        1.0080           0
    1834 L11  14   POPC C33  CTL2  -0.180000       12.0110           0
    1835 L11  14   POPC H3X  HAL2   0.090000        1.0080           0
    1836 L11  14   POPC H3Y  HAL2   0.090000        1.0080           0
    1837 L11  14   POPC C34  CTL2  -0.180000       12.0110           0
    1838 L11  14   POPC H4X  HAL2   0.090000        1.0080           0
    1839 L11  14   POPC H4Y  HAL2   0.090000        1.0080           0
    1840 L11  14   POPC C35  CTL2  -0.180000       12.0110           0
    1841 L11  14   POPC H5X  HAL2   0.090000        1.0080           0
    1842 L11  14   POPC H5Y  HAL2   0.090000        1.0080           0
    1843 L11  14   POPC C36  CTL2  -0.180000       12.0110           0
    1844 L11  14   POPC H6X  HAL2   0.090000        1.0080           0
    1845 L11  14   POPC H6Y  HAL2   0.090000        1.0080           0
    1846 L11  14   POPC C37  CTL2  -0.180000       12.0110           0
    1847 L11  14   POPC H7X  HAL2   0.090000        1.0080           0
    1848 L11  14   POPC H7Y  HAL2   0.090000        1.0080           0
    1849 L11  14   POPC C38  CTL2  -0.180000       12.0110           0
    1850 L11  14   POPC H8X  HAL2   0.090000        1.0080           0
    1851 L11  14   POPC H8Y  HAL2   0.090000        1.0080           0
    1852 L11  14   POPC C39  CTL2  -0.180000       12.0110           0
    1853 L11  14   POPC H9X  HAL2   0.090000        1.0080           0
    1854 L11  14   POPC H9Y  HAL2   0.090000        1.0080           0
    1855 L11  14   POPC C310 CTL2  -0.180000       12.0110           0
    1856 L11  14   POPC H10X HAL2   0.090000        1.0080           0
    1857 L11  14   POPC H10Y HAL2   0.090000        1.0080           0
    1858 L11  14   POPC C311 CTL2  -0.180000       12.0110           0
    1859 L11  14   POPC H11X HAL2   0.090000        1.0080           0
    1860 L11  14   POPC H11Y HAL2   0.090000        1.0080           0
    1861 L11  14   POPC C312 CTL2  -0.180000       12.0110           0
    1862 L11  14   POPC H12X HAL2   0.090000        1.0080           0
    1863 L11  14   POPC H12Y HAL2   0.090000        1.0080           0
    1864 L11  14   POPC C313 CTL2  -0.180000       12.0110           0
    1865 L11  14   POPC H13X HAL2   0.090000        1.0080           0
    1866 L11  14   POPC H13Y HAL2   0.090000        1.0080           0
    1867 L11  14   POPC C314 CTL2  -0.180000       12.0110           0
    1868 L11  14   POPC H14X HAL2   0.090000        1.0080           0
    1869 L11  14   POPC H14Y HAL2   0.090000        1.0080           0
    1870 L11  14   POPC C315 CTL2  -0.180000       12.0110           0
    1871 L11  14   POPC H15X HAL2   0.090000        1.0080           0
    1872 L11  14   POPC H15Y HAL2   0.090000        1.0080           0
    1873 L11  14   POPC C316 CTL3  -0.270000       12.0110           0
    1874 L11  14   POPC H16X HAL3   0.090000        1.0080           0
    1875 L11  14   POPC H16Y HAL3   0.090000        1.0080           0
    1876 L11  14   POPC H16Z HAL3   0.090000        1.0080           0
    1877 L11  15   POPC N    NTL   -0.600000       14.0070           0
    1878 L11  15   POPC C11  CTL2  -0.100000       12.0110           0
    1879 L11  15   POPC C12  CTL5  -0.350000       12.0110           0
    1880 L11  15   POPC C13  CTL5  -0.350000       12.0110           0
    1881 L11  15   POPC C14  CTL5  -0.350000       12.0110           0
    1882 L11  15   POPC H11  HL     0.250000        1.0080           0
    1883 L11  15   POPC H12  HL     0.250000        1.0080           0
    1884 L11  15   POPC H21  HL     0.250000        1.0080           0
    1885 L11  15   POPC H22  HL     0.250000        1.0080           0
    1886 L11  15   POPC H23  HL     0.250000        1.0080           0
    1887 L11  15   POPC H31  HL     0.250000        1.0080           0
    1888 L11  15   POPC H32  HL     0.250000        1.0080           0
    1889 L11  15   POPC H33  HL     0.250000        1.0080           0
    1890 L11  15   POPC H41  HL     0.250000        1.0080           0
    1891 L11  15   POPC H42  HL     0.250000        1.0080           0
    1892 L11  15   POPC H43  HL     0.250000        1.0080           0
    1893 L11  15   POPC C15  CTL2  -0.080000       12.0110           0
    1894 L11  15   POPC H51  HAL2   0.090000        1.0080           0
    1895 L11  15   POPC H52  HAL2   0.090000        1.0080           0
    1896 L11  15   POPC P1   PL     1.500000       30.9740           0
    1897 L11  15   POPC O3   O2L   -0.780000       15.9994           0
    1898 L11  15   POPC O4   O2L   -0.780000       15.9994           0
    1899 L11  15   POPC O1   OSL   -0.570000       15.9994           0
    1900 L11  15   POPC O2   OSL   -0.570000       15.9994           0
    1901 L11  15   POPC C1   CTL2  -0.080000       12.0110           0
    1902 L11  15   POPC HA   HAL2   0.090000        1.0080           0
    1903 L11  15   POPC HB   HAL2   0.090000        1.0080           0
    1904 L11  15   POPC C2   CTL1   0.040000       12.0110           0
    1905 L11  15   POPC HS   HAL1   0.090000        1.0080           0
    1906 L11  15   POPC O21  OSL   -0.340000       15.9994           0
    1907 L11  15   POPC C21  CL     0.630000       12.0110           0
    1908 L11  15   POPC O22  OBL   -0.520000       15.9994           0
    1909 L11  15   POPC C22  CTL2  -0.080000       12.0110           0
    1910 L11  15   POPC H2R  HAL2   0.090000        1.0080           0
    1911 L11  15   POPC H2S  HAL2   0.090000        1.0080           0
    1912 L11  15   POPC C3   CTL2  -0.050000       12.0110           0
    1913 L11  15   POPC HX   HAL2   0.090000        1.0080           0
    1914 L11  15   POPC HY   HAL2   0.090000        1.0080           0
    1915 L11  15   POPC O31  OSL   -0.340000       15.9994           0
    1916 L11  15   POPC C31  CL     0.630000       12.0110           0
    1917 L11  15   POPC O32  OBL   -0.520000       15.9994           0
    1918 L11  15   POPC C32  CTL2  -0.080000       12.0110           0
    1919 L11  15   POPC H2X  HAL2   0.090000        1.0080           0
    1920 L11  15   POPC H2Y  HAL2   0.090000        1.0080           0
    1921 L11  15   POPC C23  CTL2  -0.180000       12.0110           0
    1922 L11  15   POPC H3R  HAL2   0.090000        1.0080           0
    1923 L11  15   POPC H3S  HAL2   0.090000        1.0080           0
    1924 L11  15   POPC C24  CTL2  -0.180000       12.0110           0
    1925 L11  15   POPC H4R  HAL2   0.090000        1.0080           0
    1926 L11  15   POPC H4S  HAL2   0.090000        1.0080           0
    1927 L11  15   POPC C25  CTL2  -0.180000       12.0110           0
    1928 L11  15   POPC H5R  HAL2   0.090000        1.0080           0
    1929 L11  15   POPC H5S  HAL2   0.090000        1.0080           0
    1930 L11  15   POPC C26  CTL2  -0.180000       12.0110           0
    1931 L11  15   POPC H6R  HAL2   0.090000        1.0080           0
    1932 L11  15   POPC H6S  HAL2   0.090000        1.0080           0
    1933 L11  15   POPC C27  CTL2  -0.180000       12.0110           0
    1934 L11  15   POPC H7R  HAL2   0.090000        1.0080           0
    1935 L11  15   POPC H7S  HAL2   0.090000        1.0080           0
    1936 L11  15   POPC C28  CTL2  -0.180000       12.0110           0
    1937 L11  15   POPC H8R  HAL2   0.090000        1.0080           0
    1938 L11  15   POPC H8S  HAL2   0.090000        1.0080           0
    1939 L11  15   POPC C29  CEL1  -0.150000       12.0110           0
    1940 L11  15   POPC H91  HEL1   0.150000        1.0080           0
    1941 L11  15   POPC C210 CEL1  -0.150000       12.0110           0
    1942 L11  15   POPC H101 HEL1   0.150000        1.0080           0
    1943 L11  15   POPC C211 CTL2  -0.180000       12.0110           0
    1944 L11  15   POPC H11R HAL2   0.090000        1.0080           0
    1945 L11  15   POPC H11S HAL2   0.090000        1.0080           0
    1946 L11  15   POPC C212 CTL2  -0.180000       12.0110           0
    1947 L11  15   POPC H12R HAL2   0.090000        1.0080           0
    1948 L11  15   POPC H12S HAL2   0.090000        1.0080           0
    1949 L11  15   POPC C213 CTL2  -0.180000       12.0110           0
    1950 L11  15   POPC H13R HAL2   0.090000        1.0080           0
    1951 L11  15   POPC H13S HAL2   0.090000        1.0080           0
    1952 L11  15   POPC C214 CTL2  -0.180000       12.0110           0
    1953 L11  15   POPC H14R HAL2   0.090000        1.0080           0
    1954 L11  15   POPC H14S HAL2   0.090000        1.0080           0
    1955 L11  15   POPC C215 CTL2  -0.180000       12.0110           0
    1956 L11  15   POPC H15R HAL2   0.090000        1.0080           0
    1957 L11  15   POPC H15S HAL2   0.090000        1.0080           0
    1958 L11  15   POPC C216 CTL2  -0.180000       12.0110           0
    1959 L11  15   POPC H16R HAL2   0.090000        1.0080           0
    1960 L11  15   POPC H16S HAL2   0.090000        1.0080           0
    1961 L11  15   POPC C217 CTL2  -0.180000       12.0110           0
    1962 L11  15   POPC H17R HAL2   0.090000        1.0080           0
    1963 L11  15   POPC H17S HAL2   0.090000        1.0080           0
    1964 L11  15   POPC C218 CTL3  -0.270000       12.0110           0
    1965 L11  15   POPC H18R HAL3   0.090000        1.0080           0
    1966 L11  15   POPC H18S HAL3   0.090000        1.0080           0
    1967 L11  15   POPC H18T HAL3   0.090000        1.0080           0
    1968 L11  15   POPC C33  CTL2  -0.180000       12.0110           0
    1969 L11  15   POPC H3X  HAL2   0.090000        1.0080           0
    1970 L11  15   POPC H3Y  HAL2   0.090000        1.0080           0
    1971 L11  15   POPC C34  CTL2  -0.180000       12.0110           0
    1972 L11  15   POPC H4X  HAL2   0.090000        1.0080           0
    1973 L11  15   POPC H4Y  HAL2   0.090000        1.0080           0
    1974 L11  15   POPC C35  CTL2  -0.180000       12.0110           0
    1975 L11  15   POPC H5X  HAL2   0.090000        1.0080           0
    1976 L11  15   POPC H5Y  HAL2   0.090000        1.0080           0
    1977 L11  15   POPC C36  CTL2  -0.180000       12.0110           0
    1978 L11  15   POPC H6X  HAL2   0.090000        1.0080           0
    1979 L11  15   POPC H6Y  HAL2   0.090000        1.0080           0
    1980 L11  15   POPC C37  CTL2  -0.180000       12.0110           0
    1981 L11  15   POPC H7X  HAL2   0.090000        1.0080           0
    1982 L11  15   POPC H7Y  HAL2   0.090000        1.0080           0
    1983 L11  15   POPC C38  CTL2  -0.180000       12.0110           0
    1984 L11  15   POPC H8X  HAL2   0.090000        1.0080           0
    1985 L11  15   POPC H8Y  HAL2   0.090000        1.0080           0
    1986 L11  15   POPC C39  CTL2  -0.180000       12.0110           0
    1987 L11  15   POPC H9X  HAL2   0.090000        1.0080           0
    1988 L11  15   POPC H9Y  HAL2   0.090000        1.0080           0
    1989 L11  15   POPC C310 CTL2  -0.180000       12.0110           0
    1990 L11  15   POPC H10X HAL2   0.090000        1.0080           0
    1991 L11  15   POPC H10Y HAL2   0.090000        1.0080           0
    1992 L11  15   POPC C311 CTL2  -0.180000       12.0110           0
    1993 L11  15   POPC H11X HAL2   0.090000        1.0080           0
    1994 L11  15   POPC H11Y HAL2   0.090000        1.0080           0
    1995 L11  15   POPC C312 CTL2  -0.180000       12.0110           0
    1996 L11  15   POPC H12X HAL2   0.090000        1.0080           0
    1997 L11  15   POPC H12Y HAL2   0.090000        1.0080           0
    1998 L11  15   POPC C313 CTL2  -0.180000       12.0110           0
    1999 L11  15   POPC H13X HAL2   0.090000        1.0080           0
    2000 L11  15   POPC H13Y HAL2   0.090000        1.0080           0
    2001 L11  15   POPC C314 CTL2  -0.180000       12.0110           0
    2002 L11  15   POPC H14X HAL2   0.090000        1.0080           0
    2003 L11  15   POPC H14Y HAL2   0.090000        1.0080           0
    2004 L11  15   POPC C315 CTL2  -0.180000       12.0110           0
    2005 L11  15   POPC H15X HAL2   0.090000        1.0080           0
    2006 L11  15   POPC H15Y HAL2   0.090000        1.0080           0
    2007 L11  15   POPC C316 CTL3  -0.270000       12.0110           0
    2008 L11  15   POPC H16X HAL3   0.090000        1.0080           0
    2009 L11  15   POPC H16Y HAL3   0.090000        1.0080           0
    2010 L11  15   POPC H16Z HAL3   0.090000        1.0080           0
    2011 L11  16   POPC N    NTL   -0.600000       14.0070           0
    2012 L11  16   POPC C11  CTL2  -0.100000       12.0110           0
    2013 L11  16   POPC C12  CTL5  -0.350000       12.0110           0
    2014 L11  16   POPC C13  CTL5  -0.350000       12.0110           0
    2015 L11  16   POPC C14  CTL5  -0.350000       12.0110           0
    2016 L11  16   POPC H11  HL     0.250000        1.0080           0
    2017 L11  16   POPC H12  HL     0.250000        1.0080           0
    2018 L11  16   POPC H21  HL     0.250000        1.0080           0
    2019 L11  16   POPC H22  HL     0.250000        1.0080           0
    2020 L11  16   POPC H23  HL     0.250000        1.0080           0
    2021 L11  16   POPC H31  HL     0.250000        1.0080           0
    2022 L11  16   POPC H32  HL     0.250000        1.0080           0
    2023 L11  16   POPC H33  HL     0.250000        1.0080           0
    2024 L11  16   POPC H41  HL     0.250000        1.0080           0
    2025 L11  16   POPC H42  HL     0.250000        1.0080           0
    2026 L11  16   POPC H43  HL     0.250000        1.0080           0
    2027 L11  16   POPC C15  CTL2  -0.080000       12.0110           0
    2028 L11  16   POPC H51  HAL2   0.090000        1.0080           0
    2029 L11  16   POPC H52  HAL2   0.090000        1.0080           0
    2030 L11  16   POPC P1   PL     1.500000       30.9740           0
    2031 L11  16   POPC O3   O2L   -0.780000       15.9994           0
    2032 L11  16   POPC O4   O2L   -0.780000       15.9994           0
    2033 L11  16   POPC O1   OSL   -0.570000       15.9994           0
    2034 L11  16   POPC O2   OSL   -0.570000       15.9994           0
    2035 L11  16   POPC C1   CTL2  -0.080000       12.0110           0
    2036 L11  16   POPC HA   HAL2   0.090000        1.0080           0
    2037 L11  16   POPC HB   HAL2   0.090000        1.0080           0
    2038 L11  16   POPC C2   CTL1   0.040000       12.0110           0
    2039 L11  16   POPC HS   HAL1   0.090000        1.0080           0
    2040 L11  16   POPC O21  OSL   -0.340000       15.9994           0
    2041 L11  16   POPC C21  CL     0.630000       12.0110           0
    2042 L11  16   POPC O22  OBL   -0.520000       15.9994           0
    2043 L11  16   POPC C22  CTL2  -0.080000       12.0110           0
    2044 L11  16   POPC H2R  HAL2   0.090000        1.0080           0
    2045 L11  16   POPC H2S  HAL2   0.090000        1.0080           0
    2046 L11  16   POPC C3   CTL2  -0.050000       12.0110           0
    2047 L11  16   POPC HX   HAL2   0.090000        1.0080           0
    2048 L11  16   POPC HY   HAL2   0.090000        1.0080           0
    2049 L11  16   POPC O31  OSL   -0.340000       15.9994           0
    2050 L11  16   POPC C31  CL     0.630000       12.0110           0
    2051 L11  16   POPC O32  OBL   -0.520000       15.9994           0
    2052 L11  16   POPC C32  CTL2  -0.080000       12.0110           0
    2053 L11  16   POPC H2X  HAL2   0.090000        1.0080           0
    2054 L11  16   POPC H2Y  HAL2   0.090000        1.0080           0
    2055 L11  16   POPC C23  CTL2  -0.180000       12.0110           0
    2056 L11  16   POPC H3R  HAL2   0.090000        1.0080           0
    2057 L11  16   POPC H3S  HAL2   0.090000        1.0080           0
    2058 L11  16   POPC C24  CTL2  -0.180000       12.0110           0
    2059 L11  16   POPC H4R  HAL2   0.090000        1.0080           0
    2060 L11  16   POPC H4S  HAL2   0.090000        1.0080           0
    2061 L11  16   POPC C25  CTL2  -0.180000       12.0110           0
    2062 L11  16   POPC H5R  HAL2   0.090000        1.0080           0
    2063 L11  16   POPC H5S  HAL2   0.090000        1.0080           0
    2064 L11  16   POPC C26  CTL2  -0.180000       12.0110           0
    2065 L11  16   POPC H6R  HAL2   0.090000        1.0080           0
    2066 L11  16   POPC H6S  HAL2   0.090000        1.0080           0
    2067 L11  16   POPC C27  CTL2  -0.180000       12.0110           0
    2068 L11  16   POPC H7R  HAL2   0.090000        1.0080           0
    2069 L11  16   POPC H7S  HAL2   0.090000        1.0080           0
    2070 L11  16   POPC C28  CTL2  -0.180000       12.0110           0
    2071 L11  16   POPC H8R  HAL2   0.090000        1.0080           0
    2072 L11  16   POPC H8S  HAL2   0.090000        1.0080           0
    2073 L11  16   POPC C29  CEL1  -0.150000       12.0110           0
    2074 L11  16   POPC H91  HEL1   0.150000        1.0080           0
    2075 L11  16   POPC C210 CEL1  -0.150000       12.0110           0
    2076 L11  16   POPC H101 HEL1   0.150000        1.0080           0
    2077 L11  16   POPC C211 CTL2  -0.180000       12.0110           0
    2078 L11  16   POPC H11R HAL2   0.090000        1.0080           0
    2079 L11  16   POPC H11S HAL2   0.090000        1.0080           0
    2080 L11  16   POPC C212 CTL2  -0.180000       12.0110           0
    2081 L11  16   POPC H12R HAL2   0.090000        1.0080           0
    2082 L11  16   POPC H12S HAL2   0.090000        1.0080           0
    2083 L11  16   POPC C213 CTL2  -0.180000       12.0110           0
    2084 L11  16   POPC H13R HAL2   0.090000        1.0080           0
    2085 L11  16   POPC H13S HAL2   0.090000        1.0080           0
    2086 L11  16   POPC C214 CTL2  -0.180000       12.0110           0
    2087 L11  16   POPC H14R HAL2   0.090000        1.0080           0
    2088 L11  16   POPC H14S HAL2   0.090000        1.0080           0
    2089 L11  16   POPC C215 CTL2  -0.180000       12.0110           0
    2090 L11  16   POPC H15R HAL2   0.090000        1.0080           0
    2091 L11  16   POPC H15S HAL2   0.090000        1.0080           0
    2092 L11  16   POPC C216 CTL2  -0.180000       12.0110           0
    2093 L11  16   POPC H16R HAL2   0.090000        1.0080           0
    2094 L11  16   POPC H16S HAL2   0.090000        1.0080           0
    2095 L11  16   POPC C217 CTL2  -0.180000       12.0110           0
    2096 L11  16   POPC H17R HAL2   0.090000        1.0080           0
    2097 L11  16   POPC H17S HAL2   0.090000        1.0080           0
    2098 L11  16   POPC C218 CTL3  -0.270000       12.0110           0
    2099 L11  16   POPC H18R HAL3   0.090000        1.0080           0
    2100 L11  16   POPC H18S HAL3   0.090000        1.0080           0
    2101 L11  16   POPC H18T HAL3   0.090000        1.0080           0
    2102 L11  16   POPC C33  CTL2  -0.180000       12.0110           0
    2103 L11  16   POPC H3X  HAL2   0.090000        1.0080           0
    2104 L11  16   POPC H3Y  HAL2   0.090000        1.0080           0
    2105 L11  16   POPC C34  CTL2  -0.180000       12.0110           0
    2106 L11  16   POPC H4X  HAL2   0.090000        1.0080           0
    2107 L11  16   POPC H4Y  HAL2   0.090000        1.0080           0
    2108 L11  16   POPC C35  CTL2  -0.180000       12.0110           0
    2109 L11  16   POPC H5X  HAL2   0.090000        1.0080           0
    2110 L11  16   POPC H5Y  HAL2   0.090000        1.0080           0
    2111 L11  16   POPC C36  CTL2  -0.180000       12.0110           0
    2112 L11  16   POPC H6X  HAL2   0.090000        1.0080           0
    2113 L11  16   POPC H6Y  HAL2   0.090000        1.0080           0
    2114 L11  16   POPC C37  CTL2  -0.180000       12.0110           0
    2115 L11  16   POPC H7X  HAL2   0.090000        1.0080           0
    2116 L11  16   POPC H7Y  HAL2   0.090000        1.0080           0
    2117 L11  16   POPC C38  CTL2  -0.180000       12.0110           0
    2118 L11  16   POPC H8X  HAL2   0.090000        1.0080           0
    2119 L11  16   POPC H8Y  HAL2   0.090000        1.0080           0
    2120 L11  16   POPC C39  CTL2  -0.180000       12.0110           0
    2121 L11  16   POPC H9X  HAL2   0.090000        1.0080           0
    2122 L11  16   POPC H9Y  HAL2   0.090000        1.0080           0
    2123 L11  16   POPC C310 CTL2  -0.180000       12.0110           0
    2124 L11  16   POPC H10X HAL2   0.090000        1.0080           0
    2125 L11  16   POPC H10Y HAL2   0.090000        1.0080           0
    2126 L11  16   POPC C311 CTL2  -0.180000       12.0110           0
    2127 L11  16   POPC H11X HAL2   0.090000        1.0080           0
    2128 L11  16   POPC H11Y HAL2   0.090000        1.0080           0
    2129 L11  16   POPC C312 CTL2  -0.180000       12.0110           0
    2130 L11  16   POPC H12X HAL2   0.090000        1.0080           0
    2131 L11  16   POPC H12Y HAL2   0.090000        1.0080           0
    2132 L11  16   POPC C313 CTL2  -0.180000       12.0110           0
    2133 L11  16   POPC H13X HAL2   0.090000        1.0080           0
    2134 L11  16   POPC H13Y HAL2   0.090000        1.0080           0
    2135 L11  16   POPC C314 CTL2  -0.180000       12.0110           0
    2136 L11  16   POPC H14X HAL2   0.090000        1.0080           0
    2137 L11  16   POPC H14Y HAL2   0.090000        1.0080           0
    2138 L11  16   POPC C315 CTL2  -0.180000       12.0110           0
    2139 L11  16   POPC H15X HAL2   0.090000        1.0080           0
    2140 L11  16   POPC H15Y HAL2   0.090000        1.0080           0
    2141 L11  16   POPC C316 CTL3  -0.270000       12.0110           0
    2142 L11  16   POPC H16X HAL3   0.090000        1.0080           0
    2143 L11  16   POPC H16Y HAL3   0.090000        1.0080           0
    2144 L11  16   POPC H16Z HAL3   0.090000        1.0080           0
    2145 L11  17   POPC N    NTL   -0.600000       14.0070           0
    2146 L11  17   POPC C11  CTL2  -0.100000       12.0110           0
    2147 L11  17   POPC C12  CTL5  -0.350000       12.0110           0
    2148 L11  17   POPC C13  CTL5  -0.350000       12.0110           0
    2149 L11  17   POPC C14  CTL5  -0.350000       12.0110           0
    2150 L11  17   POPC H11  HL     0.250000        1.0080           0
    2151 L11  17   POPC H12  HL     0.250000        1.0080           0
    2152 L11  17   POPC H21  HL     0.250000        1.0080           0
    2153 L11  17   POPC H22  HL     0.250000        1.0080           0
    2154 L11  17   POPC H23  HL     0.250000        1.0080           0
    2155 L11  17   POPC H31  HL     0.250000        1.0080           0
    2156 L11  17   POPC H32  HL     0.250000        1.0080           0
    2157 L11  17   POPC H33  HL     0.250000        1.0080           0
    2158 L11  17   POPC H41  HL     0.250000        1.0080           0
    2159 L11  17   POPC H42  HL     0.250000        1.0080           0
    2160 L11  17   POPC H43  HL     0.250000        1.0080           0
    2161 L11  17   POPC C15  CTL2  -0.080000       12.0110           0
    2162 L11  17   POPC H51  HAL2   0.090000        1.0080           0
    2163 L11  17   POPC H52  HAL2   0.090000        1.0080           0
    2164 L11  17   POPC P1   PL     1.500000       30.9740           0
    2165 L11  17   POPC O3   O2L   -0.780000       15.9994           0
    2166 L11  17   POPC O4   O2L   -0.780000       15.9994           0
    2167 L11  17   POPC O1   OSL   -0.570000       15.9994           0
    2168 L11  17   POPC O2   OSL   -0.570000       15.9994           0
    2169 L11  17   POPC C1   CTL2  -0.080000       12.0110           0
    2170 L11  17   POPC HA   HAL2   0.090000        1.0080           0
    2171 L11  17   POPC HB   HAL2   0.090000        1.0080           0
    2172 L11  17   POPC C2   CTL1   0.040000       12.0110           0
    2173 L11  17   POPC HS   HAL1   0.090000        1.0080           0
    2174 L11  17   POPC O21  OSL   -0.340000       15.9994           0
    2175 L11  17   POPC C21  CL     0.630000       12.0110           0
    2176 L11  17   POPC O22  OBL   -0.520000       15.9994           0
    2177 L11  17   POPC C22  CTL2  -0.080000       12.0110           0
    2178 L11  17   POPC H2R  HAL2   0.090000        1.0080           0
    2179 L11  17   POPC H2S  HAL2   0.090000        1.0080           0
    2180 L11  17   POPC C3   CTL2  -0.050000       12.0110           0
    2181 L11  17   POPC HX   HAL2   0.090000        1.0080           0
    2182 L11  17   POPC HY   HAL2   0.090000        1.0080           0
    2183 L11  17   POPC O31  OSL   -0.340000       15.9994           0
    2184 L11  17   POPC C31  CL     0.630000       12.0110           0
    2185 L11  17   POPC O32  OBL   -0.520000       15.9994           0
    2186 L11  17   POPC C32  CTL2  -0.080000       12.0110           0
    2187 L11  17   POPC H2X  HAL2   0.090000        1.0080           0
    2188 L11  17   POPC H2Y  HAL2   0.090000        1.0080           0
    2189 L11  17   POPC C23  CTL2  -0.180000       12.0110           0
    2190 L11  17   POPC H3R  HAL2   0.090000        1.0080           0
    2191 L11  17   POPC H3S  HAL2   0.090000        1.0080           0
    2192 L11  17   POPC C24  CTL2  -0.180000       12.0110           0
    2193 L11  17   POPC H4R  HAL2   0.090000        1.0080           0
    2194 L11  17   POPC H4S  HAL2   0.090000        1.0080           0
    2195 L11  17   POPC C25  CTL2  -0.180000       12.0110           0
    2196 L11  17   POPC H5R  HAL2   0.090000        1.0080           0
    2197 L11  17   POPC H5S  HAL2   0.090000        1.0080           0
    2198 L11  17   POPC C26  CTL2  -0.180000       12.0110           0
    2199 L11  17   POPC H6R  HAL2   0.090000        1.0080           0
    2200 L11  17   POPC H6S  HAL2   0.090000        1.0080           0
    2201 L11  17   POPC C27  CTL2  -0.180000       12.0110           0
    2202 L11  17   POPC H7R  HAL2   0.090000        1.0080           0
    2203 L11  17   POPC H7S  HAL2   0.090000        1.0080           0
    2204 L11  17   POPC C28  CTL2  -0.180000       12.0110           0
    2205 L11  17   POPC H8R  HAL2   0.090000        1.0080           0
    2206 L11  17   POPC H8S  HAL2   0.090000        1.0080           0
    2207 L11  17   POPC C29  CEL1  -0.150000       12.0110           0
    2208 L11  17   POPC H91  HEL1   0.150000        1.0080           0
    2209 L11  17   POPC C210 CEL1  -0.150000       12.0110           0
    2210 L11  17   POPC H101 HEL1   0.150000        1.0080           0
    2211 L11  17   POPC C211 CTL2  -0.180000       12.0110           0
    2212 L11  17   POPC H11R HAL2   0.090000        1.0080           0
    2213 L11  17   POPC H11S HAL2   0.090000        1.0080           0
    2214 L11  17   POPC C212 CTL2  -0.180000       12.0110           0
    2215 L11  17   POPC H12R HAL2   0.090000        1.0080           0
    2216 L11  17   POPC H12S HAL2   0.090000        1.0080           0
    2217 L11  17   POPC C213 CTL2  -0.180000       12.0110           0
    2218 L11  17   POPC H13R HAL2   0.090000        1.0080           0
    2219 L11  17   POPC H13S HAL2   0.090000        1.0080           0
    2220 L11  17   POPC C214 CTL2  -0.180000       12.0110           0
    2221 L11  17   POPC H14R HAL2   0.090000        1.0080           0
    2222 L11  17   POPC H14S HAL2   0.090000        1.0080           0
    2223 L11  17   POPC C215 CTL2  -0.180000       12.0110           0
    2224 L11  17   POPC H15R HAL2   0.090000        1.0080           0
    2225 L11  17   POPC H15S HAL2   0.090000        1.0080           0
    2226 L11  17   POPC C216 CTL2  -0.180000       12.0110           0
    2227 L11  17   POPC H16R HAL2   0.090000        1.0080           0
    2228 L11  17   POPC H16S HAL2   0.090000        1.0080           0
    2229 L11  17   POPC C217 CTL2  -0.180000       12.0110           0
    2230 L11  17   POPC H17R HAL2   0.090000        1.0080           0
    2231 L11  17   POPC H17S HAL2   0.090000        1.0080           0
    2232 L11  17   POPC C218 CTL3  -0.270000       12.0110           0
    2233 L11  17   POPC H18R HAL3   0.090000        1.0080           0
    2234 L11  17   POPC H18S HAL3   0.090000        1.0080           0
    2235 L11  17   POPC H18T HAL3   0.090000        1.0080           0
    2236 L11  17   POPC C33  CTL2  -0.180000       12.0110           0
    2237 L11  17   POPC H3X  HAL2   0.090000        1.0080           0
    2238 L11  17   POPC H3Y  HAL2   0.090000        1.0080           0
    2239 L11  17   POPC C34  CTL2  -0.180000       12.0110           0
    2240 L11  17   POPC H4X  HAL2   0.090000        1.0080           0
    2241 L11  17   POPC H4Y  HAL2   0.090000        1.0080           0
    2242 L11  17   POPC C35  CTL2  -0.180000       12.0110           0
    2243 L11  17   POPC H5X  HAL2   0.090000        1.0080           0
    2244 L11  17   POPC H5Y  HAL2   0.090000        1.0080           0
    2245 L11  17   POPC C36  CTL2  -0.180000       12.0110           0
    2246 L11  17   POPC H6X  HAL2   0.090000        1.0080           0
    2247 L11  17   POPC H6Y  HAL2   0.090000        1.0080           0
    2248 L11  17   POPC C37  CTL2  -0.180000       12.0110           0
    2249 L11  17   POPC H7X  HAL2   0.090000        1.0080           0
    2250 L11  17   POPC H7Y  HAL2   0.090000        1.0080           0
    2251 L11  17   POPC C38  CTL2  -0.180000       12.0110           0
    2252 L11  17   POPC H8X  HAL2   0.090000        1.0080           0
    2253 L11  17   POPC H8Y  HAL2   0.090000        1.0080           0
    2254 L11  17   POPC C39  CTL2  -0.180000       12.0110           0
    2255 L11  17   POPC H9X  HAL2   0.090000        1.0080           0
    2256 L11  17   POPC H9Y  HAL2   0.090000        1.0080           0
    2257 L11  17   POPC C310 CTL2  -0.180000       12.0110           0
    2258 L11  17   POPC H10X HAL2   0.090000        1.0080           0
    2259 L11  17   POPC H10Y HAL2   0.090000        1.0080           0
    2260 L11  17   POPC C311 CTL2  -0.180000       12.0110           0
    2261 L11  17   POPC H11X HAL2   0.090000        1.0080           0
    2262 L11  17   POPC H11Y HAL2   0.090000        1.0080           0
    2263 L11  17   POPC C312 CTL2  -0.180000       12.0110           0
    2264 L11  17   POPC H12X HAL2   0.090000        1.0080           0
    2265 L11  17   POPC H12Y HAL2   0.090000        1.0080           0
    2266 L11  17   POPC C313 CTL2  -0.180000       12.0110           0
    2267 L11  17   POPC H13X HAL2   0.090000        1.0080           0
    2268 L11  17   POPC H13Y HAL2   0.090000        1.0080           0
    2269 L11  17   POPC C314 CTL2  -0.180000       12.0110           0
    2270 L11  17   POPC H14X HAL2   0.090000        1.0080           0
    2271 L11  17   POPC H14Y HAL2   0.090000        1.0080           0
    2272 L11  17   POPC C315 CTL2  -0.180000       12.0110           0
    2273 L11  17   POPC H15X HAL2   0.090000        1.0080           0
    2274 L11  17   POPC H15Y HAL2   0.090000        1.0080           0
    2275 L11  17   POPC C316 CTL3  -0.270000       12.0110           0
    2276 L11  17   POPC H16X HAL3   0.090000        1.0080           0
    2277 L11  17   POPC H16Y HAL3   0.090000        1.0080           0
    2278 L11  17   POPC H16Z HAL3   0.090000        1.0080           0
    2279 L11  18   POPC N    NTL   -0.600000       14.0070           0
    2280 L11  18   POPC C11  CTL2  -0.100000       12.0110           0
    2281 L11  18   POPC C12  CTL5  -0.350000       12.0110           0
    2282 L11  18   POPC C13  CTL5  -0.350000       12.0110           0
    2283 L11  18   POPC C14  CTL5  -0.350000       12.0110           0
    2284 L11  18   POPC H11  HL     0.250000        1.0080           0
    2285 L11  18   POPC H12  HL     0.250000        1.0080           0
    2286 L11  18   POPC H21  HL     0.250000        1.0080           0
    2287 L11  18   POPC H22  HL     0.250000        1.0080           0
    2288 L11  18   POPC H23  HL     0.250000        1.0080           0
    2289 L11  18   POPC H31  HL     0.250000        1.0080           0
    2290 L11  18   POPC H32  HL     0.250000        1.0080           0
    2291 L11  18   POPC H33  HL     0.250000        1.0080           0
    2292 L11  18   POPC H41  HL     0.250000        1.0080           0
    2293 L11  18   POPC H42  HL     0.250000        1.0080           0
    2294 L11  18   POPC H43  HL     0.250000        1.0080           0
    2295 L11  18   POPC C15  CTL2  -0.080000       12.0110           0
    2296 L11  18   POPC H51  HAL2   0.090000        1.0080           0
    2297 L11  18   POPC H52  HAL2   0.090000        1.0080           0
    2298 L11  18   POPC P1   PL     1.500000       30.9740           0
    2299 L11  18   POPC O3   O2L   -0.780000       15.9994           0
    2300 L11  18   POPC O4   O2L   -0.780000       15.9994           0
    2301 L11  18   POPC O1   OSL   -0.570000       15.9994           0
    2302 L11  18   POPC O2   OSL   -0.570000       15.9994           0
    2303 L11  18   POPC C1   CTL2  -0.080000       12.0110           0
    2304 L11  18   POPC HA   HAL2   0.090000        1.0080           0
    2305 L11  18   POPC HB   HAL2   0.090000        1.0080           0
    2306 L11  18   POPC C2   CTL1   0.040000       12.0110           0
    2307 L11  18   POPC HS   HAL1   0.090000        1.0080           0
    2308 L11  18   POPC O21  OSL   -0.340000       15.9994           0
    2309 L11  18   POPC C21  CL     0.630000       12.0110           0
    2310 L11  18   POPC O22  OBL   -0.520000       15.9994           0
    2311 L11  18   POPC C22  CTL2  -0.080000       12.0110           0
    2312 L11  18   POPC H2R  HAL2   0.090000        1.0080           0
    2313 L11  18   POPC H2S  HAL2   0.090000        1.0080           0
    2314 L11  18   POPC C3   CTL2  -0.050000       12.0110           0
    2315 L11  18   POPC HX   HAL2   0.090000        1.0080           0
    2316 L11  18   POPC HY   HAL2   0.090000        1.0080           0
    2317 L11  18   POPC O31  OSL   -0.340000       15.9994           0
    2318 L11  18   POPC C31  CL     0.630000       12.0110           0
    2319 L11  18   POPC O32  OBL   -0.520000       15.9994           0
    2320 L11  18   POPC C32  CTL2  -0.080000       12.0110           0
    2321 L11  18   POPC H2X  HAL2   0.090000        1.0080           0
    2322 L11  18   POPC H2Y  HAL2   0.090000        1.0080           0
    2323 L11  18   POPC C23  CTL2  -0.180000       12.0110           0
    2324 L11  18   POPC H3R  HAL2   0.090000        1.0080           0
    2325 L11  18   POPC H3S  HAL2   0.090000        1.0080           0
    2326 L11  18   POPC C24  CTL2  -0.180000       12.0110           0
    2327 L11  18   POPC H4R  HAL2   0.090000        1.0080           0
    2328 L11  18   POPC H4S  HAL2   0.090000        1.0080           0
    2329 L11  18   POPC C25  CTL2  -0.180000       12.0110           0
    2330 L11  18   POPC H5R  HAL2   0.090000        1.0080           0
    2331 L11  18   POPC H5S  HAL2   0.090000        1.0080           0
    2332 L11  18   POPC C26  CTL2  -0.180000       12.0110           0
    2333 L11  18   POPC H6R  HAL2   0.090000        1.0080           0
    2334 L11  18   POPC H6S  HAL2   0.090000        1.0080           0
    2335 L11  18   POPC C27  CTL2  -0.180000       12.0110           0
    2336 L11  18   POPC H7R  HAL2   0.090000        1.0080           0
    2337 L11  18   POPC H7S  HAL2   0.090000        1.0080           0
    2338 L11  18   POPC C28  CTL2  -0.180000       12.0110           0
    2339 L11  18   POPC H8R  HAL2   0.090000        1.0080           0
    2340 L11  18   POPC H8S  HAL2   0.090000        1.0080           0
    2341 L11  18   POPC C29  CEL1  -0.150000       12.0110           0
    2342 L11  18   POPC H91  HEL1   0.150000        1.0080           0
    2343 L11  18   POPC C210 CEL1  -0.150000       12.0110           0
    2344 L11  18   POPC H101 HEL1   0.150000        1.0080           0
    2345 L11  18   POPC C211 CTL2  -0.180000       12.0110           0
    2346 L11  18   POPC H11R HAL2   0.090000        1.0080           0
    2347 L11  18   POPC H11S HAL2   0.090000        1.0080           0
    2348 L11  18   POPC C212 CTL2  -0.180000       12.0110           0
    2349 L11  18   POPC H12R HAL2   0.090000        1.0080           0
    2350 L11  18   POPC H12S HAL2   0.090000        1.0080           0
    2351 L11  18   POPC C213 CTL2  -0.180000       12.0110           0
    2352 L11  18   POPC H13R HAL2   0.090000        1.0080           0
    2353 L11  18   POPC H13S HAL2   0.090000        1.0080           0
    2354 L11  18   POPC C214 CTL2  -0.180000       12.0110           0
    2355 L11  18   POPC H14R HAL2   0.090000        1.0080           0
    2356 L11  18   POPC H14S HAL2   0.090000        1.0080           0
    2357 L11  18   POPC C215 CTL2  -0.180000       12.0110           0
    2358 L11  18   POPC H15R HAL2   0.090000        1.0080           0
    2359 L11  18   POPC H15S HAL2   0.090000        1.0080           0
    2360 L11  18   POPC C216 CTL2  -0.180000       12.0110           0
    2361 L11  18   POPC H16R HAL2   0.090000        1.0080           0
    2362 L11  18   POPC H16S HAL2   0.090000        1.0080           0
    2363 L11  18   POPC C217 CTL2  -0.180000       12.0110           0
    2364 L11  18   POPC H17R HAL2   0.090000        1.0080           0
    2365 L11  18   POPC H17S HAL2   0.090000        1.0080           0
    2366 L11  18   POPC C218 CTL3  -0.270000       12.0110           0
    2367 L11  18   POPC H18R HAL3   0.090000        1.0080           0
    2368 L11  18   POPC H18S HAL3   0.090000        1.0080           0
    2369 L11  18   POPC H18T HAL3   0.090000        1.0080           0
    2370 L11  18   POPC C33  CTL2  -0.180000       12.0110           0
    2371 L11  18   POPC H3X  HAL2   0.090000        1.0080           0
    2372 L11  18   POPC H3Y  HAL2   0.090000        1.0080           0
    2373 L11  18   POPC C34  CTL2  -0.180000       12.0110           0
    2374 L11  18   POPC H4X  HAL2   0.090000        1.0080           0
    2375 L11  18   POPC H4Y  HAL2   0.090000        1.0080           0
    2376 L11  18   POPC C35  CTL2  -0.180000       12.0110           0
    2377 L11  18   POPC H5X  HAL2   0.090000        1.0080           0
    2378 L11  18   POPC H5Y  HAL2   0.090000        1.0080           0
    2379 L11  18   POPC C36  CTL2  -0.180000       12.0110           0
    2380 L11  18   POPC H6X  HAL2   0.090000        1.0080           0
    2381 L11  18   POPC H6Y  HAL2   0.090000        1.0080           0
    2382 L11  18   POPC C37  CTL2  -0.180000       12.0110           0
    2383 L11  18   POPC H7X  HAL2   0.090000        1.0080           0
    2384 L11  18   POPC H7Y  HAL2   0.090000        1.0080           0
    2385 L11  18   POPC C38  CTL2  -0.180000       12.0110           0
    2386 L11  18   POPC H8X  HAL2   0.090000        1.0080           0
    2387 L11  18   POPC H8Y  HAL2   0.090000        1.0080           0
    2388 L11  18   POPC C39  CTL2  -0.180000       12.0110           0
    2389 L11  18   POPC H9X  HAL2   0.090000        1.0080           0
    2390 L11  18   POPC H9Y  HAL2   0.090000        1.0080           0
    2391 L11  18   POPC C310 CTL2  -0.180000       12.0110           0
    2392 L11  18   POPC H10X HAL2   0.090000        1.0080           0
    2393 L11  18   POPC H10Y HAL2   0.090000        1.0080           0
    2394 L11  18   POPC C311 CTL2  -0.180000       12.0110           0
    2395 L11  18   POPC H11X HAL2   0.090000        1.0080           0
    2396 L11  18   POPC H11Y HAL2   0.090000        1.0080           0
    2397 L11  18   POPC C312 CTL2  -0.180000       12.0110           0
    2398 L11  18   POPC H12X HAL2   0.090000        1.0080           0
    2399 L11  18   POPC H12Y HAL2   0.090000        1.0080           0
    2400 L11  18   POPC C313 CTL2  -0.180000       12.0110           0
    2401 L11  18   POPC H13X HAL2   0.090000        1.0080           0
    2402 L11  18   POPC H13Y HAL2   0.090000        1.0080           0
    2403 L11  18   POPC C314 CTL2  -0.180000       12.0110           0
    2404 L11  18   POPC H14X HAL2   0.090000        1.0080           0
    2405 L11  18   POPC H14Y HAL2   0.090000        1.0080           0
    2406 L11  18   POPC C315 CTL2  -0.180000       12.0110           0
    2407 L11  18   POPC H15X HAL2   0.090000        1.0080           0
    2408 L11  18   POPC H15Y HAL2   0.090000        1.0080           0
    2409 L11  18   POPC C316 CTL3  -0.270000       12.0110           0
    2410 L11  18   POPC H16X HAL3   0.090000        1.0080           0
    2411 L11  18   POPC H16Y HAL3   0.090000        1.0080           0
    2412 L11  18   POPC H16Z HAL3   0.090000        1.0080           0
    2413 L11  19   POPC N    NTL   -0.600000       14.0070           0
    2414 L11  19   POPC C11  CTL2  -0.100000       12.0110           0
    2415 L11  19   POPC C12  CTL5  -0.350000       12.0110           0
    2416 L11  19   POPC C13  CTL5  -0.350000       12.0110           0
    2417 L11  19   POPC C14  CTL5  -0.350000       12.0110           0
    2418 L11  19   POPC H11  HL     0.250000        1.0080           0
    2419 L11  19   POPC H12  HL     0.250000        1.0080           0
    2420 L11  19   POPC H21  HL     0.250000        1.0080           0
    2421 L11  19   POPC H22  HL     0.250000        1.0080           0
    2422 L11  19   POPC H23  HL     0.250000        1.0080           0
    2423 L11  19   POPC H31  HL     0.250000        1.0080           0
    2424 L11  19   POPC H32  HL     0.250000        1.0080           0
    2425 L11  19   POPC H33  HL     0.250000        1.0080           0
    2426 L11  19   POPC H41  HL     0.250000        1.0080           0
    2427 L11  19   POPC H42  HL     0.250000        1.0080           0
    2428 L11  19   POPC H43  HL     0.250000        1.0080           0
    2429 L11  19   POPC C15  CTL2  -0.080000       12.0110           0
    2430 L11  19   POPC H51  HAL2   0.090000        1.0080           0
    2431 L11  19   POPC H52  HAL2   0.090000        1.0080           0
    2432 L11  19   POPC P1   PL     1.500000       30.9740           0
    2433 L11  19   POPC O3   O2L   -0.780000       15.9994           0
    2434 L11  19   POPC O4   O2L   -0.780000       15.9994           0
    2435 L11  19   POPC O1   OSL   -0.570000       15.9994           0
    2436 L11  19   POPC O2   OSL   -0.570000       15.9994           0
    2437 L11  19   POPC C1   CTL2  -0.080000       12.0110           0
    2438 L11  19   POPC HA   HAL2   0.090000        1.0080           0
    2439 L11  19   POPC HB   HAL2   0.090000        1.0080           0
    2440 L11  19   POPC C2   CTL1   0.040000       12.0110           0
    2441 L11  19   POPC HS   HAL1   0.090000        1.0080           0
    2442 L11  19   POPC O21  OSL   -0.340000       15.9994           0
    2443 L11  19   POPC C21  CL     0.630000       12.0110           0
    2444 L11  19   POPC O22  OBL   -0.520000       15.9994           0
    2445 L11  19   POPC C22  CTL2  -0.080000       12.0110           0
    2446 L11  19   POPC H2R  HAL2   0.090000        1.0080           0
    2447 L11  19   POPC H2S  HAL2   0.090000        1.0080           0
    2448 L11  19   POPC C3   CTL2  -0.050000       12.0110           0
    2449 L11  19   POPC HX   HAL2   0.090000        1.0080           0
    2450 L11  19   POPC HY   HAL2   0.090000        1.0080           0
    2451 L11  19   POPC O31  OSL   -0.340000       15.9994           0
    2452 L11  19   POPC C31  CL     0.630000       12.0110           0
    2453 L11  19   POPC O32  OBL   -0.520000       15.9994           0
    2454 L11  19   POPC C32  CTL2  -0.080000       12.0110           0
    2455 L11  19   POPC H2X  HAL2   0.090000        1.0080           0
    2456 L11  19   POPC H2Y  HAL2   0.090000        1.0080           0
    2457 L11  19   POPC C23  CTL2  -0.180000       12.0110           0
    2458 L11  19   POPC H3R  HAL2   0.090000        1.0080           0
    2459 L11  19   POPC H3S  HAL2   0.090000        1.0080           0
    2460 L11  19   POPC C24  CTL2  -0.180000       12.0110           0
    2461 L11  19   POPC H4R  HAL2   0.090000        1.0080           0
    2462 L11  19   POPC H4S  HAL2   0.090000        1.0080           0
    2463 L11  19   POPC C25  CTL2  -0.180000       12.0110           0
    2464 L11  19   POPC H5R  HAL2   0.090000        1.0080           0
    2465 L11  19   POPC H5S  HAL2   0.090000        1.0080           0
    2466 L11  19   POPC C26  CTL2  -0.180000       12.0110           0
    2467 L11  19   POPC H6R  HAL2   0.090000        1.0080           0
    2468 L11  19   POPC H6S  HAL2   0.090000        1.0080           0
    2469 L11  19   POPC C27  CTL2  -0.180000       12.0110           0
    2470 L11  19   POPC H7R  HAL2   0.090000        1.0080           0
    2471 L11  19   POPC H7S  HAL2   0.090000        1.0080           0
    2472 L11  19   POPC C28  CTL2  -0.180000       12.0110           0
    2473 L11  19   POPC H8R  HAL2   0.090000        1.0080           0
    2474 L11  19   POPC H8S  HAL2   0.090000        1.0080           0
    2475 L11  19   POPC C29  CEL1  -0.150000       12.0110           0
    2476 L11  19   POPC H91  HEL1   0.150000        1.0080           0
    2477 L11  19   POPC C210 CEL1  -0.150000       12.0110           0
    2478 L11  19   POPC H101 HEL1   0.150000        1.0080           0
    2479 L11  19   POPC C211 CTL2  -0.180000       12.0110           0
    2480 L11  19   POPC H11R HAL2   0.090000        1.0080           0
    2481 L11  19   POPC H11S HAL2   0.090000        1.0080           0
    2482 L11  19   POPC C212 CTL2  -0.180000       12.0110           0
    2483 L11  19   POPC H12R HAL2   0.090000        1.0080           0
    2484 L11  19   POPC H12S HAL2   0.090000        1.0080           0
    2485 L11  19   POPC C213 CTL2  -0.180000       12.0110           0
    2486 L11  19   POPC H13R HAL2   0.090000        1.0080           0
    2487 L11  19   POPC H13S HAL2   0.090000        1.0080           0
    2488 L11  19   POPC C214 CTL2  -0.180000       12.0110           0
    2489 L11  19   POPC H14R HAL2   0.090000        1.0080           0
    2490 L11  19   POPC H14S HAL2   0.090000        1.0080           0
    2491 L11  19   POPC C215 CTL2  -0.180000       12.0110           0
    2492 L11  19   POPC H15R HAL2   0.090000        1.0080           0
    2493 L11  19   POPC H15S HAL2   0.090000        1.0080           0
    2494 L11  19   POPC C216 CTL2  -0.180000       12.0110           0
    2495 L11  19   POPC H16R HAL2   0.090000        1.0080           0
    2496 L11  19   POPC H16S HAL2   0.090000        1.0080           0
    2497 L11  19   POPC C217 CTL2  -0.180000       12.0110           0
    2498 L11  19   POPC H17R HAL2   0.090000        1.0080           0
    2499 L11  19   POPC H17S HAL2   0.090000        1.0080           0
    2500 L11  19   POPC C218 CTL3  -0.270000       12.0110           0
    2501 L11  19   POPC H18R HAL3   0.090000        1.0080           0
    2502 L11  19   POPC H18S HAL3   0.090000        1.0080           0
    2503 L11  19   POPC H18T HAL3   0.090000        1.0080           0
    2504 L11  19   POPC C33  CTL2  -0.180000       12.0110           0
    2505 L11  19   POPC H3X  HAL2   0.090000        1.0080           0
    2506 L11  19   POPC H3Y  HAL2   0.090000        1.0080           0
    2507 L11  19   POPC C34  CTL2  -0.180000       12.0110           0
    2508 L11  19   POPC H4X  HAL2   0.090000        1.0080           0
    2509 L11  19   POPC H4Y  HAL2   0.090000        1.0080           0
    2510 L11  19   POPC C35  CTL2  -0.180000       12.0110           0
    2511 L11  19   POPC H5X  HAL2   0.090000        1.0080           0
    2512 L11  19   POPC H5Y  HAL2   0.090000        1.0080           0
    2513 L11  19   POPC C36  CTL2  -0.180000       12.0110           0
    2514 L11  19   POPC H6X  HAL2   0.090000        1.0080           0
    2515 L11  19   POPC H6Y  HAL2   0.090000        1.0080           0
    2516 L11  19   POPC C37  CTL2  -0.180000       12.0110           0
    2517 L11  19   POPC H7X  HAL2   0.090000        1.0080           0
    2518 L11  19   POPC H7Y  HAL2   0.090000        1.0080           0
    2519 L11  19   POPC C38  CTL2  -0.180000       12.0110           0
    2520 L11  19   POPC H8X  HAL2   0.090000        1.0080           0
    2521 L11  19   POPC H8Y  HAL2   0.090000        1.0080           0
    2522 L11  19   POPC C39  CTL2  -0.180000       12.0110           0
    2523 L11  19   POPC H9X  HAL2   0.090000        1.0080           0
    2524 L11  19   POPC H9Y  HAL2   0.090000        1.0080           0
    2525 L11  19   POPC C310 CTL2  -0.180000       12.0110           0
    2526 L11  19   POPC H10X HAL2   0.090000        1.0080           0
    2527 L11  19   POPC H10Y HAL2   0.090000        1.0080           0
    2528 L11  19   POPC C311 CTL2  -0.180000       12.0110           0
    2529 L11  19   POPC H11X HAL2   0.090000        1.0080           0
    2530 L11  19   POPC H11Y HAL2   0.090000        1.0080           0
    2531 L11  19   POPC C312 CTL2  -0.180000       12.0110           0
    2532 L11  19   POPC H12X HAL2   0.090000        1.0080           0
    2533 L11  19   POPC H12Y HAL2   0.090000        1.0080           0
    2534 L11  19   POPC C313 CTL2  -0.180000       12.0110           0
    2535 L11  19   POPC H13X HAL2   0.090000        1.0080           0
    2536 L11  19   POPC H13Y HAL2   0.090000        1.0080           0
    2537 L11  19   POPC C314 CTL2  -0.180000       12.0110           0
    2538 L11  19   POPC H14X HAL2   0.090000        1.0080           0
    2539 L11  19   POPC H14Y HAL2   0.090000        1.0080           0
    2540 L11  19   POPC C315 CTL2  -0.180000       12.0110           0
    2541 L11  19   POPC H15X HAL2   0.090000        1.0080           0
    2542 L11  19   POPC H15Y HAL2   0.090000        1.0080           0
    2543 L11  19   POPC C316 CTL3  -0.270000       12.0110           0
    2544 L11  19   POPC H16X HAL3   0.090000        1.0080           0
    2545 L11  19   POPC H16Y HAL3   0.090000        1.0080           0
    2546 L11  19   POPC H16Z HAL3   0.090000        1.0080           0
    2547 L11  20   POPC N    NTL   -0.600000       14.0070           0
    2548 L11  20   POPC C11  CTL2  -0.100000       12.0110           0
    2549 L11  20   POPC C12  CTL5  -0.350000       12.0110           0
    2550 L11  20   POPC C13  CTL5  -0.350000       12.0110           0
    2551 L11  20   POPC C14  CTL5  -0.350000       12.0110           0
    2552 L11  20   POPC H11  HL     0.250000        1.0080           0
    2553 L11  20   POPC H12  HL     0.250000        1.0080           0
    2554 L11  20   POPC H21  HL     0.250000        1.0080           0
    2555 L11  20   POPC H22  HL     0.250000        1.0080           0
    2556 L11  20   POPC H23  HL     0.250000        1.0080           0
    2557 L11  20   POPC H31  HL     0.250000        1.0080           0
    2558 L11  20   POPC H32  HL     0.250000        1.0080           0
    2559 L11  20   POPC H33  HL     0.250000        1.0080           0
    2560 L11  20   POPC H41  HL     0.250000        1.0080           0
    2561 L11  20   POPC H42  HL     0.250000        1.0080           0
    2562 L11  20   POPC H43  HL     0.250000        1.0080           0
    2563 L11  20   POPC C15  CTL2  -0.080000       12.0110           0
    2564 L11  20   POPC H51  HAL2   0.090000        1.0080           0
    2565 L11  20   POPC H52  HAL2   0.090000        1.0080           0
    2566 L11  20   POPC P1   PL     1.500000       30.9740           0
    2567 L11  20   POPC O3   O2L   -0.780000       15.9994           0
    2568 L11  20   POPC O4   O2L   -0.780000       15.9994           0
    2569 L11  20   POPC O1   OSL   -0.570000       15.9994           0
    2570 L11  20   POPC O2   OSL   -0.570000       15.9994           0
    2571 L11  20   POPC C1   CTL2  -0.080000       12.0110           0
    2572 L11  20   POPC HA   HAL2   0.090000        1.0080           0
    2573 L11  20   POPC HB   HAL2   0.090000        1.0080           0
    2574 L11  20   POPC C2   CTL1   0.040000       12.0110           0
    2575 L11  20   POPC HS   HAL1   0.090000        1.0080           0
    2576 L11  20   POPC O21  OSL   -0.340000       15.9994           0
    2577 L11  20   POPC C21  CL     0.630000       12.0110           0
    2578 L11  20   POPC O22  OBL   -0.520000       15.9994           0
    2579 L11  20   POPC C22  CTL2  -0.080000       12.0110           0
    2580 L11  20   POPC H2R  HAL2   0.090000        1.0080           0
    2581 L11  20   POPC H2S  HAL2   0.090000        1.0080           0
    2582 L11  20   POPC C3   CTL2  -0.050000       12.0110           0
    2583 L11  20   POPC HX   HAL2   0.090000        1.0080           0
    2584 L11  20   POPC HY   HAL2   0.090000        1.0080           0
    2585 L11  20   POPC O31  OSL   -0.340000       15.9994           0
    2586 L11  20   POPC C31  CL     0.630000       12.0110           0
    2587 L11  20   POPC O32  OBL   -0.520000       15.9994           0
    2588 L11  20   POPC C32  CTL2  -0.080000       12.0110           0
    2589 L11  20   POPC H2X  HAL2   0.090000        1.0080           0
    2590 L11  20   POPC H2Y  HAL2   0.090000        1.0080           0
    2591 L11  20   POPC C23  CTL2  -0.180000       12.0110           0
    2592 L11  20   POPC H3R  HAL2   0.090000        1.0080           0
    2593 L11  20   POPC H3S  HAL2   0.090000        1.0080           0
    2594 L11  20   POPC C24  CTL2  -0.180000       12.0110           0
    2595 L11  20   POPC H4R  HAL2   0.090000        1.0080           0
    2596 L11  20   POPC H4S  HAL2   0.090000        1.0080           0
    2597 L11  20   POPC C25  CTL2  -0.180000       12.0110           0
    2598 L11  20   POPC H5R  HAL2   0.090000        1.0080           0
    2599 L11  20   POPC H5S  HAL2   0.090000        1.0080           0
    2600 L11  20   POPC C26  CTL2  -0.180000       12.0110           0
    2601 L11  20   POPC H6R  HAL2   0.090000        1.0080           0
    2602 L11  20   POPC H6S  HAL2   0.090000        1.0080           0
    2603 L11  20   POPC C27  CTL2  -0.180000       12.0110           0
    2604 L11  20   POPC H7R  HAL2   0.090000        1.0080           0
    2605 L11  20   POPC H7S  HAL2   0.090000        1.0080           0
    2606 L11  20   POPC C28  CTL2  -0.180000       12.0110           0
    2607 L11  20   POPC H8R  HAL2   0.090000        1.0080           0
    2608 L11  20   POPC H8S  HAL2   0.090000        1.0080           0
    2609 L11  20   POPC C29  CEL1  -0.150000       12.0110           0
    2610 L11  20   POPC H91  HEL1   0.150000        1.0080           0
    2611 L11  20   POPC C210 CEL1  -0.150000       12.0110           0
    2612 L11  20   POPC H101 HEL1   0.150000        1.0080           0
    2613 L11  20   POPC C211 CTL2  -0.180000       12.0110           0
    2614 L11  20   POPC H11R HAL2   0.090000        1.0080           0
    2615 L11  20   POPC H11S HAL2   0.090000        1.0080           0
    2616 L11  20   POPC C212 CTL2  -0.180000       12.0110           0
    2617 L11  20   POPC H12R HAL2   0.090000        1.0080           0
    2618 L11  20   POPC H12S HAL2   0.090000        1.0080           0
    2619 L11  20   POPC C213 CTL2  -0.180000       12.0110           0
    2620 L11  20   POPC H13R HAL2   0.090000        1.0080           0
    2621 L11  20   POPC H13S HAL2   0.090000        1.0080           0
    2622 L11  20   POPC C214 CTL2  -0.180000       12.0110           0
    2623 L11  20   POPC H14R HAL2   0.090000        1.0080           0
    2624 L11  20   POPC H14S HAL2   0.090000        1.0080           0
    2625 L11  20   POPC C215 CTL2  -0.180000       12.0110           0
    2626 L11  20   POPC H15R HAL2   0.090000        1.0080           0
    2627 L11  20   POPC H15S HAL2   0.090000        1.0080           0
    2628 L11  20   POPC C216 CTL2  -0.180000       12.0110           0
    2629 L11  20   POPC H16R HAL2   0.090000        1.0080           0
    2630 L11  20   POPC H16S HAL2   0.090000        1.0080           0
    2631 L11  20   POPC C217 CTL2  -0.180000       12.0110           0
    2632 L11  20   POPC H17R HAL2   0.090000        1.0080           0
    2633 L11  20   POPC H17S HAL2   0.090000        1.0080           0
    2634 L11  20   POPC C218 CTL3  -0.270000       12.0110           0
    2635 L11  20   POPC H18R HAL3   0.090000        1.0080           0
    2636 L11  20   POPC H18S HAL3   0.090000        1.0080           0
    2637 L11  20   POPC H18T HAL3   0.090000        1.0080           0
    2638 L11  20   POPC C33  CTL2  -0.180000       12.0110           0
    2639 L11  20   POPC H3X  HAL2   0.090000        1.0080           0
    2640 L11  20   POPC H3Y  HAL2   0.090000        1.0080           0
    2641 L11  20   POPC C34  CTL2  -0.180000       12.0110           0
    2642 L11  20   POPC H4X  HAL2   0.090000        1.0080           0
    2643 L11  20   POPC H4Y  HAL2   0.090000        1.0080           0
    2644 L11  20   POPC C35  CTL2  -0.180000       12.0110           0
    2645 L11  20   POPC H5X  HAL2   0.090000        1.0080           0
    2646 L11  20   POPC H5Y  HAL2   0.090000        1.0080           0
    2647 L11  20   POPC C36  CTL2  -0.180000       12.0110           0
    2648 L11  20   POPC H6X  HAL2   0.090000        1.0080           0
    2649 L11  20   POPC H6Y  HAL2   0.090000        1.0080           0
    2650 L11  20   POPC C37  CTL2  -0.180000       12.0110           0
    2651 L11  20   POPC H7X  HAL2   0.090000        1.0080           0
    2652 L11  20   POPC H7Y  HAL2   0.090000        1.0080           0
    2653 L11  20   POPC C38  CTL2  -0.180000       12.0110           0
    2654 L11  20   POPC H8X  HAL2   0.090000        1.0080           0
    2655 L11  20   POPC H8Y  HAL2   0.090000        1.0080           0
    2656 L11  20   POPC C39  CTL2  -0.180000       12.0110           0
    2657 L11  20   POPC H9X  HAL2   0.090000        1.0080           0
    2658 L11  20   POPC H9Y  HAL2   0.090000        1.0080           0
    2659 L11  20   POPC C310 CTL2  -0.180000       12.0110           0
    2660 L11  20   POPC H10X HAL2   0.090000        1.0080           0
    2661 L11  20   POPC H10Y HAL2   0.090000        1.0080           0
    2662 L11  20   POPC C311 CTL2  -0.180000       12.0110           0
    2663 L11  20   POPC H11X HAL2   0.090000        1.0080           0
    2664 L11  20   POPC H11Y HAL2   0.090000        1.0080           0
    2665 L11  20   POPC C312 CTL2  -0.180000       12.0110           0
    2666 L11  20   POPC H12X HAL2   0.090000        1.0080           0
    2667 L11  20   POPC H12Y HAL2   0.090000        1.0080           0
    2668 L11  20   POPC C313 CTL2  -0.180000       12.0110           0
    2669 L11  20   POPC H13X HAL2   0.090000        1.0080           0
    2670 L11  20   POPC H13Y HAL2   0.090000        1.0080           0
    2671 L11  20   POPC C314 CTL2  -0.180000       12.0110           0
    2672 L11  20   POPC H14X HAL2   0.090000        1.0080           0
    2673 L11  20   POPC H14Y HAL2   0.090000        1.0080           0
    2674 L11  20   POPC C315 CTL2  -0.180000       12.0110           0
    2675 L11  20   POPC H15X HAL2   0.090000        1.0080           0
    2676 L11  20   POPC H15Y HAL2   0.090000        1.0080           0
    2677 L11  20   POPC C316 CTL3  -0.270000       12.0110           0
    2678 L11  20   POPC H16X HAL3   0.090000        1.0080           0
    2679 L11  20   POPC H16Y HAL3   0.090000        1.0080           0
    2680 L11  20   POPC H16Z HAL3   0.090000        1.0080           0
    2681 L11  21   POPC N    NTL   -0.600000       14.0070           0
    2682 L11  21   POPC C11  CTL2  -0.100000       12.0110           0
    2683 L11  21   POPC C12  CTL5  -0.350000       12.0110           0
    2684 L11  21   POPC C13  CTL5  -0.350000       12.0110           0
    2685 L11  21   POPC C14  CTL5  -0.350000       12.0110           0
    2686 L11  21   POPC H11  HL     0.250000        1.0080           0
    2687 L11  21   POPC H12  HL     0.250000        1.0080           0
    2688 L11  21   POPC H21  HL     0.250000        1.0080           0
    2689 L11  21   POPC H22  HL     0.250000        1.0080           0
    2690 L11  21   POPC H23  HL     0.250000        1.0080           0
    2691 L11  21   POPC H31  HL     0.250000        1.0080           0
    2692 L11  21   POPC H32  HL     0.250000        1.0080           0
    2693 L11  21   POPC H33  HL     0.250000        1.0080           0
    2694 L11  21   POPC H41  HL     0.250000        1.0080           0
    2695 L11  21   POPC H42  HL     0.250000        1.0080           0
    2696 L11  21   POPC H43  HL     0.250000        1.0080           0
    2697 L11  21   POPC C15  CTL2  -0.080000       12.0110           0
    2698 L11  21   POPC H51  HAL2   0.090000        1.0080           0
    2699 L11  21   POPC H52  HAL2   0.090000        1.0080           0
    2700 L11  21   POPC P1   PL     1.500000       30.9740           0
    2701 L11  21   POPC O3   O2L   -0.780000       15.9994           0
    2702 L11  21   POPC O4   O2L   -0.780000       15.9994           0
    2703 L11  21   POPC O1   OSL   -0.570000       15.9994           0
    2704 L11  21   POPC O2   OSL   -0.570000       15.9994           0
    2705 L11  21   POPC C1   CTL2  -0.080000       12.0110           0
    2706 L11  21   POPC HA   HAL2   0.090000        1.0080           0
    2707 L11  21   POPC HB   HAL2   0.090000        1.0080           0
    2708 L11  21   POPC C2   CTL1   0.040000       12.0110           0
    2709 L11  21   POPC HS   HAL1   0.090000        1.0080           0
    2710 L11  21   POPC O21  OSL   -0.340000       15.9994           0
    2711 L11  21   POPC C21  CL     0.630000       12.0110           0
    2712 L11  21   POPC O22  OBL   -0.520000       15.9994           0
    2713 L11  21   POPC C22  CTL2  -0.080000       12.0110           0
    2714 L11  21   POPC H2R  HAL2   0.090000        1.0080           0
    2715 L11  21   POPC H2S  HAL2   0.090000        1.0080           0
    2716 L11  21   POPC C3   CTL2  -0.050000       12.0110           0
    2717 L11  21   POPC HX   HAL2   0.090000        1.0080           0
    2718 L11  21   POPC HY   HAL2   0.090000        1.0080           0
    2719 L11  21   POPC O31  OSL   -0.340000       15.9994           0
    2720 L11  21   POPC C31  CL     0.630000       12.0110           0
    2721 L11  21   POPC O32  OBL   -0.520000       15.9994           0
    2722 L11  21   POPC C32  CTL2  -0.080000       12.0110           0
    2723 L11  21   POPC H2X  HAL2   0.090000        1.0080           0
    2724 L11  21   POPC H2Y  HAL2   0.090000        1.0080           0
    2725 L11  21   POPC C23  CTL2  -0.180000       12.0110           0
    2726 L11  21   POPC H3R  HAL2   0.090000        1.0080           0
    2727 L11  21   POPC H3S  HAL2   0.090000        1.0080           0
    2728 L11  21   POPC C24  CTL2  -0.180000       12.0110           0
    2729 L11  21   POPC H4R  HAL2   0.090000        1.0080           0
    2730 L11  21   POPC H4S  HAL2   0.090000        1.0080           0
    2731 L11  21   POPC C25  CTL2  -0.180000       12.0110           0
    2732 L11  21   POPC H5R  HAL2   0.090000        1.0080           0
    2733 L11  21   POPC H5S  HAL2   0.090000        1.0080           0
    2734 L11  21   POPC C26  CTL2  -0.180000       12.0110           0
    2735 L11  21   POPC H6R  HAL2   0.090000        1.0080           0
    2736 L11  21   POPC H6S  HAL2   0.090000        1.0080           0
    2737 L11  21   POPC C27  CTL2  -0.180000       12.0110           0
    2738 L11  21   POPC H7R  HAL2   0.090000        1.0080           0
    2739 L11  21   POPC H7S  HAL2   0.090000        1.0080           0
    2740 L11  21   POPC C28  CTL2  -0.180000       12.0110           0
    2741 L11  21   POPC H8R  HAL2   0.090000        1.0080           0
    2742 L11  21   POPC H8S  HAL2   0.090000        1.0080           0
    2743 L11  21   POPC C29  CEL1  -0.150000       12.0110           0
    2744 L11  21   POPC H91  HEL1   0.150000        1.0080           0
    2745 L11  21   POPC C210 CEL1  -0.150000       12.0110           0
    2746 L11  21   POPC H101 HEL1   0.150000        1.0080           0
    2747 L11  21   POPC C211 CTL2  -0.180000       12.0110           0
    2748 L11  21   POPC H11R HAL2   0.090000        1.0080           0
    2749 L11  21   POPC H11S HAL2   0.090000        1.0080           0
    2750 L11  21   POPC C212 CTL2  -0.180000       12.0110           0
    2751 L11  21   POPC H12R HAL2   0.090000        1.0080           0
    2752 L11  21   POPC H12S HAL2   0.090000        1.0080           0
    2753 L11  21   POPC C213 CTL2  -0.180000       12.0110           0
    2754 L11  21   POPC H13R HAL2   0.090000        1.0080           0
    2755 L11  21   POPC H13S HAL2   0.090000        1.0080           0
    2756 L11  21   POPC C214 CTL2  -0.180000       12.0110           0
    2757 L11  21   POPC H14R HAL2   0.090000        1.0080           0
    2758 L11  21   POPC H14S HAL2   0.090000        1.0080           0
    2759 L11  21   POPC C215 CTL2  -0.180000       12.0110           0
    2760 L11  21   POPC H15R HAL2   0.090000        1.0080           0
    2761 L11  21   POPC H15S HAL2   0.090000        1.0080           0
    2762 L11  21   POPC C216 CTL2  -0.180000       12.0110           0
    2763 L11  21   POPC H16R HAL2   0.090000        1.0080           0
    2764 L11  21   POPC H16S HAL2   0.090000        1.0080           0
    2765 L11  21   POPC C217 CTL2  -0.180000       12.0110           0
    2766 L11  21   POPC H17R HAL2   0.090000        1.0080           0
    2767 L11  21   POPC H17S HAL2   0.090000        1.0080           0
    2768 L11  21   POPC C218 CTL3  -0.270000       12.0110           0
    2769 L11  21   POPC H18R HAL3   0.090000        1.0080           0
    2770 L11  21   POPC H18S HAL3   0.090000        1.0080           0
    2771 L11  21   POPC H18T HAL3   0.090000        1.0080           0
    2772 L11  21   POPC C33  CTL2  -0.180000       12.0110           0
    2773 L11  21   POPC H3X  HAL2   0.090000        1.0080           0
    2774 L11  21   POPC H3Y  HAL2   0.090000        1.0080           0
    2775 L11  21   POPC C34  CTL2  -0.180000       12.0110           0
    2776 L11  21   POPC H4X  HAL2   0.090000        1.0080           0
    2777 L11  21   POPC H4Y  HAL2   0.090000        1.0080           0
    2778 L11  21   POPC C35  CTL2  -0.180000       12.0110           0
    2779 L11  21   POPC H5X  HAL2   0.090000        1.0080           0
    2780 L11  21   POPC H5Y  HAL2   0.090000        1.0080           0
    2781 L11  21   POPC C36  CTL2  -0.180000       12.0110           0
    2782 L11  21   POPC H6X  HAL2   0.090000        1.0080           0
    2783 L11  21   POPC H6Y  HAL2   0.090000        1.0080           0
    2784 L11  21   POPC C37  CTL2  -0.180000       12.0110           0
    2785 L11  21   POPC H7X  HAL2   0.090000        1.0080           0
    2786 L11  21   POPC H7Y  HAL2   0.090000        1.0080           0
    2787 L11  21   POPC C38  CTL2  -0.180000       12.0110           0
    2788 L11  21   POPC H8X  HAL2   0.090000        1.0080           0
    2789 L11  21   POPC H8Y  HAL2   0.090000        1.0080           0
    2790 L11  21   POPC C39  CTL2  -0.180000       12.0110           0
    2791 L11  21   POPC H9X  HAL2   0.090000        1.0080           0
    2792 L11  21   POPC H9Y  HAL2   0.090000        1.0080           0
    2793 L11  21   POPC C310 CTL2  -0.180000       12.0110           0
    2794 L11  21   POPC H10X HAL2   0.090000        1.0080           0
    2795 L11  21   POPC H10Y HAL2   0.090000        1.0080           0
    2796 L11  21   POPC C311 CTL2  -0.180000       12.0110           0
    2797 L11  21   POPC H11X HAL2   0.090000        1.0080           0
    2798 L11  21   POPC H11Y HAL2   0.090000        1.0080           0
    2799 L11  21   POPC C312 CTL2  -0.180000       12.0110           0
    2800 L11  21   POPC H12X HAL2   0.090000        1.0080           0
    2801 L11  21   POPC H12Y HAL2   0.090000        1.0080           0
    2802 L11  21   POPC C313 CTL2  -0.180000       12.0110           0
    2803 L11  21   POPC H13X HAL2   0.090000        1.0080           0
    2804 L11  21   POPC H13Y HAL2   0.090000        1.0080           0
    2805 L11  21   POPC C314 CTL2  -0.180000       12.0110           0
    2806 L11  21   POPC H14X HAL2   0.090000        1.0080           0
    2807 L11  21   POPC H14Y HAL2   0.090000        1.0080           0
    2808 L11  21   POPC C315 CTL2  -0.180000       12.0110           0
    2809 L11  21   POPC H15X HAL2   0.090000        1.0080           0
    2810 L11  21   POPC H15Y HAL2   0.090000        1.0080           0
    2811 L11  21   POPC C316 CTL3  -0.270000       12.0110           0
    2812 L11  21   POPC H16X HAL3   0.090000        1.0080           0
    2813 L11  21   POPC H16Y HAL3   0.090000        1.0080           0
    2814 L11  21   POPC H16Z HAL3   0.090000        1.0080           0
    2815 L11  22   POPC N    NTL   -0.600000       14.0070           0
    2816 L11  22   POPC C11  CTL2  -0.100000       12.0110           0
    2817 L11  22   POPC C12  CTL5  -0.350000       12.0110           0
    2818 L11  22   POPC C13  CTL5  -0.350000       12.0110           0
    2819 L11  22   POPC C14  CTL5  -0.350000       12.0110           0
    2820 L11  22   POPC H11  HL     0.250000        1.0080           0
    2821 L11  22   POPC H12  HL     0.250000        1.0080           0
    2822 L11  22   POPC H21  HL     0.250000        1.0080           0
    2823 L11  22   POPC H22  HL     0.250000        1.0080           0
    2824 L11  22   POPC H23  HL     0.250000        1.0080           0
    2825 L11  22   POPC H31  HL     0.250000        1.0080           0
    2826 L11  22   POPC H32  HL     0.250000        1.0080           0
    2827 L11  22   POPC H33  HL     0.250000        1.0080           0
    2828 L11  22   POPC H41  HL     0.250000        1.0080           0
    2829 L11  22   POPC H42  HL     0.250000        1.0080           0
    2830 L11  22   POPC H43  HL     0.250000        1.0080           0
    2831 L11  22   POPC C15  CTL2  -0.080000       12.0110           0
    2832 L11  22   POPC H51  HAL2   0.090000        1.0080           0
    2833 L11  22   POPC H52  HAL2   0.090000        1.0080           0
    2834 L11  22   POPC P1   PL     1.500000       30.9740           0
    2835 L11  22   POPC O3   O2L   -0.780000       15.9994           0
    2836 L11  22   POPC O4   O2L   -0.780000       15.9994           0
    2837 L11  22   POPC O1   OSL   -0.570000       15.9994           0
    2838 L11  22   POPC O2   OSL   -0.570000       15.9994           0
    2839 L11  22   POPC C1   CTL2  -0.080000       12.0110           0
    2840 L11  22   POPC HA   HAL2   0.090000        1.0080           0
    2841 L11  22   POPC HB   HAL2   0.090000        1.0080           0
    2842 L11  22   POPC C2   CTL1   0.040000       12.0110           0
    2843 L11  22   POPC HS   HAL1   0.090000        1.0080           0
    2844 L11  22   POPC O21  OSL   -0.340000       15.9994           0
    2845 L11  22   POPC C21  CL     0.630000       12.0110           0
    2846 L11  22   POPC O22  OBL   -0.520000       15.9994           0
    2847 L11  22   POPC C22  CTL2  -0.080000       12.0110           0
    2848 L11  22   POPC H2R  HAL2   0.090000        1.0080           0
    2849 L11  22   POPC H2S  HAL2   0.090000        1.0080           0
    2850 L11  22   POPC C3   CTL2  -0.050000       12.0110           0
    2851 L11  22   POPC HX   HAL2   0.090000        1.0080           0
    2852 L11  22   POPC HY   HAL2   0.090000        1.0080           0
    2853 L11  22   POPC O31  OSL   -0.340000       15.9994           0
    2854 L11  22   POPC C31  CL     0.630000       12.0110           0
    2855 L11  22   POPC O32  OBL   -0.520000       15.9994           0
    2856 L11  22   POPC C32  CTL2  -0.080000       12.0110           0
    2857 L11  22   POPC H2X  HAL2   0.090000        1.0080           0
    2858 L11  22   POPC H2Y  HAL2   0.090000        1.0080           0
    2859 L11  22   POPC C23  CTL2  -0.180000       12.0110           0
    2860 L11  22   POPC H3R  HAL2   0.090000        1.0080           0
    2861 L11  22   POPC H3S  HAL2   0.090000        1.0080           0
    2862 L11  22   POPC C24  CTL2  -0.180000       12.0110           0
    2863 L11  22   POPC H4R  HAL2   0.090000        1.0080           0
    2864 L11  22   POPC H4S  HAL2   0.090000        1.0080           0
    2865 L11  22   POPC C25  CTL2  -0.180000       12.0110           0
    2866 L11  22   POPC H5R  HAL2   0.090000        1.0080           0
    2867 L11  22   POPC H5S  HAL2   0.090000        1.0080           0
    2868 L11  22   POPC C26  CTL2  -0.180000       12.0110           0
    2869 L11  22   POPC H6R  HAL2   0.090000        1.0080           0
    2870 L11  22   POPC H6S  HAL2   0.090000        1.0080           0
    2871 L11  22   POPC C27  CTL2  -0.180000       12.0110           0
    2872 L11  22   POPC H7R  HAL2   0.090000        1.0080           0
    2873 L11  22   POPC H7S  HAL2   0.090000        1.0080           0
    2874 L11  22   POPC C28  CTL2  -0.180000       12.0110           0
    2875 L11  22   POPC H8R  HAL2   0.090000        1.0080           0
    2876 L11  22   POPC H8S  HAL2   0.090000        1.0080           0
    2877 L11  22   POPC C29  CEL1  -0.150000       12.0110           0
    2878 L11  22   POPC H91  HEL1   0.150000        1.0080           0
    2879 L11  22   POPC C210 CEL1  -0.150000       12.0110           0
    2880 L11  22   POPC H101 HEL1   0.150000        1.0080           0
    2881 L11  22   POPC C211 CTL2  -0.180000       12.0110           0
    2882 L11  22   POPC H11R HAL2   0.090000        1.0080           0
    2883 L11  22   POPC H11S HAL2   0.090000        1.0080           0
    2884 L11  22   POPC C212 CTL2  -0.180000       12.0110           0
    2885 L11  22   POPC H12R HAL2   0.090000        1.0080           0
    2886 L11  22   POPC H12S HAL2   0.090000        1.0080           0
    2887 L11  22   POPC C213 CTL2  -0.180000       12.0110           0
    2888 L11  22   POPC H13R HAL2   0.090000        1.0080           0
    2889 L11  22   POPC H13S HAL2   0.090000        1.0080           0
    2890 L11  22   POPC C214 CTL2  -0.180000       12.0110           0
    2891 L11  22   POPC H14R HAL2   0.090000        1.0080           0
    2892 L11  22   POPC H14S HAL2   0.090000        1.0080           0
    2893 L11  22   POPC C215 CTL2  -0.180000       12.0110           0
    2894 L11  22   POPC H15R HAL2   0.090000        1.0080           0
    2895 L11  22   POPC H15S HAL2   0.090000        1.0080           0
    2896 L11  22   POPC C216 CTL2  -0.180000       12.0110           0
    2897 L11  22   POPC H16R HAL2   0.090000        1.0080           0
    2898 L11  22   POPC H16S HAL2   0.090000        1.0080           0
    2899 L11  22   POPC C217 CTL2  -0.180000       12.0110           0
    2900 L11  22   POPC H17R HAL2   0.090000        1.0080           0
    2901 L11  22   POPC H17S HAL2   0.090000        1.0080           0
    2902 L11  22   POPC C218 CTL3  -0.270000       12.0110           0
    2903 L11  22   POPC H18R HAL3   0.090000        1.0080           0
    2904 L11  22   POPC H18S HAL3   0.090000        1.0080           0
    2905 L11  22   POPC H18T HAL3   0.090000        1.0080           0
    2906 L11  22   POPC C33  CTL2  -0.180000       12.0110           0
    2907 L11  22   POPC H3X  HAL2   0.090000        1.0080           0
    2908 L11  22   POPC H3Y  HAL2   0.090000        1.0080           0
    2909 L11  22   POPC C34  CTL2  -0.180000       12.0110           0
    2910 L11  22   POPC H4X  HAL2   0.090000        1.0080           0
    2911 L11  22   POPC H4Y  HAL2   0.090000        1.0080           0
    2912 L11  22   POPC C35  CTL2  -0.180000       12.0110           0
    2913 L11  22   POPC H5X  HAL2   0.090000        1.0080           0
    2914 L11  22   POPC H5Y  HAL2   0.090000        1.0080           0
    2915 L11  22   POPC C36  CTL2  -0.180000       12.0110           0
    2916 L11  22   POPC H6X  HAL2   0.090000        1.0080           0
    2917 L11  22   POPC H6Y  HAL2   0.090000        1.0080           0
    2918 L11  22   POPC C37  CTL2  -0.180000       12.0110           0
    2919 L11  22   POPC H7X  HAL2   0.090000        1.0080           0
    2920 L11  22   POPC H7Y  HAL2   0.090000        1.0080           0
    2921 L11  22   POPC C38  CTL2  -0.180000       12.0110           0
    2922 L11  22   POPC H8X  HAL2   0.090000        1.0080           0
    2923 L11  22   POPC H8Y  HAL2   0.090000        1.0080           0
    2924 L11  22   POPC C39  CTL2  -0.180000       12.0110           0
    2925 L11  22   POPC H9X  HAL2   0.090000        1.0080           0
    2926 L11  22   POPC H9Y  HAL2   0.090000        1.0080           0
    2927 L11  22   POPC C310 CTL2  -0.180000       12.0110           0
    2928 L11  22   POPC H10X HAL2   0.090000        1.0080           0
    2929 L11  22   POPC H10Y HAL2   0.090000        1.0080           0
    2930 L11  22   POPC C311 CTL2  -0.180000       12.0110           0
    2931 L11  22   POPC H11X HAL2   0.090000        1.0080           0
    2932 L11  22   POPC H11Y HAL2   0.090000        1.0080           0
    2933 L11  22   POPC C312 CTL2  -0.180000       12.0110           0
    2934 L11  22   POPC H12X HAL2   0.090000        1.0080           0
    2935 L11  22   POPC H12Y HAL2   0.090000        1.0080           0
    2936 L11  22   POPC C313 CTL2  -0.180000       12.0110           0
    2937 L11  22   POPC H13X HAL2   0.090000        1.0080           0
    2938 L11  22   POPC H13Y HAL2   0.090000        1.0080           0
    2939 L11  22   POPC C314 CTL2  -0.180000       12.0110           0
    2940 L11  22   POPC H14X HAL2   0.090000        1.0080           0
    2941 L11  22   POPC H14Y HAL2   0.090000        1.0080           0
    2942 L11  22   POPC C315 CTL2  -0.180000       12.0110           0
    2943 L11  22   POPC H15X HAL2   0.090000        1.0080           0
    2944 L11  22   POPC H15Y HAL2   0.090000        1.0080           0
    2945 L11  22   POPC C316 CTL3  -0.270000       12.0110           0
    2946 L11  22   POPC H16X HAL3   0.090000        1.0080           0
    2947 L11  22   POPC H16Y HAL3   0.090000        1.0080           0
    2948 L11  22   POPC H16Z HAL3   0.090000        1.0080           0
    2949 L11  23   POPC N    NTL   -0.600000       14.0070           0
    2950 L11  23   POPC C11  CTL2  -0.100000       12.0110           0
    2951 L11  23   POPC C12  CTL5  -0.350000       12.0110           0
    2952 L11  23   POPC C13  CTL5  -0.350000       12.0110           0
    2953 L11  23   POPC C14  CTL5  -0.350000       12.0110           0
    2954 L11  23   POPC H11  HL     0.250000        1.0080           0
    2955 L11  23   POPC H12  HL     0.250000        1.0080           0
    2956 L11  23   POPC H21  HL     0.250000        1.0080           0
    2957 L11  23   POPC H22  HL     0.250000        1.0080           0
    2958 L11  23   POPC H23  HL     0.250000        1.0080           0
    2959 L11  23   POPC H31  HL     0.250000        1.0080           0
    2960 L11  23   POPC H32  HL     0.250000        1.0080           0
    2961 L11  23   POPC H33  HL     0.250000        1.0080           0
    2962 L11  23   POPC H41  HL     0.250000        1.0080           0
    2963 L11  23   POPC H42  HL     0.250000        1.0080           0
    2964 L11  23   POPC H43  HL     0.250000        1.0080           0
    2965 L11  23   POPC C15  CTL2  -0.080000       12.0110           0
    2966 L11  23   POPC H51  HAL2   0.090000        1.0080           0
    2967 L11  23   POPC H52  HAL2   0.090000        1.0080           0
    2968 L11  23   POPC P1   PL     1.500000       30.9740           0
    2969 L11  23   POPC O3   O2L   -0.780000       15.9994           0
    2970 L11  23   POPC O4   O2L   -0.780000       15.9994           0
    2971 L11  23   POPC O1   OSL   -0.570000       15.9994           0
    2972 L11  23   POPC O2   OSL   -0.570000       15.9994           0
    2973 L11  23   POPC C1   CTL2  -0.080000       12.0110           0
    2974 L11  23   POPC HA   HAL2   0.090000        1.0080           0
    2975 L11  23   POPC HB   HAL2   0.090000        1.0080           0
    2976 L11  23   POPC C2   CTL1   0.040000       12.0110           0
    2977 L11  23   POPC HS   HAL1   0.090000        1.0080           0
    2978 L11  23   POPC O21  OSL   -0.340000       15.9994           0
    2979 L11  23   POPC C21  CL     0.630000       12.0110           0
    2980 L11  23   POPC O22  OBL   -0.520000       15.9994           0
    2981 L11  23   POPC C22  CTL2  -0.080000       12.0110           0
    2982 L11  23   POPC H2R  HAL2   0.090000        1.0080           0
    2983 L11  23   POPC H2S  HAL2   0.090000        1.0080           0
    2984 L11  23   POPC C3   CTL2  -0.050000       12.0110           0
    2985 L11  23   POPC HX   HAL2   0.090000        1.0080           0
    2986 L11  23   POPC HY   HAL2   0.090000        1.0080           0
    2987 L11  23   POPC O31  OSL   -0.340000       15.9994           0
    2988 L11  23   POPC C31  CL     0.630000       12.0110           0
    2989 L11  23   POPC O32  OBL   -0.520000       15.9994           0
    2990 L11  23   POPC C32  CTL2  -0.080000       12.0110           0
    2991 L11  23   POPC H2X  HAL2   0.090000        1.0080           0
    2992 L11  23   POPC H2Y  HAL2   0.090000        1.0080           0
    2993 L11  23   POPC C23  CTL2  -0.180000       12.0110           0
    2994 L11  23   POPC H3R  HAL2   0.090000        1.0080           0
    2995 L11  23   POPC H3S  HAL2   0.090000        1.0080           0
    2996 L11  23   POPC C24  CTL2  -0.180000       12.0110           0
    2997 L11  23   POPC H4R  HAL2   0.090000        1.0080           0
    2998 L11  23   POPC H4S  HAL2   0.090000        1.0080           0
    2999 L11  23   POPC C25  CTL2  -0.180000       12.0110           0
    3000 L11  23   POPC H5R  HAL2   0.090000        1.0080           0
    3001 L11  23   POPC H5S  HAL2   0.090000        1.0080           0
    3002 L11  23   POPC C26  CTL2  -0.180000       12.0110           0
    3003 L11  23   POPC H6R  HAL2   0.090000        1.0080           0
    3004 L11  23   POPC H6S  HAL2   0.090000        1.0080           0
    3005 L11  23   POPC C27  CTL2  -0.180000       12.0110           0
    3006 L11  23   POPC H7R  HAL2   0.090000        1.0080           0
    3007 L11  23   POPC H7S  HAL2   0.090000        1.0080           0
    3008 L11  23   POPC C28  CTL2  -0.180000       12.0110           0
    3009 L11  23   POPC H8R  HAL2   0.090000        1.0080           0
    3010 L11  23   POPC H8S  HAL2   0.090000        1.0080           0
    3011 L11  23   POPC C29  CEL1  -0.150000       12.0110           0
    3012 L11  23   POPC H91  HEL1   0.150000        1.0080           0
    3013 L11  23   POPC C210 CEL1  -0.150000       12.0110           0
    3014 L11  23   POPC H101 HEL1   0.150000        1.0080           0
    3015 L11  23   POPC C211 CTL2  -0.180000       12.0110           0
    3016 L11  23   POPC H11R HAL2   0.090000        1.0080           0
    3017 L11  23   POPC H11S HAL2   0.090000        1.0080           0
    3018 L11  23   POPC C212 CTL2  -0.180000       12.0110           0
    3019 L11  23   POPC H12R HAL2   0.090000        1.0080           0
    3020 L11  23   POPC H12S HAL2   0.090000        1.0080           0
    3021 L11  23   POPC C213 CTL2  -0.180000       12.0110           0
    3022 L11  23   POPC H13R HAL2   0.090000        1.0080           0
    3023 L11  23   POPC H13S HAL2   0.090000        1.0080           0
    3024 L11  23   POPC C214 CTL2  -0.180000       12.0110           0
    3025 L11  23   POPC H14R HAL2   0.090000        1.0080           0
    3026 L11  23   POPC H14S HAL2   0.090000        1.0080           0
    3027 L11  23   POPC C215 CTL2  -0.180000       12.0110           0
    3028 L11  23   POPC H15R HAL2   0.090000        1.0080           0
    3029 L11  23   POPC H15S HAL2   0.090000        1.0080           0
    3030 L11  23   POPC C216 CTL2  -0.180000       12.0110           0
    3031 L11  23   POPC H16R HAL2   0.090000        1.0080           0
    3032 L11  23   POPC H16S HAL2   0.090000        1.0080           0
    3033 L11  23   POPC C217 CTL2  -0.180000       12.0110           0
    3034 L11  23   POPC H17R HAL2   0.090000        1.0080           0
    3035 L11  23   POPC H17S HAL2   0.090000        1.0080           0
    3036 L11  23   POPC C218 CTL3  -0.270000       12.0110           0
    3037 L11  23   POPC H18R HAL3   0.090000        1.0080           0
    3038 L11  23   POPC H18S HAL3   0.090000        1.0080           0
    3039 L11  23   POPC H18T HAL3   0.090000        1.0080           0
    3040 L11  23   POPC C33  CTL2  -0.180000       12.0110           0
    3041 L11  23   POPC H3X  HAL2   0.090000        1.0080           0
    3042 L11  23   POPC H3Y  HAL2   0.090000        1.0080           0
    3043 L11  23   POPC C34  CTL2  -0.180000       12.0110           0
    3044 L11  23   POPC H4X  HAL2   0.090000        1.0080           0
    3045 L11  23   POPC H4Y  HAL2   0.090000        1.0080           0
    3046 L11  23   POPC C35  CTL2  -0.180000       12.0110           0
    3047 L11  23   POPC H5X  HAL2   0.090000        1.0080           0
    3048 L11  23   POPC H5Y  HAL2   0.090000        1.0080           0
    3049 L11  23   POPC C36  CTL2  -0.180000       12.0110           0
    3050 L11  23   POPC H6X  HAL2   0.090000        1.0080           0
    3051 L11  23   POPC H6Y  HAL2   0.090000        1.0080           0
    3052 L11  23   POPC C37  CTL2  -0.180000       12.0110           0
    3053 L11  23   POPC H7X  HAL2   0.090000        1.0080           0
    3054 L11  23   POPC H7Y  HAL2   0.090000        1.0080           0
    3055 L11  23   POPC C38  CTL2  -0.180000       12.0110           0
    3056 L11  23   POPC H8X  HAL2   0.090000        1.0080           0
    3057 L11  23   POPC H8Y  HAL2   0.090000        1.0080           0
    3058 L11  23   POPC C39  CTL2  -0.180000       12.0110           0
    3059 L11  23   POPC H9X  HAL2   0.090000        1.0080           0
    3060 L11  23   POPC H9Y  HAL2   0.090000        1.0080           0
    3061 L11  23   POPC C310 CTL2  -0.180000       12.0110           0
    3062 L11  23   POPC H10X HAL2   0.090000        1.0080           0
    3063 L11  23   POPC H10Y HAL2   0.090000        1.0080           0
    3064 L11  23   POPC C311 CTL2  -0.180000       12.0110           0
    3065 L11  23   POPC H11X HAL2   0.090000        1.0080           0
    3066 L11  23   POPC H11Y HAL2   0.090000        1.0080           0
    3067 L11  23   POPC C312 CTL2  -0.180000       12.0110           0
    3068 L11  23   POPC H12X HAL2   0.090000        1.0080           0
    3069 L11  23   POPC H12Y HAL2   0.090000        1.0080           0
    3070 L11  23   POPC C313 CTL2  -0.180000       12.0110           0
    3071 L11  23   POPC H13X HAL2   0.090000        1.0080           0
    3072 L11  23   POPC H13Y HAL2   0.090000        1.0080           0
    3073 L11  23   POPC C314 CTL2  -0.180000       12.0110           0
    3074 L11  23   POPC H14X HAL2   0.090000        1.0080           0
    3075 L11  23   POPC H14Y HAL2   0.090000        1.0080           0
    3076 L11  23   POPC C315 CTL2  -0.180000       12.0110           0
    3077 L11  23   POPC H15X HAL2   0.090000        1.0080           0
    3078 L11  23   POPC H15Y HAL2   0.090000        1.0080           0
    3079 L11  23   POPC C316 CTL3  -0.270000       12.0110           0
    3080 L11  23   POPC H16X HAL3   0.090000        1.0080           0
    3081 L11  23   POPC H16Y HAL3   0.090000        1.0080           0
    3082 L11  23   POPC H16Z HAL3   0.090000        1.0080           0
    3083 L11  24   POPC N    NTL   -0.600000       14.0070           0
    3084 L11  24   POPC C11  CTL2  -0.100000       12.0110           0
    3085 L11  24   POPC C12  CTL5  -0.350000       12.0110           0
    3086 L11  24   POPC C13  CTL5  -0.350000       12.0110           0
    3087 L11  24   POPC C14  CTL5  -0.350000       12.0110           0
    3088 L11  24   POPC H11  HL     0.250000        1.0080           0
    3089 L11  24   POPC H12  HL     0.250000        1.0080           0
    3090 L11  24   POPC H21  HL     0.250000        1.0080           0
    3091 L11  24   POPC H22  HL     0.250000        1.0080           0
    3092 L11  24   POPC H23  HL     0.250000        1.0080           0
    3093 L11  24   POPC H31  HL     0.250000        1.0080           0
    3094 L11  24   POPC H32  HL     0.250000        1.0080           0
    3095 L11  24   POPC H33  HL     0.250000        1.0080           0
    3096 L11  24   POPC H41  HL     0.250000        1.0080           0
    3097 L11  24   POPC H42  HL     0.250000        1.0080           0
    3098 L11  24   POPC H43  HL     0.250000        1.0080           0
    3099 L11  24   POPC C15  CTL2  -0.080000       12.0110           0
    3100 L11  24   POPC H51  HAL2   0.090000        1.0080           0
    3101 L11  24   POPC H52  HAL2   0.090000        1.0080           0
    3102 L11  24   POPC P1   PL     1.500000       30.9740           0
    3103 L11  24   POPC O3   O2L   -0.780000       15.9994           0
    3104 L11  24   POPC O4   O2L   -0.780000       15.9994           0
    3105 L11  24   POPC O1   OSL   -0.570000       15.9994           0
    3106 L11  24   POPC O2   OSL   -0.570000       15.9994           0
    3107 L11  24   POPC C1   CTL2  -0.080000       12.0110           0
    3108 L11  24   POPC HA   HAL2   0.090000        1.0080           0
    3109 L11  24   POPC HB   HAL2   0.090000        1.0080           0
    3110 L11  24   POPC C2   CTL1   0.040000       12.0110           0
    3111 L11  24   POPC HS   HAL1   0.090000        1.0080           0
    3112 L11  24   POPC O21  OSL   -0.340000       15.9994           0
    3113 L11  24   POPC C21  CL     0.630000       12.0110           0
    3114 L11  24   POPC O22  OBL   -0.520000       15.9994           0
    3115 L11  24   POPC C22  CTL2  -0.080000       12.0110           0
    3116 L11  24   POPC H2R  HAL2   0.090000        1.0080           0
    3117 L11  24   POPC H2S  HAL2   0.090000        1.0080           0
    3118 L11  24   POPC C3   CTL2  -0.050000       12.0110           0
    3119 L11  24   POPC HX   HAL2   0.090000        1.0080           0
    3120 L11  24   POPC HY   HAL2   0.090000        1.0080           0
    3121 L11  24   POPC O31  OSL   -0.340000       15.9994           0
    3122 L11  24   POPC C31  CL     0.630000       12.0110           0
    3123 L11  24   POPC O32  OBL   -0.520000       15.9994           0
    3124 L11  24   POPC C32  CTL2  -0.080000       12.0110           0
    3125 L11  24   POPC H2X  HAL2   0.090000        1.0080           0
    3126 L11  24   POPC H2Y  HAL2   0.090000        1.0080           0
    3127 L11  24   POPC C23  CTL2  -0.180000       12.0110           0
    3128 L11  24   POPC H3R  HAL2   0.090000        1.0080           0
    3129 L11  24   POPC H3S  HAL2   0.090000        1.0080           0
    3130 L11  24   POPC C24  CTL2  -0.180000       12.0110           0
    3131 L11  24   POPC H4R  HAL2   0.090000        1.0080           0
    3132 L11  24   POPC H4S  HAL2   0.090000        1.0080           0
    3133 L11  24   POPC C25  CTL2  -0.180000       12.0110           0
    3134 L11  24   POPC H5R  HAL2   0.090000        1.0080           0
    3135 L11  24   POPC H5S  HAL2   0.090000        1.0080           0
    3136 L11  24   POPC C26  CTL2  -0.180000       12.0110           0
    3137 L11  24   POPC H6R  HAL2   0.090000        1.0080           0
    3138 L11  24   POPC H6S  HAL2   0.090000        1.0080           0
    3139 L11  24   POPC C27  CTL2  -0.180000       12.0110           0
    3140 L11  24   POPC H7R  HAL2   0.090000        1.0080           0
    3141 L11  24   POPC H7S  HAL2   0.090000        1.0080           0
    3142 L11  24   POPC C28  CTL2  -0.180000       12.0110           0
    3143 L11  24   POPC H8R  HAL2   0.090000        1.0080           0
    3144 L11  24   POPC H8S  HAL2   0.090000        1.0080           0
    3145 L11  24   POPC C29  CEL1  -0.150000       12.0110           0
    3146 L11  24   POPC H91  HEL1   0.150000        1.0080           0
    3147 L11  24   POPC C210 CEL1  -0.150000       12.0110           0
    3148 L11  24   POPC H101 HEL1   0.150000        1.0080           0
    3149 L11  24   POPC C211 CTL2  -0.180000       12.0110           0
    3150 L11  24   POPC H11R HAL2   0.090000        1.0080           0
    3151 L11  24   POPC H11S HAL2   0.090000        1.0080           0
    3152 L11  24   POPC C212 CTL2  -0.180000       12.0110           0
    3153 L11  24   POPC H12R HAL2   0.090000        1.0080           0
    3154 L11  24   POPC H12S HAL2   0.090000        1.0080           0
    3155 L11  24   POPC C213 CTL2  -0.180000       12.0110           0
    3156 L11  24   POPC H13R HAL2   0.090000        1.0080           0
    3157 L11  24   POPC H13S HAL2   0.090000        1.0080           0
    3158 L11  24   POPC C214 CTL2  -0.180000       12.0110           0
    3159 L11  24   POPC H14R HAL2   0.090000        1.0080           0
    3160 L11  24   POPC H14S HAL2   0.090000        1.0080           0
    3161 L11  24   POPC C215 CTL2  -0.180000       12.0110           0
    3162 L11  24   POPC H15R HAL2   0.090000        1.0080           0
    3163 L11  24   POPC H15S HAL2   0.090000        1.0080           0
    3164 L11  24   POPC C216 CTL2  -0.180000       12.0110           0
    3165 L11  24   POPC H16R HAL2   0.090000        1.0080           0
    3166 L11  24   POPC H16S HAL2   0.090000        1.0080           0
    3167 L11  24   POPC C217 CTL2  -0.180000       12.0110           0
    3168 L11  24   POPC H17R HAL2   0.090000        1.0080           0
    3169 L11  24   POPC H17S HAL2   0.090000        1.0080           0
    3170 L11  24   POPC C218 CTL3  -0.270000       12.0110           0
    3171 L11  24   POPC H18R HAL3   0.090000        1.0080           0
    3172 L11  24   POPC H18S HAL3   0.090000        1.0080           0
    3173 L11  24   POPC H18T HAL3   0.090000        1.0080           0
    3174 L11  24   POPC C33  CTL2  -0.180000       12.0110           0
    3175 L11  24   POPC H3X  HAL2   0.090000        1.0080           0
    3176 L11  24   POPC H3Y  HAL2   0.090000        1.0080           0
    3177 L11  24   POPC C34  CTL2  -0.180000       12.0110           0
    3178 L11  24   POPC H4X  HAL2   0.090000        1.0080           0
    3179 L11  24   POPC H4Y  HAL2   0.090000        1.0080           0
    3180 L11  24   POPC C35  CTL2  -0.180000       12.0110           0
    3181 L11  24   POPC H5X  HAL2   0.090000        1.0080           0
    3182 L11  24   POPC H5Y  HAL2   0.090000        1.0080           0
    3183 L11  24   POPC C36  CTL2  -0.180000       12.0110           0
    3184 L11  24   POPC H6X  HAL2   0.090000        1.0080           0
    3185 L11  24   POPC H6Y  HAL2   0.090000        1.0080           0
    3186 L11  24   POPC C37  CTL2  -0.180000       12.0110           0
    3187 L11  24   POPC H7X  HAL2   0.090000        1.0080           0
    3188 L11  24   POPC H7Y  HAL2   0.090000        1.0080           0
    3189 L11  24   POPC C38  CTL2  -0.180000       12.0110           0
    3190 L11  24   POPC H8X  HAL2   0.090000        1.0080           0
    3191 L11  24   POPC H8Y  HAL2   0.090000        1.0080           0
    3192 L11  24   POPC C39  CTL2  -0.180000       12.0110           0
    3193 L11  24   POPC H9X  HAL2   0.090000        1.0080           0
    3194 L11  24   POPC H9Y  HAL2   0.090000        1.0080           0
    3195 L11  24   POPC C310 CTL2  -0.180000       12.0110           0
    3196 L11  24   POPC H10X HAL2   0.090000        1.0080           0
    3197 L11  24   POPC H10Y HAL2   0.090000        1.0080           0
    3198 L11  24   POPC C311 CTL2  -0.180000       12.0110           0
    3199 L11  24   POPC H11X HAL2   0.090000        1.0080           0
    3200 L11  24   POPC H11Y HAL2   0.090000        1.0080           0
    3201 L11  24   POPC C312 CTL2  -0.180000       12.0110           0
    3202 L11  24   POPC H12X HAL2   0.090000        1.0080           0
    3203 L11  24   POPC H12Y HAL2   0.090000        1.0080           0
    3204 L11  24   POPC C313 CTL2  -0.180000       12.0110           0
    3205 L11  24   POPC H13X HAL2   0.090000        1.0080           0
    3206 L11  24   POPC H13Y HAL2   0.090000        1.0080           0
    3207 L11  24   POPC C314 CTL2  -0.180000       12.0110           0
    3208 L11  24   POPC H14X HAL2   0.090000        1.0080           0
    3209 L11  24   POPC H14Y HAL2   0.090000        1.0080           0
    3210 L11  24   POPC C315 CTL2  -0.180000       12.0110           0
    3211 L11  24   POPC H15X HAL2   0.090000        1.0080           0
    3212 L11  24   POPC H15Y HAL2   0.090000        1.0080           0
    3213 L11  24   POPC C316 CTL3  -0.270000       12.0110           0
    3214 L11  24   POPC H16X HAL3   0.090000        1.0080           0
    3215 L11  24   POPC H16Y HAL3   0.090000        1.0080           0
    3216 L11  24   POPC H16Z HAL3   0.090000        1.0080           0
    3217 L11  25   POPC N    NTL   -0.600000       14.0070           0
    3218 L11  25   POPC C11  CTL2  -0.100000       12.0110           0
    3219 L11  25   POPC C12  CTL5  -0.350000       12.0110           0
    3220 L11  25   POPC C13  CTL5  -0.350000       12.0110           0
    3221 L11  25   POPC C14  CTL5  -0.350000       12.0110           0
    3222 L11  25   POPC H11  HL     0.250000        1.0080           0
    3223 L11  25   POPC H12  HL     0.250000        1.0080           0
    3224 L11  25   POPC H21  HL     0.250000        1.0080           0
    3225 L11  25   POPC H22  HL     0.250000        1.0080           0
    3226 L11  25   POPC H23  HL     0.250000        1.0080           0
    3227 L11  25   POPC H31  HL     0.250000        1.0080           0
    3228 L11  25   POPC H32  HL     0.250000        1.0080           0
    3229 L11  25   POPC H33  HL     0.250000        1.0080           0
    3230 L11  25   POPC H41  HL     0.250000        1.0080           0
    3231 L11  25   POPC H42  HL     0.250000        1.0080           0
    3232 L11  25   POPC H43  HL     0.250000        1.0080           0
    3233 L11  25   POPC C15  CTL2  -0.080000       12.0110           0
    3234 L11  25   POPC H51  HAL2   0.090000        1.0080           0
    3235 L11  25   POPC H52  HAL2   0.090000        1.0080           0
    3236 L11  25   POPC P1   PL     1.500000       30.9740           0
    3237 L11  25   POPC O3   O2L   -0.780000       15.9994           0
    3238 L11  25   POPC O4   O2L   -0.780000       15.9994           0
    3239 L11  25   POPC O1   OSL   -0.570000       15.9994           0
    3240 L11  25   POPC O2   OSL   -0.570000       15.9994           0
    3241 L11  25   POPC C1   CTL2  -0.080000       12.0110           0
    3242 L11  25   POPC HA   HAL2   0.090000        1.0080           0
    3243 L11  25   POPC HB   HAL2   0.090000        1.0080           0
    3244 L11  25   POPC C2   CTL1   0.040000       12.0110           0
    3245 L11  25   POPC HS   HAL1   0.090000        1.0080           0
    3246 L11  25   POPC O21  OSL   -0.340000       15.9994           0
    3247 L11  25   POPC C21  CL     0.630000       12.0110           0
    3248 L11  25   POPC O22  OBL   -0.520000       15.9994           0
    3249 L11  25   POPC C22  CTL2  -0.080000       12.0110           0
    3250 L11  25   POPC H2R  HAL2   0.090000        1.0080           0
    3251 L11  25   POPC H2S  HAL2   0.090000        1.0080           0
    3252 L11  25   POPC C3   CTL2  -0.050000       12.0110           0
    3253 L11  25   POPC HX   HAL2   0.090000        1.0080           0
    3254 L11  25   POPC HY   HAL2   0.090000        1.0080           0
    3255 L11  25   POPC O31  OSL   -0.340000       15.9994           0
    3256 L11  25   POPC C31  CL     0.630000       12.0110           0
    3257 L11  25   POPC O32  OBL   -0.520000       15.9994           0
    3258 L11  25   POPC C32  CTL2  -0.080000       12.0110           0
    3259 L11  25   POPC H2X  HAL2   0.090000        1.0080           0
    3260 L11  25   POPC H2Y  HAL2   0.090000        1.0080           0
    3261 L11  25   POPC C23  CTL2  -0.180000       12.0110           0
    3262 L11  25   POPC H3R  HAL2   0.090000        1.0080           0
    3263 L11  25   POPC H3S  HAL2   0.090000        1.0080           0
    3264 L11  25   POPC C24  CTL2  -0.180000       12.0110           0
    3265 L11  25   POPC H4R  HAL2   0.090000        1.0080           0
    3266 L11  25   POPC H4S  HAL2   0.090000        1.0080           0
    3267 L11  25   POPC C25  CTL2  -0.180000       12.0110           0
    3268 L11  25   POPC H5R  HAL2   0.090000        1.0080           0
    3269 L11  25   POPC H5S  HAL2   0.090000        1.0080           0
    3270 L11  25   POPC C26  CTL2  -0.180000       12.0110           0
    3271 L11  25   POPC H6R  HAL2   0.090000        1.0080           0
    3272 L11  25   POPC H6S  HAL2   0.090000        1.0080           0
    3273 L11  25   POPC C27  CTL2  -0.180000       12.0110           0
    3274 L11  25   POPC H7R  HAL2   0.090000        1.0080           0
    3275 L11  25   POPC H7S  HAL2   0.090000        1.0080           0
    3276 L11  25   POPC C28  CTL2  -0.180000       12.0110           0
    3277 L11  25   POPC H8R  HAL2   0.090000        1.0080           0
    3278 L11  25   POPC H8S  HAL2   0.090000        1.0080           0
    3279 L11  25   POPC C29  CEL1  -0.150000       12.0110           0
    3280 L11  25   POPC H91  HEL1   0.150000        1.0080           0
    3281 L11  25   POPC C210 CEL1  -0.150000       12.0110           0
    3282 L11  25   POPC H101 HEL1   0.150000        1.0080           0
    3283 L11  25   POPC C211 CTL2  -0.180000       12.0110           0
    3284 L11  25   POPC H11R HAL2   0.090000        1.0080           0
    3285 L11  25   POPC H11S HAL2   0.090000        1.0080           0
    3286 L11  25   POPC C212 CTL2  -0.180000       12.0110           0
    3287 L11  25   POPC H12R HAL2   0.090000        1.0080           0
    3288 L11  25   POPC H12S HAL2   0.090000        1.0080           0
    3289 L11  25   POPC C213 CTL2  -0.180000       12.0110           0
    3290 L11  25   POPC H13R HAL2   0.090000        1.0080           0
    3291 L11  25   POPC H13S HAL2   0.090000        1.0080           0
    3292 L11  25   POPC C214 CTL2  -0.180000       12.0110           0
    3293 L11  25   POPC H14R HAL2   0.090000        1.0080           0
    3294 L11  25   POPC H14S HAL2   0.090000        1.0080           0
    3295 L11  25   POPC C215 CTL2  -0.180000       12.0110           0
    3296 L11  25   POPC H15R HAL2   0.090000        1.0080           0
    3297 L11  25   POPC H15S HAL2   0.090000        1.0080           0
    3298 L11  25   POPC C216 CTL2  -0.180000       12.0110           0
    3299 L11  25   POPC H16R HAL2   0.090000        1.0080           0
    3300 L11  25   POPC H16S HAL2   0.090000        1.0080           0
    3301 L11  25   POPC C217 CTL2  -0.180000       12.0110           0
    3302 L11  25   POPC H17R HAL2   0.090000        1.0080           0
    3303 L11  25   POPC H17S HAL2   0.090000        1.0080           0
    3304 L11  25   POPC C218 CTL3  -0.270000       12.0110           0
    3305 L11  25   POPC H18R HAL3   0.090000        1.0080           0
    3306 L11  25   POPC H18S HAL3   0.090000        1.0080           0
    3307 L11  25   POPC H18T HAL3   0.090000        1.0080           0
    3308 L11  25   POPC C33  CTL2  -0.180000       12.0110           0
    3309 L11  25   POPC H3X  HAL2   0.090000        1.0080           0
    3310 L11  25   POPC H3Y  HAL2   0.090000        1.0080           0
    3311 L11  25   POPC C34  CTL2  -0.180000       12.0110           0
    3312 L11  25   POPC H4X  HAL2   0.090000        1.0080           0
    3313 L11  25   POPC H4Y  HAL2   0.090000        1.0080           0
    3314 L11  25   POPC C35  CTL2  -0.180000       12.0110           0
    3315 L11  25   POPC H5X  HAL2   0.090000        1.0080           0
    3316 L11  25   POPC H5Y  HAL2   0.090000        1.0080           0
    3317 L11  25   POPC C36  CTL2  -0.180000       12.0110           0
    3318 L11  25   POPC H6X  HAL2   0.090000        1.0080           0
    3319 L11  25   POPC H6Y  HAL2   0.090000        1.0080           0
    3320 L11  25   POPC C37  CTL2  -0.180000       12.0110           0
    3321 L11  25   POPC H7X  HAL2   0.090000        1.0080           0
    3322 L11  25   POPC H7Y  HAL2   0.090000        1.0080           0
    3323 L11  25   POPC C38  CTL2  -0.180000       12.0110           0
    3324 L11  25   POPC H8X  HAL2   0.090000        1.0080           0
    3325 L11  25   POPC H8Y  HAL2   0.090000        1.0080           0
    3326 L11  25   POPC C39  CTL2  -0.180000       12.0110           0
    3327 L11  25   POPC H9X  HAL2   0.090000        1.0080           0
    3328 L11  25   POPC H9Y  HAL2   0.090000        1.0080           0
    3329 L11  25   POPC C310 CTL2  -0.180000       12.0110           0
    3330 L11  25   POPC H10X HAL2   0.090000        1.0080           0
    3331 L11  25   POPC H10Y HAL2   0.090000        1.0080           0
    3332 L11  25   POPC C311 CTL2  -0.180000       12.0110           0
    3333 L11  25   POPC H11X HAL2   0.090000        1.0080           0
    3334 L11  25   POPC H11Y HAL2   0.090000        1.0080           0
    3335 L11  25   POPC C312 CTL2  -0.180000       12.0110           0
    3336 L11  25   POPC H12X HAL2   0.090000        1.0080           0
    3337 L11  25   POPC H12Y HAL2   0.090000        1.0080           0
    3338 L11  25   POPC C313 CTL2  -0.180000       12.0110           0
    3339 L11  25   POPC H13X HAL2   0.090000        1.0080           0
    3340 L11  25   POPC H13Y HAL2   0.090000        1.0080           0
    3341 L11  25   POPC C314 CTL2  -0.180000       12.0110           0
    3342 L11  25   POPC H14X HAL2   0.090000        1.0080           0
    3343 L11  25   POPC H14Y HAL2   0.090000        1.0080           0
    3344 L11  25   POPC C315 CTL2  -0.180000       12.0110           0
    3345 L11  25   POPC H15X HAL2   0.090000        1.0080           0
    3346 L11  25   POPC H15Y HAL2   0.090000        1.0080           0
    3347 L11  25   POPC C316 CTL3  -0.270000       12.0110           0
    3348 L11  25   POPC H16X HAL3   0.090000        1.0080           0
    3349 L11  25   POPC H16Y HAL3   0.090000        1.0080           0
    3350 L11  25   POPC H16Z HAL3   0.090000        1.0080           0
    3351 L11  26   POPC N    NTL   -0.600000       14.0070           0
    3352 L11  26   POPC C11  CTL2  -0.100000       12.0110           0
    3353 L11  26   POPC C12  CTL5  -0.350000       12.0110           0
    3354 L11  26   POPC C13  CTL5  -0.350000       12.0110           0
    3355 L11  26   POPC C14  CTL5  -0.350000       12.0110           0
    3356 L11  26   POPC H11  HL     0.250000        1.0080           0
    3357 L11  26   POPC H12  HL     0.250000        1.0080           0
    3358 L11  26   POPC H21  HL     0.250000        1.0080           0
    3359 L11  26   POPC H22  HL     0.250000        1.0080           0
    3360 L11  26   POPC H23  HL     0.250000        1.0080           0
    3361 L11  26   POPC H31  HL     0.250000        1.0080           0
    3362 L11  26   POPC H32  HL     0.250000        1.0080           0
    3363 L11  26   POPC H33  HL     0.250000        1.0080           0
    3364 L11  26   POPC H41  HL     0.250000        1.0080           0
    3365 L11  26   POPC H42  HL     0.250000        1.0080           0
    3366 L11  26   POPC H43  HL     0.250000        1.0080           0
    3367 L11  26   POPC C15  CTL2  -0.080000       12.0110           0
    3368 L11  26   POPC H51  HAL2   0.090000        1.0080           0
    3369 L11  26   POPC H52  HAL2   0.090000        1.0080           0
    3370 L11  26   POPC P1   PL     1.500000       30.9740           0
    3371 L11  26   POPC O3   O2L   -0.780000       15.9994           0
    3372 L11  26   POPC O4   O2L   -0.780000       15.9994           0
    3373 L11  26   POPC O1   OSL   -0.570000       15.9994           0
    3374 L11  26   POPC O2   OSL   -0.570000       15.9994           0
    3375 L11  26   POPC C1   CTL2  -0.080000       12.0110           0
    3376 L11  26   POPC HA   HAL2   0.090000        1.0080           0
    3377 L11  26   POPC HB   HAL2   0.090000        1.0080           0
    3378 L11  26   POPC C2   CTL1   0.040000       12.0110           0
    3379 L11  26   POPC HS   HAL1   0.090000        1.0080           0
    3380 L11  26   POPC O21  OSL   -0.340000       15.9994           0
    3381 L11  26   POPC C21  CL     0.630000       12.0110           0
    3382 L11  26   POPC O22  OBL   -0.520000       15.9994           0
    3383 L11  26   POPC C22  CTL2  -0.080000       12.0110           0
    3384 L11  26   POPC H2R  HAL2   0.090000        1.0080           0
    3385 L11  26   POPC H2S  HAL2   0.090000        1.0080           0
    3386 L11  26   POPC C3   CTL2  -0.050000       12.0110           0
    3387 L11  26   POPC HX   HAL2   0.090000        1.0080           0
    3388 L11  26   POPC HY   HAL2   0.090000        1.0080           0
    3389 L11  26   POPC O31  OSL   -0.340000       15.9994           0
    3390 L11  26   POPC C31  CL     0.630000       12.0110           0
    3391 L11  26   POPC O32  OBL   -0.520000       15.9994           0
    3392 L11  26   POPC C32  CTL2  -0.080000       12.0110           0
    3393 L11  26   POPC H2X  HAL2   0.090000        1.0080           0
    3394 L11  26   POPC H2Y  HAL2   0.090000        1.0080           0
    3395 L11  26   POPC C23  CTL2  -0.180000       12.0110           0
    3396 L11  26   POPC H3R  HAL2   0.090000        1.0080           0
    3397 L11  26   POPC H3S  HAL2   0.090000        1.0080           0
    3398 L11  26   POPC C24  CTL2  -0.180000       12.0110           0
    3399 L11  26   POPC H4R  HAL2   0.090000        1.0080           0
    3400 L11  26   POPC H4S  HAL2   0.090000        1.0080           0
    3401 L11  26   POPC C25  CTL2  -0.180000       12.0110           0
    3402 L11  26   POPC H5R  HAL2   0.090000        1.0080           0
    3403 L11  26   POPC H5S  HAL2   0.090000        1.0080           0
    3404 L11  26   POPC C26  CTL2  -0.180000       12.0110           0
    3405 L11  26   POPC H6R  HAL2   0.090000        1.0080           0
    3406 L11  26   POPC H6S  HAL2   0.090000        1.0080           0
    3407 L11  26   POPC C27  CTL2  -0.180000       12.0110           0
    3408 L11  26   POPC H7R  HAL2   0.090000        1.0080           0
    3409 L11  26   POPC H7S  HAL2   0.090000        1.0080           0
    3410 L11  26   POPC C28  CTL2  -0.180000       12.0110           0
    3411 L11  26   POPC H8R  HAL2   0.090000        1.0080           0
    3412 L11  26   POPC H8S  HAL2   0.090000        1.0080           0
    3413 L11  26   POPC C29  CEL1  -0.150000       12.0110           0
    3414 L11  26   POPC H91  HEL1   0.150000        1.0080           0
    3415 L11  26   POPC C210 CEL1  -0.150000       12.0110           0
    3416 L11  26   POPC H101 HEL1   0.150000        1.0080           0
    3417 L11  26   POPC C211 CTL2  -0.180000       12.0110           0
    3418 L11  26   POPC H11R HAL2   0.090000        1.0080           0
    3419 L11  26   POPC H11S HAL2   0.090000        1.0080           0
    3420 L11  26   POPC C212 CTL2  -0.180000       12.0110           0
    3421 L11  26   POPC H12R HAL2   0.090000        1.0080           0
    3422 L11  26   POPC H12S HAL2   0.090000        1.0080           0
    3423 L11  26   POPC C213 CTL2  -0.180000       12.0110           0
    3424 L11  26   POPC H13R HAL2   0.090000        1.0080           0
    3425 L11  26   POPC H13S HAL2   0.090000        1.0080           0
    3426 L11  26   POPC C214 CTL2  -0.180000       12.0110           0
    3427 L11  26   POPC H14R HAL2   0.090000        1.0080           0
    3428 L11  26   POPC H14S HAL2   0.090000        1.0080           0
    3429 L11  26   POPC C215 CTL2  -0.180000       12.0110           0
    3430 L11  26   POPC H15R HAL2   0.090000        1.0080           0
    3431 L11  26   POPC H15S HAL2   0.090000        1.0080           0
    3432 L11  26   POPC C216 CTL2  -0.180000       12.0110           0
    3433 L11  26   POPC H16R HAL2   0.090000        1.0080           0
    3434 L11  26   POPC H16S HAL2   0.090000        1.0080           0
    3435 L11  26   POPC C217 CTL2  -0.180000       12.0110           0
    3436 L11  26   POPC H17R HAL2   0.090000        1.0080           0
    3437 L11  26   POPC H17S HAL2   0.090000        1.0080           0
    3438 L11  26   POPC C218 CTL3  -0.270000       12.0110           0
    3439 L11  26   POPC H18R HAL3   0.090000        1.0080           0
    3440 L11  26   POPC H18S HAL3   0.090000        1.0080           0
    3441 L11  26   POPC H18T HAL3   0.090000        1.0080           0
    3442 L11  26   POPC C33  CTL2  -0.180000       12.0110           0
    3443 L11  26   POPC H3X  HAL2   0.090000        1.0080           0
    3444 L11  26   POPC H3Y  HAL2   0.090000        1.0080           0
    3445 L11  26   POPC C34  CTL2  -0.180000       12.0110           0
    3446 L11  26   POPC H4X  HAL2   0.090000        1.0080           0
    3447 L11  26   POPC H4Y  HAL2   0.090000        1.0080           0
    3448 L11  26   POPC C35  CTL2  -0.180000       12.0110           0
    3449 L11  26   POPC H5X  HAL2   0.090000        1.0080           0
    3450 L11  26   POPC H5Y  HAL2   0.090000        1.0080           0
    3451 L11  26   POPC C36  CTL2  -0.180000       12.0110           0
    3452 L11  26   POPC H6X  HAL2   0.090000        1.0080           0
    3453 L11  26   POPC H6Y  HAL2   0.090000        1.0080           0
    3454 L11  26   POPC C37  CTL2  -0.180000       12.0110           0
    3455 L11  26   POPC H7X  HAL2   0.090000        1.0080           0
    3456 L11  26   POPC H7Y  HAL2   0.090000        1.0080           0
    3457 L11  26   POPC C38  CTL2  -0.180000       12.0110           0
    3458 L11  26   POPC H8X  HAL2   0.090000        1.0080           0
    3459 L11  26   POPC H8Y  HAL2   0.090000        1.0080           0
    3460 L11  26   POPC C39  CTL2  -0.180000       12.0110           0
    3461 L11  26   POPC H9X  HAL2   0.090000        1.0080           0
    3462 L11  26   POPC H9Y  HAL2   0.090000        1.0080           0
    3463 L11  26   POPC C310 CTL2  -0.180000       12.0110           0
    3464 L11  26   POPC H10X HAL2   0.090000        1.0080           0
    3465 L11  26   POPC H10Y HAL2   0.090000        1.0080           0
    3466 L11  26   POPC C311 CTL2  -0.180000       12.0110           0
    3467 L11  26   POPC H11X HAL2   0.090000        1.0080           0
    3468 L11  26   POPC H11Y HAL2   0.090000        1.0080           0
    3469 L11  26   POPC C312 CTL2  -0.180000       12.0110           0
    3470 L11  26   POPC H12X HAL2   0.090000        1.0080           0
    3471 L11  26   POPC H12Y HAL2   0.090000        1.0080           0
    3472 L11  26   POPC C313 CTL2  -0.180000       12.0110           0
    3473 L11  26   POPC H13X HAL2   0.090000        1.0080           0
    3474 L11  26   POPC H13Y HAL2   0.090000        1.0080           0
    3475 L11  26   POPC C314 CTL2  -0.180000       12.0110           0
    3476 L11  26   POPC H14X HAL2   0.090000        1.0080           0
    3477 L11  26   POPC H14Y HAL2   0.090000        1.0080           0
    3478 L11  26   POPC C315 CTL2  -0.180000       12.0110           0
    3479 L11  26   POPC H15X HAL2   0.090000        1.0080           0
    3480 L11  26   POPC H15Y HAL2   0.090000        1.0080           0
    3481 L11  26   POPC C316 CTL3  -0.270000       12.0110           0
    3482 L11  26   POPC H16X HAL3   0.090000        1.0080           0
    3483 L11  26   POPC H16Y HAL3   0.090000        1.0080           0
    3484 L11  26   POPC H16Z HAL3   0.090000        1.0080           0
    3485 L11  27   POPC N    NTL   -0.600000       14.0070           0
    3486 L11  27   POPC C11  CTL2  -0.100000       12.0110           0
    3487 L11  27   POPC C12  CTL5  -0.350000       12.0110           0
    3488 L11  27   POPC C13  CTL5  -0.350000       12.0110           0
    3489 L11  27   POPC C14  CTL5  -0.350000       12.0110           0
    3490 L11  27   POPC H11  HL     0.250000        1.0080           0
    3491 L11  27   POPC H12  HL     0.250000        1.0080           0
    3492 L11  27   POPC H21  HL     0.250000        1.0080           0
    3493 L11  27   POPC H22  HL     0.250000        1.0080           0
    3494 L11  27   POPC H23  HL     0.250000        1.0080           0
    3495 L11  27   POPC H31  HL     0.250000        1.0080           0
    3496 L11  27   POPC H32  HL     0.250000        1.0080           0
    3497 L11  27   POPC H33  HL     0.250000        1.0080           0
    3498 L11  27   POPC H41  HL     0.250000        1.0080           0
    3499 L11  27   POPC H42  HL     0.250000        1.0080           0
    3500 L11  27   POPC H43  HL     0.250000        1.0080           0
    3501 L11  27   POPC C15  CTL2  -0.080000       12.0110           0
    3502 L11  27   POPC H51  HAL2   0.090000        1.0080           0
    3503 L11  27   POPC H52  HAL2   0.090000        1.0080           0
    3504 L11  27   POPC P1   PL     1.500000       30.9740           0
    3505 L11  27   POPC O3   O2L   -0.780000       15.9994           0
    3506 L11  27   POPC O4   O2L   -0.780000       15.9994           0
    3507 L11  27   POPC O1   OSL   -0.570000       15.9994           0
    3508 L11  27   POPC O2   OSL   -0.570000       15.9994           0
    3509 L11  27   POPC C1   CTL2  -0.080000       12.0110           0
    3510 L11  27   POPC HA   HAL2   0.090000        1.0080           0
    3511 L11  27   POPC HB   HAL2   0.090000        1.0080           0
    3512 L11  27   POPC C2   CTL1   0.040000       12.0110           0
    3513 L11  27   POPC HS   HAL1   0.090000        1.0080           0
    3514 L11  27   POPC O21  OSL   -0.340000       15.9994           0
    3515 L11  27   POPC C21  CL     0.630000       12.0110           0
    3516 L11  27   POPC O22  OBL   -0.520000       15.9994           0
    3517 L11  27   POPC C22  CTL2  -0.080000       12.0110           0
    3518 L11  27   POPC H2R  HAL2   0.090000        1.0080           0
    3519 L11  27   POPC H2S  HAL2   0.090000        1.0080           0
    3520 L11  27   POPC C3   CTL2  -0.050000       12.0110           0
    3521 L11  27   POPC HX   HAL2   0.090000        1.0080           0
    3522 L11  27   POPC HY   HAL2   0.090000        1.0080           0
    3523 L11  27   POPC O31  OSL   -0.340000       15.9994           0
    3524 L11  27   POPC C31  CL     0.630000       12.0110           0
    3525 L11  27   POPC O32  OBL   -0.520000       15.9994           0
    3526 L11  27   POPC C32  CTL2  -0.080000       12.0110           0
    3527 L11  27   POPC H2X  HAL2   0.090000        1.0080           0
    3528 L11  27   POPC H2Y  HAL2   0.090000        1.0080           0
    3529 L11  27   POPC C23  CTL2  -0.180000       12.0110           0
    3530 L11  27   POPC H3R  HAL2   0.090000        1.0080           0
    3531 L11  27   POPC H3S  HAL2   0.090000        1.0080           0
    3532 L11  27   POPC C24  CTL2  -0.180000       12.0110           0
    3533 L11  27   POPC H4R  HAL2   0.090000        1.0080           0
    3534 L11  27   POPC H4S  HAL2   0.090000        1.0080           0
    3535 L11  27   POPC C25  CTL2  -0.180000       12.0110           0
    3536 L11  27   POPC H5R  HAL2   0.090000        1.0080           0
    3537 L11  27   POPC H5S  HAL2   0.090000        1.0080           0
    3538 L11  27   POPC C26  CTL2  -0.180000       12.0110           0
    3539 L11  27   POPC H6R  HAL2   0.090000        1.0080           0
    3540 L11  27   POPC H6S  HAL2   0.090000        1.0080           0
    3541 L11  27   POPC C27  CTL2  -0.180000       12.0110           0
    3542 L11  27   POPC H7R  HAL2   0.090000        1.0080           0
    3543 L11  27   POPC H7S  HAL2   0.090000        1.0080           0
    3544 L11  27   POPC C28  CTL2  -0.180000       12.0110           0
    3545 L11  27   POPC H8R  HAL2   0.090000        1.0080           0
    3546 L11  27   POPC H8S  HAL2   0.090000        1.0080           0
    3547 L11  27   POPC C29  CEL1  -0.150000       12.0110           0
    3548 L11  27   POPC H91  HEL1   0.150000        1.0080           0
    3549 L11  27   POPC C210 CEL1  -0.150000       12.0110           0
    3550 L11  27   POPC H101 HEL1   0.150000        1.0080           0
    3551 L11  27   POPC C211 CTL2  -0.180000       12.0110           0
    3552 L11  27   POPC H11R HAL2   0.090000        1.0080           0
    3553 L11  27   POPC H11S HAL2   0.090000        1.0080           0
    3554 L11  27   POPC C212 CTL2  -0.180000       12.0110           0
    3555 L11  27   POPC H12R HAL2   0.090000        1.0080           0
    3556 L11  27   POPC H12S HAL2   0.090000        1.0080           0
    3557 L11  27   POPC C213 CTL2  -0.180000       12.0110           0
    3558 L11  27   POPC H13R HAL2   0.090000        1.0080           0
    3559 L11  27   POPC H13S HAL2   0.090000        1.0080           0
    3560 L11  27   POPC C214 CTL2  -0.180000       12.0110           0
    3561 L11  27   POPC H14R HAL2   0.090000        1.0080           0
    3562 L11  27   POPC H14S HAL2   0.090000        1.0080           0
    3563 L11  27   POPC C215 CTL2  -0.180000       12.0110           0
    3564 L11  27   POPC H15R HAL2   0.090000        1.0080           0
    3565 L11  27   POPC H15S HAL2   0.090000        1.0080           0
    3566 L11  27   POPC C216 CTL2  -0.180000       12.0110           0
    3567 L11  27   POPC H16R HAL2   0.090000        1.0080           0
    3568 L11  27   POPC H16S HAL2   0.090000        1.0080           0
    3569 L11  27   POPC C217 CTL2  -0.180000       12.0110           0
    3570 L11  27   POPC H17R HAL2   0.090000        1.0080           0
    3571 L11  27   POPC H17S HAL2   0.090000        1.0080           0
    3572 L11  27   POPC C218 CTL3  -0.270000       12.0110           0
    3573 L11  27   POPC H18R HAL3   0.090000        1.0080           0
    3574 L11  27   POPC H18S HAL3   0.090000        1.0080           0
    3575 L11  27   POPC H18T HAL3   0.090000        1.0080           0
    3576 L11  27   POPC C33  CTL2  -0.180000       12.0110           0
    3577 L11  27   POPC H3X  HAL2   0.090000        1.0080           0
    3578 L11  27   POPC H3Y  HAL2   0.090000        1.0080           0
    3579 L11  27   POPC C34  CTL2  -0.180000       12.0110           0
    3580 L11  27   POPC H4X  HAL2   0.090000        1.0080           0
    3581 L11  27   POPC H4Y  HAL2   0.090000        1.0080           0
    3582 L11  27   POPC C35  CTL2  -0.180000       12.0110           0
    3583 L11  27   POPC H5X  HAL2   0.090000        1.0080           0
    3584 L11  27   POPC H5Y  HAL2   0.090000        1.0080           0
    3585 L11  27   POPC C36  CTL2  -0.180000       12.0110           0
    3586 L11  27   POPC H6X  HAL2   0.090000        1.0080           0
    3587 L11  27   POPC H6Y  HAL2   0.090000        1.0080           0
    3588 L11  27   POPC C37  CTL2  -0.180000       12.0110           0
    3589 L11  27   POPC H7X  HAL2   0.090000        1.0080           0
    3590 L11  27   POPC H7Y  HAL2   0.090000        1.0080           0
    3591 L11  27   POPC C38  CTL2  -0.180000       12.0110           0
    3592 L11  27   POPC H8X  HAL2   0.090000        1.0080           0
    3593 L11  27   POPC H8Y  HAL2   0.090000        1.0080           0
    3594 L11  27   POPC C39  CTL2  -0.180000       12.0110           0
    3595 L11  27   POPC H9X  HAL2   0.090000        1.0080           0
    3596 L11  27   POPC H9Y  HAL2   0.090000        1.0080           0
    3597 L11  27   POPC C310 CTL2  -0.180000       12.0110           0
    3598 L11  27   POPC H10X HAL2   0.090000        1.0080           0
    3599 L11  27   POPC H10Y HAL2   0.090000        1.0080           0
    3600 L11  27   POPC C311 CTL2  -0.180000       12.0110           0
    3601 L11  27   POPC H11X HAL2   0.090000        1.0080           0
    3602 L11  27   POPC H11Y HAL2   0.090000        1.0080           0
    3603 L11  27   POPC C312 CTL2  -0.180000       12.0110           0
    3604 L11  27   POPC H12X HAL2   0.090000        1.0080           0
    3605 L11  27   POPC H12Y HAL2   0.090000        1.0080           0
    3606 L11  27   POPC C313 CTL2  -0.180000       12.0110           0
    3607 L11  27   POPC H13X HAL2   0.090000        1.0080           0
    3608 L11  27   POPC H13Y HAL2   0.090000        1.0080           0
    3609 L11  27   POPC C314 CTL2  -0.180000       12.0110           0
    3610 L11  27   POPC H14X HAL2   0.090000        1.0080           0
    3611 L11  27   POPC H14Y HAL2   0.090000        1.0080           0
    3612 L11  27   POPC C315 CTL2  -0.180000       12.0110           0
    3613 L11  27   POPC H15X HAL2   0.090000        1.0080           0
    3614 L11  27   POPC H15Y HAL2   0.090000        1.0080           0
    3615 L11  27   POPC C316 CTL3  -0.270000       12.0110           0
    3616 L11  27   POPC H16X HAL3   0.090000        1.0080           0
    3617 L11  27   POPC H16Y HAL3   0.090000        1.0080           0
    3618 L11  27   POPC H16Z HAL3   0.090000        1.0080           0
    3619 L11  28   POPC N    NTL   -0.600000       14.0070           0
    3620 L11  28   POPC C11  CTL2  -0.100000       12.0110           0
    3621 L11  28   POPC C12  CTL5  -0.350000       12.0110           0
    3622 L11  28   POPC C13  CTL5  -0.350000       12.0110           0
    3623 L11  28   POPC C14  CTL5  -0.350000       12.0110           0
    3624 L11  28   POPC H11  HL     0.250000        1.0080           0
    3625 L11  28   POPC H12  HL     0.250000        1.0080           0
    3626 L11  28   POPC H21  HL     0.250000        1.0080           0
    3627 L11  28   POPC H22  HL     0.250000        1.0080           0
    3628 L11  28   POPC H23  HL     0.250000        1.0080           0
    3629 L11  28   POPC H31  HL     0.250000        1.0080           0
    3630 L11  28   POPC H32  HL     0.250000        1.0080           0
    3631 L11  28   POPC H33  HL     0.250000        1.0080           0
    3632 L11  28   POPC H41  HL     0.250000        1.0080           0
    3633 L11  28   POPC H42  HL     0.250000        1.0080           0
    3634 L11  28   POPC H43  HL     0.250000        1.0080           0
    3635 L11  28   POPC C15  CTL2  -0.080000       12.0110           0
    3636 L11  28   POPC H51  HAL2   0.090000        1.0080           0
    3637 L11  28   POPC H52  HAL2   0.090000        1.0080           0
    3638 L11  28   POPC P1   PL     1.500000       30.9740           0
    3639 L11  28   POPC O3   O2L   -0.780000       15.9994           0
    3640 L11  28   POPC O4   O2L   -0.780000       15.9994           0
    3641 L11  28   POPC O1   OSL   -0.570000       15.9994           0
    3642 L11  28   POPC O2   OSL   -0.570000       15.9994           0
    3643 L11  28   POPC C1   CTL2  -0.080000       12.0110           0
    3644 L11  28   POPC HA   HAL2   0.090000        1.0080           0
    3645 L11  28   POPC HB   HAL2   0.090000        1.0080           0
    3646 L11  28   POPC C2   CTL1   0.040000       12.0110           0
    3647 L11  28   POPC HS   HAL1   0.090000        1.0080           0
    3648 L11  28   POPC O21  OSL   -0.340000       15.9994           0
    3649 L11  28   POPC C21  CL     0.630000       12.0110           0
    3650 L11  28   POPC O22  OBL   -0.520000       15.9994           0
    3651 L11  28   POPC C22  CTL2  -0.080000       12.0110           0
    3652 L11  28   POPC H2R  HAL2   0.090000        1.0080           0
    3653 L11  28   POPC H2S  HAL2   0.090000        1.0080           0
    3654 L11  28   POPC C3   CTL2  -0.050000       12.0110           0
    3655 L11  28   POPC HX   HAL2   0.090000        1.0080           0
    3656 L11  28   POPC HY   HAL2   0.090000        1.0080           0
    3657 L11  28   POPC O31  OSL   -0.340000       15.9994           0
    3658 L11  28   POPC C31  CL     0.630000       12.0110           0
    3659 L11  28   POPC O32  OBL   -0.520000       15.9994           0
    3660 L11  28   POPC C32  CTL2  -0.080000       12.0110           0
    3661 L11  28   POPC H2X  HAL2   0.090000        1.0080           0
    3662 L11  28   POPC H2Y  HAL2   0.090000        1.0080           0
    3663 L11  28   POPC C23  CTL2  -0.180000       12.0110           0
    3664 L11  28   POPC H3R  HAL2   0.090000        1.0080           0
    3665 L11  28   POPC H3S  HAL2   0.090000        1.0080           0
    3666 L11  28   POPC C24  CTL2  -0.180000       12.0110           0
    3667 L11  28   POPC H4R  HAL2   0.090000        1.0080           0
    3668 L11  28   POPC H4S  HAL2   0.090000        1.0080           0
    3669 L11  28   POPC C25  CTL2  -0.180000       12.0110           0
    3670 L11  28   POPC H5R  HAL2   0.090000        1.0080           0
    3671 L11  28   POPC H5S  HAL2   0.090000        1.0080           0
    3672 L11  28   POPC C26  CTL2  -0.180000       12.0110           0
    3673 L11  28   POPC H6R  HAL2   0.090000        1.0080           0
    3674 L11  28   POPC H6S  HAL2   0.090000        1.0080           0
    3675 L11  28   POPC C27  CTL2  -0.180000       12.0110           0
    3676 L11  28   POPC H7R  HAL2   0.090000        1.0080           0
    3677 L11  28   POPC H7S  HAL2   0.090000        1.0080           0
    3678 L11  28   POPC C28  CTL2  -0.180000       12.0110           0
    3679 L11  28   POPC H8R  HAL2   0.090000        1.0080           0
    3680 L11  28   POPC H8S  HAL2   0.090000        1.0080           0
    3681 L11  28   POPC C29  CEL1  -0.150000       12.0110           0
    3682 L11  28   POPC H91  HEL1   0.150000        1.0080           0
    3683 L11  28   POPC C210 CEL1  -0.150000       12.0110           0
    3684 L11  28   POPC H101 HEL1   0.150000        1.0080           0
    3685 L11  28   POPC C211 CTL2  -0.180000       12.0110           0
    3686 L11  28   POPC H11R HAL2   0.090000        1.0080           0
    3687 L11  28   POPC H11S HAL2   0.090000        1.0080           0
    3688 L11  28   POPC C212 CTL2  -0.180000       12.0110           0
    3689 L11  28   POPC H12R HAL2   0.090000        1.0080           0
    3690 L11  28   POPC H12S HAL2   0.090000        1.0080           0
    3691 L11  28   POPC C213 CTL2  -0.180000       12.0110           0
    3692 L11  28   POPC H13R HAL2   0.090000        1.0080           0
    3693 L11  28   POPC H13S HAL2   0.090000        1.0080           0
    3694 L11  28   POPC C214 CTL2  -0.180000       12.0110           0
    3695 L11  28   POPC H14R HAL2   0.090000        1.0080           0
    3696 L11  28   POPC H14S HAL2   0.090000        1.0080           0
    3697 L11  28   POPC C215 CTL2  -0.180000       12.0110           0
    3698 L11  28   POPC H15R HAL2   0.090000        1.0080           0
    3699 L11  28   POPC H15S HAL2   0.090000        1.0080           0
    3700 L11  28   POPC C216 CTL2  -0.180000       12.0110           0
    3701 L11  28   POPC H16R HAL2   0.090000        1.0080           0
    3702 L11  28   POPC H16S HAL2   0.090000        1.0080           0
    3703 L11  28   POPC C217 CTL2  -0.180000       12.0110           0
    3704 L11  28   POPC H17R HAL2   0.090000        1.0080           0
    3705 L11  28   POPC H17S HAL2   0.090000        1.0080           0
    3706 L11  28   POPC C218 CTL3  -0.270000       12.0110           0
    3707 L11  28   POPC H18R HAL3   0.090000        1.0080           0
    3708 L11  28   POPC H18S HAL3   0.090000        1.0080           0
    3709 L11  28   POPC H18T HAL3   0.090000        1.0080           0
    3710 L11  28   POPC C33  CTL2  -0.180000       12.0110           0
    3711 L11  28   POPC H3X  HAL2   0.090000        1.0080           0
    3712 L11  28   POPC H3Y  HAL2   0.090000        1.0080           0
    3713 L11  28   POPC C34  CTL2  -0.180000       12.0110           0
    3714 L11  28   POPC H4X  HAL2   0.090000        1.0080           0
    3715 L11  28   POPC H4Y  HAL2   0.090000        1.0080           0
    3716 L11  28   POPC C35  CTL2  -0.180000       12.0110           0
    3717 L11  28   POPC H5X  HAL2   0.090000        1.0080           0
    3718 L11  28   POPC H5Y  HAL2   0.090000        1.0080           0
    3719 L11  28   POPC C36  CTL2  -0.180000       12.0110           0
    3720 L11  28   POPC H6X  HAL2   0.090000        1.0080           0
    3721 L11  28   POPC H6Y  HAL2   0.090000        1.0080           0
    3722 L11  28   POPC C37  CTL2  -0.180000       12.0110           0
    3723 L11  28   POPC H7X  HAL2   0.090000        1.0080           0
    3724 L11  28   POPC H7Y  HAL2   0.090000        1.0080           0
    3725 L11  28   POPC C38  CTL2  -0.180000       12.0110           0
    3726 L11  28   POPC H8X  HAL2   0.090000        1.0080           0
    3727 L11  28   POPC H8Y  HAL2   0.090000        1.0080           0
    3728 L11  28   POPC C39  CTL2  -0.180000       12.0110           0
    3729 L11  28   POPC H9X  HAL2   0.090000        1.0080           0
    3730 L11  28   POPC H9Y  HAL2   0.090000        1.0080           0
    3731 L11  28   POPC C310 CTL2  -0.180000       12.0110           0
    3732 L11  28   POPC H10X HAL2   0.090000        1.0080           0
    3733 L11  28   POPC H10Y HAL2   0.090000        1.0080           0
    3734 L11  28   POPC C311 CTL2  -0.180000       12.0110           0
    3735 L11  28   POPC H11X HAL2   0.090000        1.0080           0
    3736 L11  28   POPC H11Y HAL2   0.090000        1.0080           0
    3737 L11  28   POPC C312 CTL2  -0.180000       12.0110           0
    3738 L11  28   POPC H12X HAL2   0.090000        1.0080           0
    3739 L11  28   POPC H12Y HAL2   0.090000        1.0080           0
    3740 L11  28   POPC C313 CTL2  -0.180000       12.0110           0
    3741 L11  28   POPC H13X HAL2   0.090000        1.0080           0
    3742 L11  28   POPC H13Y HAL2   0.090000        1.0080           0
    3743 L11  28   POPC C314 CTL2  -0.180000       12.0110           0
    3744 L11  28   POPC H14X HAL2   0.090000        1.0080           0
    3745 L11  28   POPC H14Y HAL2   0.090000        1.0080           0
    3746 L11  28   POPC C315 CTL2  -0.180000       12.0110           0
    3747 L11  28   POPC H15X HAL2   0.090000        1.0080           0
    3748 L11  28   POPC H15Y HAL2   0.090000        1.0080           0
    3749 L11  28   POPC C316 CTL3  -0.270000       12.0110           0
    3750 L11  28   POPC H16X HAL3   0.090000        1.0080           0
    3751 L11  28   POPC H16Y HAL3   0.090000        1.0080           0
    3752 L11  28   POPC H16Z HAL3   0.090000        1.0080           0
    3753 L11  29   POPC N    NTL   -0.600000       14.0070           0
    3754 L11  29   POPC C11  CTL2  -0.100000       12.0110           0
    3755 L11  29   POPC C12  CTL5  -0.350000       12.0110           0
    3756 L11  29   POPC C13  CTL5  -0.350000       12.0110           0
    3757 L11  29   POPC C14  CTL5  -0.350000       12.0110           0
    3758 L11  29   POPC H11  HL     0.250000        1.0080           0
    3759 L11  29   POPC H12  HL     0.250000        1.0080           0
    3760 L11  29   POPC H21  HL     0.250000        1.0080           0
    3761 L11  29   POPC H22  HL     0.250000        1.0080           0
    3762 L11  29   POPC H23  HL     0.250000        1.0080           0
    3763 L11  29   POPC H31  HL     0.250000        1.0080           0
    3764 L11  29   POPC H32  HL     0.250000        1.0080           0
    3765 L11  29   POPC H33  HL     0.250000        1.0080           0
    3766 L11  29   POPC H41  HL     0.250000        1.0080           0
    3767 L11  29   POPC H42  HL     0.250000        1.0080           0
    3768 L11  29   POPC H43  HL     0.250000        1.0080           0
    3769 L11  29   POPC C15  CTL2  -0.080000       12.0110           0
    3770 L11  29   POPC H51  HAL2   0.090000        1.0080           0
    3771 L11  29   POPC H52  HAL2   0.090000        1.0080           0
    3772 L11  29   POPC P1   PL     1.500000       30.9740           0
    3773 L11  29   POPC O3   O2L   -0.780000       15.9994           0
    3774 L11  29   POPC O4   O2L   -0.780000       15.9994           0
    3775 L11  29   POPC O1   OSL   -0.570000       15.9994           0
    3776 L11  29   POPC O2   OSL   -0.570000       15.9994           0
    3777 L11  29   POPC C1   CTL2  -0.080000       12.0110           0
    3778 L11  29   POPC HA   HAL2   0.090000        1.0080           0
    3779 L11  29   POPC HB   HAL2   0.090000        1.0080           0
    3780 L11  29   POPC C2   CTL1   0.040000       12.0110           0
    3781 L11  29   POPC HS   HAL1   0.090000        1.0080           0
    3782 L11  29   POPC O21  OSL   -0.340000       15.9994           0
    3783 L11  29   POPC C21  CL     0.630000       12.0110           0
    3784 L11  29   POPC O22  OBL   -0.520000       15.9994           0
    3785 L11  29   POPC C22  CTL2  -0.080000       12.0110           0
    3786 L11  29   POPC H2R  HAL2   0.090000        1.0080           0
    3787 L11  29   POPC H2S  HAL2   0.090000        1.0080           0
    3788 L11  29   POPC C3   CTL2  -0.050000       12.0110           0
    3789 L11  29   POPC HX   HAL2   0.090000        1.0080           0
    3790 L11  29   POPC HY   HAL2   0.090000        1.0080           0
    3791 L11  29   POPC O31  OSL   -0.340000       15.9994           0
    3792 L11  29   POPC C31  CL     0.630000       12.0110           0
    3793 L11  29   POPC O32  OBL   -0.520000       15.9994           0
    3794 L11  29   POPC C32  CTL2  -0.080000       12.0110           0
    3795 L11  29   POPC H2X  HAL2   0.090000        1.0080           0
    3796 L11  29   POPC H2Y  HAL2   0.090000        1.0080           0
    3797 L11  29   POPC C23  CTL2  -0.180000       12.0110           0
    3798 L11  29   POPC H3R  HAL2   0.090000        1.0080           0
    3799 L11  29   POPC H3S  HAL2   0.090000        1.0080           0
    3800 L11  29   POPC C24  CTL2  -0.180000       12.0110           0
    3801 L11  29   POPC H4R  HAL2   0.090000        1.0080           0
    3802 L11  29   POPC H4S  HAL2   0.090000        1.0080           0
    3803 L11  29   POPC C25  CTL2  -0.180000       12.0110           0
    3804 L11  29   POPC H5R  HAL2   0.090000        1.0080           0
    3805 L11  29   POPC H5S  HAL2   0.090000        1.0080           0
    3806 L11  29   POPC C26  CTL2  -0.180000       12.0110           0
    3807 L11  29   POPC H6R  HAL2   0.090000        1.0080           0
    3808 L11  29   POPC H6S  HAL2   0.090000        1.0080           0
    3809 L11  29   POPC C27  CTL2  -0.180000       12.0110           0
    3810 L11  29   POPC H7R  HAL2   0.090000        1.0080           0
    3811 L11  29   POPC H7S  HAL2   0.090000        1.0080           0
    3812 L11  29   POPC C28  CTL2  -0.180000       12.0110           0
    3813 L11  29   POPC H8R  HAL2   0.090000        1.0080           0
    3814 L11  29   POPC H8S  HAL2   0.090000        1.0080           0
    3815 L11  29   POPC C29  CEL1  -0.150000       12.0110           0
    3816 L11  29   POPC H91  HEL1   0.150000        1.0080           0
    3817 L11  29   POPC C210 CEL1  -0.150000       12.0110           0
    3818 L11  29   POPC H101 HEL1   0.150000        1.0080           0
    3819 L11  29   POPC C211 CTL2  -0.180000       12.0110           0
    3820 L11  29   POPC H11R HAL2   0.090000        1.0080           0
    3821 L11  29   POPC H11S HAL2   0.090000        1.0080           0
    3822 L11  29   POPC C212 CTL2  -0.180000       12.0110           0
    3823 L11  29   POPC H12R HAL2   0.090000        1.0080           0
    3824 L11  29   POPC H12S HAL2   0.090000        1.0080           0
    3825 L11  29   POPC C213 CTL2  -0.180000       12.0110           0
    3826 L11  29   POPC H13R HAL2   0.090000        1.0080           0
    3827 L11  29   POPC H13S HAL2   0.090000        1.0080           0
    3828 L11  29   POPC C214 CTL2  -0.180000       12.0110           0
    3829 L11  29   POPC H14R HAL2   0.090000        1.0080           0
    3830 L11  29   POPC H14S HAL2   0.090000        1.0080           0
    3831 L11  29   POPC C215 CTL2  -0.180000       12.0110           0
    3832 L11  29   POPC H15R HAL2   0.090000        1.0080           0
    3833 L11  29   POPC H15S HAL2   0.090000        1.0080           0
    3834 L11  29   POPC C216 CTL2  -0.180000       12.0110           0
    3835 L11  29   POPC H16R HAL2   0.090000        1.0080           0
    3836 L11  29   POPC H16S HAL2   0.090000        1.0080           0
    3837 L11  29   POPC C217 CTL2  -0.180000       12.0110           0
    3838 L11  29   POPC H17R HAL2   0.090000        1.0080           0
    3839 L11  29   POPC H17S HAL2   0.090000        1.0080           0
    3840 L11  29   POPC C218 CTL3  -0.270000       12.0110           0
    3841 L11  29   POPC H18R HAL3   0.090000        1.0080           0
    3842 L11  29   POPC H18S HAL3   0.090000        1.0080           0
    3843 L11  29   POPC H18T HAL3   0.090000        1.0080           0
    3844 L11  29   POPC C33  CTL2  -0.180000       12.0110           0
    3845 L11  29   POPC H3X  HAL2   0.090000        1.0080           0
    3846 L11  29   POPC H3Y  HAL2   0.090000        1.0080           0
    3847 L11  29   POPC C34  CTL2  -0.180000       12.0110           0
    3848 L11  29   POPC H4X  HAL2   0.090000        1.0080           0
    3849 L11  29   POPC H4Y  HAL2   0.090000        1.0080           0
    3850 L11  29   POPC C35  CTL2  -0.180000       12.0110           0
    3851 L11  29   POPC H5X  HAL2   0.090000        1.0080           0
    3852 L11  29   POPC H5Y  HAL2   0.090000        1.0080           0
    3853 L11  29   POPC C36  CTL2  -0.180000       12.0110           0
    3854 L11  29   POPC H6X  HAL2   0.090000        1.0080           0
    3855 L11  29   POPC H6Y  HAL2   0.090000        1.0080           0
    3856 L11  29   POPC C37  CTL2  -0.180000       12.0110           0
    3857 L11  29   POPC H7X  HAL2   0.090000        1.0080           0
    3858 L11  29   POPC H7Y  HAL2   0.090000        1.0080           0
    3859 L11  29   POPC C38  CTL2  -0.180000       12.0110           0
    3860 L11  29   POPC H8X  HAL2   0.090000        1.0080           0
    3861 L11  29   POPC H8Y  HAL2   0.090000        1.0080           0
    3862 L11  29   POPC C39  CTL2  -0.180000       12.0110           0
    3863 L11  29   POPC H9X  HAL2   0.090000        1.0080           0
    3864 L11  29   POPC H9Y  HAL2   0.090000        1.0080           0
    3865 L11  29   POPC C310 CTL2  -0.180000       12.0110           0
    3866 L11  29   POPC H10X HAL2   0.090000        1.0080           0
    3867 L11  29   POPC H10Y HAL2   0.090000        1.0080           0
    3868 L11  29   POPC C311 CTL2  -0.180000       12.0110           0
    3869 L11  29   POPC H11X HAL2   0.090000        1.0080           0
    3870 L11  29   POPC H11Y HAL2   0.090000        1.0080           0
    3871 L11  29   POPC C312 CTL2  -0.180000       12.0110           0
    3872 L11  29   POPC H12X HAL2   0.090000        1.0080           0
    3873 L11  29   POPC H12Y HAL2   0.090000        1.0080           0
    3874 L11  29   POPC C313 CTL2  -0.180000       12.0110           0
    3875 L11  29   POPC H13X HAL2   0.090000        1.0080           0
    3876 L11  29   POPC H13Y HAL2   0.090000        1.0080           0
    3877 L11  29   POPC C314 CTL2  -0.180000       12.0110           0
    3878 L11  29   POPC H14X HAL2   0.090000        1.0080           0
    3879 L11  29   POPC H14Y HAL2   0.090000        1.0080           0
    3880 L11  29   POPC C315 CTL2  -0.180000       12.0110           0
    3881 L11  29   POPC H15X HAL2   0.090000        1.0080           0
    3882 L11  29   POPC H15Y HAL2   0.090000        1.0080           0
    3883 L11  29   POPC C316 CTL3  -0.270000       12.0110           0
    3884 L11  29   POPC H16X HAL3   0.090000        1.0080           0
    3885 L11  29   POPC H16Y HAL3   0.090000        1.0080           0
    3886 L11  29   POPC H16Z HAL3   0.090000        1.0080           0
    3887 L11  30   POPC N    NTL   -0.600000       14.0070           0
    3888 L11  30   POPC C11  CTL2  -0.100000       12.0110           0
    3889 L11  30   POPC C12  CTL5  -0.350000       12.0110           0
    3890 L11  30   POPC C13  CTL5  -0.350000       12.0110           0
    3891 L11  30   POPC C14  CTL5  -0.350000       12.0110           0
    3892 L11  30   POPC H11  HL     0.250000        1.0080           0
    3893 L11  30   POPC H12  HL     0.250000        1.0080           0
    3894 L11  30   POPC H21  HL     0.250000        1.0080           0
    3895 L11  30   POPC H22  HL     0.250000        1.0080           0
    3896 L11  30   POPC H23  HL     0.250000        1.0080           0
    3897 L11  30   POPC H31  HL     0.250000        1.0080           0
    3898 L11  30   POPC H32  HL     0.250000        1.0080           0
    3899 L11  30   POPC H33  HL     0.250000        1.0080           0
    3900 L11  30   POPC H41  HL     0.250000        1.0080           0
    3901 L11  30   POPC H42  HL     0.250000        1.0080           0
    3902 L11  30   POPC H43  HL     0.250000        1.0080           0
    3903 L11  30   POPC C15  CTL2  -0.080000       12.0110           0
    3904 L11  30   POPC H51  HAL2   0.090000        1.0080           0
    3905 L11  30   POPC H52  HAL2   0.090000        1.0080           0
    3906 L11  30   POPC P1   PL     1.500000       30.9740           0
    3907 L11  30   POPC O3   O2L   -0.780000       15.9994           0
    3908 L11  30   POPC O4   O2L   -0.780000       15.9994           0
    3909 L11  30   POPC O1   OSL   -0.570000       15.9994           0
    3910 L11  30   POPC O2   OSL   -0.570000       15.9994           0
    3911 L11  30   POPC C1   CTL2  -0.080000       12.0110           0
    3912 L11  30   POPC HA   HAL2   0.090000        1.0080           0
    3913 L11  30   POPC HB   HAL2   0.090000        1.0080           0
    3914 L11  30   POPC C2   CTL1   0.040000       12.0110           0
    3915 L11  30   POPC HS   HAL1   0.090000        1.0080           0
    3916 L11  30   POPC O21  OSL   -0.340000       15.9994           0
    3917 L11  30   POPC C21  CL     0.630000       12.0110           0
    3918 L11  30   POPC O22  OBL   -0.520000       15.9994           0
    3919 L11  30   POPC C22  CTL2  -0.080000       12.0110           0
    3920 L11  30   POPC H2R  HAL2   0.090000        1.0080           0
    3921 L11  30   POPC H2S  HAL2   0.090000        1.0080           0
    3922 L11  30   POPC C3   CTL2  -0.050000       12.0110           0
    3923 L11  30   POPC HX   HAL2   0.090000        1.0080           0
    3924 L11  30   POPC HY   HAL2   0.090000        1.0080           0
    3925 L11  30   POPC O31  OSL   -0.340000       15.9994           0
    3926 L11  30   POPC C31  CL     0.630000       12.0110           0
    3927 L11  30   POPC O32  OBL   -0.520000       15.9994           0
    3928 L11  30   POPC C32  CTL2  -0.080000       12.0110           0
    3929 L11  30   POPC H2X  HAL2   0.090000        1.0080           0
    3930 L11  30   POPC H2Y  HAL2   0.090000        1.0080           0
    3931 L11  30   POPC C23  CTL2  -0.180000       12.0110           0
    3932 L11  30   POPC H3R  HAL2   0.090000        1.0080           0
    3933 L11  30   POPC H3S  HAL2   0.090000        1.0080           0
    3934 L11  30   POPC C24  CTL2  -0.180000       12.0110           0
    3935 L11  30   POPC H4R  HAL2   0.090000        1.0080           0
    3936 L11  30   POPC H4S  HAL2   0.090000        1.0080           0
    3937 L11  30   POPC C25  CTL2  -0.180000       12.0110           0
    3938 L11  30   POPC H5R  HAL2   0.090000        1.0080           0
    3939 L11  30   POPC H5S  HAL2   0.090000        1.0080           0
    3940 L11  30   POPC C26  CTL2  -0.180000       12.0110           0
    3941 L11  30   POPC H6R  HAL2   0.090000        1.0080           0
    3942 L11  30   POPC H6S  HAL2   0.090000        1.0080           0
    3943 L11  30   POPC C27  CTL2  -0.180000       12.0110           0
    3944 L11  30   POPC H7R  HAL2   0.090000        1.0080           0
    3945 L11  30   POPC H7S  HAL2   0.090000        1.0080           0
    3946 L11  30   POPC C28  CTL2  -0.180000       12.0110           0
    3947 L11  30   POPC H8R  HAL2   0.090000        1.0080           0
    3948 L11  30   POPC H8S  HAL2   0.090000        1.0080           0
    3949 L11  30   POPC C29  CEL1  -0.150000       12.0110           0
    3950 L11  30   POPC H91  HEL1   0.150000        1.0080           0
    3951 L11  30   POPC C210 CEL1  -0.150000       12.0110           0
    3952 L11  30   POPC H101 HEL1   0.150000        1.0080           0
    3953 L11  30   POPC C211 CTL2  -0.180000       12.0110           0
    3954 L11  30   POPC H11R HAL2   0.090000        1.0080           0
    3955 L11  30   POPC H11S HAL2   0.090000        1.0080           0
    3956 L11  30   POPC C212 CTL2  -0.180000       12.0110           0
    3957 L11  30   POPC H12R HAL2   0.090000        1.0080           0
    3958 L11  30   POPC H12S HAL2   0.090000        1.0080           0
    3959 L11  30   POPC C213 CTL2  -0.180000       12.0110           0
    3960 L11  30   POPC H13R HAL2   0.090000        1.0080           0
    3961 L11  30   POPC H13S HAL2   0.090000        1.0080           0
    3962 L11  30   POPC C214 CTL2  -0.180000       12.0110           0
    3963 L11  30   POPC H14R HAL2   0.090000        1.0080           0
    3964 L11  30   POPC H14S HAL2   0.090000        1.0080           0
    3965 L11  30   POPC C215 CTL2  -0.180000       12.0110           0
    3966 L11  30   POPC H15R HAL2   0.090000        1.0080           0
    3967 L11  30   POPC H15S HAL2   0.090000        1.0080           0
    3968 L11  30   POPC C216 CTL2  -0.180000       12.0110           0
    3969 L11  30   POPC H16R HAL2   0.090000        1.0080           0
    3970 L11  30   POPC H16S HAL2   0.090000        1.0080           0
    3971 L11  30   POPC C217 CTL2  -0.180000       12.0110           0
    3972 L11  30   POPC H17R HAL2   0.090000        1.0080           0
    3973 L11  30   POPC H17S HAL2   0.090000        1.0080           0
    3974 L11  30   POPC C218 CTL3  -0.270000       12.0110           0
    3975 L11  30   POPC H18R HAL3   0.090000        1.0080           0
    3976 L11  30   POPC H18S HAL3   0.090000        1.0080           0
    3977 L11  30   POPC H18T HAL3   0.090000        1.0080           0
    3978 L11  30   POPC C33  CTL2  -0.180000       12.0110           0
    3979 L11  30   POPC H3X  HAL2   0.090000        1.0080           0
    3980 L11  30   POPC H3Y  HAL2   0.090000        1.0080           0
    3981 L11  30   POPC C34  CTL2  -0.180000       12.0110           0
    3982 L11  30   POPC H4X  HAL2   0.090000        1.0080           0
    3983 L11  30   POPC H4Y  HAL2   0.090000        1.0080           0
    3984 L11  30   POPC C35  CTL2  -0.180000       12.0110           0
    3985 L11  30   POPC H5X  HAL2   0.090000        1.0080           0
    3986 L11  30   POPC H5Y  HAL2   0.090000        1.0080           0
    3987 L11  30   POPC C36  CTL2  -0.180000       12.0110           0
    3988 L11  30   POPC H6X  HAL2   0.090000        1.0080           0
    3989 L11  30   POPC H6Y  HAL2   0.090000        1.0080           0
    3990 L11  30   POPC C37  CTL2  -0.180000       12.0110           0
    3991 L11  30   POPC H7X  HAL2   0.090000        1.0080           0
    3992 L11  30   POPC H7Y  HAL2   0.090000        1.0080           0
    3993 L11  30   POPC C38  CTL2  -0.180000       12.0110           0
    3994 L11  30   POPC H8X  HAL2   0.090000        1.0080           0
    3995 L11  30   POPC H8Y  HAL2   0.090000        1.0080           0
    3996 L11  30   POPC C39  CTL2  -0.180000       12.0110           0
    3997 L11  30   POPC H9X  HAL2   0.090000        1.0080           0
    3998 L11  30   POPC H9Y  HAL2   0.090000        1.0080           0
    3999 L11  30   POPC C310 CTL2  -0.180000       12.0110           0
    4000 L11  30   POPC H10X HAL2   0.090000        1.0080           0
    4001 L11  30   POPC H10Y HAL2   0.090000        1.0080           0
    4002 L11  30   POPC C311 CTL2  -0.180000       12.0110           0
    4003 L11  30   POPC H11X HAL2   0.090000        1.0080           0
    4004 L11  30   POPC H11Y HAL2   0.090000        1.0080           0
    4005 L11  30   POPC C312 CTL2  -0.180000       12.0110           0
    4006 L11  30   POPC H12X HAL2   0.090000        1.0080           0
    4007 L11  30   POPC H12Y HAL2   0.090000        1.0080           0
    4008 L11  30   POPC C313 CTL2  -0.180000       12.0110           0
    4009 L11  30   POPC H13X HAL2   0.090000        1.0080           0
    4010 L11  30   POPC H13Y HAL2   0.090000        1.0080           0
    4011 L11  30   POPC C314 CTL2  -0.180000       12.0110           0
    4012 L11  30   POPC H14X HAL2   0.090000        1.0080           0
    4013 L11  30   POPC H14Y HAL2   0.090000        1.0080           0
    4014 L11  30   POPC C315 CTL2  -0.180000       12.0110           0
    4015 L11  30   POPC H15X HAL2   0.090000        1.0080           0
    4016 L11  30   POPC H15Y HAL2   0.090000        1.0080           0
    4017 L11  30   POPC C316 CTL3  -0.270000       12.0110           0
    4018 L11  30   POPC H16X HAL3   0.090000        1.0080           0
    4019 L11  30   POPC H16Y HAL3   0.090000        1.0080           0
    4020 L11  30   POPC H16Z HAL3   0.090000        1.0080           0
    4021 L21  1    POPC N    NTL   -0.600000       14.0070           0
    4022 L21  1    POPC C11  CTL2  -0.100000       12.0110           0
    4023 L21  1    POPC C12  CTL5  -0.350000       12.0110           0
    4024 L21  1    POPC C13  CTL5  -0.350000       12.0110           0
    4025 L21  1    POPC C14  CTL5  -0.350000       12.0110           0
    4026 L21  1    POPC H11  HL     0.250000        1.0080           0
    4027 L21  1    POPC H12  HL     0.250000        1.0080           0
    4028 L21  1    POPC H21  HL     0.250000        1.0080           0
    4029 L21  1    POPC H22  HL     0.250000        1.0080           0
    4030 L21  1    POPC H23  HL     0.250000        1.0080           0
    4031 L21  1    POPC H31  HL     0.250000        1.0080           0
    4032 L21  1    POPC H32  HL     0.250000        1.0080           0
    4033 L21  1    POPC H33  HL     0.250000        1.0080           0
    4034 L21  1    POPC H41  HL     0.250000        1.0080           0
    4035 L21  1    POPC H42  HL     0.250000        1.0080           0
    4036 L21  1    POPC H43  HL     0.250000        1.0080           0
    4037 L21  1    POPC C15  CTL2  -0.080000       12.0110           0
    4038 L21  1    POPC H51  HAL2   0.090000        1.0080           0
    4039 L21  1    POPC H52  HAL2   0.090000        1.0080           0
    4040 L21  1    POPC P1   PL     1.500000       30.9740           0
    4041 L21  1    POPC O3   O2L   -0.780000       15.9994           0
    4042 L21  1    POPC O4   O2L   -0.780000       15.9994           0
    4043 L21  1    POPC O1   OSL   -0.570000       15.9994           0
    4044 L21  1    POPC O2   OSL   -0.570000       15.9994           0
    4045 L21  1    POPC C1   CTL2  -0.080000       12.0110           0
    4046 L21  1    POPC HA   HAL2   0.090000        1.0080           0
    4047 L21  1    POPC HB   HAL2   0.090000        1.0080           0
    4048 L21  1    POPC C2   CTL1   0.040000       12.0110           0
    4049 L21  1    POPC HS   HAL1   0.090000        1.0080           0
    4050 L21  1    POPC O21  OSL   -0.340000       15.9994           0
    4051 L21  1    POPC C21  CL     0.630000       12.0110           0
    4052 L21  1    POPC O22  OBL   -0.520000       15.9994           0
    4053 L21  1    POPC C22  CTL2  -0.080000       12.0110           0
    4054 L21  1    POPC H2R  HAL2   0.090000        1.0080           0
    4055 L21  1    POPC H2S  HAL2   0.090000        1.0080           0
    4056 L21  1    POPC C3   CTL2  -0.050000       12.0110           0
    4057 L21  1    POPC HX   HAL2   0.090000        1.0080           0
    4058 L21  1    POPC HY   HAL2   0.090000        1.0080           0
    4059 L21  1    POPC O31  OSL   -0.340000       15.9994           0
    4060 L21  1    POPC C31  CL     0.630000       12.0110           0
    4061 L21  1    POPC O32  OBL   -0.520000       15.9994           0
    4062 L21  1    POPC C32  CTL2  -0.080000       12.0110           0
    4063 L21  1    POPC H2X  HAL2   0.090000        1.0080           0
    4064 L21  1    POPC H2Y  HAL2   0.090000        1.0080           0
    4065 L21  1    POPC C23  CTL2  -0.180000       12.0110           0
    4066 L21  1    POPC H3R  HAL2   0.090000        1.0080           0
    4067 L21  1    POPC H3S  HAL2   0.090000        1.0080           0
    4068 L21  1    POPC C24  CTL2  -0.180000       12.0110           0
    4069 L21  1    POPC H4R  HAL2   0.090000        1.0080           0
    4070 L21  1    POPC H4S  HAL2   0.090000        1.0080           0
    4071 L21  1    POPC C25  CTL2  -0.180000       12.0110           0
    4072 L21  1    POPC H5R  HAL2   0.090000        1.0080           0
    4073 L21  1    POPC H5S  HAL2   0.090000        1.0080           0
    4074 L21  1    POPC C26  CTL2  -0.180000       12.0110           0
    4075 L21  1    POPC H6R  HAL2   0.090000        1.0080           0
    4076 L21  1    POPC H6S  HAL2   0.090000        1.0080           0
    4077 L21  1    POPC C27  CTL2  -0.180000       12.0110           0
    4078 L21  1    POPC H7R  HAL2   0.090000        1.0080           0
    4079 L21  1    POPC H7S  HAL2   0.090000        1.0080           0
    4080 L21  1    POPC C28  CTL2  -0.180000       12.0110           0
    4081 L21  1    POPC H8R  HAL2   0.090000        1.0080           0
    4082 L21  1    POPC H8S  HAL2   0.090000        1.0080           0
    4083 L21  1    POPC C29  CEL1  -0.150000       12.0110           0
    4084 L21  1    POPC H91  HEL1   0.150000        1.0080           0
    4085 L21  1    POPC C210 CEL1  -0.150000       12.0110           0
    4086 L21  1    POPC H101 HEL1   0.150000        1.0080           0
    4087 L21  1    POPC C211 CTL2  -0.180000       12.0110           0
    4088 L21  1    POPC H11R HAL2   0.090000        1.0080           0
    4089 L21  1    POPC H11S HAL2   0.090000        1.0080           0
    4090 L21  1    POPC C212 CTL2  -0.180000       12.0110           0
    4091 L21  1    POPC H12R HAL2   0.090000        1.0080           0
    4092 L21  1    POPC H12S HAL2   0.090000        1.0080           0
    4093 L21  1    POPC C213 CTL2  -0.180000       12.0110           0
    4094 L21  1    POPC H13R HAL2   0.090000        1.0080           0
    4095 L21  1    POPC H13S HAL2   0.090000        1.0080           0
    4096 L21  1    POPC C214 CTL2  -0.180000       12.0110           0
    4097 L21  1    POPC H14R HAL2   0.090000        1.0080           0
    4098 L21  1    POPC H14S HAL2   0.090000        1.0080           0
    4099 L21  1    POPC C215 CTL2  -0.180000       12.0110           0
    4100 L21  1    POPC H15R HAL2   0.090000        1.0080           0
    4101 L21  1    POPC H15S HAL2   0.090000        1.0080           0
    4102 L21  1    POPC C216 CTL2  -0.180000       12.0110           0
    4103 L21  1    POPC H16R HAL2   0.090000        1.0080           0
    4104 L21  1    POPC H16S HAL2   0.090000        1.0080           0
    4105 L21  1    POPC C217 CTL2  -0.180000       12.0110           0
    4106 L21  1    POPC H17R HAL2   0.090000        1.0080           0
    4107 L21  1    POPC H17S HAL2   0.090000        1.0080           0
    4108 L21  1    POPC C218 CTL3  -0.270000       12.0110           0
    4109 L21  1    POPC H18R HAL3   0.090000        1.0080           0
    4110 L21  1    POPC H18S HAL3   0.090000        1.0080           0
    4111 L21  1    POPC H18T HAL3   0.090000        1.0080           0
    4112 L21  1    POPC C33  CTL2  -0.180000       12.0110           0
    4113 L21  1    POPC H3X  HAL2   0.090000        1.0080           0
    4114 L21  1    POPC H3Y  HAL2   0.090000        1.0080           0
    4115 L21  1    POPC C34  CTL2  -0.180000       12.0110           0
    4116 L21  1    POPC H4X  HAL2   0.090000        1.0080           0
    4117 L21  1    POPC H4Y  HAL2   0.090000        1.0080           0
    4118 L21  1    POPC C35  CTL2  -0.180000       12.0110           0
    4119 L21  1    POPC H5X  HAL2   0.090000        1.0080           0
    4120 L21  1    POPC H5Y  HAL2   0.090000        1.0080           0
    4121 L21  1    POPC C36  CTL2  -0.180000       12.0110           0
    4122 L21  1    POPC H6X  HAL2   0.090000        1.0080           0
    4123 L21  1    POPC H6Y  HAL2   0.090000        1.0080           0
    4124 L21  1    POPC C37  CTL2  -0.180000       12.0110           0
    4125 L21  1    POPC H7X  HAL2   0.090000        1.0080           0
    4126 L21  1    POPC H7Y  HAL2   0.090000        1.0080           0
    4127 L21  1    POPC C38  CTL2  -0.180000       12.0110           0
    4128 L21  1    POPC H8X  HAL2   0.090000        1.0080           0
    4129 L21  1    POPC H8Y  HAL2   0.090000        1.0080           0
    4130 L21  1    POPC C39  CTL2  -0.180000       12.0110           0
    4131 L21  1    POPC H9X  HAL2   0.090000        1.0080           0
    4132 L21  1    POPC H9Y  HAL2   0.090000        1.0080           0
    4133 L21  1    POPC C310 CTL2  -0.180000       12.0110           0
    4134 L21  1    POPC H10X HAL2   0.090000        1.0080           0
    4135 L21  1    POPC H10Y HAL2   0.090000        1.0080           0
    4136 L21  1    POPC C311 CTL2  -0.180000       12.0110           0
    4137 L21  1    POPC H11X HAL2   0.090000        1.0080           0
    4138 L21  1    POPC H11Y HAL2   0.090000        1.0080           0
    4139 L21  1    POPC C312 CTL2  -0.180000       12.0110           0
    4140 L21  1    POPC H12X HAL2   0.090000        1.0080           0
    4141 L21  1    POPC H12Y HAL2   0.090000        1.0080           0
    4142 L21  1    POPC C313 CTL2  -0.180000       12.0110           0
    4143 L21  1    POPC H13X HAL2   0.090000        1.0080           0
    4144 L21  1    POPC H13Y HAL2   0.090000        1.0080           0
    4145 L21  1    POPC C314 CTL2  -0.180000       12.0110           0
    4146 L21  1    POPC H14X HAL2   0.090000        1.0080           0
    4147 L21  1    POPC H14Y HAL2   0.090000        1.0080           0
    4148 L21  1    POPC C315 CTL2  -0.180000       12.0110           0
    4149 L21  1    POPC H15X HAL2   0.090000        1.0080           0
    4150 L21  1    POPC H15Y HAL2   0.090000        1.0080           0
    4151 L21  1    POPC C316 CTL3  -0.270000       12.0110           0
    4152 L21  1    POPC H16X HAL3   0.090000        1.0080           0
    4153 L21  1    POPC H16Y HAL3   0.090000        1.0080           0
    4154 L21  1    POPC H16Z HAL3   0.090000        1.0080           0
    4155 L21  2    POPC N    NTL   -0.600000       14.0070           0
    4156 L21  2    POPC C11  CTL2  -0.100000       12.0110           0
    4157 L21  2    POPC C12  CTL5  -0.350000       12.0110           0
    4158 L21  2    POPC C13  CTL5  -0.350000       12.0110           0
    4159 L21  2    POPC C14  CTL5  -0.350000       12.0110           0
    4160 L21  2    POPC H11  HL     0.250000        1.0080           0
    4161 L21  2    POPC H12  HL     0.250000        1.0080           0
    4162 L21  2    POPC H21  HL     0.250000        1.0080           0
    4163 L21  2    POPC H22  HL     0.250000        1.0080           0
    4164 L21  2    POPC H23  HL     0.250000        1.0080           0
    4165 L21  2    POPC H31  HL     0.250000        1.0080           0
    4166 L21  2    POPC H32  HL     0.250000        1.0080           0
    4167 L21  2    POPC H33  HL     0.250000        1.0080           0
    4168 L21  2    POPC H41  HL     0.250000        1.0080           0
    4169 L21  2    POPC H42  HL     0.250000        1.0080           0
    4170 L21  2    POPC H43  HL     0.250000        1.0080           0
    4171 L21  2    POPC C15  CTL2  -0.080000       12.0110           0
    4172 L21  2    POPC H51  HAL2   0.090000        1.0080           0
    4173 L21  2    POPC H52  HAL2   0.090000        1.0080           0
    4174 L21  2    POPC P1   PL     1.500000       30.9740           0
    4175 L21  2    POPC O3   O2L   -0.780000       15.9994           0
    4176 L21  2    POPC O4   O2L   -0.780000       15.9994           0
    4177 L21  2    POPC O1   OSL   -0.570000       15.9994           0
    4178 L21  2    POPC O2   OSL   -0.570000       15.9994           0
    4179 L21  2    POPC C1   CTL2  -0.080000       12.0110           0
    4180 L21  2    POPC HA   HAL2   0.090000        1.0080           0
    4181 L21  2    POPC HB   HAL2   0.090000        1.0080           0
    4182 L21  2    POPC C2   CTL1   0.040000       12.0110           0
    4183 L21  2    POPC HS   HAL1   0.090000        1.0080           0
    4184 L21  2    POPC O21  OSL   -0.340000       15.9994           0
    4185 L21  2    POPC C21  CL     0.630000       12.0110           0
    4186 L21  2    POPC O22  OBL   -0.520000       15.9994           0
    4187 L21  2    POPC C22  CTL2  -0.080000       12.0110           0
    4188 L21  2    POPC H2R  HAL2   0.090000        1.0080           0
    4189 L21  2    POPC H2S  HAL2   0.090000        1.0080           0
    4190 L21  2    POPC C3   CTL2  -0.050000       12.0110           0
    4191 L21  2    POPC HX   HAL2   0.090000        1.0080           0
    4192 L21  2    POPC HY   HAL2   0.090000        1.0080           0
    4193 L21  2    POPC O31  OSL   -0.340000       15.9994           0
    4194 L21  2    POPC C31  CL     0.630000       12.0110           0
    4195 L21  2    POPC O32  OBL   -0.520000       15.9994           0
    4196 L21  2    POPC C32  CTL2  -0.080000       12.0110           0
    4197 L21  2    POPC H2X  HAL2   0.090000        1.0080           0
    4198 L21  2    POPC H2Y  HAL2   0.090000        1.0080           0
    4199 L21  2    POPC C23  CTL2  -0.180000       12.0110           0
    4200 L21  2    POPC H3R  HAL2   0.090000        1.0080           0
    4201 L21  2    POPC H3S  HAL2   0.090000        1.0080           0
    4202 L21  2    POPC C24  CTL2  -0.180000       12.0110           0
    4203 L21  2    POPC H4R  HAL2   0.090000        1.0080           0
    4204 L21  2    POPC H4S  HAL2   0.090000        1.0080           0
    4205 L21  2    POPC C25  CTL2  -0.180000       12.0110           0
    4206 L21  2    POPC H5R  HAL2   0.090000        1.0080           0
    4207 L21  2    POPC H5S  HAL2   0.090000        1.0080           0
    4208 L21  2    POPC C26  CTL2  -0.180000       12.0110           0
    4209 L21  2    POPC H6R  HAL2   0.090000        1.0080           0
    4210 L21  2    POPC H6S  HAL2   0.090000        1.0080           0
    4211 L21  2    POPC C27  CTL2  -0.180000       12.0110           0
    4212 L21  2    POPC H7R  HAL2   0.090000        1.0080           0
    4213 L21  2    POPC H7S  HAL2   0.090000        1.0080           0
    4214 L21  2    POPC C28  CTL2  -0.180000       12.0110           0
    4215 L21  2    POPC H8R  HAL2   0.090000        1.0080           0
    4216 L21  2    POPC H8S  HAL2   0.090000        1.0080           0
    4217 L21  2    POPC C29  CEL1  -0.150000       12.0110           0
    4218 L21  2    POPC H91  HEL1   0.150000        1.0080           0
    4219 L21  2    POPC C210 CEL1  -0.150000       12.0110           0
    4220 L21  2    POPC H101 HEL1   0.150000        1.0080           0
    4221 L21  2    POPC C211 CTL2  -0.180000       12.0110           0
    4222 L21  2    POPC H11R HAL2   0.090000        1.0080           0
    4223 L21  2    POPC H11S HAL2   0.090000        1.0080           0
    4224 L21  2    POPC C212 CTL2  -0.180000       12.0110           0
    4225 L21  2    POPC H12R HAL2   0.090000        1.0080           0
    4226 L21  2    POPC H12S HAL2   0.090000        1.0080           0
    4227 L21  2    POPC C213 CTL2  -0.180000       12.0110           0
    4228 L21  2    POPC H13R HAL2   0.090000        1.0080           0
    4229 L21  2    POPC H13S HAL2   0.090000        1.0080           0
    4230 L21  2    POPC C214 CTL2  -0.180000       12.0110           0
    4231 L21  2    POPC H14R HAL2   0.090000        1.0080           0
    4232 L21  2    POPC H14S HAL2   0.090000        1.0080           0
    4233 L21  2    POPC C215 CTL2  -0.180000       12.0110           0
    4234 L21  2    POPC H15R HAL2   0.090000        1.0080           0
    4235 L21  2    POPC H15S HAL2   0.090000        1.0080           0
    4236 L21  2    POPC C216 CTL2  -0.180000       12.0110           0
    4237 L21  2    POPC H16R HAL2   0.090000        1.0080           0
    4238 L21  2    POPC H16S HAL2   0.090000        1.0080           0
    4239 L21  2    POPC C217 CTL2  -0.180000       12.0110           0
    4240 L21  2    POPC H17R HAL2   0.090000        1.0080           0
    4241 L21  2    POPC H17S HAL2   0.090000        1.0080           0
    4242 L21  2    POPC C218 CTL3  -0.270000       12.0110           0
    4243 L21  2    POPC H18R HAL3   0.090000        1.0080           0
    4244 L21  2    POPC H18S HAL3   0.090000        1.0080           0
    4245 L21  2    POPC H18T HAL3   0.090000        1.0080           0
    4246 L21  2    POPC C33  CTL2  -0.180000       12.0110           0
    4247 L21  2    POPC H3X  HAL2   0.090000        1.0080           0
    4248 L21  2    POPC H3Y  HAL2   0.090000        1.0080           0
    4249 L21  2    POPC C34  CTL2  -0.180000       12.0110           0
    4250 L21  2    POPC H4X  HAL2   0.090000        1.0080           0
    4251 L21  2    POPC H4Y  HAL2   0.090000        1.0080           0
    4252 L21  2    POPC C35  CTL2  -0.180000       12.0110           0
    4253 L21  2    POPC H5X  HAL2   0.090000        1.0080           0
    4254 L21  2    POPC H5Y  HAL2   0.090000        1.0080           0
    4255 L21  2    POPC C36  CTL2  -0.180000       12.0110           0
    4256 L21  2    POPC H6X  HAL2   0.090000        1.0080           0
    4257 L21  2    POPC H6Y  HAL2   0.090000        1.0080           0
    4258 L21  2    POPC C37  CTL2  -0.180000       12.0110           0
    4259 L21  2    POPC H7X  HAL2   0.090000        1.0080           0
    4260 L21  2    POPC H7Y  HAL2   0.090000        1.0080           0
    4261 L21  2    POPC C38  CTL2  -0.180000       12.0110           0
    4262 L21  2    POPC H8X  HAL2   0.090000        1.0080           0
    4263 L21  2    POPC H8Y  HAL2   0.090000        1.0080           0
    4264 L21  2    POPC C39  CTL2  -0.180000       12.0110           0
    4265 L21  2    POPC H9X  HAL2   0.090000        1.0080           0
    4266 L21  2    POPC H9Y  HAL2   0.090000        1.0080           0
    4267 L21  2    POPC C310 CTL2  -0.180000       12.0110           0
    4268 L21  2    POPC H10X HAL2   0.090000        1.0080           0
    4269 L21  2    POPC H10Y HAL2   0.090000        1.0080           0
    4270 L21  2    POPC C311 CTL2  -0.180000       12.0110           0
    4271 L21  2    POPC H11X HAL2   0.090000        1.0080           0
    4272 L21  2    POPC H11Y HAL2   0.090000        1.0080           0
    4273 L21  2    POPC C312 CTL2  -0.180000       12.0110           0
    4274 L21  2    POPC H12X HAL2   0.090000        1.0080           0
    4275 L21  2    POPC H12Y HAL2   0.090000        1.0080           0
    4276 L21  2    POPC C313 CTL2  -0.180000       12.0110           0
    4277 L21  2    POPC H13X HAL2   0.090000        1.0080           0
    4278 L21  2    POPC H13Y HAL2   0.090000        1.0080           0
    4279 L21  2    POPC C314 CTL2  -0.180000       12.0110           0
    4280 L21  2    POPC H14X HAL2   0.090000        1.0080           0
    4281 L21  2    POPC H14Y HAL2   0.090000        1.0080           0
    4282 L21  2    POPC C315 CTL2  -0.180000       12.0110           0
    4283 L21  2    POPC H15X HAL2   0.090000        1.0080           0
    4284 L21  2    POPC H15Y HAL2   0.090000        1.0080           0
    4285 L21  2    POPC C316 CTL3  -0.270000       12.0110           0
    4286 L21  2    POPC H16X HAL3   0.090000        1.0080           0
    4287 L21  2    POPC H16Y HAL3   0.090000        1.0080           0
    4288 L21  2    POPC H16Z HAL3   0.090000        1.0080           0
    4289 L21  3    POPC N    NTL   -0.600000       14.0070           0
    4290 L21  3    POPC C11  CTL2  -0.100000       12.0110           0
    4291 L21  3    POPC C12  CTL5  -0.350000       12.0110           0
    4292 L21  3    POPC C13  CTL5  -0.350000       12.0110           0
    4293 L21  3    POPC C14  CTL5  -0.350000       12.0110           0
    4294 L21  3    POPC H11  HL     0.250000        1.0080           0
    4295 L21  3    POPC H12  HL     0.250000        1.0080           0
    4296 L21  3    POPC H21  HL     0.250000        1.0080           0
    4297 L21  3    POPC H22  HL     0.250000        1.0080           0
    4298 L21  3    POPC H23  HL     0.250000        1.0080           0
    4299 L21  3    POPC H31  HL     0.250000        1.0080           0
    4300 L21  3    POPC H32  HL     0.250000        1.0080           0
    4301 L21  3    POPC H33  HL     0.250000        1.0080           0
    4302 L21  3    POPC H41  HL     0.250000        1.0080           0
    4303 L21  3    POPC H42  HL     0.250000        1.0080           0
    4304 L21  3    POPC H43  HL     0.250000        1.0080           0
    4305 L21  3    POPC C15  CTL2  -0.080000       12.0110           0
    4306 L21  3    POPC H51  HAL2   0.090000        1.0080           0
    4307 L21  3    POPC H52  HAL2   0.090000        1.0080           0
    4308 L21  3    POPC P1   PL     1.500000       30.9740           0
    4309 L21  3    POPC O3   O2L   -0.780000       15.9994           0
    4310 L21  3    POPC O4   O2L   -0.780000       15.9994           0
    4311 L21  3    POPC O1   OSL   -0.570000       15.9994           0
    4312 L21  3    POPC O2   OSL   -0.570000       15.9994           0
    4313 L21  3    POPC C1   CTL2  -0.080000       12.0110           0
    4314 L21  3    POPC HA   HAL2   0.090000        1.0080           0
    4315 L21  3    POPC HB   HAL2   0.090000        1.0080           0
    4316 L21  3    POPC C2   CTL1   0.040000       12.0110           0
    4317 L21  3    POPC HS   HAL1   0.090000        1.0080           0
    4318 L21  3    POPC O21  OSL   -0.340000       15.9994           0
    4319 L21  3    POPC C21  CL     0.630000       12.0110           0
    4320 L21  3    POPC O22  OBL   -0.520000       15.9994           0
    4321 L21  3    POPC C22  CTL2  -0.080000       12.0110           0
    4322 L21  3    POPC H2R  HAL2   0.090000        1.0080           0
    4323 L21  3    POPC H2S  HAL2   0.090000        1.0080           0
    4324 L21  3    POPC C3   CTL2  -0.050000       12.0110           0
    4325 L21  3    POPC HX   HAL2   0.090000        1.0080           0
    4326 L21  3    POPC HY   HAL2   0.090000        1.0080           0
    4327 L21  3    POPC O31  OSL   -0.340000       15.9994           0
    4328 L21  3    POPC C31  CL     0.630000       12.0110           0
    4329 L21  3    POPC O32  OBL   -0.520000       15.9994           0
    4330 L21  3    POPC C32  CTL2  -0.080000       12.0110           0
    4331 L21  3    POPC H2X  HAL2   0.090000        1.0080           0
    4332 L21  3    POPC H2Y  HAL2   0.090000        1.0080           0
    4333 L21  3    POPC C23  CTL2  -0.180000       12.0110           0
    4334 L21  3    POPC H3R  HAL2   0.090000        1.0080           0
    4335 L21  3    POPC H3S  HAL2   0.090000        1.0080           0
    4336 L21  3    POPC C24  CTL2  -0.180000       12.0110           0
    4337 L21  3    POPC H4R  HAL2   0.090000        1.0080           0
    4338 L21  3    POPC H4S  HAL2   0.090000        1.0080           0
    4339 L21  3    POPC C25  CTL2  -0.180000       12.0110           0
    4340 L21  3    POPC H5R  HAL2   0.090000        1.0080           0
    4341 L21  3    POPC H5S  HAL2   0.090000        1.0080           0
    4342 L21  3    POPC C26  CTL2  -0.180000       12.0110           0
    4343 L21  3    POPC H6R  HAL2   0.090000        1.0080           0
    4344 L21  3    POPC H6S  HAL2   0.090000        1.0080           0
    4345 L21  3    POPC C27  CTL2  -0.180000       12.0110           0
    4346 L21  3    POPC H7R  HAL2   0.090000        1.0080           0
    4347 L21  3    POPC H7S  HAL2   0.090000        1.0080           0
    4348 L21  3    POPC C28  CTL2  -0.180000       12.0110           0
    4349 L21  3    POPC H8R  HAL2   0.090000        1.0080           0
    4350 L21  3    POPC H8S  HAL2   0.090000        1.0080           0
    4351 L21  3    POPC C29  CEL1  -0.150000       12.0110           0
    4352 L21  3    POPC H91  HEL1   0.150000        1.0080           0
    4353 L21  3    POPC C210 CEL1  -0.150000       12.0110           0
    4354 L21  3    POPC H101 HEL1   0.150000        1.0080           0
    4355 L21  3    POPC C211 CTL2  -0.180000       12.0110           0
    4356 L21  3    POPC H11R HAL2   0.090000        1.0080           0
    4357 L21  3    POPC H11S HAL2   0.090000        1.0080           0
    4358 L21  3    POPC C212 CTL2  -0.180000       12.0110           0
    4359 L21  3    POPC H12R HAL2   0.090000        1.0080           0
    4360 L21  3    POPC H12S HAL2   0.090000        1.0080           0
    4361 L21  3    POPC C213 CTL2  -0.180000       12.0110           0
    4362 L21  3    POPC H13R HAL2   0.090000        1.0080           0
    4363 L21  3    POPC H13S HAL2   0.090000        1.0080           0
    4364 L21  3    POPC C214 CTL2  -0.180000       12.0110           0
    4365 L21  3    POPC H14R HAL2   0.090000        1.0080           0
    4366 L21  3    POPC H14S HAL2   0.090000        1.0080           0
    4367 L21  3    POPC C215 CTL2  -0.180000       12.0110           0
    4368 L21  3    POPC H15R HAL2   0.090000        1.0080           0
    4369 L21  3    POPC H15S HAL2   0.090000        1.0080           0
    4370 L21  3    POPC C216 CTL2  -0.180000       12.0110           0
    4371 L21  3    POPC H16R HAL2   0.090000        1.0080           0
    4372 L21  3    POPC H16S HAL2   0.090000        1.0080           0
    4373 L21  3    POPC C217 CTL2  -0.180000       12.0110           0
    4374 L21  3    POPC H17R HAL2   0.090000        1.0080           0
    4375 L21  3    POPC H17S HAL2   0.090000        1.0080           0
    4376 L21  3    POPC C218 CTL3  -0.270000       12.0110           0
    4377 L21  3    POPC H18R HAL3   0.090000        1.0080           0
    4378 L21  3    POPC H18S HAL3   0.090000        1.0080           0
    4379 L21  3    POPC H18T HAL3   0.090000        1.0080           0
    4380 L21  3    POPC C33  CTL2  -0.180000       12.0110           0
    4381 L21  3    POPC H3X  HAL2   0.090000        1.0080           0
    4382 L21  3    POPC H3Y  HAL2   0.090000        1.0080           0
    4383 L21  3    POPC C34  CTL2  -0.180000       12.0110           0
    4384 L21  3    POPC H4X  HAL2   0.090000        1.0080           0
    4385 L21  3    POPC H4Y  HAL2   0.090000        1.0080           0
    4386 L21  3    POPC C35  CTL2  -0.180000       12.0110           0
    4387 L21  3    POPC H5X  HAL2   0.090000        1.0080           0
    4388 L21  3    POPC H5Y  HAL2   0.090000        1.0080           0
    4389 L21  3    POPC C36  CTL2  -0.180000       12.0110           0
    4390 L21  3    POPC H6X  HAL2   0.090000        1.0080           0
    4391 L21  3    POPC H6Y  HAL2   0.090000        1.0080           0
    4392 L21  3    POPC C37  CTL2  -0.180000       12.0110           0
    4393 L21  3    POPC H7X  HAL2   0.090000        1.0080           0
    4394 L21  3    POPC H7Y  HAL2   0.090000        1.0080           0
    4395 L21  3    POPC C38  CTL2  -0.180000       12.0110           0
    4396 L21  3    POPC H8X  HAL2   0.090000        1.0080           0
    4397 L21  3    POPC H8Y  HAL2   0.090000        1.0080           0
    4398 L21  3    POPC C39  CTL2  -0.180000       12.0110           0
    4399 L21  3    POPC H9X  HAL2   0.090000        1.0080           0
    4400 L21  3    POPC H9Y  HAL2   0.090000        1.0080           0
    4401 L21  3    POPC C310 CTL2  -0.180000       12.0110           0
    4402 L21  3    POPC H10X HAL2   0.090000        1.0080           0
    4403 L21  3    POPC H10Y HAL2   0.090000        1.0080           0
    4404 L21  3    POPC C311 CTL2  -0.180000       12.0110           0
    4405 L21  3    POPC H11X HAL2   0.090000        1.0080           0
    4406 L21  3    POPC H11Y HAL2   0.090000        1.0080           0
    4407 L21  3    POPC C312 CTL2  -0.180000       12.0110           0
    4408 L21  3    POPC H12X HAL2   0.090000        1.0080           0
    4409 L21  3    POPC H12Y HAL2   0.090000        1.0080           0
    4410 L21  3    POPC C313 CTL2  -0.180000       12.0110           0
    4411 L21  3    POPC H13X HAL2   0.090000        1.0080           0
    4412 L21  3    POPC H13Y HAL2   0.090000        1.0080           0
    4413 L21  3    POPC C314 CTL2  -0.180000       12.0110           0
    4414 L21  3    POPC H14X HAL2   0.090000        1.0080           0
    4415 L21  3    POPC H14Y HAL2   0.090000        1.0080           0
    4416 L21  3    POPC C315 CTL2  -0.180000       12.0110           0
    4417 L21  3    POPC H15X HAL2   0.090000        1.0080           0
    4418 L21  3    POPC H15Y HAL2   0.090000        1.0080           0
    4419 L21  3    POPC C316 CTL3  -0.270000       12.0110           0
    4420 L21  3    POPC H16X HAL3   0.090000        1.0080           0
    4421 L21  3    POPC H16Y HAL3   0.090000        1.0080           0
    4422 L21  3    POPC H16Z HAL3   0.090000        1.0080           0
    4423 L21  4    POPC N    NTL   -0.600000       14.0070           0
    4424 L21  4    POPC C11  CTL2  -0.100000       12.0110           0
    4425 L21  4    POPC C12  CTL5  -0.350000       12.0110           0
    4426 L21  4    POPC C13  CTL5  -0.350000       12.0110           0
    4427 L21  4    POPC C14  CTL5  -0.350000       12.0110           0
    4428 L21  4    POPC H11  HL     0.250000        1.0080           0
    4429 L21  4    POPC H12  HL     0.250000        1.0080           0
    4430 L21  4    POPC H21  HL     0.250000        1.0080           0
    4431 L21  4    POPC H22  HL     0.250000        1.0080           0
    4432 L21  4    POPC H23  HL     0.250000        1.0080           0
    4433 L21  4    POPC H31  HL     0.250000        1.0080           0
    4434 L21  4    POPC H32  HL     0.250000        1.0080           0
    4435 L21  4    POPC H33  HL     0.250000        1.0080           0
    4436 L21  4    POPC H41  HL     0.250000        1.0080           0
    4437 L21  4    POPC H42  HL     0.250000        1.0080           0
    4438 L21  4    POPC H43  HL     0.250000        1.0080           0
    4439 L21  4    POPC C15  CTL2  -0.080000       12.0110           0
    4440 L21  4    POPC H51  HAL2   0.090000        1.0080           0
    4441 L21  4    POPC H52  HAL2   0.090000        1.0080           0
    4442 L21  4    POPC P1   PL     1.500000       30.9740           0
    4443 L21  4    POPC O3   O2L   -0.780000       15.9994           0
    4444 L21  4    POPC O4   O2L   -0.780000       15.9994           0
    4445 L21  4    POPC O1   OSL   -0.570000       15.9994           0
    4446 L21  4    POPC O2   OSL   -0.570000       15.9994           0
    4447 L21  4    POPC C1   CTL2  -0.080000       12.0110           0
    4448 L21  4    POPC HA   HAL2   0.090000        1.0080           0
    4449 L21  4    POPC HB   HAL2   0.090000        1.0080           0
    4450 L21  4    POPC C2   CTL1   0.040000       12.0110           0
    4451 L21  4    POPC HS   HAL1   0.090000        1.0080           0
    4452 L21  4    POPC O21  OSL   -0.340000       15.9994           0
    4453 L21  4    POPC C21  CL     0.630000       12.0110           0
    4454 L21  4    POPC O22  OBL   -0.520000       15.9994           0
    4455 L21  4    POPC C22  CTL2  -0.080000       12.0110           0
    4456 L21  4    POPC H2R  HAL2   0.090000        1.0080           0
    4457 L21  4    POPC H2S  HAL2   0.090000        1.0080           0
    4458 L21  4    POPC C3   CTL2  -0.050000       12.0110           0
    4459 L21  4    POPC HX   HAL2   0.090000        1.0080           0
    4460 L21  4    POPC HY   HAL2   0.090000        1.0080           0
    4461 L21  4    POPC O31  OSL   -0.340000       15.9994           0
    4462 L21  4    POPC C31  CL     0.630000       12.0110           0
    4463 L21  4    POPC O32  OBL   -0.520000       15.9994           0
    4464 L21  4    POPC C32  CTL2  -0.080000       12.0110           0
    4465 L21  4    POPC H2X  HAL2   0.090000        1.0080           0
    4466 L21  4    POPC H2Y  HAL2   0.090000        1.0080           0
    4467 L21  4    POPC C23  CTL2  -0.180000       12.0110           0
    4468 L21  4    POPC H3R  HAL2   0.090000        1.0080           0
    4469 L21  4    POPC H3S  HAL2   0.090000        1.0080           0
    4470 L21  4    POPC C24  CTL2  -0.180000       12.0110           0
    4471 L21  4    POPC H4R  HAL2   0.090000        1.0080           0
    4472 L21  4    POPC H4S  HAL2   0.090000        1.0080           0
    4473 L21  4    POPC C25  CTL2  -0.180000       12.0110           0
    4474 L21  4    POPC H5R  HAL2   0.090000        1.0080           0
    4475 L21  4    POPC H5S  HAL2   0.090000        1.0080           0
    4476 L21  4    POPC C26  CTL2  -0.180000       12.0110           0
    4477 L21  4    POPC H6R  HAL2   0.090000        1.0080           0
    4478 L21  4    POPC H6S  HAL2   0.090000        1.0080           0
    4479 L21  4    POPC C27  CTL2  -0.180000       12.0110           0
    4480 L21  4    POPC H7R  HAL2   0.090000        1.0080           0
    4481 L21  4    POPC H7S  HAL2   0.090000        1.0080           0
    4482 L21  4    POPC C28  CTL2  -0.180000       12.0110           0
    4483 L21  4    POPC H8R  HAL2   0.090000        1.0080           0
    4484 L21  4    POPC H8S  HAL2   0.090000        1.0080           0
    4485 L21  4    POPC C29  CEL1  -0.150000       12.0110           0
    4486 L21  4    POPC H91  HEL1   0.150000        1.0080           0
    4487 L21  4    POPC C210 CEL1  -0.150000       12.0110           0
    4488 L21  4    POPC H101 HEL1   0.150000        1.0080           0
    4489 L21  4    POPC C211 CTL2  -0.180000       12.0110           0
    4490 L21  4    POPC H11R HAL2   0.090000        1.0080           0
    4491 L21  4    POPC H11S HAL2   0.090000        1.0080           0
    4492 L21  4    POPC C212 CTL2  -0.180000       12.0110           0
    4493 L21  4    POPC H12R HAL2   0.090000        1.0080           0
    4494 L21  4    POPC H12S HAL2   0.090000        1.0080           0
    4495 L21  4    POPC C213 CTL2  -0.180000       12.0110           0
    4496 L21  4    POPC H13R HAL2   0.090000        1.0080           0
    4497 L21  4    POPC H13S HAL2   0.090000        1.0080           0
    4498 L21  4    POPC C214 CTL2  -0.180000       12.0110           0
    4499 L21  4    POPC H14R HAL2   0.090000        1.0080           0
    4500 L21  4    POPC H14S HAL2   0.090000        1.0080           0
    4501 L21  4    POPC C215 CTL2  -0.180000       12.0110           0
    4502 L21  4    POPC H15R HAL2   0.090000        1.0080           0
    4503 L21  4    POPC H15S HAL2   0.090000        1.0080           0
    4504 L21  4    POPC C216 CTL2  -0.180000       12.0110           0
    4505 L21  4    POPC H16R HAL2   0.090000        1.0080           0
    4506 L21  4    POPC H16S HAL2   0.090000        1.0080           0
    4507 L21  4    POPC C217 CTL2  -0.180000       12.0110           0
    4508 L21  4    POPC H17R HAL2   0.090000        1.0080           0
    4509 L21  4    POPC H17S HAL2   0.090000        1.0080           0
    4510 L21  4    POPC C218 CTL3  -0.270000       12.0110           0
    4511 L21  4    POPC H18R HAL3   0.090000        1.0080           0
    4512 L21  4    POPC H18S HAL3   0.090000        1.0080           0
    4513 L21  4    POPC H18T HAL3   0.090000        1.0080           0
    4514 L21  4    POPC C33  CTL2  -0.180000       12.0110           0
    4515 L21  4    POPC H3X  HAL2   0.090000        1.0080           0
    4516 L21  4    POPC H3Y  HAL2   0.090000        1.0080           0
    4517 L21  4    POPC C34  CTL2  -0.180000       12.0110           0
    4518 L21  4    POPC H4X  HAL2   0.090000        1.0080           0
    4519 L21  4    POPC H4Y  HAL2   0.090000        1.0080           0
    4520 L21  4    POPC C35  CTL2  -0.180000       12.0110           0
    4521 L21  4    POPC H5X  HAL2   0.090000        1.0080           0
    4522 L21  4    POPC H5Y  HAL2   0.090000        1.0080           0
    4523 L21  4    POPC C36  CTL2  -0.180000       12.0110           0
    4524 L21  4    POPC H6X  HAL2   0.090000        1.0080           0
    4525 L21  4    POPC H6Y  HAL2   0.090000        1.0080           0
    4526 L21  4    POPC C37  CTL2  -0.180000       12.0110           0
    4527 L21  4    POPC H7X  HAL2   0.090000        1.0080           0
    4528 L21  4    POPC H7Y  HAL2   0.090000        1.0080           0
    4529 L21  4    POPC C38  CTL2  -0.180000       12.0110           0
    4530 L21  4    POPC H8X  HAL2   0.090000        1.0080           0
    4531 L21  4    POPC H8Y  HAL2   0.090000        1.0080           0
    4532 L21  4    POPC C39  CTL2  -0.180000       12.0110           0
    4533 L21  4    POPC H9X  HAL2   0.090000        1.0080           0
    4534 L21  4    POPC H9Y  HAL2   0.090000        1.0080           0
    4535 L21  4    POPC C310 CTL2  -0.180000       12.0110           0
    4536 L21  4    POPC H10X HAL2   0.090000        1.0080           0
    4537 L21  4    POPC H10Y HAL2   0.090000        1.0080           0
    4538 L21  4    POPC C311 CTL2  -0.180000       12.0110           0
    4539 L21  4    POPC H11X HAL2   0.090000        1.0080           0
    4540 L21  4    POPC H11Y HAL2   0.090000        1.0080           0
    4541 L21  4    POPC C312 CTL2  -0.180000       12.0110           0
    4542 L21  4    POPC H12X HAL2   0.090000        1.0080           0
    4543 L21  4    POPC H12Y HAL2   0.090000        1.0080           0
    4544 L21  4    POPC C313 CTL2  -0.180000       12.0110           0
    4545 L21  4    POPC H13X HAL2   0.090000        1.0080           0
    4546 L21  4    POPC H13Y HAL2   0.090000        1.0080           0
    4547 L21  4    POPC C314 CTL2  -0.180000       12.0110           0
    4548 L21  4    POPC H14X HAL2   0.090000        1.0080           0
    4549 L21  4    POPC H14Y HAL2   0.090000        1.0080           0
    4550 L21  4    POPC C315 CTL2  -0.180000       12.0110           0
    4551 L21  4    POPC H15X HAL2   0.090000        1.0080           0
    4552 L21  4    POPC H15Y HAL2   0.090000        1.0080           0
    4553 L21  4    POPC C316 CTL3  -0.270000       12.0110           0
    4554 L21  4    POPC H16X HAL3   0.090000        1.0080           0
    4555 L21  4    POPC H16Y HAL3   0.090000        1.0080           0
    4556 L21  4    POPC H16Z HAL3   0.090000        1.0080           0
    4557 L21  5    POPC N    NTL   -0.600000       14.0070           0
    4558 L21  5    POPC C11  CTL2  -0.100000       12.0110           0
    4559 L21  5    POPC C12  CTL5  -0.350000       12.0110           0
    4560 L21  5    POPC C13  CTL5  -0.350000       12.0110           0
    4561 L21  5    POPC C14  CTL5  -0.350000       12.0110           0
    4562 L21  5    POPC H11  HL     0.250000        1.0080           0
    4563 L21  5    POPC H12  HL     0.250000        1.0080           0
    4564 L21  5    POPC H21  HL     0.250000        1.0080           0
    4565 L21  5    POPC H22  HL     0.250000        1.0080           0
    4566 L21  5    POPC H23  HL     0.250000        1.0080           0
    4567 L21  5    POPC H31  HL     0.250000        1.0080           0
    4568 L21  5    POPC H32  HL     0.250000        1.0080           0
    4569 L21  5    POPC H33  HL     0.250000        1.0080           0
    4570 L21  5    POPC H41  HL     0.250000        1.0080           0
    4571 L21  5    POPC H42  HL     0.250000        1.0080           0
    4572 L21  5    POPC H43  HL     0.250000        1.0080           0
    4573 L21  5    POPC C15  CTL2  -0.080000       12.0110           0
    4574 L21  5    POPC H51  HAL2   0.090000        1.0080           0
    4575 L21  5    POPC H52  HAL2   0.090000        1.0080           0
    4576 L21  5    POPC P1   PL     1.500000       30.9740           0
    4577 L21  5    POPC O3   O2L   -0.780000       15.9994           0
    4578 L21  5    POPC O4   O2L   -0.780000       15.9994           0
    4579 L21  5    POPC O1   OSL   -0.570000       15.9994           0
    4580 L21  5    POPC O2   OSL   -0.570000       15.9994           0
    4581 L21  5    POPC C1   CTL2  -0.080000       12.0110           0
    4582 L21  5    POPC HA   HAL2   0.090000        1.0080           0
    4583 L21  5    POPC HB   HAL2   0.090000        1.0080           0
    4584 L21  5    POPC C2   CTL1   0.040000       12.0110           0
    4585 L21  5    POPC HS   HAL1   0.090000        1.0080           0
    4586 L21  5    POPC O21  OSL   -0.340000       15.9994           0
    4587 L21  5    POPC C21  CL     0.630000       12.0110           0
    4588 L21  5    POPC O22  OBL   -0.520000       15.9994           0
    4589 L21  5    POPC C22  CTL2  -0.080000       12.0110           0
    4590 L21  5    POPC H2R  HAL2   0.090000        1.0080           0
    4591 L21  5    POPC H2S  HAL2   0.090000        1.0080           0
    4592 L21  5    POPC C3   CTL2  -0.050000       12.0110           0
    4593 L21  5    POPC HX   HAL2   0.090000        1.0080           0
    4594 L21  5    POPC HY   HAL2   0.090000        1.0080           0
    4595 L21  5    POPC O31  OSL   -0.340000       15.9994           0
    4596 L21  5    POPC C31  CL     0.630000       12.0110           0
    4597 L21  5    POPC O32  OBL   -0.520000       15.9994           0
    4598 L21  5    POPC C32  CTL2  -0.080000       12.0110           0
    4599 L21  5    POPC H2X  HAL2   0.090000        1.0080           0
    4600 L21  5    POPC H2Y  HAL2   0.090000        1.0080           0
    4601 L21  5    POPC C23  CTL2  -0.180000       12.0110           0
    4602 L21  5    POPC H3R  HAL2   0.090000        1.0080           0
    4603 L21  5    POPC H3S  HAL2   0.090000        1.0080           0
    4604 L21  5    POPC C24  CTL2  -0.180000       12.0110           0
    4605 L21  5    POPC H4R  HAL2   0.090000        1.0080           0
    4606 L21  5    POPC H4S  HAL2   0.090000        1.0080           0
    4607 L21  5    POPC C25  CTL2  -0.180000       12.0110           0
    4608 L21  5    POPC H5R  HAL2   0.090000        1.0080           0
    4609 L21  5    POPC H5S  HAL2   0.090000        1.0080           0
    4610 L21  5    POPC C26  CTL2  -0.180000       12.0110           0
    4611 L21  5    POPC H6R  HAL2   0.090000        1.0080           0
    4612 L21  5    POPC H6S  HAL2   0.090000        1.0080           0
    4613 L21  5    POPC C27  CTL2  -0.180000       12.0110           0
    4614 L21  5    POPC H7R  HAL2   0.090000        1.0080           0
    4615 L21  5    POPC H7S  HAL2   0.090000        1.0080           0
    4616 L21  5    POPC C28  CTL2  -0.180000       12.0110           0
    4617 L21  5    POPC H8R  HAL2   0.090000        1.0080           0
    4618 L21  5    POPC H8S  HAL2   0.090000        1.0080           0
    4619 L21  5    POPC C29  CEL1  -0.150000       12.0110           0
    4620 L21  5    POPC H91  HEL1   0.150000        1.0080           0
    4621 L21  5    POPC C210 CEL1  -0.150000       12.0110           0
    4622 L21  5    POPC H101 HEL1   0.150000        1.0080           0
    4623 L21  5    POPC C211 CTL2  -0.180000       12.0110           0
    4624 L21  5    POPC H11R HAL2   0.090000        1.0080           0
    4625 L21  5    POPC H11S HAL2   0.090000        1.0080           0
    4626 L21  5    POPC C212 CTL2  -0.180000       12.0110           0
    4627 L21  5    POPC H12R HAL2   0.090000        1.0080           0
    4628 L21  5    POPC H12S HAL2   0.090000        1.0080           0
    4629 L21  5    POPC C213 CTL2  -0.180000       12.0110           0
    4630 L21  5    POPC H13R HAL2   0.090000        1.0080           0
    4631 L21  5    POPC H13S HAL2   0.090000        1.0080           0
    4632 L21  5    POPC C214 CTL2  -0.180000       12.0110           0
    4633 L21  5    POPC H14R HAL2   0.090000        1.0080           0
    4634 L21  5    POPC H14S HAL2   0.090000        1.0080           0
    4635 L21  5    POPC C215 CTL2  -0.180000       12.0110           0
    4636 L21  5    POPC H15R HAL2   0.090000        1.0080           0
    4637 L21  5    POPC H15S HAL2   0.090000        1.0080           0
    4638 L21  5    POPC C216 CTL2  -0.180000       12.0110           0
    4639 L21  5    POPC H16R HAL2   0.090000        1.0080           0
    4640 L21  5    POPC H16S HAL2   0.090000        1.0080           0
    4641 L21  5    POPC C217 CTL2  -0.180000       12.0110           0
    4642 L21  5    POPC H17R HAL2   0.090000        1.0080           0
    4643 L21  5    POPC H17S HAL2   0.090000        1.0080           0
    4644 L21  5    POPC C218 CTL3  -0.270000       12.0110           0
    4645 L21  5    POPC H18R HAL3   0.090000        1.0080           0
    4646 L21  5    POPC H18S HAL3   0.090000        1.0080           0
    4647 L21  5    POPC H18T HAL3   0.090000        1.0080           0
    4648 L21  5    POPC C33  CTL2  -0.180000       12.0110           0
    4649 L21  5    POPC H3X  HAL2   0.090000        1.0080           0
    4650 L21  5    POPC H3Y  HAL2   0.090000        1.0080           0
    4651 L21  5    POPC C34  CTL2  -0.180000       12.0110           0
    4652 L21  5    POPC H4X  HAL2   0.090000        1.0080           0
    4653 L21  5    POPC H4Y  HAL2   0.090000        1.0080           0
    4654 L21  5    POPC C35  CTL2  -0.180000       12.0110           0
    4655 L21  5    POPC H5X  HAL2   0.090000        1.0080           0
    4656 L21  5    POPC H5Y  HAL2   0.090000        1.0080           0
    4657 L21  5    POPC C36  CTL2  -0.180000       12.0110           0
    4658 L21  5    POPC H6X  HAL2   0.090000        1.0080           0
    4659 L21  5    POPC H6Y  HAL2   0.090000        1.0080           0
    4660 L21  5    POPC C37  CTL2  -0.180000       12.0110           0
    4661 L21  5    POPC H7X  HAL2   0.090000        1.0080           0
    4662 L21  5    POPC H7Y  HAL2   0.090000        1.0080           0
    4663 L21  5    POPC C38  CTL2  -0.180000       12.0110           0
    4664 L21  5    POPC H8X  HAL2   0.090000        1.0080           0
    4665 L21  5    POPC H8Y  HAL2   0.090000        1.0080           0
    4666 L21  5    POPC C39  CTL2  -0.180000       12.0110           0
    4667 L21  5    POPC H9X  HAL2   0.090000        1.0080           0
    4668 L21  5    POPC H9Y  HAL2   0.090000        1.0080           0
    4669 L21  5    POPC C310 CTL2  -0.180000       12.0110           0
    4670 L21  5    POPC H10X HAL2   0.090000        1.0080           0
    4671 L21  5    POPC H10Y HAL2   0.090000        1.0080           0
    4672 L21  5    POPC C311 CTL2  -0.180000       12.0110           0
    4673 L21  5    POPC H11X HAL2   0.090000        1.0080           0
    4674 L21  5    POPC H11Y HAL2   0.090000        1.0080           0
    4675 L21  5    POPC C312 CTL2  -0.180000       12.0110           0
    4676 L21  5    POPC H12X HAL2   0.090000        1.0080           0
    4677 L21  5    POPC H12Y HAL2   0.090000        1.0080           0
    4678 L21  5    POPC C313 CTL2  -0.180000       12.0110           0
    4679 L21  5    POPC H13X HAL2   0.090000        1.0080           0
    4680 L21  5    POPC H13Y HAL2   0.090000        1.0080           0
    4681 L21  5    POPC C314 CTL2  -0.180000       12.0110           0
    4682 L21  5    POPC H14X HAL2   0.090000        1.0080           0
    4683 L21  5    POPC H14Y HAL2   0.090000        1.0080           0
    4684 L21  5    POPC C315 CTL2  -0.180000       12.0110           0
    4685 L21  5    POPC H15X HAL2   0.090000        1.0080           0
    4686 L21  5    POPC H15Y HAL2   0.090000        1.0080           0
    4687 L21  5    POPC C316 CTL3  -0.270000       12.0110           0
    4688 L21  5    POPC H16X HAL3   0.090000        1.0080           0
    4689 L21  5    POPC H16Y HAL3   0.090000        1.0080           0
    4690 L21  5    POPC H16Z HAL3   0.090000        1.0080           0
    4691 L21  6    POPC N    NTL   -0.600000       14.0070           0
    4692 L21  6    POPC C11  CTL2  -0.100000       12.0110           0
    4693 L21  6    POPC C12  CTL5  -0.350000       12.0110           0
    4694 L21  6    POPC C13  CTL5  -0.350000       12.0110           0
    4695 L21  6    POPC C14  CTL5  -0.350000       12.0110           0
    4696 L21  6    POPC H11  HL     0.250000        1.0080           0
    4697 L21  6    POPC H12  HL     0.250000        1.0080           0
    4698 L21  6    POPC H21  HL     0.250000        1.0080           0
    4699 L21  6    POPC H22  HL     0.250000        1.0080           0
    4700 L21  6    POPC H23  HL     0.250000        1.0080           0
    4701 L21  6    POPC H31  HL     0.250000        1.0080           0
    4702 L21  6    POPC H32  HL     0.250000        1.0080           0
    4703 L21  6    POPC H33  HL     0.250000        1.0080           0
    4704 L21  6    POPC H41  HL     0.250000        1.0080           0
    4705 L21  6    POPC H42  HL     0.250000        1.0080           0
    4706 L21  6    POPC H43  HL     0.250000        1.0080           0
    4707 L21  6    POPC C15  CTL2  -0.080000       12.0110           0
    4708 L21  6    POPC H51  HAL2   0.090000        1.0080           0
    4709 L21  6    POPC H52  HAL2   0.090000        1.0080           0
    4710 L21  6    POPC P1   PL     1.500000       30.9740           0
    4711 L21  6    POPC O3   O2L   -0.780000       15.9994           0
    4712 L21  6    POPC O4   O2L   -0.780000       15.9994           0
    4713 L21  6    POPC O1   OSL   -0.570000       15.9994           0
    4714 L21  6    POPC O2   OSL   -0.570000       15.9994           0
    4715 L21  6    POPC C1   CTL2  -0.080000       12.0110           0
    4716 L21  6    POPC HA   HAL2   0.090000        1.0080           0
    4717 L21  6    POPC HB   HAL2   0.090000        1.0080           0
    4718 L21  6    POPC C2   CTL1   0.040000       12.0110           0
    4719 L21  6    POPC HS   HAL1   0.090000        1.0080           0
    4720 L21  6    POPC O21  OSL   -0.340000       15.9994           0
    4721 L21  6    POPC C21  CL     0.630000       12.0110           0
    4722 L21  6    POPC O22  OBL   -0.520000       15.9994           0
    4723 L21  6    POPC C22  CTL2  -0.080000       12.0110           0
    4724 L21  6    POPC H2R  HAL2   0.090000        1.0080           0
    4725 L21  6    POPC H2S  HAL2   0.090000        1.0080           0
    4726 L21  6    POPC C3   CTL2  -0.050000       12.0110           0
    4727 L21  6    POPC HX   HAL2   0.090000        1.0080           0
    4728 L21  6    POPC HY   HAL2   0.090000        1.0080           0
    4729 L21  6    POPC O31  OSL   -0.340000       15.9994           0
    4730 L21  6    POPC C31  CL     0.630000       12.0110           0
    4731 L21  6    POPC O32  OBL   -0.520000       15.9994           0
    4732 L21  6    POPC C32  CTL2  -0.080000       12.0110           0
    4733 L21  6    POPC H2X  HAL2   0.090000        1.0080           0
    4734 L21  6    POPC H2Y  HAL2   0.090000        1.0080           0
    4735 L21  6    POPC C23  CTL2  -0.180000       12.0110           0
    4736 L21  6    POPC H3R  HAL2   0.090000        1.0080           0
    4737 L21  6    POPC H3S  HAL2   0.090000        1.0080           0
    4738 L21  6    POPC C24  CTL2  -0.180000       12.0110           0
    4739 L21  6    POPC H4R  HAL2   0.090000        1.0080           0
    4740 L21  6    POPC H4S  HAL2   0.090000        1.0080           0
    4741 L21  6    POPC C25  CTL2  -0.180000       12.0110           0
    4742 L21  6    POPC H5R  HAL2   0.090000        1.0080           0
    4743 L21  6    POPC H5S  HAL2   0.090000        1.0080           0
    4744 L21  6    POPC C26  CTL2  -0.180000       12.0110           0
    4745 L21  6    POPC H6R  HAL2   0.090000        1.0080           0
    4746 L21  6    POPC H6S  HAL2   0.090000        1.0080           0
    4747 L21  6    POPC C27  CTL2  -0.180000       12.0110           0
    4748 L21  6    POPC H7R  HAL2   0.090000        1.0080           0
    4749 L21  6    POPC H7S  HAL2   0.090000        1.0080           0
    4750 L21  6    POPC C28  CTL2  -0.180000       12.0110           0
    4751 L21  6    POPC H8R  HAL2   0.090000        1.0080           0
    4752 L21  6    POPC H8S  HAL2   0.090000        1.0080           0
    4753 L21  6    POPC C29  CEL1  -0.150000       12.0110           0
    4754 L21  6    POPC H91  HEL1   0.150000        1.0080           0
    4755 L21  6    POPC C210 CEL1  -0.150000       12.0110           0
    4756 L21  6    POPC H101 HEL1   0.150000        1.0080           0
    4757 L21  6    POPC C211 CTL2  -0.180000       12.0110           0
    4758 L21  6    POPC H11R HAL2   0.090000        1.0080           0
    4759 L21  6    POPC H11S HAL2   0.090000        1.0080           0
    4760 L21  6    POPC C212 CTL2  -0.180000       12.0110           0
    4761 L21  6    POPC H12R HAL2   0.090000        1.0080           0
    4762 L21  6    POPC H12S HAL2   0.090000        1.0080           0
    4763 L21  6    POPC C213 CTL2  -0.180000       12.0110           0
    4764 L21  6    POPC H13R HAL2   0.090000        1.0080           0
    4765 L21  6    POPC H13S HAL2   0.090000        1.0080           0
    4766 L21  6    POPC C214 CTL2  -0.180000       12.0110           0
    4767 L21  6    POPC H14R HAL2   0.090000        1.0080           0
    4768 L21  6    POPC H14S HAL2   0.090000        1.0080           0
    4769 L21  6    POPC C215 CTL2  -0.180000       12.0110           0
    4770 L21  6    POPC H15R HAL2   0.090000        1.0080           0
    4771 L21  6    POPC H15S HAL2   0.090000        1.0080           0
    4772 L21  6    POPC C216 CTL2  -0.180000       12.0110           0
    4773 L21  6    POPC H16R HAL2   0.090000        1.0080           0
    4774 L21  6    POPC H16S HAL2   0.090000        1.0080           0
    4775 L21  6    POPC C217 CTL2  -0.180000       12.0110           0
    4776 L21  6    POPC H17R HAL2   0.090000        1.0080           0
    4777 L21  6    POPC H17S HAL2   0.090000        1.0080           0
    4778 L21  6    POPC C218 CTL3  -0.270000       12.0110           0
    4779 L21  6    POPC H18R HAL3   0.090000        1.0080           0
    4780 L21  6    POPC H18S HAL3   0.090000        1.0080           0
    4781 L21  6    POPC H18T HAL3   0.090000        1.0080           0
    4782 L21  6    POPC C33  CTL2  -0.180000       12.0110           0
    4783 L21  6    POPC H3X  HAL2   0.090000        1.0080           0
    4784 L21  6    POPC H3Y  HAL2   0.090000        1.0080           0
    4785 L21  6    POPC C34  CTL2  -0.180000       12.0110           0
    4786 L21  6    POPC H4X  HAL2   0.090000        1.0080           0
    4787 L21  6    POPC H4Y  HAL2   0.090000        1.0080           0
    4788 L21  6    POPC C35  CTL2  -0.180000       12.0110           0
    4789 L21  6    POPC H5X  HAL2   0.090000        1.0080           0
    4790 L21  6    POPC H5Y  HAL2   0.090000        1.0080           0
    4791 L21  6    POPC C36  CTL2  -0.180000       12.0110           0
    4792 L21  6    POPC H6X  HAL2   0.090000        1.0080           0
    4793 L21  6    POPC H6Y  HAL2   0.090000        1.0080           0
    4794 L21  6    POPC C37  CTL2  -0.180000       12.0110           0
    4795 L21  6    POPC H7X  HAL2   0.090000        1.0080           0
    4796 L21  6    POPC H7Y  HAL2   0.090000        1.0080           0
    4797 L21  6    POPC C38  CTL2  -0.180000       12.0110           0
    4798 L21  6    POPC H8X  HAL2   0.090000        1.0080           0
    4799 L21  6    POPC H8Y  HAL2   0.090000        1.0080           0
    4800 L21  6    POPC C39  CTL2  -0.180000       12.0110           0
    4801 L21  6    POPC H9X  HAL2   0.090000        1.0080           0
    4802 L21  6    POPC H9Y  HAL2   0.090000        1.0080           0
    4803 L21  6    POPC C310 CTL2  -0.180000       12.0110           0
    4804 L21  6    POPC H10X HAL2   0.090000        1.0080           0
    4805 L21  6    POPC H10Y HAL2   0.090000        1.0080           0
    4806 L21  6    POPC C311 CTL2  -0.180000       12.0110           0
    4807 L21  6    POPC H11X HAL2   0.090000        1.0080           0
    4808 L21  6    POPC H11Y HAL2   0.090000        1.0080           0
    4809 L21  6    POPC C312 CTL2  -0.180000       12.0110           0
    4810 L21  6    POPC H12X HAL2   0.090000        1.0080           0
    4811 L21  6    POPC H12Y HAL2   0.090000        1.0080           0
    4812 L21  6    POPC C313 CTL2  -0.180000       12.0110           0
    4813 L21  6    POPC H13X HAL2   0.090000        1.0080           0
    4814 L21  6    POPC H13Y HAL2   0.090000        1.0080           0
    4815 L21  6    POPC C314 CTL2  -0.180000       12.0110           0
    4816 L21  6    POPC H14X HAL2   0.090000        1.0080           0
    4817 L21  6    POPC H14Y HAL2   0.090000        1.0080           0
    4818 L21  6    POPC C315 CTL2  -0.180000       12.0110           0
    4819 L21  6    POPC H15X HAL2   0.090000        1.0080           0
    4820 L21  6    POPC H15Y HAL2   0.090000        1.0080           0
    4821 L21  6    POPC C316 CTL3  -0.270000       12.0110           0
    4822 L21  6    POPC H16X HAL3   0.090000        1.0080           0
    4823 L21  6    POPC H16Y HAL3   0.090000        1.0080           0
    4824 L21  6    POPC H16Z HAL3   0.090000        1.0080           0
    4825 L21  7    POPC N    NTL   -0.600000       14.0070           0
    4826 L21  7    POPC C11  CTL2  -0.100000       12.0110           0
    4827 L21  7    POPC C12  CTL5  -0.350000       12.0110           0
    4828 L21  7    POPC C13  CTL5  -0.350000       12.0110           0
    4829 L21  7    POPC C14  CTL5  -0.350000       12.0110           0
    4830 L21  7    POPC H11  HL     0.250000        1.0080           0
    4831 L21  7    POPC H12  HL     0.250000        1.0080           0
    4832 L21  7    POPC H21  HL     0.250000        1.0080           0
    4833 L21  7    POPC H22  HL     0.250000        1.0080           0
    4834 L21  7    POPC H23  HL     0.250000        1.0080           0
    4835 L21  7    POPC H31  HL     0.250000        1.0080           0
    4836 L21  7    POPC H32  HL     0.250000        1.0080           0
    4837 L21  7    POPC H33  HL     0.250000        1.0080           0
    4838 L21  7    POPC H41  HL     0.250000        1.0080           0
    4839 L21  7    POPC H42  HL     0.250000        1.0080           0
    4840 L21  7    POPC H43  HL     0.250000        1.0080           0
    4841 L21  7    POPC C15  CTL2  -0.080000       12.0110           0
    4842 L21  7    POPC H51  HAL2   0.090000        1.0080           0
    4843 L21  7    POPC H52  HAL2   0.090000        1.0080           0
    4844 L21  7    POPC P1   PL     1.500000       30.9740           0
    4845 L21  7    POPC O3   O2L   -0.780000       15.9994           0
    4846 L21  7    POPC O4   O2L   -0.780000       15.9994           0
    4847 L21  7    POPC O1   OSL   -0.570000       15.9994           0
    4848 L21  7    POPC O2   OSL   -0.570000       15.9994           0
    4849 L21  7    POPC C1   CTL2  -0.080000       12.0110           0
    4850 L21  7    POPC HA   HAL2   0.090000        1.0080           0
    4851 L21  7    POPC HB   HAL2   0.090000        1.0080           0
    4852 L21  7    POPC C2   CTL1   0.040000       12.0110           0
    4853 L21  7    POPC HS   HAL1   0.090000        1.0080           0
    4854 L21  7    POPC O21  OSL   -0.340000       15.9994           0
    4855 L21  7    POPC C21  CL     0.630000       12.0110           0
    4856 L21  7    POPC O22  OBL   -0.520000       15.9994           0
    4857 L21  7    POPC C22  CTL2  -0.080000       12.0110           0
    4858 L21  7    POPC H2R  HAL2   0.090000        1.0080           0
    4859 L21  7    POPC H2S  HAL2   0.090000        1.0080           0
    4860 L21  7    POPC C3   CTL2  -0.050000       12.0110           0
    4861 L21  7    POPC HX   HAL2   0.090000        1.0080           0
    4862 L21  7    POPC HY   HAL2   0.090000        1.0080           0
    4863 L21  7    POPC O31  OSL   -0.340000       15.9994           0
    4864 L21  7    POPC C31  CL     0.630000       12.0110           0
    4865 L21  7    POPC O32  OBL   -0.520000       15.9994           0
    4866 L21  7    POPC C32  CTL2  -0.080000       12.0110           0
    4867 L21  7    POPC H2X  HAL2   0.090000        1.0080           0
    4868 L21  7    POPC H2Y  HAL2   0.090000        1.0080           0
    4869 L21  7    POPC C23  CTL2  -0.180000       12.0110           0
    4870 L21  7    POPC H3R  HAL2   0.090000        1.0080           0
    4871 L21  7    POPC H3S  HAL2   0.090000        1.0080           0
    4872 L21  7    POPC C24  CTL2  -0.180000       12.0110           0
    4873 L21  7    POPC H4R  HAL2   0.090000        1.0080           0
    4874 L21  7    POPC H4S  HAL2   0.090000        1.0080           0
    4875 L21  7    POPC C25  CTL2  -0.180000       12.0110           0
    4876 L21  7    POPC H5R  HAL2   0.090000        1.0080           0
    4877 L21  7    POPC H5S  HAL2   0.090000        1.0080           0
    4878 L21  7    POPC C26  CTL2  -0.180000       12.0110           0
    4879 L21  7    POPC H6R  HAL2   0.090000        1.0080           0
    4880 L21  7    POPC H6S  HAL2   0.090000        1.0080           0
    4881 L21  7    POPC C27  CTL2  -0.180000       12.0110           0
    4882 L21  7    POPC H7R  HAL2   0.090000        1.0080           0
    4883 L21  7    POPC H7S  HAL2   0.090000        1.0080           0
    4884 L21  7    POPC C28  CTL2  -0.180000       12.0110           0
    4885 L21  7    POPC H8R  HAL2   0.090000        1.0080           0
    4886 L21  7    POPC H8S  HAL2   0.090000        1.0080           0
    4887 L21  7    POPC C29  CEL1  -0.150000       12.0110           0
    4888 L21  7    POPC H91  HEL1   0.150000        1.0080           0
    4889 L21  7    POPC C210 CEL1  -0.150000       12.0110           0
    4890 L21  7    POPC H101 HEL1   0.150000        1.0080           0
    4891 L21  7    POPC C211 CTL2  -0.180000       12.0110           0
    4892 L21  7    POPC H11R HAL2   0.090000        1.0080           0
    4893 L21  7    POPC H11S HAL2   0.090000        1.0080           0
    4894 L21  7    POPC C212 CTL2  -0.180000       12.0110           0
    4895 L21  7    POPC H12R HAL2   0.090000        1.0080           0
    4896 L21  7    POPC H12S HAL2   0.090000        1.0080           0
    4897 L21  7    POPC C213 CTL2  -0.180000       12.0110           0
    4898 L21  7    POPC H13R HAL2   0.090000        1.0080           0
    4899 L21  7    POPC H13S HAL2   0.090000        1.0080           0
    4900 L21  7    POPC C214 CTL2  -0.180000       12.0110           0
    4901 L21  7    POPC H14R HAL2   0.090000        1.0080           0
    4902 L21  7    POPC H14S HAL2   0.090000        1.0080           0
    4903 L21  7    POPC C215 CTL2  -0.180000       12.0110           0
    4904 L21  7    POPC H15R HAL2   0.090000        1.0080           0
    4905 L21  7    POPC H15S HAL2   0.090000        1.0080           0
    4906 L21  7    POPC C216 CTL2  -0.180000       12.0110           0
    4907 L21  7    POPC H16R HAL2   0.090000        1.0080           0
    4908 L21  7    POPC H16S HAL2   0.090000        1.0080           0
    4909 L21  7    POPC C217 CTL2  -0.180000       12.0110           0
    4910 L21  7    POPC H17R HAL2   0.090000        1.0080           0
    4911 L21  7    POPC H17S HAL2   0.090000        1.0080           0
    4912 L21  7    POPC C218 CTL3  -0.270000       12.0110           0
    4913 L21  7    POPC H18R HAL3   0.090000        1.0080           0
    4914 L21  7    POPC H18S HAL3   0.090000        1.0080           0
    4915 L21  7    POPC H18T HAL3   0.090000        1.0080           0
    4916 L21  7    POPC C33  CTL2  -0.180000       12.0110           0
    4917 L21  7    POPC H3X  HAL2   0.090000        1.0080           0
    4918 L21  7    POPC H3Y  HAL2   0.090000        1.0080           0
    4919 L21  7    POPC C34  CTL2  -0.180000       12.0110           0
    4920 L21  7    POPC H4X  HAL2   0.090000        1.0080           0
    4921 L21  7    POPC H4Y  HAL2   0.090000        1.0080           0
    4922 L21  7    POPC C35  CTL2  -0.180000       12.0110           0
    4923 L21  7    POPC H5X  HAL2   0.090000        1.0080           0
    4924 L21  7    POPC H5Y  HAL2   0.090000        1.0080           0
    4925 L21  7    POPC C36  CTL2  -0.180000       12.0110           0
    4926 L21  7    POPC H6X  HAL2   0.090000        1.0080           0
    4927 L21  7    POPC H6Y  HAL2   0.090000        1.0080           0
    4928 L21  7    POPC C37  CTL2  -0.180000       12.0110           0
    4929 L21  7    POPC H7X  HAL2   0.090000        1.0080           0
    4930 L21  7    POPC H7Y  HAL2   0.090000        1.0080           0
    4931 L21  7    POPC C38  CTL2  -0.180000       12.0110           0
    4932 L21  7    POPC H8X  HAL2   0.090000        1.0080           0
    4933 L21  7    POPC H8Y  HAL2   0.090000        1.0080           0
    4934 L21  7    POPC C39  CTL2  -0.180000       12.0110           0
    4935 L21  7    POPC H9X  HAL2   0.090000        1.0080           0
    4936 L21  7    POPC H9Y  HAL2   0.090000        1.0080           0
    4937 L21  7    POPC C310 CTL2  -0.180000       12.0110           0
    4938 L21  7    POPC H10X HAL2   0.090000        1.0080           0
    4939 L21  7    POPC H10Y HAL2   0.090000        1.0080           0
    4940 L21  7    POPC C311 CTL2  -0.180000       12.0110           0
    4941 L21  7    POPC H11X HAL2   0.090000        1.0080           0
    4942 L21  7    POPC H11Y HAL2   0.090000        1.0080           0
    4943 L21  7    POPC C312 CTL2  -0.180000       12.0110           0
    4944 L21  7    POPC H12X HAL2   0.090000        1.0080           0
    4945 L21  7    POPC H12Y HAL2   0.090000        1.0080           0
    4946 L21  7    POPC C313 CTL2  -0.180000       12.0110           0
    4947 L21  7    POPC H13X HAL2   0.090000        1.0080           0
    4948 L21  7    POPC H13Y HAL2   0.090000        1.0080           0
    4949 L21  7    POPC C314 CTL2  -0.180000       12.0110           0
    4950 L21  7    POPC H14X HAL2   0.090000        1.0080           0
    4951 L21  7    POPC H14Y HAL2   0.090000        1.0080           0
    4952 L21  7    POPC C315 CTL2  -0.180000       12.0110           0
    4953 L21  7    POPC H15X HAL2   0.090000        1.0080           0
    4954 L21  7    POPC H15Y HAL2   0.090000        1.0080           0
    4955 L21  7    POPC C316 CTL3  -0.270000       12.0110           0
    4956 L21  7    POPC H16X HAL3   0.090000        1.0080           0
    4957 L21  7    POPC H16Y HAL3   0.090000        1.0080           0
    4958 L21  7    POPC H16Z HAL3   0.090000        1.0080           0
    4959 L21  8    POPC N    NTL   -0.600000       14.0070           0
    4960 L21  8    POPC C11  CTL2  -0.100000       12.0110           0
    4961 L21  8    POPC C12  CTL5  -0.350000       12.0110           0
    4962 L21  8    POPC C13  CTL5  -0.350000       12.0110           0
    4963 L21  8    POPC C14  CTL5  -0.350000       12.0110           0
    4964 L21  8    POPC H11  HL     0.250000        1.0080           0
    4965 L21  8    POPC H12  HL     0.250000        1.0080           0
    4966 L21  8    POPC H21  HL     0.250000        1.0080           0
    4967 L21  8    POPC H22  HL     0.250000        1.0080           0
    4968 L21  8    POPC H23  HL     0.250000        1.0080           0
    4969 L21  8    POPC H31  HL     0.250000        1.0080           0
    4970 L21  8    POPC H32  HL     0.250000        1.0080           0
    4971 L21  8    POPC H33  HL     0.250000        1.0080           0
    4972 L21  8    POPC H41  HL     0.250000        1.0080           0
    4973 L21  8    POPC H42  HL     0.250000        1.0080           0
    4974 L21  8    POPC H43  HL     0.250000        1.0080           0
    4975 L21  8    POPC C15  CTL2  -0.080000       12.0110           0
    4976 L21  8    POPC H51  HAL2   0.090000        1.0080           0
    4977 L21  8    POPC H52  HAL2   0.090000        1.0080           0
    4978 L21  8    POPC P1   PL     1.500000       30.9740           0
    4979 L21  8    POPC O3   O2L   -0.780000       15.9994           0
    4980 L21  8    POPC O4   O2L   -0.780000       15.9994           0
    4981 L21  8    POPC O1   OSL   -0.570000       15.9994           0
    4982 L21  8    POPC O2   OSL   -0.570000       15.9994           0
    4983 L21  8    POPC C1   CTL2  -0.080000       12.0110           0
    4984 L21  8    POPC HA   HAL2   0.090000        1.0080           0
    4985 L21  8    POPC HB   HAL2   0.090000        1.0080           0
    4986 L21  8    POPC C2   CTL1   0.040000       12.0110           0
    4987 L21  8    POPC HS   HAL1   0.090000        1.0080           0
    4988 L21  8    POPC O21  OSL   -0.340000       15.9994           0
    4989 L21  8    POPC C21  CL     0.630000       12.0110           0
    4990 L21  8    POPC O22  OBL   -0.520000       15.9994           0
    4991 L21  8    POPC C22  CTL2  -0.080000       12.0110           0
    4992 L21  8    POPC H2R  HAL2   0.090000        1.0080           0
    4993 L21  8    POPC H2S  HAL2   0.090000        1.0080           0
    4994 L21  8    POPC C3   CTL2  -0.050000       12.0110           0
    4995 L21  8    POPC HX   HAL2   0.090000        1.0080           0
    4996 L21  8    POPC HY   HAL2   0.090000        1.0080           0
    4997 L21  8    POPC O31  OSL   -0.340000       15.9994           0
    4998 L21  8    POPC C31  CL     0.630000       12.0110           0
    4999 L21  8    POPC O32  OBL   -0.520000       15.9994           0
    5000 L21  8    POPC C32  CTL2  -0.080000       12.0110           0
    5001 L21  8    POPC H2X  HAL2   0.090000        1.0080           0
    5002 L21  8    POPC H2Y  HAL2   0.090000        1.0080           0
    5003 L21  8    POPC C23  CTL2  -0.180000       12.0110           0
    5004 L21  8    POPC H3R  HAL2   0.090000        1.0080           0
    5005 L21  8    POPC H3S  HAL2   0.090000        1.0080           0
    5006 L21  8    POPC C24  CTL2  -0.180000       12.0110           0
    5007 L21  8    POPC H4R  HAL2   0.090000        1.0080           0
    5008 L21  8    POPC H4S  HAL2   0.090000        1.0080           0
    5009 L21  8    POPC C25  CTL2  -0.180000       12.0110           0
    5010 L21  8    POPC H5R  HAL2   0.090000        1.0080           0
    5011 L21  8    POPC H5S  HAL2   0.090000        1.0080           0
    5012 L21  8    POPC C26  CTL2  -0.180000       12.0110           0
    5013 L21  8    POPC H6R  HAL2   0.090000        1.0080           0
    5014 L21  8    POPC H6S  HAL2   0.090000        1.0080           0
    5015 L21  8    POPC C27  CTL2  -0.180000       12.0110           0
    5016 L21  8    POPC H7R  HAL2   0.090000        1.0080           0
    5017 L21  8    POPC H7S  HAL2   0.090000        1.0080           0
    5018 L21  8    POPC C28  CTL2  -0.180000       12.0110           0
    5019 L21  8    POPC H8R  HAL2   0.090000        1.0080           0
    5020 L21  8    POPC H8S  HAL2   0.090000        1.0080           0
    5021 L21  8    POPC C29  CEL1  -0.150000       12.0110           0
    5022 L21  8    POPC H91  HEL1   0.150000        1.0080           0
    5023 L21  8    POPC C210 CEL1  -0.150000       12.0110           0
    5024 L21  8    POPC H101 HEL1   0.150000        1.0080           0
    5025 L21  8    POPC C211 CTL2  -0.180000       12.0110           0
    5026 L21  8    POPC H11R HAL2   0.090000        1.0080           0
    5027 L21  8    POPC H11S HAL2   0.090000        1.0080           0
    5028 L21  8    POPC C212 CTL2  -0.180000       12.0110           0
    5029 L21  8    POPC H12R HAL2   0.090000        1.0080           0
    5030 L21  8    POPC H12S HAL2   0.090000        1.0080           0
    5031 L21  8    POPC C213 CTL2  -0.180000       12.0110           0
    5032 L21  8    POPC H13R HAL2   0.090000        1.0080           0
    5033 L21  8    POPC H13S HAL2   0.090000        1.0080           0
    5034 L21  8    POPC C214 CTL2  -0.180000       12.0110           0
    5035 L21  8    POPC H14R HAL2   0.090000        1.0080           0
    5036 L21  8    POPC H14S HAL2   0.090000        1.0080           0
    5037 L21  8    POPC C215 CTL2  -0.180000       12.0110           0
    5038 L21  8    POPC H15R HAL2   0.090000        1.0080           0
    5039 L21  8    POPC H15S HAL2   0.090000        1.0080           0
    5040 L21  8    POPC C216 CTL2  -0.180000       12.0110           0
    5041 L21  8    POPC H16R HAL2   0.090000        1.0080           0
    5042 L21  8    POPC H16S HAL2   0.090000        1.0080           0
    5043 L21  8    POPC C217 CTL2  -0.180000       12.0110           0
    5044 L21  8    POPC H17R HAL2   0.090000        1.0080           0
    5045 L21  8    POPC H17S HAL2   0.090000        1.0080           0
    5046 L21  8    POPC C218 CTL3  -0.270000       12.0110           0
    5047 L21  8    POPC H18R HAL3   0.090000        1.0080           0
    5048 L21  8    POPC H18S HAL3   0.090000        1.0080           0
    5049 L21  8    POPC H18T HAL3   0.090000        1.0080           0
    5050 L21  8    POPC C33  CTL2  -0.180000       12.0110           0
    5051 L21  8    POPC H3X  HAL2   0.090000        1.0080           0
    5052 L21  8    POPC H3Y  HAL2   0.090000        1.0080           0
    5053 L21  8    POPC C34  CTL2  -0.180000       12.0110           0
    5054 L21  8    POPC H4X  HAL2   0.090000        1.0080           0
    5055 L21  8    POPC H4Y  HAL2   0.090000        1.0080           0
    5056 L21  8    POPC C35  CTL2  -0.180000       12.0110           0
    5057 L21  8    POPC H5X  HAL2   0.090000        1.0080           0
    5058 L21  8    POPC H5Y  HAL2   0.090000        1.0080           0
    5059 L21  8    POPC C36  CTL2  -0.180000       12.0110           0
    5060 L21  8    POPC H6X  HAL2   0.090000        1.0080           0
    5061 L21  8    POPC H6Y  HAL2   0.090000        1.0080           0
    5062 L21  8    POPC C37  CTL2  -0.180000       12.0110           0
    5063 L21  8    POPC H7X  HAL2   0.090000        1.0080           0
    5064 L21  8    POPC H7Y  HAL2   0.090000        1.0080           0
    5065 L21  8    POPC C38  CTL2  -0.180000       12.0110           0
    5066 L21  8    POPC H8X  HAL2   0.090000        1.0080           0
    5067 L21  8    POPC H8Y  HAL2   0.090000        1.0080           0
    5068 L21  8    POPC C39  CTL2  -0.180000       12.0110           0
    5069 L21  8    POPC H9X  HAL2   0.090000        1.0080           0
    5070 L21  8    POPC H9Y  HAL2   0.090000        1.0080           0
    5071 L21  8    POPC C310 CTL2  -0.180000       12.0110           0
    5072 L21  8    POPC H10X HAL2   0.090000        1.0080           0
    5073 L21  8    POPC H10Y HAL2   0.090000        1.0080           0
    5074 L21  8    POPC C311 CTL2  -0.180000       12.0110           0
    5075 L21  8    POPC H11X HAL2   0.090000        1.0080           0
    5076 L21  8    POPC H11Y HAL2   0.090000        1.0080           0
    5077 L21  8    POPC C312 CTL2  -0.180000       12.0110           0
    5078 L21  8    POPC H12X HAL2   0.090000        1.0080           0
    5079 L21  8    POPC H12Y HAL2   0.090000        1.0080           0
    5080 L21  8    POPC C313 CTL2  -0.180000       12.0110           0
    5081 L21  8    POPC H13X HAL2   0.090000        1.0080           0
    5082 L21  8    POPC H13Y HAL2   0.090000        1.0080           0
    5083 L21  8    POPC C314 CTL2  -0.180000       12.0110           0
    5084 L21  8    POPC H14X HAL2   0.090000        1.0080           0
    5085 L21  8    POPC H14Y HAL2   0.090000        1.0080           0
    5086 L21  8    POPC C315 CTL2  -0.180000       12.0110           0
    5087 L21  8    POPC H15X HAL2   0.090000        1.0080           0
    5088 L21  8    POPC H15Y HAL2   0.090000        1.0080           0
    5089 L21  8    POPC C316 CTL3  -0.270000       12.0110           0
    5090 L21  8    POPC H16X HAL3   0.090000        1.0080           0
    5091 L21  8    POPC H16Y HAL3   0.090000        1.0080           0
    5092 L21  8    POPC H16Z HAL3   0.090000        1.0080           0
    5093 L21  9    POPC N    NTL   -0.600000       14.0070           0
    5094 L21  9    POPC C11  CTL2  -0.100000       12.0110           0
    5095 L21  9    POPC C12  CTL5  -0.350000       12.0110           0
    5096 L21  9    POPC C13  CTL5  -0.350000       12.0110           0
    5097 L21  9    POPC C14  CTL5  -0.350000       12.0110           0
    5098 L21  9    POPC H11  HL     0.250000        1.0080           0
    5099 L21  9    POPC H12  HL     0.250000        1.0080           0
    5100 L21  9    POPC H21  HL     0.250000        1.0080           0
    5101 L21  9    POPC H22  HL     0.250000        1.0080           0
    5102 L21  9    POPC H23  HL     0.250000        1.0080           0
    5103 L21  9    POPC H31  HL     0.250000        1.0080           0
    5104 L21  9    POPC H32  HL     0.250000        1.0080           0
    5105 L21  9    POPC H33  HL     0.250000        1.0080           0
    5106 L21  9    POPC H41  HL     0.250000        1.0080           0
    5107 L21  9    POPC H42  HL     0.250000        1.0080           0
    5108 L21  9    POPC H43  HL     0.250000        1.0080           0
    5109 L21  9    POPC C15  CTL2  -0.080000       12.0110           0
    5110 L21  9    POPC H51  HAL2   0.090000        1.0080           0
    5111 L21  9    POPC H52  HAL2   0.090000        1.0080           0
    5112 L21  9    POPC P1   PL     1.500000       30.9740           0
    5113 L21  9    POPC O3   O2L   -0.780000       15.9994           0
    5114 L21  9    POPC O4   O2L   -0.780000       15.9994           0
    5115 L21  9    POPC O1   OSL   -0.570000       15.9994           0
    5116 L21  9    POPC O2   OSL   -0.570000       15.9994           0
    5117 L21  9    POPC C1   CTL2  -0.080000       12.0110           0
    5118 L21  9    POPC HA   HAL2   0.090000        1.0080           0
    5119 L21  9    POPC HB   HAL2   0.090000        1.0080           0
    5120 L21  9    POPC C2   CTL1   0.040000       12.0110           0
    5121 L21  9    POPC HS   HAL1   0.090000        1.0080           0
    5122 L21  9    POPC O21  OSL   -0.340000       15.9994           0
    5123 L21  9    POPC C21  CL     0.630000       12.0110           0
    5124 L21  9    POPC O22  OBL   -0.520000       15.9994           0
    5125 L21  9    POPC C22  CTL2  -0.080000       12.0110           0
    5126 L21  9    POPC H2R  HAL2   0.090000        1.0080           0
    5127 L21  9    POPC H2S  HAL2   0.090000        1.0080           0
    5128 L21  9    POPC C3   CTL2  -0.050000       12.0110           0
    5129 L21  9    POPC HX   HAL2   0.090000        1.0080           0
    5130 L21  9    POPC HY   HAL2   0.090000        1.0080           0
    5131 L21  9    POPC O31  OSL   -0.340000       15.9994           0
    5132 L21  9    POPC C31  CL     0.630000       12.0110           0
    5133 L21  9    POPC O32  OBL   -0.520000       15.9994           0
    5134 L21  9    POPC C32  CTL2  -0.080000       12.0110           0
    5135 L21  9    POPC H2X  HAL2   0.090000        1.0080           0
    5136 L21  9    POPC H2Y  HAL2   0.090000        1.0080           0
    5137 L21  9    POPC C23  CTL2  -0.180000       12.0110           0
    5138 L21  9    POPC H3R  HAL2   0.090000        1.0080           0
    5139 L21  9    POPC H3S  HAL2   0.090000        1.0080           0
    5140 L21  9    POPC C24  CTL2  -0.180000       12.0110           0
    5141 L21  9    POPC H4R  HAL2   0.090000        1.0080           0
    5142 L21  9    POPC H4S  HAL2   0.090000        1.0080           0
    5143 L21  9    POPC C25  CTL2  -0.180000       12.0110           0
    5144 L21  9    POPC H5R  HAL2   0.090000        1.0080           0
    5145 L21  9    POPC H5S  HAL2   0.090000        1.0080           0
    5146 L21  9    POPC C26  CTL2  -0.180000       12.0110           0
    5147 L21  9    POPC H6R  HAL2   0.090000        1.0080           0
    5148 L21  9    POPC H6S  HAL2   0.090000        1.0080           0
    5149 L21  9    POPC C27  CTL2  -0.180000       12.0110           0
    5150 L21  9    POPC H7R  HAL2   0.090000        1.0080           0
    5151 L21  9    POPC H7S  HAL2   0.090000        1.0080           0
    5152 L21  9    POPC C28  CTL2  -0.180000       12.0110           0
    5153 L21  9    POPC H8R  HAL2   0.090000        1.0080           0
    5154 L21  9    POPC H8S  HAL2   0.090000        1.0080           0
    5155 L21  9    POPC C29  CEL1  -0.150000       12.0110           0
    5156 L21  9    POPC H91  HEL1   0.150000        1.0080           0
    5157 L21  9    POPC C210 CEL1  -0.150000       12.0110           0
    5158 L21  9    POPC H101 HEL1   0.150000        1.0080           0
    5159 L21  9    POPC C211 CTL2  -0.180000       12.0110           0
    5160 L21  9    POPC H11R HAL2   0.090000        1.0080           0
    5161 L21  9    POPC H11S HAL2   0.090000        1.0080           0
    5162 L21  9    POPC C212 CTL2  -0.180000       12.0110           0
    5163 L21  9    POPC H12R HAL2   0.090000        1.0080           0
    5164 L21  9    POPC H12S HAL2   0.090000        1.0080           0
    5165 L21  9    POPC C213 CTL2  -0.180000       12.0110           0
    5166 L21  9    POPC H13R HAL2   0.090000        1.0080           0
    5167 L21  9    POPC H13S HAL2   0.090000        1.0080           0
    5168 L21  9    POPC C214 CTL2  -0.180000       12.0110           0
    5169 L21  9    POPC H14R HAL2   0.090000        1.0080           0
    5170 L21  9    POPC H14S HAL2   0.090000        1.0080           0
    5171 L21  9    POPC C215 CTL2  -0.180000       12.0110           0
    5172 L21  9    POPC H15R HAL2   0.090000        1.0080           0
    5173 L21  9    POPC H15S HAL2   0.090000        1.0080           0
    5174 L21  9    POPC C216 CTL2  -0.180000       12.0110           0
    5175 L21  9    POPC H16R HAL2   0.090000        1.0080           0
    5176 L21  9    POPC H16S HAL2   0.090000        1.0080           0
    5177 L21  9    POPC C217 CTL2  -0.180000       12.0110           0
    5178 L21  9    POPC H17R HAL2   0.090000        1.0080           0
    5179 L21  9    POPC H17S HAL2   0.090000        1.0080           0
    5180 L21  9    POPC C218 CTL3  -0.270000       12.0110           0
    5181 L21  9    POPC H18R HAL3   0.090000        1.0080           0
    5182 L21  9    POPC H18S HAL3   0.090000        1.0080           0
    5183 L21  9    POPC H18T HAL3   0.090000        1.0080           0
    5184 L21  9    POPC C33  CTL2  -0.180000       12.0110           0
    5185 L21  9    POPC H3X  HAL2   0.090000        1.0080           0
    5186 L21  9    POPC H3Y  HAL2   0.090000        1.0080           0
    5187 L21  9    POPC C34  CTL2  -0.180000       12.0110           0
    5188 L21  9    POPC H4X  HAL2   0.090000        1.0080           0
    5189 L21  9    POPC H4Y  HAL2   0.090000        1.0080           0
    5190 L21  9    POPC C35  CTL2  -0.180000       12.0110           0
    5191 L21  9    POPC H5X  HAL2   0.090000        1.0080           0
    5192 L21  9    POPC H5Y  HAL2   0.090000        1.0080           0
    5193 L21  9    POPC C36  CTL2  -0.180000       12.0110           0
    5194 L21  9    POPC H6X  HAL2   0.090000        1.0080           0
    5195 L21  9    POPC H6Y  HAL2   0.090000        1.0080           0
    5196 L21  9    POPC C37  CTL2  -0.180000       12.0110           0
    5197 L21  9    POPC H7X  HAL2   0.090000        1.0080           0
    5198 L21  9    POPC H7Y  HAL2   0.090000        1.0080           0
    5199 L21  9    POPC C38  CTL2  -0.180000       12.0110           0
    5200 L21  9    POPC H8X  HAL2   0.090000        1.0080           0
    5201 L21  9    POPC H8Y  HAL2   0.090000        1.0080           0
    5202 L21  9    POPC C39  CTL2  -0.180000       12.0110           0
    5203 L21  9    POPC H9X  HAL2   0.090000        1.0080           0
    5204 L21  9    POPC H9Y  HAL2   0.090000        1.0080           0
    5205 L21  9    POPC C310 CTL2  -0.180000       12.0110           0
    5206 L21  9    POPC H10X HAL2   0.090000        1.0080           0
    5207 L21  9    POPC H10Y HAL2   0.090000        1.0080           0
    5208 L21  9    POPC C311 CTL2  -0.180000       12.0110           0
    5209 L21  9    POPC H11X HAL2   0.090000        1.0080           0
    5210 L21  9    POPC H11Y HAL2   0.090000        1.0080           0
    5211 L21  9    POPC C312 CTL2  -0.180000       12.0110           0
    5212 L21  9    POPC H12X HAL2   0.090000        1.0080           0
    5213 L21  9    POPC H12Y HAL2   0.090000        1.0080           0
    5214 L21  9    POPC C313 CTL2  -0.180000       12.0110           0
    5215 L21  9    POPC H13X HAL2   0.090000        1.0080           0
    5216 L21  9    POPC H13Y HAL2   0.090000        1.0080           0
    5217 L21  9    POPC C314 CTL2  -0.180000       12.0110           0
    5218 L21  9    POPC H14X HAL2   0.090000        1.0080           0
    5219 L21  9    POPC H14Y HAL2   0.090000        1.0080           0
    5220 L21  9    POPC C315 CTL2  -0.180000       12.0110           0
    5221 L21  9    POPC H15X HAL2   0.090000        1.0080           0
    5222 L21  9    POPC H15Y HAL2   0.090000        1.0080           0
    5223 L21  9    POPC C316 CTL3  -0.270000       12.0110           0
    5224 L21  9    POPC H16X HAL3   0.090000        1.0080           0
    5225 L21  9    POPC H16Y HAL3   0.090000        1.0080           0
    5226 L21  9    POPC H16Z HAL3   0.090000        1.0080           0
    5227 L21  10   POPC N    NTL   -0.600000       14.0070           0
    5228 L21  10   POPC C11  CTL2  -0.100000       12.0110           0
    5229 L21  10   POPC C12  CTL5  -0.350000       12.0110           0
    5230 L21  10   POPC C13  CTL5  -0.350000       12.0110           0
    5231 L21  10   POPC C14  CTL5  -0.350000       12.0110           0
    5232 L21  10   POPC H11  HL     0.250000        1.0080           0
    5233 L21  10   POPC H12  HL     0.250000        1.0080           0
    5234 L21  10   POPC H21  HL     0.250000        1.0080           0
    5235 L21  10   POPC H22  HL     0.250000        1.0080           0
    5236 L21  10   POPC H23  HL     0.250000        1.0080           0
    5237 L21  10   POPC H31  HL     0.250000        1.0080           0
    5238 L21  10   POPC H32  HL     0.250000        1.0080           0
    5239 L21  10   POPC H33  HL     0.250000        1.0080           0
    5240 L21  10   POPC H41  HL     0.250000        1.0080           0
    5241 L21  10   POPC H42  HL     0.250000        1.0080           0
    5242 L21  10   POPC H43  HL     0.250000        1.0080           0
    5243 L21  10   POPC C15  CTL2  -0.080000       12.0110           0
    5244 L21  10   POPC H51  HAL2   0.090000        1.0080           0
    5245 L21  10   POPC H52  HAL2   0.090000        1.0080           0
    5246 L21  10   POPC P1   PL     1.500000       30.9740           0
    5247 L21  10   POPC O3   O2L   -0.780000       15.9994           0
    5248 L21  10   POPC O4   O2L   -0.780000       15.9994           0
    5249 L21  10   POPC O1   OSL   -0.570000       15.9994           0
    5250 L21  10   POPC O2   OSL   -0.570000       15.9994           0
    5251 L21  10   POPC C1   CTL2  -0.080000       12.0110           0
    5252 L21  10   POPC HA   HAL2   0.090000        1.0080           0
    5253 L21  10   POPC HB   HAL2   0.090000        1.0080           0
    5254 L21  10   POPC C2   CTL1   0.040000       12.0110           0
    5255 L21  10   POPC HS   HAL1   0.090000        1.0080           0
    5256 L21  10   POPC O21  OSL   -0.340000       15.9994           0
    5257 L21  10   POPC C21  CL     0.630000       12.0110           0
    5258 L21  10   POPC O22  OBL   -0.520000       15.9994           0
    5259 L21  10   POPC C22  CTL2  -0.080000       12.0110           0
    5260 L21  10   POPC H2R  HAL2   0.090000        1.0080           0
    5261 L21  10   POPC H2S  HAL2   0.090000        1.0080           0
    5262 L21  10   POPC C3   CTL2  -0.050000       12.0110           0
    5263 L21  10   POPC HX   HAL2   0.090000        1.0080           0
    5264 L21  10   POPC HY   HAL2   0.090000        1.0080           0
    5265 L21  10   POPC O31  OSL   -0.340000       15.9994           0
    5266 L21  10   POPC C31  CL     0.630000       12.0110           0
    5267 L21  10   POPC O32  OBL   -0.520000       15.9994           0
    5268 L21  10   POPC C32  CTL2  -0.080000       12.0110           0
    5269 L21  10   POPC H2X  HAL2   0.090000        1.0080           0
    5270 L21  10   POPC H2Y  HAL2   0.090000        1.0080           0
    5271 L21  10   POPC C23  CTL2  -0.180000       12.0110           0
    5272 L21  10   POPC H3R  HAL2   0.090000        1.0080           0
    5273 L21  10   POPC H3S  HAL2   0.090000        1.0080           0
    5274 L21  10   POPC C24  CTL2  -0.180000       12.0110           0
    5275 L21  10   POPC H4R  HAL2   0.090000        1.0080           0
    5276 L21  10   POPC H4S  HAL2   0.090000        1.0080           0
    5277 L21  10   POPC C25  CTL2  -0.180000       12.0110           0
    5278 L21  10   POPC H5R  HAL2   0.090000        1.0080           0
    5279 L21  10   POPC H5S  HAL2   0.090000        1.0080           0
    5280 L21  10   POPC C26  CTL2  -0.180000       12.0110           0
    5281 L21  10   POPC H6R  HAL2   0.090000        1.0080           0
    5282 L21  10   POPC H6S  HAL2   0.090000        1.0080           0
    5283 L21  10   POPC C27  CTL2  -0.180000       12.0110           0
    5284 L21  10   POPC H7R  HAL2   0.090000        1.0080           0
    5285 L21  10   POPC H7S  HAL2   0.090000        1.0080           0
    5286 L21  10   POPC C28  CTL2  -0.180000       12.0110           0
    5287 L21  10   POPC H8R  HAL2   0.090000        1.0080           0
    5288 L21  10   POPC H8S  HAL2   0.090000        1.0080           0
    5289 L21  10   POPC C29  CEL1  -0.150000       12.0110           0
    5290 L21  10   POPC H91  HEL1   0.150000        1.0080           0
    5291 L21  10   POPC C210 CEL1  -0.150000       12.0110           0
    5292 L21  10   POPC H101 HEL1   0.150000        1.0080           0
    5293 L21  10   POPC C211 CTL2  -0.180000       12.0110           0
    5294 L21  10   POPC H11R HAL2   0.090000        1.0080           0
    5295 L21  10   POPC H11S HAL2   0.090000        1.0080           0
    5296 L21  10   POPC C212 CTL2  -0.180000       12.0110           0
    5297 L21  10   POPC H12R HAL2   0.090000        1.0080           0
    5298 L21  10   POPC H12S HAL2   0.090000        1.0080           0
    5299 L21  10   POPC C213 CTL2  -0.180000       12.0110           0
    5300 L21  10   POPC H13R HAL2   0.090000        1.0080           0
    5301 L21  10   POPC H13S HAL2   0.090000        1.0080           0
    5302 L21  10   POPC C214 CTL2  -0.180000       12.0110           0
    5303 L21  10   POPC H14R HAL2   0.090000        1.0080           0
    5304 L21  10   POPC H14S HAL2   0.090000        1.0080           0
    5305 L21  10   POPC C215 CTL2  -0.180000       12.0110           0
    5306 L21  10   POPC H15R HAL2   0.090000        1.0080           0
    5307 L21  10   POPC H15S HAL2   0.090000        1.0080           0
    5308 L21  10   POPC C216 CTL2  -0.180000       12.0110           0
    5309 L21  10   POPC H16R HAL2   0.090000        1.0080           0
    5310 L21  10   POPC H16S HAL2   0.090000        1.0080           0
    5311 L21  10   POPC C217 CTL2  -0.180000       12.0110           0
    5312 L21  10   POPC H17R HAL2   0.090000        1.0080           0
    5313 L21  10   POPC H17S HAL2   0.090000        1.0080           0
    5314 L21  10   POPC C218 CTL3  -0.270000       12.0110           0
    5315 L21  10   POPC H18R HAL3   0.090000        1.0080           0
    5316 L21  10   POPC H18S HAL3   0.090000        1.0080           0
    5317 L21  10   POPC H18T HAL3   0.090000        1.0080           0
    5318 L21  10   POPC C33  CTL2  -0.180000       12.0110           0
    5319 L21  10   POPC H3X  HAL2   0.090000        1.0080           0
    5320 L21  10   POPC H3Y  HAL2   0.090000        1.0080           0
    5321 L21  10   POPC C34  CTL2  -0.180000       12.0110           0
    5322 L21  10   POPC H4X  HAL2   0.090000        1.0080           0
    5323 L21  10   POPC H4Y  HAL2   0.090000        1.0080           0
    5324 L21  10   POPC C35  CTL2  -0.180000       12.0110           0
    5325 L21  10   POPC H5X  HAL2   0.090000        1.0080           0
    5326 L21  10   POPC H5Y  HAL2   0.090000        1.0080           0
    5327 L21  10   POPC C36  CTL2  -0.180000       12.0110           0
    5328 L21  10   POPC H6X  HAL2   0.090000        1.0080           0
    5329 L21  10   POPC H6Y  HAL2   0.090000        1.0080           0
    5330 L21  10   POPC C37  CTL2  -0.180000       12.0110           0
    5331 L21  10   POPC H7X  HAL2   0.090000        1.0080           0
    5332 L21  10   POPC H7Y  HAL2   0.090000        1.0080           0
    5333 L21  10   POPC C38  CTL2  -0.180000       12.0110           0
    5334 L21  10   POPC H8X  HAL2   0.090000        1.0080           0
    5335 L21  10   POPC H8Y  HAL2   0.090000        1.0080           0
    5336 L21  10   POPC C39  CTL2  -0.180000       12.0110           0
    5337 L21  10   POPC H9X  HAL2   0.090000        1.0080           0
    5338 L21  10   POPC H9Y  HAL2   0.090000        1.0080           0
    5339 L21  10   POPC C310 CTL2  -0.180000       12.0110           0
    5340 L21  10   POPC H10X HAL2   0.090000        1.0080           0
    5341 L21  10   POPC H10Y HAL2   0.090000        1.0080           0
    5342 L21  10   POPC C311 CTL2  -0.180000       12.0110           0
    5343 L21  10   POPC H11X HAL2   0.090000        1.0080           0
    5344 L21  10   POPC H11Y HAL2   0.090000        1.0080           0
    5345 L21  10   POPC C312 CTL2  -0.180000       12.0110           0
    5346 L21  10   POPC H12X HAL2   0.090000        1.0080           0
    5347 L21  10   POPC H12Y HAL2   0.090000        1.0080           0
    5348 L21  10   POPC C313 CTL2  -0.180000       12.0110           0
    5349 L21  10   POPC H13X HAL2   0.090000        1.0080           0
    5350 L21  10   POPC H13Y HAL2   0.090000        1.0080           0
    5351 L21  10   POPC C314 CTL2  -0.180000       12.0110           0
    5352 L21  10   POPC H14X HAL2   0.090000        1.0080           0
    5353 L21  10   POPC H14Y HAL2   0.090000        1.0080           0
    5354 L21  10   POPC C315 CTL2  -0.180000       12.0110           0
    5355 L21  10   POPC H15X HAL2   0.090000        1.0080           0
    5356 L21  10   POPC H15Y HAL2   0.090000        1.0080           0
    5357 L21  10   POPC C316 CTL3  -0.270000       12.0110           0
    5358 L21  10   POPC H16X HAL3   0.090000        1.0080           0
    5359 L21  10   POPC H16Y HAL3   0.090000        1.0080           0
    5360 L21  10   POPC H16Z HAL3   0.090000        1.0080           0
    5361 L21  11   POPC N    NTL   -0.600000       14.0070           0
    5362 L21  11   POPC C11  CTL2  -0.100000       12.0110           0
    5363 L21  11   POPC C12  CTL5  -0.350000       12.0110           0
    5364 L21  11   POPC C13  CTL5  -0.350000       12.0110           0
    5365 L21  11   POPC C14  CTL5  -0.350000       12.0110           0
    5366 L21  11   POPC H11  HL     0.250000        1.0080           0
    5367 L21  11   POPC H12  HL     0.250000        1.0080           0
    5368 L21  11   POPC H21  HL     0.250000        1.0080           0
    5369 L21  11   POPC H22  HL     0.250000        1.0080           0
    5370 L21  11   POPC H23  HL     0.250000        1.0080           0
    5371 L21  11   POPC H31  HL     0.250000        1.0080           0
    5372 L21  11   POPC H32  HL     0.250000        1.0080           0
    5373 L21  11   POPC H33  HL     0.250000        1.0080           0
    5374 L21  11   POPC H41  HL     0.250000        1.0080           0
    5375 L21  11   POPC H42  HL     0.250000        1.0080           0
    5376 L21  11   POPC H43  HL     0.250000        1.0080           0
    5377 L21  11   POPC C15  CTL2  -0.080000       12.0110           0
    5378 L21  11   POPC H51  HAL2   0.090000        1.0080           0
    5379 L21  11   POPC H52  HAL2   0.090000        1.0080           0
    5380 L21  11   POPC P1   PL     1.500000       30.9740           0
    5381 L21  11   POPC O3   O2L   -0.780000       15.9994           0
    5382 L21  11   POPC O4   O2L   -0.780000       15.9994           0
    5383 L21  11   POPC O1   OSL   -0.570000       15.9994           0
    5384 L21  11   POPC O2   OSL   -0.570000       15.9994           0
    5385 L21  11   POPC C1   CTL2  -0.080000       12.0110           0
    5386 L21  11   POPC HA   HAL2   0.090000        1.0080           0
    5387 L21  11   POPC HB   HAL2   0.090000        1.0080           0
    5388 L21  11   POPC C2   CTL1   0.040000       12.0110           0
    5389 L21  11   POPC HS   HAL1   0.090000        1.0080           0
    5390 L21  11   POPC O21  OSL   -0.340000       15.9994           0
    5391 L21  11   POPC C21  CL     0.630000       12.0110           0
    5392 L21  11   POPC O22  OBL   -0.520000       15.9994           0
    5393 L21  11   POPC C22  CTL2  -0.080000       12.0110           0
    5394 L21  11   POPC H2R  HAL2   0.090000        1.0080           0
    5395 L21  11   POPC H2S  HAL2   0.090000        1.0080           0
    5396 L21  11   POPC C3   CTL2  -0.050000       12.0110           0
    5397 L21  11   POPC HX   HAL2   0.090000        1.0080           0
    5398 L21  11   POPC HY   HAL2   0.090000        1.0080           0
    5399 L21  11   POPC O31  OSL   -0.340000       15.9994           0
    5400 L21  11   POPC C31  CL     0.630000       12.0110           0
    5401 L21  11   POPC O32  OBL   -0.520000       15.9994           0
    5402 L21  11   POPC C32  CTL2  -0.080000       12.0110           0
    5403 L21  11   POPC H2X  HAL2   0.090000        1.0080           0
    5404 L21  11   POPC H2Y  HAL2   0.090000        1.0080           0
    5405 L21  11   POPC C23  CTL2  -0.180000       12.0110           0
    5406 L21  11   POPC H3R  HAL2   0.090000        1.0080           0
    5407 L21  11   POPC H3S  HAL2   0.090000        1.0080           0
    5408 L21  11   POPC C24  CTL2  -0.180000       12.0110           0
    5409 L21  11   POPC H4R  HAL2   0.090000        1.0080           0
    5410 L21  11   POPC H4S  HAL2   0.090000        1.0080           0
    5411 L21  11   POPC C25  CTL2  -0.180000       12.0110           0
    5412 L21  11   POPC H5R  HAL2   0.090000        1.0080           0
    5413 L21  11   POPC H5S  HAL2   0.090000        1.0080           0
    5414 L21  11   POPC C26  CTL2  -0.180000       12.0110           0
    5415 L21  11   POPC H6R  HAL2   0.090000        1.0080           0
    5416 L21  11   POPC H6S  HAL2   0.090000        1.0080           0
    5417 L21  11   POPC C27  CTL2  -0.180000       12.0110           0
    5418 L21  11   POPC H7R  HAL2   0.090000        1.0080           0
    5419 L21  11   POPC H7S  HAL2   0.090000        1.0080           0
    5420 L21  11   POPC C28  CTL2  -0.180000       12.0110           0
    5421 L21  11   POPC H8R  HAL2   0.090000        1.0080           0
    5422 L21  11   POPC H8S  HAL2   0.090000        1.0080           0
    5423 L21  11   POPC C29  CEL1  -0.150000       12.0110           0
    5424 L21  11   POPC H91  HEL1   0.150000        1.0080           0
    5425 L21  11   POPC C210 CEL1  -0.150000       12.0110           0
    5426 L21  11   POPC H101 HEL1   0.150000        1.0080           0
    5427 L21  11   POPC C211 CTL2  -0.180000       12.0110           0
    5428 L21  11   POPC H11R HAL2   0.090000        1.0080           0
    5429 L21  11   POPC H11S HAL2   0.090000        1.0080           0
    5430 L21  11   POPC C212 CTL2  -0.180000       12.0110           0
    5431 L21  11   POPC H12R HAL2   0.090000        1.0080           0
    5432 L21  11   POPC H12S HAL2   0.090000        1.0080           0
    5433 L21  11   POPC C213 CTL2  -0.180000       12.0110           0
    5434 L21  11   POPC H13R HAL2   0.090000        1.0080           0
    5435 L21  11   POPC H13S HAL2   0.090000        1.0080           0
    5436 L21  11   POPC C214 CTL2  -0.180000       12.0110           0
    5437 L21  11   POPC H14R HAL2   0.090000        1.0080           0
    5438 L21  11   POPC H14S HAL2   0.090000        1.0080           0
    5439 L21  11   POPC C215 CTL2  -0.180000       12.0110           0
    5440 L21  11   POPC H15R HAL2   0.090000        1.0080           0
    5441 L21  11   POPC H15S HAL2   0.090000        1.0080           0
    5442 L21  11   POPC C216 CTL2  -0.180000       12.0110           0
    5443 L21  11   POPC H16R HAL2   0.090000        1.0080           0
    5444 L21  11   POPC H16S HAL2   0.090000        1.0080           0
    5445 L21  11   POPC C217 CTL2  -0.180000       12.0110           0
    5446 L21  11   POPC H17R HAL2   0.090000        1.0080           0
    5447 L21  11   POPC H17S HAL2   0.090000        1.0080           0
    5448 L21  11   POPC C218 CTL3  -0.270000       12.0110           0
    5449 L21  11   POPC H18R HAL3   0.090000        1.0080           0
    5450 L21  11   POPC H18S HAL3   0.090000        1.0080           0
    5451 L21  11   POPC H18T HAL3   0.090000        1.0080           0
    5452 L21  11   POPC C33  CTL2  -0.180000       12.0110           0
    5453 L21  11   POPC H3X  HAL2   0.090000        1.0080           0
    5454 L21  11   POPC H3Y  HAL2   0.090000        1.0080           0
    5455 L21  11   POPC C34  CTL2  -0.180000       12.0110           0
    5456 L21  11   POPC H4X  HAL2   0.090000        1.0080           0
    5457 L21  11   POPC H4Y  HAL2   0.090000        1.0080           0
    5458 L21  11   POPC C35  CTL2  -0.180000       12.0110           0
    5459 L21  11   POPC H5X  HAL2   0.090000        1.0080           0
    5460 L21  11   POPC H5Y  HAL2   0.090000        1.0080           0
    5461 L21  11   POPC C36  CTL2  -0.180000       12.0110           0
    5462 L21  11   POPC H6X  HAL2   0.090000        1.0080           0
    5463 L21  11   POPC H6Y  HAL2   0.090000        1.0080           0
    5464 L21  11   POPC C37  CTL2  -0.180000       12.0110           0
    5465 L21  11   POPC H7X  HAL2   0.090000        1.0080           0
    5466 L21  11   POPC H7Y  HAL2   0.090000        1.0080           0
    5467 L21  11   POPC C38  CTL2  -0.180000       12.0110           0
    5468 L21  11   POPC H8X  HAL2   0.090000        1.0080           0
    5469 L21  11   POPC H8Y  HAL2   0.090000        1.0080           0
    5470 L21  11   POPC C39  CTL2  -0.180000       12.0110           0
    5471 L21  11   POPC H9X  HAL2   0.090000        1.0080           0
    5472 L21  11   POPC H9Y  HAL2   0.090000        1.0080           0
    5473 L21  11   POPC C310 CTL2  -0.180000       12.0110           0
    5474 L21  11   POPC H10X HAL2   0.090000        1.0080           0
    5475 L21  11   POPC H10Y HAL2   0.090000        1.0080           0
    5476 L21  11   POPC C311 CTL2  -0.180000       12.0110           0
    5477 L21  11   POPC H11X HAL2   0.090000        1.0080           0
    5478 L21  11   POPC H11Y HAL2   0.090000        1.0080           0
    5479 L21  11   POPC C312 CTL2  -0.180000       12.0110           0
    5480 L21  11   POPC H12X HAL2   0.090000        1.0080           0
    5481 L21  11   POPC H12Y HAL2   0.090000        1.0080           0
    5482 L21  11   POPC C313 CTL2  -0.180000       12.0110           0
    5483 L21  11   POPC H13X HAL2   0.090000        1.0080           0
    5484 L21  11   POPC H13Y HAL2   0.090000        1.0080           0
    5485 L21  11   POPC C314 CTL2  -0.180000       12.0110           0
    5486 L21  11   POPC H14X HAL2   0.090000        1.0080           0
    5487 L21  11   POPC H14Y HAL2   0.090000        1.0080           0
    5488 L21  11   POPC C315 CTL2  -0.180000       12.0110           0
    5489 L21  11   POPC H15X HAL2   0.090000        1.0080           0
    5490 L21  11   POPC H15Y HAL2   0.090000        1.0080           0
    5491 L21  11   POPC C316 CTL3  -0.270000       12.0110           0
    5492 L21  11   POPC H16X HAL3   0.090000        1.0080           0
    5493 L21  11   POPC H16Y HAL3   0.090000        1.0080           0
    5494 L21  11   POPC H16Z HAL3   0.090000        1.0080           0
    5495 L21  12   POPC N    NTL   -0.600000       14.0070           0
    5496 L21  12   POPC C11  CTL2  -0.100000       12.0110           0
    5497 L21  12   POPC C12  CTL5  -0.350000       12.0110           0
    5498 L21  12   POPC C13  CTL5  -0.350000       12.0110           0
    5499 L21  12   POPC C14  CTL5  -0.350000       12.0110           0
    5500 L21  12   POPC H11  HL     0.250000        1.0080           0
    5501 L21  12   POPC H12  HL     0.250000        1.0080           0
    5502 L21  12   POPC H21  HL     0.250000        1.0080           0
    5503 L21  12   POPC H22  HL     0.250000        1.0080           0
    5504 L21  12   POPC H23  HL     0.250000        1.0080           0
    5505 L21  12   POPC H31  HL     0.250000        1.0080           0
    5506 L21  12   POPC H32  HL     0.250000        1.0080           0
    5507 L21  12   POPC H33  HL     0.250000        1.0080           0
    5508 L21  12   POPC H41  HL     0.250000        1.0080           0
    5509 L21  12   POPC H42  HL     0.250000        1.0080           0
    5510 L21  12   POPC H43  HL     0.250000        1.0080           0
    5511 L21  12   POPC C15  CTL2  -0.080000       12.0110           0
    5512 L21  12   POPC H51  HAL2   0.090000        1.0080           0
    5513 L21  12   POPC H52  HAL2   0.090000        1.0080           0
    5514 L21  12   POPC P1   PL     1.500000       30.9740           0
    5515 L21  12   POPC O3   O2L   -0.780000       15.9994           0
    5516 L21  12   POPC O4   O2L   -0.780000       15.9994           0
    5517 L21  12   POPC O1   OSL   -0.570000       15.9994           0
    5518 L21  12   POPC O2   OSL   -0.570000       15.9994           0
    5519 L21  12   POPC C1   CTL2  -0.080000       12.0110           0
    5520 L21  12   POPC HA   HAL2   0.090000        1.0080           0
    5521 L21  12   POPC HB   HAL2   0.090000        1.0080           0
    5522 L21  12   POPC C2   CTL1   0.040000       12.0110           0
    5523 L21  12   POPC HS   HAL1   0.090000        1.0080           0
    5524 L21  12   POPC O21  OSL   -0.340000       15.9994           0
    5525 L21  12   POPC C21  CL     0.630000       12.0110           0
    5526 L21  12   POPC O22  OBL   -0.520000       15.9994           0
    5527 L21  12   POPC C22  CTL2  -0.080000       12.0110           0
    5528 L21  12   POPC H2R  HAL2   0.090000        1.0080           0
    5529 L21  12   POPC H2S  HAL2   0.090000        1.0080           0
    5530 L21  12   POPC C3   CTL2  -0.050000       12.0110           0
    5531 L21  12   POPC HX   HAL2   0.090000        1.0080           0
    5532 L21  12   POPC HY   HAL2   0.090000        1.0080           0
    5533 L21  12   POPC O31  OSL   -0.340000       15.9994           0
    5534 L21  12   POPC C31  CL     0.630000       12.0110           0
    5535 L21  12   POPC O32  OBL   -0.520000       15.9994           0
    5536 L21  12   POPC C32  CTL2  -0.080000       12.0110           0
[truncated: 36,200,095 more chars]
