# Supplementary material for: Cannabidiol binding and negative allosteric modulation at the cannabinoid type 1 receptor in the presence of delta-9-tetrahydrocannabinol: An In Silico study
Source: PLoS One. 2019 Jul 23;14(7):e0220025. doi: 10.1371/journal.pone.0220025 (PMC6650144; doi:10.1371/journal.pone.0220025)
Supplement: S3 File — (ZIP) [file pone.0220025.s003.zip › ligands.par]

Ligand topology and parameter files

CBD.par

* ---- 
* Built parameters for CBD.mol2 
*    by user vzoete     Sat Jan 13 18:04:58 CET 2018 
* ---- 
*

BONDS
HOCC OR    564.143     0.9730 
HCMM CR    342.991     1.0930 
HCMM CB    381.853     1.0840 
OR   CB    404.019     1.3760 
CR   C=C   326.655     1.4820 
CB   CB    401.068     1.3740 
CR   CB    356.737     1.4860 
CR   CR    306.432     1.5080 
C=C  C=C   684.039     1.3330 
C=C  HCMM  372.066     1.0830 

ANGLES
CB   CB   CB     48.145    119.9770 
CB   CB   OR     69.663    116.4950 
CB   CB   HCMM   40.517    120.5710 
CB   CB   CR     57.788    120.4190 
CR   CR   CR     61.243    109.6080 
CR   CR   HCMM   45.770    110.5490 
CR   CR   C=C    52.967    109.4450 
HCMM CR   C=C    45.482    110.2920 
CB   CR   CR     54.406    108.6170 
CB   CR   C=C    70.886    111.4460 
CB   CR   HCMM   45.122    109.4910 
CR   C=C  C=C    48.361    122.1410 
CR   C=C  HCMM   32.097    120.1080 
C=C  C=C  HCMM   38.502    121.0040 
CR   C=C  CR     54.118    118.0430 
HCMM CR   HCMM   37.134    108.8360 
CB   OR   HOCC   52.247    105.4090 
HCMM C=C  HCMM   26.267    119.5230 

DIHEDRALS
CB   CB   CB   CB       3.500  2   180.00 
CB   CB   CB   OR       3.500  2   180.00 
CB   CB   CR   CR       0.225  2   180.00 
CB   CB   CR   C=C      0.100  3     0.00 
CB   CB   CR   HCMM    -0.210  2   180.00 
CB   CB   CR   HCMM     0.196  3     0.00 
CB   CB   CB   CR       3.500  2   180.00 
CB   CB   CB   HCMM     3.500  2   180.00 
CB   CB   OR   HOCC     1.401  2   180.00 
CB   CR   CR   CR       0.150  3     0.00 
CB   CR   CR   HCMM     0.195  3     0.00 
CB   CR   CR   C=C      0.150  3     0.00 
CB   CR   C=C  C=C     -0.325  3     0.00 
CB   CR   C=C  HCMM     0.000  1     0.00 
CR   CR   C=C  C=C     -0.247  1     0.00 
CR   CR   C=C  C=C      0.137  2   180.00 
CR   CR   C=C  C=C     -0.315  3     0.00 
CR   CR   C=C  HCMM     0.037  1     0.00 
CR   CR   C=C  HCMM     0.179  3     0.00 
CR   CR   CR   C=C     -0.147  1     0.00 
CR   CR   CR   C=C      0.219  2   180.00 
CR   CR   CR   C=C      0.292  3     0.00 
CR   CR   CR   HCMM     0.320  1     0.00 
CR   CR   CR   HCMM    -0.315  2   180.00 
CR   CR   CR   HCMM     0.132  3     0.00 
CR   C=C  CR   HCMM    -0.092  2   180.00 
CR   C=C  CR   HCMM     0.110  3     0.00 
CR   C=C  C=C  HCMM     6.000  2   180.00 
CR   CB   CB   OR       3.500  2   180.00 
CR   CR   CR   CR       0.051  1     0.00 
CR   CR   CR   CR       0.341  2   180.00 
CR   CR   CR   CR       0.166  3     0.00 
CR   CR   C=C  CR       0.209  1     0.00 
CR   CR   C=C  CR       0.148  2   180.00 
CR   CR   C=C  CR       0.141  3     0.00 
CR   C=C  C=C  CR      -0.202  1     0.00 
CR   C=C  C=C  CR       6.000  2   180.00 
C=C  CR   CR   HCMM     0.161  1     0.00 
C=C  CR   CR   HCMM    -0.205  2   180.00 
C=C  CR   CR   HCMM     0.072  3     0.00 
C=C  CR   CR   C=C      0.150  3     0.00 
C=C  C=C  CR   HCMM     0.251  1     0.00 
C=C  C=C  CR   HCMM    -0.205  2   180.00 
C=C  C=C  CR   HCMM    -0.268  3     0.00 
OR   CB   CB   HCMM     3.500  2   180.00 
HCMM CR   CR   HCMM     0.142  1     0.00 
HCMM CR   CR   HCMM    -0.693  2   180.00 
HCMM CR   CR   HCMM     0.157  3     0.00 
HCMM CR   C=C  HCMM    -0.262  1     0.00 
HCMM CR   C=C  HCMM    -0.114  2   180.00 
HCMM CR   C=C  HCMM     0.104  3     0.00 
CR   CB   CB   HCMM     3.500  2   180.00 

IMPROPER
CB   CB   CB   OR       3.454  0     0.00 
CB   CB   CB   HCMM     1.079  0     0.00 
CB   CR   CB   CB       2.879  0     0.00 
CB   CB   CB   CR       2.879  0     0.00 
CR   CR   CB   C=C      0.000  0     0.00 
CR   CR   CB   HCMM     0.000  0     0.00 
C=C  C=C  CR   HCMM     0.936  0     0.00 
C=C  CR   C=C  CR       2.159  0     0.00 
CR   C=C  CR   CR       0.000  0     0.00 
CR   C=C  CR   HCMM     0.000  0     0.00 
CR   HCMM CB   HCMM     0.000  0     0.00 
CR   CR   CR   HCMM     0.000  0     0.00 
CR   HCMM CR   HCMM     0.000  0     0.00 
CR   CR   C=C  HCMM     0.000  0     0.00 
CR   HCMM C=C  HCMM     0.000  0     0.00 
C=C  CR   CR   C=C      2.159  0     0.00 
C=C  HCMM C=C  HCMM     0.432  0     0.00 

NONBONDED nbxmod  5 atom cdiel shift vatom vdistance vswitch - 
cutnb 14.0 ctofnb 12.0 ctonnb 10.0 eps 1.0 e14fac 1.0 wmin 1.5 
CB      0.000000  -0.070000     1.992400    
CR      0.000000  -0.055000     2.175000   0.000000  -0.010000     1.900000    
C=C     0.000000  -0.068000     2.090000    
OR      0.000000  -0.152100     1.770000    
HCMM    0.000000  -0.022000     1.320000    
HOCC    0.000000  -0.046000     0.224500    

-----------------------------------------------------------------------------------


THC.par

* ---- 
* Built parameters for THC.mol2 
*    by user vzoete     Sat Jan 13 18:05:29 CET 2018 
* ---- 
*

BONDS
HOCC OR    564.143     0.9730 
HCMM CR    342.991     1.0930 
HCMM CB    381.853     1.0840 
OR   CB    404.019     1.3760 
CB   CB    401.068     1.3740 
CR   CR    306.432     1.5080 
CR   CB    356.737     1.4860 
CR   C=C   326.655     1.4820 
HCMM C=C   372.066     1.0830 
C=C  C=C   684.039     1.3330 
CR   OR    363.214     1.4180 

ANGLES
CB   CB   CB     48.145    119.9770 
CB   CB   OR     69.663    116.4950 
CB   CB   HCMM   40.517    120.5710 
CB   CB   CR     57.788    120.4190 
CB   OR   CR     77.363    102.8460 
OR   CR   CR     71.390    108.1330 
CR   CR   CR     61.243    109.6080 
CR   CR   HCMM   45.770    110.5490 
CB   CR   CR     54.406    108.6170 
CB   CR   C=C    70.886    111.4460 
CB   CR   HCMM   45.122    109.4910 
CR   CR   C=C    52.967    109.4450 
C=C  CR   HCMM   45.482    110.2920 
CR   C=C  C=C    48.361    122.1410 
CR   C=C  HCMM   32.097    120.1080 
C=C  C=C  HCMM   38.502    121.0040 
CR   C=C  CR     54.118    118.0430 
HCMM CR   HCMM   37.134    108.8360 
CB   OR   HOCC   52.247    105.4090 

DIHEDRALS
CB   CB   CB   CB       3.500  2   180.00 
CB   CB   CB   OR       3.500  2   180.00 
CB   CB   CR   CR       0.225  2   180.00 
CB   CB   CR   C=C      0.100  3     0.00 
CB   CB   CR   HCMM    -0.210  2   180.00 
CB   CB   CR   HCMM     0.196  3     0.00 
CB   CB   CB   CR       3.500  2   180.00 
CB   CB   CB   HCMM     3.500  2   180.00 
CB   CB   OR   CR       2.191  2   180.00 
CB   CB   OR   HOCC     1.401  2   180.00 
CB   CR   CR   CR       0.150  3     0.00 
CB   CR   CR   HCMM     0.195  3     0.00 
CB   CR   C=C  C=C     -0.325  3     0.00 
CB   CR   C=C  HCMM     0.000  1     0.00 
CB   OR   CR   CR       0.100  3     0.00 
OR   CB   CB   HCMM     3.500  2   180.00 
OR   CB   CB   CR       3.500  2   180.00 
OR   CR   CR   CR      -0.344  1     0.00 
OR   CR   CR   CR       0.879  2   180.00 
OR   CR   CR   CR       0.238  3     0.00 
OR   CR   CR   HCMM    -0.327  1     0.00 
OR   CR   CR   HCMM     0.536  2   180.00 
OR   CR   CR   HCMM     0.140  3     0.00 
CR   CR   CR   C=C     -0.147  1     0.00 
CR   CR   CR   C=C      0.219  2   180.00 
CR   CR   CR   C=C      0.292  3     0.00 
CR   CR   CR   HCMM     0.320  1     0.00 
CR   CR   CR   HCMM    -0.315  2   180.00 
CR   CR   CR   HCMM     0.132  3     0.00 
CR   CR   CR   CR       0.051  1     0.00 
CR   CR   CR   CR       0.341  2   180.00 
CR   CR   CR   CR       0.166  3     0.00 
CR   CR   C=C  C=C     -0.247  1     0.00 
CR   CR   C=C  C=C      0.137  2   180.00 
CR   CR   C=C  C=C     -0.315  3     0.00 
CR   CR   C=C  HCMM     0.037  1     0.00 
CR   CR   C=C  HCMM     0.179  3     0.00 
CR   C=C  C=C  CR      -0.202  1     0.00 
CR   C=C  C=C  CR       6.000  2   180.00 
C=C  CR   CR   HCMM     0.161  1     0.00 
C=C  CR   CR   HCMM    -0.205  2   180.00 
C=C  CR   CR   HCMM     0.072  3     0.00 
C=C  C=C  CR   HCMM     0.251  1     0.00 
C=C  C=C  CR   HCMM    -0.205  2   180.00 
C=C  C=C  CR   HCMM    -0.268  3     0.00 
CR   C=C  C=C  HCMM     6.000  2   180.00 
CR   C=C  CR   HCMM    -0.092  2   180.00 
CR   C=C  CR   HCMM     0.110  3     0.00 
CR   CR   C=C  CR       0.209  1     0.00 
CR   CR   C=C  CR       0.148  2   180.00 
CR   CR   C=C  CR       0.141  3     0.00 
HCMM CR   CR   HCMM     0.142  1     0.00 
HCMM CR   CR   HCMM    -0.693  2   180.00 
HCMM CR   CR   HCMM     0.157  3     0.00 
HCMM CR   C=C  HCMM    -0.262  1     0.00 
HCMM CR   C=C  HCMM    -0.114  2   180.00 
HCMM CR   C=C  HCMM     0.104  3     0.00 
CR   CB   CB   HCMM     3.500  2   180.00 

IMPROPER
CB   CB   CB   OR       3.454  0     0.00 
CB   CB   CB   HCMM     1.079  0     0.00 
CB   CB   CB   CR       2.879  0     0.00 
CB   CR   CB   CB       2.879  0     0.00 
CR   C=C  CB   CR       0.000  0     0.00 
CR   C=C  CB   HCMM     0.000  0     0.00 
C=C  C=C  CR   HCMM     0.936  0     0.00 
C=C  CR   C=C  CR       2.159  0     0.00 
CR   CR   CR   CR       0.000  0     0.00 
CR   CR   CR   HCMM     0.000  0     0.00 
CR   CR   OR   CR       0.000  0     0.00 
CR   CR   CB   HCMM     0.000  0     0.00 
CR   HCMM CB   HCMM     0.000  0     0.00 
CR   HCMM CR   HCMM     0.000  0     0.00 
CR   CR   C=C  HCMM     0.000  0     0.00 
CR   HCMM C=C  HCMM     0.000  0     0.00 

NONBONDED nbxmod  5 atom cdiel shift vatom vdistance vswitch - 
cutnb 14.0 ctofnb 12.0 ctonnb 10.0 eps 1.0 e14fac 1.0 wmin 1.5 
CB      0.000000  -0.070000     1.992400    
OR      0.000000  -0.152100     1.770000    
CR      0.000000  -0.055000     2.175000   0.000000  -0.010000     1.900000    
C=C     0.000000  -0.068000     2.090000    
HCMM    0.000000  -0.022000     1.320000    
HOCC    0.000000  -0.046000     0.224500    

-----------------------------------------------------------------------------------


Rimonabant.par

* ---- 
* Built parameters for rimonabant.mol2 
*    by user vzoete     Tue Feb  6 15:25:38 CET 2018 
* ---- 
*

BONDS
CR   C5B   325.144     1.4690 
CR   HCMM  342.991     1.0930 
C5B  C5B   310.390     1.4180 
C5B  C5A   512.256     1.3770 
C5A  NPYL  453.459     1.3640 
C5A  CB    372.641     1.4360 
NPYL N5A   396.750     1.3390 
NPYL CB    406.609     1.3880 
N5A  C5B   594.297     1.3350 
C5B  C=O   380.558     1.4310 
C=O  O=C   931.963     1.2220 
C=O  NC=O  419.491     1.3690 
NC=O NR    281.316     1.3780 
NC=O HNCO  479.511     1.0150 
NR   CR    365.876     1.4510 
CR   CR    306.432     1.5080 
CB   CB    401.068     1.3740 
CB   HCMM  381.853     1.0840 
CB   CLMM  243.102     1.7210 

ANGLES
C5A  C5B  C5B    62.322    108.2390 
C5A  C5B  CR     55.845    128.0410 
C5B  C5B  CR     55.126    128.0610 
C5B  C5A  NPYL   58.508    107.2550 
C5B  C5A  CB     53.399    131.7840 
NPYL C5A  CB     67.216    123.4810 
C5A  NPYL N5A    92.404    112.0870 
C5A  NPYL CB     66.352    125.3120 
N5A  NPYL CB     77.723    121.0900 
NPYL N5A  C5B   125.076    101.5500 
C5B  C5B  N5A    65.921    113.5700 
C5B  C5B  C=O    55.701    128.2860 
N5A  C5B  C=O    70.023    120.9540 
NPYL CB   CB     77.579    114.6220 
CB   CB   CB     48.145    119.9770 
CB   CB   HCMM   40.517    120.5710 
CB   CB   CLMM   68.367    118.4950 
C5A  CB   CB     64.337    120.1900 
C5B  CR   HCMM   44.763    110.4570 
HCMM CR   HCMM   37.134    108.8360 
C5B  C=O  O=C    77.075    124.1330 
C5B  C=O  NC=O   79.018    113.2330 
O=C  C=O  NC=O   65.273    127.1520 
C=O  NC=O NR     84.056    116.0750 
C=O  NC=O HNCO   41.380    120.2770 
NR   NC=O HNCO   50.592    117.1600 
NC=O NR   CR     94.059    108.0790 
CR   NR   CR     78.443    107.0180 
NR   CR   CR     55.917    108.2900 
NR   CR   HCMM   46.994    110.2970 
CR   CR   HCMM   45.770    110.5490 
CR   CR   CR     61.243    109.6080 

DIHEDRALS
C5B  C5A  NPYL N5A      2.000  2   180.00 
C5B  C5A  NPYL CB       2.000  2   180.00 
C5B  C5A  CB   CB       0.900  2   180.00 
C5B  C5B  N5A  NPYL     3.500  2   180.00 
C5B  C5B  C=O  O=C      1.250  2   180.00 
C5B  C5B  C=O  NC=O     1.250  2   180.00 
C5A  C5B  C5B  N5A      3.500  2   180.00 
C5A  C5B  C5B  C=O      3.500  2   180.00 
C5A  C5B  CR   HCMM     0.000  1     0.00 
C5A  NPYL N5A  C5B      2.000  2   180.00 
C5A  NPYL CB   CB       3.000  2   180.00 
C5A  CB   CB   CB       1.000  2   180.00 
C5A  CB   CB   HCMM     1.000  2   180.00 
NPYL C5A  C5B  C5B      3.500  2   180.00 
NPYL C5A  C5B  CR       3.500  2   180.00 
NPYL C5A  CB   CB       0.900  2   180.00 
NPYL N5A  C5B  C=O      3.500  2   180.00 
NPYL CB   CB   CB       1.000  2   180.00 
NPYL CB   CB   HCMM     1.000  2   180.00 
NPYL CB   CB   CLMM     1.000  2   180.00 
N5A  NPYL C5A  CB       2.000  2   180.00 
N5A  NPYL CB   CB       3.000  2   180.00 
N5A  C5B  C5B  CR       3.500  2   180.00 
N5A  C5B  C=O  O=C      1.250  2   180.00 
N5A  C5B  C=O  NC=O     1.250  2   180.00 
C5B  C5B  C5A  CB       3.500  2   180.00 
C5B  C5B  CR   HCMM     0.000  1     0.00 
C5B  N5A  NPYL CB       2.000  2   180.00 
C5B  C=O  NC=O NR       3.000  2   180.00 
C5B  C=O  NC=O HNCO     3.000  2   180.00 
CB   NPYL C5A  CB       3.000  2   180.00 
CB   CB   CB   CB       3.500  2   180.00 
CB   CB   CB   HCMM     3.500  2   180.00 
CB   CB   CB   CLMM     3.500  2   180.00 
CB   C5A  C5B  CR       0.000  1     0.00 
CR   C5B  C5B  C=O      3.500  2   180.00 
C=O  NC=O NR   CR       0.000  1     0.00 
O=C  C=O  NC=O NR       3.000  2   180.00 
O=C  C=O  NC=O HNCO     0.718  1     0.00 
O=C  C=O  NC=O HNCO     2.487  2   180.00 
O=C  C=O  NC=O HNCO    -0.227  3     0.00 
NC=O NR   CR   CR      -0.150  2   180.00 
NC=O NR   CR   CR       0.250  3     0.00 
NC=O NR   CR   HCMM    -0.150  2   180.00 
NC=O NR   CR   HCMM     0.250  3     0.00 
NR   CR   CR   CR      -0.710  1     0.00 
NR   CR   CR   CR      -0.046  2   180.00 
NR   CR   CR   CR       0.550  3     0.00 
NR   CR   CR   HCMM    -0.372  1     0.00 
NR   CR   CR   HCMM    -0.617  2   180.00 
NR   CR   CR   HCMM     0.169  3     0.00 
CR   NR   NC=O HNCO     0.000  1     0.00 
CR   NR   CR   CR      -0.220  1     0.00 
CR   NR   CR   CR       0.393  2   180.00 
CR   NR   CR   CR       0.136  3     0.00 
CR   NR   CR   HCMM     0.197  1     0.00 
CR   NR   CR   HCMM    -0.193  2   180.00 
CR   NR   CR   HCMM     0.281  3     0.00 
CR   CR   CR   CR       0.051  1     0.00 
CR   CR   CR   CR       0.341  2   180.00 
CR   CR   CR   CR       0.166  3     0.00 
CR   CR   CR   HCMM     0.320  1     0.00 
CR   CR   CR   HCMM    -0.315  2   180.00 
CR   CR   CR   HCMM     0.132  3     0.00 
CLMM CB   CB   HCMM     3.500  2   180.00 
HCMM CR   CR   HCMM     0.142  1     0.00 
HCMM CR   CR   HCMM    -0.693  2   180.00 
HCMM CR   CR   HCMM     0.157  3     0.00 
HCMM CB   CB   HCMM     3.500  2   180.00 

IMPROPER
C5B  C5B  C5A  CR       2.879  0     0.00 
C5A  NPYL C5B  CB       0.720  0     0.00 
NPYL CB   C5A  N5A      1.439  0     0.00 
CB   CB   NPYL CB       2.519  0     0.00 
CB   CB   CB   HCMM     1.079  0     0.00 
CB   CLMM CB   CB       2.519  0     0.00 
CB   CB   C5A  CB       2.519  0     0.00 
C5B  N5A  C5B  C=O      2.879  0     0.00 
C=O  NC=O C5B  O=C      9.356  0     0.00 
NC=O NR   C=O  HNCO    -1.439  0     0.00 
NR   CR   NC=O CR       0.000  0     0.00 
CR   CR   NR   HCMM     0.000  0     0.00 
CR   CR   CR   HCMM     0.000  0     0.00 
CB   CB   CB   CLMM     2.519  0     0.00 
CR   HCMM C5B  HCMM     0.000  0     0.00 

NONBONDED nbxmod  5 atom cdiel shift vatom vdistance vswitch - 
cutnb 14.0 ctofnb 12.0 ctonnb 10.0 eps 1.0 e14fac 1.0 wmin 1.5 
C5B     0.000000  -0.050000     2.040000    
C5A     0.000000  -0.050000     2.040000    
NPYL    0.000000  -0.090000     1.720000    
N5A     0.000000  -0.200000     1.850000    
CB      0.000000  -0.070000     1.992400    
CR      0.000000  -0.055000     2.175000   0.000000  -0.010000     1.900000    
C=O     0.000000  -0.110000     2.000000    
O=C     0.000000  -0.120000     1.700000   0.000000  -0.120000     1.400000    
NC=O    0.000000  -0.200000     1.850000    
NR      0.000000  -0.200000     1.850000    
CLMM    0.000000  -0.260000     2.040000    
HCMM    0.000000  -0.022000     1.320000    
HNCO    0.000000  -0.046000     0.224500    
